# Supplementary material for: Genome-wide mapping of FOXM1 binding reveals co-binding with estrogen receptor alpha in breast cancer cells
Source: Genome Biol. 2013 Jan 24;14(1):R6. doi: 10.1186/gb-2013-14-1-r6 (PMC3663086; doi:10.1186/gb-2013-14-1-r6)
Supplement: Additional file 2 — FOXM1 binding peaks in MCF7 cells. Excel spreadsheet containing the location of FOXM1 binding peaks identified using MACS in replicate samples of MCF7 cells treated with DMSO or thiostrepton. Differential bound peaks (FDR < 0.05) were identified using edgeR. [file gb-2013-14-1-r6-S2.XLSX]

## Sheet: edger_detags_ts_vs_dmso.tsv
Additional file 2. FOXM1 binding peaks in MCF7 cells.
Chromosome	Start	End	logFC	logCPM	LR	PValue	FDR
chr21	40614119	40615584	-2.05042	8.09464	99.1601	2.32888e-23	5.00569e-19
chr13	68157959	68159348	-2.28772	7.07481	92.7929	5.80637e-22	6.24011e-18
chr2	182651251	182652879	-2.06741	7.37891	78.7588	7.01768e-19	5.02793e-15
chr10	29453471	29454532	-1.75602	7.49545	68.1364	1.52564e-16	8.19804e-13
chr5	104979790	104980924	-2.12201	6.91278	66.9038	2.85084e-16	1.22552e-12
chr13	68217075	68218419	-2.05175	6.79051	66.1866	4.10188e-16	1.46943e-12
chr10	9119437	9120985	-1.65889	8.21228	61.7559	3.88775e-15	1.19376e-11
chr4	75805398	75807200	-1.70533	7.90976	58.4811	2.05257e-14	5.51475e-11
chr16	16974830	16976293	-1.75114	6.932	57.2171	3.90266e-14	9.32042e-11
chr5	105604442	105605926	-1.68311	8.16728	56.2554	6.36415e-14	1.36791e-10
chr5	128540567	128542234	-1.62517	7.80049	55.6065	8.8531e-14	1.7299e-10
chr14	101612423	101614092	1.93407	5.90582	54.8412	1.30673e-13	2.34058e-10
chr1	96402146	96403501	-1.84634	6.4858	54.132	1.87466e-13	3.09953e-10
chr5	19920666	19922467	-1.77305	7.62643	53.6391	2.40914e-13	3.50878e-10
chr21	21532697	21533763	-1.74178	6.97552	53.6071	2.44867e-13	3.50878e-10
chr4	27792127	27793295	-1.9521	6.53416	53.2741	2.90114e-13	3.7023e-10
chr4	27760372	27761275	-2.36228	5.49005	53.2558	2.92821e-13	3.7023e-10
chr3	176155537	176157355	-1.58109	7.72457	50.868	9.87888e-13	1.17965e-09
chr11	131067133	131067922	-2.00432	5.43474	50.1621	1.41556e-12	1.60138e-09
chr18	27203203	27204122	-2.27008	5.25023	49.8537	1.65644e-12	1.78018e-09
chr2	164403398	164404458	-1.58598	6.81028	49.6243	1.86192e-12	1.90572e-09
chrX	121234621	121235464	-2.03557	5.13314	47.3959	5.80031e-12	5.57008e-09
chr12	73551009	73552813	-1.57746	8.13554	47.3426	5.96036e-12	5.57008e-09
chr13	61714979	61716032	-2.34092	4.96283	47.1352	6.62537e-12	5.93357e-09
chr1	189663060	189664137	-1.83899	7.13874	46.5998	8.70702e-12	7.48594e-09
chr8	67788389	67789986	-1.36927	7.54617	46.4403	9.44513e-12	7.53464e-09
chr8	70120467	70121288	-2.0326	5.40939	46.4363	9.46475e-12	7.53464e-09
chrX	115278889	115279663	-2.10166	5.09813	46.0875	1.13088e-11	8.68115e-09
chr10	32526045	32527093	-1.60883	6.67158	45.4845	1.53853e-11	1.14032e-08
chr4	101919485	101920994	-1.7089	7.49578	45.2057	1.77387e-11	1.27092e-08
chr13	90288495	90289937	-1.59567	6.8721	45.0649	1.9061e-11	1.32161e-08
chr11	79660099	79661211	-1.96068	6.00349	44.9226	2.04978e-11	1.37681e-08
chr21	14600030	14601127	-1.70891	7.06034	44.1537	3.0358e-11	1.97732e-08
chr4	103061207	103062208	-1.82887	6.40225	44.0778	3.15572e-11	1.99497e-08
chr11	86164347	86165664	-1.39974	7.35602	43.5437	4.14597e-11	2.5461e-08
chr21	17844825	17845432	-2.29144	4.62606	43.4167	4.42393e-11	2.62229e-08
chr13	81777692	81778459	-1.89654	5.47716	43.3773	4.51404e-11	2.62229e-08
chr4	68476688	68478656	-1.43074	7.17446	42.3344	7.69287e-11	4.35133e-08
chr2	35375718	35376660	-1.68754	6.32909	42.0272	9.00103e-11	4.96072e-08
chr4	106036842	106038505	-1.41114	7.121	41.938	9.42157e-11	5.06268e-08
chr3	165444162	165445230	-1.76208	6.07866	41.6837	1.07302e-10	5.54629e-08
chr4	115466284	115467702	-1.52804	7.002	41.6642	1.08376e-10	5.54629e-08
chr10	19561111	19562023	-1.84428	5.70786	41.5486	1.14974e-10	5.74709e-08
chr13	63765817	63766821	-1.84361	5.99811	41.1363	1.41975e-10	6.93548e-08
chr4	162341134	162342737	-1.57618	7.25455	40.957	1.55617e-10	7.43294e-08
chr6	31906552	31908366	1.95042	5.47809	40.5542	1.91233e-10	8.93557e-08
chr4	27924235	27926112	-1.40548	7.82401	39.8263	2.77575e-10	1.2694e-07
chr2	225813900	225814802	-1.67595	6.09036	39.6507	3.03699e-10	1.35994e-07
chr6	96736490	96737515	-1.93191	5.51434	39.2371	3.75332e-10	1.63717e-07
chr3	190658653	190659588	-1.43847	6.4	39.2087	3.80844e-10	1.63717e-07
chr15	94237897	94240750	-1.31672	8.51972	38.7226	4.88528e-10	2.0589e-07
chr11	109680892	109682228	-1.42772	7.16013	38.2604	6.19074e-10	2.55892e-07
chr6	68445928	68446985	-1.65139	6.30453	38.1781	6.45731e-10	2.61874e-07
chrX	97871050	97872500	-1.601	6.10999	37.753	8.02938e-10	3.19599e-07
chr2	225705520	225706474	-1.83543	5.04513	37.6983	8.25763e-10	3.22708e-07
chr10	117413567	117414964	-1.25323	8.13449	37.5494	8.91269e-10	3.31248e-07
chr3	87499139	87500256	-1.51693	6.58189	37.5445	8.93511e-10	3.31248e-07
chr4	176391445	176392914	-1.6195	6.47366	37.5184	9.05546e-10	3.31248e-07
chr13	69862822	69864390	-1.60889	5.78738	37.5003	9.13975e-10	3.31248e-07
chr15	94255486	94257453	-1.30672	7.87521	37.4776	9.24672e-10	3.31248e-07
chr6	31894026	31897408	1.54196	6.72472	37.3583	9.83036e-10	3.46383e-07
chr3	176336780	176337799	-1.62358	6.45931	37.2597	1.03399e-09	3.57957e-07
chr5	104983002	104983960	-2.14155	5.93956	37.214	1.05852e-09	3.57957e-07
chr5	19770039	19771365	-1.29177	7.93568	37.2005	1.06584e-09	3.57957e-07
chr2	141975625	141976902	-1.4419	6.67326	37.1421	1.09825e-09	3.63167e-07
chr10	121413220	121414424	-1.35721	6.87999	36.9967	1.18331e-09	3.85364e-07
chr8	122232138	122233125	-1.38749	7.26955	36.9612	1.20503e-09	3.8658e-07
chr3	176326982	176328512	-1.66528	6.86091	36.91	1.23707e-09	3.89177e-07
chr12	73544597	73545520	-1.98022	5.09135	36.8908	1.24934e-09	3.89177e-07
chr8	37574938	37576209	-1.42897	6.29863	36.6461	1.41642e-09	4.34922e-07
chr2	165087019	165088150	-1.41365	6.53753	36.4355	1.57799e-09	4.7771e-07
chr10	34128115	34129087	-1.66642	5.49933	36.3794	1.62411e-09	4.84841e-07
chr6	37714333	37715156	1.52947	5.74589	36.2591	1.7275e-09	5.08642e-07
chr13	85058483	85059550	-1.46248	6.28217	36.2025	1.77843e-09	5.16561e-07
chr8	40336778	40337648	-1.73609	5.13166	36.1069	1.86781e-09	5.23883e-07
chr8	75832318	75833121	-1.94921	5.76998	36.0904	1.88376e-09	5.23883e-07
chr15	85864284	85865784	-1.49691	6.82687	36.0806	1.89324e-09	5.23883e-07
chr8	69927686	69930005	-1.29451	8.74877	36.0712	1.90235e-09	5.23883e-07
chr2	130419204	130420139	-1.63419	5.91405	36.0477	1.9255e-09	5.23883e-07
chr18	2375056	2376043	-1.49819	6.17705	35.7891	2.19875e-09	5.86507e-07
chr4	116936472	116937829	-1.85668	5.63805	35.7789	2.21025e-09	5.86507e-07
chr20	19058431	19059396	-1.43369	6.57709	35.5528	2.48228e-09	6.5066e-07
chr12	102093353	102094159	-1.54363	6.04507	35.1157	3.10685e-09	8.00236e-07
chr10	9150733	9151976	-1.43596	6.74409	35.1029	3.12738e-09	8.00236e-07
chr21	21977281	21977978	-2.01451	4.49469	34.9998	3.29744e-09	8.33827e-07
chr5	43505157	43507042	-1.3746	6.95067	34.7781	3.69498e-09	9.23488e-07
chr6	115776613	115777796	-1.91818	5.37716	34.685	3.87612e-09	9.46573e-07
chr4	97841776	97842710	-1.82349	5.41489	34.6701	3.90586e-09	9.46573e-07
chr11	84376045	84377139	-1.53107	6.50331	34.6633	3.91947e-09	9.46573e-07
chr2	177418459	177419267	-1.71969	6.23893	34.6316	3.98381e-09	9.51423e-07
chr14	67713926	67715339	-1.41234	6.93527	34.5716	4.10855e-09	9.70431e-07
chr10	8166452	8167715	-1.27951	6.65394	34.4726	4.32298e-09	1.00998e-06
chr7	46892429	46893384	-1.64255	5.96562	34.3106	4.69811e-09	1.08582e-06
chr10	9268299	9271376	-1.22199	9.04346	34.1931	4.99046e-09	1.13548e-06
chr12	44881079	44882205	-1.27913	6.84211	34.1752	5.03672e-09	1.13548e-06
chr7	123461643	123462661	-1.51243	5.68985	34.1618	5.07148e-09	1.13548e-06
chr7	112707489	112709601	-1.55652	7.22786	34.0824	5.28276e-09	1.1706e-06
chrX	84499347	84501494	-1.45194	6.16353	33.8053	6.09139e-09	1.336e-06
chr10	43988256	43989695	-1.29535	7.12225	33.7237	6.35233e-09	1.37916e-06
chr8	70186105	70186984	-1.60878	6.17622	33.6954	6.44529e-09	1.38535e-06
chr2	153793514	153794870	-1.47041	6.33516	33.4851	7.18115e-09	1.52232e-06
chr8	37038547	37039626	-1.34949	6.46206	33.4735	7.22418e-09	1.52232e-06
chr5	29786017	29787099	-1.58827	6.40535	33.2433	8.13189e-09	1.69696e-06
chr6	120330453	120331474	-1.49422	6.38282	33.1015	8.74731e-09	1.80783e-06
chr5	82718322	82719604	-1.33269	6.97944	32.9654	9.38148e-09	1.90905e-06
chr4	37157518	37159355	-1.21431	7.31839	32.9585	9.4147e-09	1.90905e-06
chr1	96297597	96298429	-2.01665	5.03384	32.8862	9.7716e-09	1.9629e-06
chr6	122985213	122986839	-1.22989	7.33075	32.8374	1.00199e-08	1.99415e-06
chr10	19574568	19575904	-1.52355	5.96181	32.5442	1.1651e-08	2.2975e-06
chr12	61886315	61887712	-1.35751	6.24402	32.4548	1.21996e-08	2.36741e-06
chr6	83334830	83337566	-1.1876	8.11875	32.4506	1.22259e-08	2.36741e-06
chr5	57475553	57476403	-1.73664	4.95285	32.4165	1.24428e-08	2.3879e-06
chr6	67852345	67853733	-1.40867	6.94617	32.3887	1.2622e-08	2.40086e-06
chr2	214950986	214952746	-1.22863	7.06254	32.2513	1.35468e-08	2.55416e-06
chr2	226415653	226417304	-1.25327	6.76978	32.1181	1.45077e-08	2.70189e-06
chr3	192673909	192674974	-1.62067	5.80072	32.1082	1.45817e-08	2.70189e-06
chr1	96310717	96311570	-1.7117	5.09277	31.9959	1.545e-08	2.83831e-06
chr16	76193783	76196621	-1.44901	8.07055	31.6307	1.86457e-08	3.39636e-06
chr12	25562555	25563456	-1.52031	5.55314	31.5354	1.95836e-08	3.53723e-06
chr4	27870034	27871368	-1.47302	6.39085	31.4959	1.99866e-08	3.57993e-06
chr6	103349336	103350397	-1.65525	5.46361	31.4305	2.06711e-08	3.67195e-06
chr2	164404606	164406641	-1.18761	7.8671	31.3664	2.13643e-08	3.76398e-06
chr13	85187824	85189268	-1.53357	6.34591	31.269	2.24638e-08	3.90522e-06
chr15	85534242	85535172	-1.64223	5.62889	31.2633	2.25294e-08	3.90522e-06
chr12	57212320	57213904	-1.28159	6.77333	31.2156	2.30901e-08	3.97038e-06
chr2	43532644	43533868	-1.39608	6.96449	31.1682	2.36614e-08	4.03633e-06
chr11	1773960	1775012	-1.16888	7.7826	31.1324	2.41013e-08	4.079e-06
chr9	96793616	96796028	-1.12901	7.74446	30.7706	2.90402e-08	4.87648e-06
chr11	90360063	90360781	-1.95669	4.13853	30.5896	3.18801e-08	5.31187e-06
chr2	142308583	142309723	-1.3666	6.11684	30.5287	3.28958e-08	5.43894e-06
chr11	100711687	100712971	-1.26402	7.09116	30.4858	3.36316e-08	5.51815e-06
chr5	51191911	51192943	-1.52351	5.73765	30.4508	3.42444e-08	5.57612e-06
chr5	2855373	2856547	-1.18081	6.5706	30.4119	3.49381e-08	5.64632e-06
chr5	149502361	149503396	1.6113	4.9409	30.1274	4.04568e-08	6.48939e-06
chr3	128726674	128727685	1.74506	5.93726	30.0884	4.12797e-08	6.57233e-06
chr12	25545428	25546420	-1.59729	5.59348	30.0535	4.20281e-08	6.63453e-06
chr13	30602758	30605223	1.32488	6.22661	30.0416	4.22876e-08	6.63453e-06
chr6	35444046	35445104	-1.08023	7.69594	29.9742	4.37823e-08	6.81925e-06
chr2	182592407	182594401	-1.25929	6.92908	29.9234	4.49459e-08	6.95012e-06
chr8	91968489	91971074	-1.14914	8.11815	29.8981	4.55359e-08	6.99106e-06
chr10	63347657	63348519	-1.26242	6.60694	29.849	4.67036e-08	7.11948e-06
chr15	68541817	68543226	-1.12099	7.29489	29.774	4.85455e-08	7.34815e-06
chr11	38535945	38537263	-1.38928	6.12225	29.6721	5.11671e-08	7.6908e-06
chr15	85389554	85390616	-1.4968	5.6937	29.5601	5.42107e-08	8.06923e-06
chr1	185233293	185234377	-1.42163	6.34732	29.552	5.44356e-08	8.06923e-06
chr4	75723428	75724873	-1.15889	6.92041	29.4418	5.76223e-08	8.48311e-06
chr12	9175847	9176712	-1.58419	5.4866	29.3675	5.98721e-08	8.75436e-06
chr3	179581827	179583738	-1.44775	6.62571	29.2079	6.50129e-08	9.4418e-06
chr13	72605445	72606413	-1.43966	5.65605	29.177	6.60603e-08	9.52953e-06
chr11	78448206	78449672	-1.14211	7.50223	29.1576	6.67243e-08	9.56114e-06
chr14	43188214	43189390	-1.36024	6.43342	28.9068	7.59455e-08	1.07502e-05
chrX	91362922	91363619	-1.78303	4.83973	28.9048	7.60225e-08	1.07502e-05
chr1	205143321	205144285	-1.22059	6.57047	28.8791	7.70392e-08	1.08227e-05
chr14	100487418	100488351	-1.68343	5.38867	28.6986	8.45646e-08	1.18028e-05
chr7	156210414	156212428	-1.2321	7.35371	28.6377	8.72675e-08	1.21015e-05
chr3	162472698	162473678	-1.22084	6.59756	28.593	8.93039e-08	1.22834e-05
chr4	103012265	103013229	-1.54673	5.33122	28.584	8.97222e-08	1.22834e-05
chr6	152020021	152022064	-1.14461	8.24685	28.5127	9.3086e-08	1.26632e-05
chr14	25381006	25382172	-1.47146	5.55856	28.4467	9.63148e-08	1.30201e-05
chr10	9259334	9261506	-1.25563	7.4769	28.4324	9.7028e-08	1.30345e-05
chrX	16544999	16546376	-1.41541	6.27512	28.3418	1.01676e-07	1.35741e-05
chr16	52040382	52041807	-1.53511	5.41409	28.2138	1.08629e-07	1.44128e-05
chr6	17497211	17498292	-1.06761	7.76193	28.1724	1.10977e-07	1.4634e-05
chr13	38156190	38157547	-1.27264	7.60083	28.1325	1.1329e-07	1.48479e-05
chr1	184387771	184389515	-1.17216	7.84853	27.9897	1.21963e-07	1.58877e-05
chrX	100593164	100594229	-1.53179	5.29468	27.9398	1.25149e-07	1.62045e-05
chr12	96473234	96475086	-1.15559	7.12653	27.8932	1.28202e-07	1.65004e-05
chr21	17843716	17844546	-1.76545	4.56052	27.8158	1.3343e-07	1.70711e-05
chr4	26778802	26780182	-1.30252	6.56809	27.7991	1.34587e-07	1.71172e-05
chr2	214961557	214962450	-1.58591	4.88338	27.7455	1.38371e-07	1.7495e-05
chr13	92674636	92675566	-1.25126	6.64118	27.6383	1.4625e-07	1.83831e-05
chr9	84336300	84337208	-1.48172	5.62448	27.5795	1.50765e-07	1.88403e-05
chr8	39573499	39574534	-1.61608	5.22847	27.5486	1.53197e-07	1.90337e-05
chr5	4081323	4082651	-1.18897	7.14984	27.5276	1.54865e-07	1.91302e-05
chr20	54743142	54744494	-1.01939	8.45362	27.437	1.62295e-07	1.99335e-05
chr10	110348023	110349112	-1.56241	5.49831	27.4136	1.64273e-07	1.99616e-05
chr15	97492742	97493517	1.48266	4.85358	27.4123	1.64381e-07	1.99616e-05
chr21	40617802	40619784	-1.06796	8.33367	27.3899	1.66296e-07	2.00807e-05
chr6	56354334	56355176	-1.50174	5.50216	27.3464	1.70082e-07	2.04231e-05
chr4	12345189	12346155	-1.41418	5.45985	27.322	1.7224e-07	2.05674e-05
chr4	18181663	18182574	-1.68692	5.46593	27.1806	1.85309e-07	2.18881e-05
chr4	181288908	181289763	-1.56757	4.90224	27.1803	1.85337e-07	2.18881e-05
chr4	103110428	103111550	-1.25989	6.38276	27.0943	1.93768e-07	2.27588e-05
chr14	76935731	76936987	-1.17521	7.01407	27.0302	2.00303e-07	2.33985e-05
chr16	58821585	58822698	-1.63017	5.43238	26.9512	2.08658e-07	2.42427e-05
chr3	162539368	162541519	-1.07843	8.23613	26.932	2.10746e-07	2.43536e-05
chr1	100723810	100724605	-1.60754	5.12838	26.8715	2.17439e-07	2.49927e-05
chr10	68544386	68545415	-1.33835	6.56797	26.8417	2.20815e-07	2.52458e-05
chr4	176628253	176629034	-1.69681	4.76349	26.7782	2.28196e-07	2.57676e-05
chr16	76641709	76645044	-1.16118	8.28528	26.7596	2.30401e-07	2.57676e-05
chr3	155984674	155985637	-1.77681	4.89006	26.7581	2.30585e-07	2.57676e-05
chr16	79428127	79429774	-1.32288	6.92272	26.7523	2.31279e-07	2.57676e-05
chr9	75270167	75271337	-1.43993	6.12374	26.7515	2.31374e-07	2.57676e-05
chr21	15005982	15006840	-1.53099	5.22267	26.7174	2.35494e-07	2.60913e-05
chr3	183147664	183148460	-1.65493	5.00874	26.62	2.47663e-07	2.72988e-05
chr4	98257061	98258258	-1.8279	5.21138	26.5987	2.50414e-07	2.74612e-05
chr13	107215690	107217039	-1.51871	5.26437	26.5526	2.56457e-07	2.79811e-05
chr8	37278571	37280047	-1.18904	6.69408	26.5114	2.61993e-07	2.84408e-05
chr12	90305184	90306099	-1.58232	5.79738	26.4402	2.71828e-07	2.93036e-05
chr21	15502998	15505131	-1.01003	8.15654	26.4342	2.72668e-07	2.93036e-05
chr2	35730181	35731377	-1.38012	5.87656	26.4213	2.74492e-07	2.93529e-05
chr4	183926481	183927561	-1.3084	5.65435	26.3606	2.83266e-07	3.01412e-05
chr10	8807664	8809262	-1.19716	8.06377	26.3277	2.88125e-07	3.05072e-05
chrX	121324872	121325767	-1.47874	5.45292	26.2937	2.93244e-07	3.0897e-05
chr7	156231572	156234080	-1.06764	8.15624	26.2834	2.94815e-07	3.0911e-05
chr13	26514948	26515872	1.42335	4.91459	26.2459	3.00587e-07	3.13632e-05
chr15	94447171	94448188	-1.29063	7.02137	26.2319	3.02782e-07	3.13906e-05
chr1	239494614	239495913	-1.13353	6.52058	26.2256	3.0377e-07	3.13906e-05
chr4	163791145	163791895	-1.43851	5.78485	26.2087	3.06447e-07	3.15156e-05
chr6	17580613	17582105	-1.22966	6.44711	26.1279	3.19533e-07	3.27049e-05
chr13	85061353	85062162	-1.44253	5.58275	26.1098	3.22541e-07	3.28563e-05
chr12	59383683	59385257	-1.35223	6.23838	26.0692	3.29405e-07	3.32682e-05
chr2	226732418	226733496	-1.38729	5.32361	26.0675	3.29679e-07	3.32682e-05
chr3	176512872	176513977	-1.448	6.31286	26.0492	3.32827e-07	3.33617e-05
chr5	30135000	30136507	-1.26675	6.81403	26.0441	3.3371e-07	3.33617e-05
chr9	69742518	69742972	-1.61981	4.77499	26.0175	3.38334e-07	3.34145e-05
chr8	111732306	111733269	-1.41636	5.49897	26.0165	3.38509e-07	3.34145e-05
chr11	38949859	38950831	-1.49787	6.03225	26.0143	3.38902e-07	3.34145e-05
chr3	190530345	190531208	-1.37462	5.27075	25.8957	3.60379e-07	3.53698e-05
chr2	215789493	215790580	-1.33382	6.45136	25.8779	3.63707e-07	3.54479e-05
chr18	31932946	31933927	-1.25556	6.61712	25.8699	3.65219e-07	3.54479e-05
chr18	3592482	3594092	1.23542	5.99867	25.8643	3.66277e-07	3.54479e-05
chr5	29941519	29942741	-1.21924	6.31368	25.8565	3.67771e-07	3.54479e-05
chr18	41636298	41637535	-1.09571	7.08244	25.7034	3.98121e-07	3.82018e-05
chr6	56407650	56409038	-1.28507	6.69413	25.6918	4.00521e-07	3.82613e-05
chr3	109820947	109822461	-1.29984	6.50558	25.6475	4.09834e-07	3.89778e-05
chr13	107443618	107444473	-1.56319	5.12049	25.6198	4.15751e-07	3.93079e-05
chr4	75458818	75460027	-1.05973	7.074	25.6142	4.16963e-07	3.93079e-05
chr22	27548527	27550337	-1.10669	7.17681	25.5811	4.24181e-07	3.98137e-05
chr4	27025282	27026295	-1.23446	6.3719	25.5422	4.32805e-07	4.04466e-05
chr16	62647492	62649264	-1.28451	6.3905	25.4371	4.57037e-07	4.25262e-05
chr13	41060778	41061673	1.59062	4.43772	25.3397	4.80703e-07	4.43475e-05
chr2	43500614	43501659	-1.27316	6.62584	25.3396	4.80738e-07	4.43475e-05
chr6	75735547	75738634	-1.23984	7.14287	25.3258	4.84179e-07	4.44741e-05
chr5	157953420	157955347	-1.0619	7.07011	25.314	4.87156e-07	4.45571e-05
chr7	16886483	16887210	-1.36691	5.62066	25.1712	5.2459e-07	4.75923e-05
chr4	65502312	65503473	-1.27341	5.87424	25.1706	5.24769e-07	4.75923e-05
chr2	226856855	226858089	-1.37784	5.6131	25.1095	5.41657e-07	4.89175e-05
chr8	75709995	75710949	-1.37128	6.08307	25.071	5.52588e-07	4.96959e-05
chr12	90545914	90547081	-1.46219	5.97838	25.014	5.69143e-07	5.09715e-05
chr7	17624385	17626034	-1.23534	6.49819	24.9819	5.78705e-07	5.16128e-05
chr10	82713818	82715423	-1.26816	5.85495	24.9535	5.87306e-07	5.21634e-05
chr3	151937317	151938480	-1.02643	7.24598	24.921	5.97294e-07	5.28322e-05
chr4	98644829	98645768	-1.52906	5.86439	24.8789	6.10475e-07	5.36097e-05
chr7	33852075	33852978	-1.31157	5.67711	24.8709	6.1301e-07	5.36097e-05
chr3	191097370	191098507	-1.30534	6.02123	24.8691	6.13566e-07	5.36097e-05
chr4	126103492	126105660	-1.25294	7.48642	24.7069	6.67436e-07	5.80804e-05
chr15	69175669	69176824	-1.11016	7.88708	24.6657	6.81867e-07	5.9097e-05
chr5	29969996	29971182	-1.45908	5.87181	24.6537	6.86124e-07	5.91728e-05
chr11	82068650	82069592	-1.22855	5.76596	24.6478	6.88248e-07	5.91728e-05
chr6	56411122	56412461	-1.54116	6.22722	24.5273	7.32656e-07	6.27399e-05
chr11	34349356	34350201	1.53278	4.71098	24.4892	7.4727e-07	6.37373e-05
chr2	234060048	234061698	-1.05588	6.94022	24.4784	7.51467e-07	6.3842e-05
chr2	219018275	219019252	-1.23034	5.86007	24.4119	7.77864e-07	6.58244e-05
chrX	130454506	130455450	-1.21841	6.15828	24.3794	7.91094e-07	6.66815e-05
chr5	166147628	166148407	-1.40281	5.26277	24.3565	8.00559e-07	6.72157e-05
chr14	33319232	33321234	-0.998419	7.86023	24.3478	8.04183e-07	6.72572e-05
chr16	71520500	71521485	-1.027	7.04591	24.3275	8.12713e-07	6.75731e-05
chr13	63727926	63729029	-1.64321	5.12241	24.3238	8.14247e-07	6.75731e-05
chr5	172894565	172896217	-0.962751	8.03483	24.3106	8.19871e-07	6.77781e-05
chr4	162388074	162389118	-1.5199	5.68533	24.2797	8.33143e-07	6.8519e-05
chr8	120259318	120260449	-1.20269	5.96434	24.2749	8.35209e-07	6.8519e-05
chr6	54845867	54848037	-1.04477	7.22553	24.2631	8.40348e-07	6.86785e-05
chr19	58816756	58817772	-1.2106	5.89963	24.2493	8.46378e-07	6.89092e-05
chr1	189388249	189390047	-1.17265	7.29055	24.1307	9.00155e-07	7.3011e-05
chr21	40606970	40608874	-1.04644	7.15037	24.0602	9.33692e-07	7.54163e-05
chr8	30226297	30227221	-1.3817	5.35421	24.0538	9.36826e-07	7.54163e-05
chr7	97782610	97783435	-1.29151	5.54473	23.9336	9.97181e-07	7.99754e-05
chr3	122431136	122432584	-1.28913	5.74879	23.8558	1.03827e-06	8.29612e-05
chr5	19524312	19525174	-1.32956	5.58772	23.7882	1.07541e-06	8.56105e-05
chr12	130452577	130453409	1.4677	4.74987	23.7529	1.09532e-06	8.68741e-05
chr3	162622328	162623415	-1.15241	6.37451	23.7402	1.10253e-06	8.71239e-05
chr4	143754854	143756625	-1.03837	7.3025	23.6034	1.18379e-06	9.32027e-05
chrX	38744590	38745557	-1.33951	5.72567	23.5464	1.21934e-06	9.56517e-05
chr4	102998560	102999643	-1.50575	5.6922	23.4222	1.30067e-06	0.00010166
chr17	50174912	50175636	-1.55932	4.13274	23.4081	1.31027e-06	0.00010204
chr11	84657522	84658450	-1.39601	6.06499	23.3882	1.32387e-06	0.000102726
chr11	1746655	1747690	-1.39473	5.41778	23.3103	1.37858e-06	0.000106587
chr21	22215402	22216745	-1.35859	5.93692	23.1342	1.51078e-06	0.00011639
chr2	215739447	215740093	-1.64652	4.23593	23.098	1.53953e-06	0.000118181
chr11	80108541	80111298	-1.19113	7.46979	23.0872	1.54816e-06	0.000118421
chr21	15466867	15468080	-1.08874	6.47814	23.02	1.60326e-06	0.0001222
chr5	51877548	51878648	-1.33742	5.40373	22.9554	1.65801e-06	0.000125927
chr1	186668114	186669626	-1.25054	6.6212	22.9011	1.70554e-06	0.00012908
chrX	97973313	97974228	-1.49942	5.76419	22.8632	1.73946e-06	0.000131186
chr8	40349676	40350618	-1.25425	6.56103	22.8058	1.79221e-06	0.000134098
chr8	124644367	124646188	-0.987531	7.72981	22.8025	1.79536e-06	0.000134098
chrX	98622250	98623337	-1.49274	5.12705	22.8009	1.7968e-06	0.000134098
chr10	68582941	68583619	-1.5884	4.38666	22.7867	1.81015e-06	0.000134628
chr6	83333753	83334693	-1.35447	5.62357	22.7418	1.85289e-06	0.000137207
chr6	23800191	23801097	-1.35914	5.3734	22.737	1.85759e-06	0.000137207
chr5	51954565	51955645	-1.62391	4.83471	22.7207	1.87337e-06	0.000137555
chr20	37525347	37526551	-1.30931	5.73943	22.7189	1.87511e-06	0.000137555
chr4	81980189	81981112	-1.38496	4.95712	22.6144	1.97991e-06	0.000144749
chr8	91992855	91996986	-0.972807	8.7262	22.6025	1.99222e-06	0.000145155
chr22	28719895	28720834	1.46605	4.73778	22.5919	2.00331e-06	0.000145409
chrX	100591546	100592407	-1.30356	5.30789	22.5862	2.00923e-06	0.000145409
chr5	177458140	177458698	1.63825	4.70537	22.5757	2.02023e-06	0.000145714
chr10	106229772	106231386	-1.09076	6.67711	22.5611	2.0357e-06	0.000146339
chr2	217960266	217961590	-0.963472	7.07508	22.5271	2.072e-06	0.000148452
chr5	128604338	128606312	-1.14048	6.96309	22.5155	2.0846e-06	0.000148858
chr10	127303119	127303999	-1.10131	6.63768	22.505	2.09603e-06	0.000149179
chr12	15259968	15261780	-0.965973	7.27089	22.4734	2.13071e-06	0.000151147
chr11	77544430	77545855	-0.921048	7.76573	22.4585	2.1473e-06	0.000151822
chr18	73103246	73104699	-1.22329	6.53547	22.4437	2.16397e-06	0.0001525
chr11	38972534	38973417	-1.48387	5.39819	22.4094	2.20291e-06	0.000154736
chr1	118900714	118901693	-1.13337	5.96032	22.3762	2.24137e-06	0.000156925
chr12	94965226	94966311	1.09807	5.90374	22.334	2.29116e-06	0.00015989
chr11	61495259	61497485	0.952243	6.98552	22.3274	2.29902e-06	0.000159919
chr14	37085129	37086766	-1.11303	7.71189	22.2913	2.34266e-06	0.000162429
chr2	11596644	11597970	-0.884718	8.2075	22.1555	2.5144e-06	0.000173777
chr15	36672658	36673612	-1.15538	6.0284	22.1052	2.5811e-06	0.000177814
chr12	45188591	45189794	-1.31549	6.09302	22.0972	2.5919e-06	0.000177989
chr2	62938624	62939845	-1.07193	6.61739	22.0833	2.61071e-06	0.00017837
chrX	31912078	31912924	-1.43237	4.54649	22.0808	2.61406e-06	0.00017837
chr2	148286013	148286936	-1.05228	6.45331	22.0272	2.68809e-06	0.000182841
chr14	21702102	21703006	-1.15215	5.67815	21.9741	2.76348e-06	0.000187376
chr4	103544636	103545702	-1.29661	5.93507	21.9489	2.80011e-06	0.000189263
chr3	176885954	176886894	-1.15415	5.94805	21.875	2.91004e-06	0.000196076
chr13	81562943	81563599	-1.47179	4.92285	21.8155	3.00167e-06	0.000201618
chr1	42098176	42099127	-1.21535	5.84012	21.7386	3.12434e-06	0.000208507
chr15	37509254	37509958	-1.51124	4.7055	21.7344	3.13118e-06	0.000208507
chr7	45549360	45550212	-1.22514	5.93924	21.7331	3.13333e-06	0.000208507
chr18	62688939	62689925	-1.36728	5.75755	21.6965	3.19366e-06	0.000211224
chr4	126028085	126029102	-1.2403	6.3917	21.6964	3.19382e-06	0.000211224
chr4	125573048	125573845	-1.34461	5.38509	21.5675	3.416e-06	0.000225225
chr6	151994669	151997885	-0.913438	8.52461	21.554	3.4401e-06	0.000226121
chr2	237614404	237615232	-1.12763	6.33224	21.5467	3.45323e-06	0.000226292
chr10	104981598	104982472	-1.11517	6.10287	21.5056	3.52802e-06	0.00023049
chr4	92412384	92413276	-1.5591	4.97309	21.3363	3.85359e-06	0.000250997
chr5	62532988	62533970	-1.41435	5.26535	21.3072	3.91254e-06	0.000254067
chr4	106266544	106267970	-1.1255	6.93775	21.2637	4.00233e-06	0.000259115
chr3	39999103	40000413	-1.17302	5.98061	21.1955	4.14727e-06	0.000267692
chr1	81405021	81405942	-1.35491	5.37041	21.1728	4.19676e-06	0.000270075
chr13	63689914	63690793	-1.41706	5.05297	21.1668	4.20986e-06	0.00027011
chr12	103095340	103096426	-1.04504	5.94957	21.0301	4.52121e-06	0.000289223
chr2	149907039	149907930	-1.26666	5.14963	21.0232	4.53758e-06	0.000289409
chr6	31908402	31911072	1.33282	6.91411	20.9746	4.65414e-06	0.000295965
chr2	142035141	142036032	-1.46151	5.04788	20.8992	4.84105e-06	0.000306943
chr11	90968723	90969623	-1.54644	4.40605	20.8478	4.97256e-06	0.000314354
chr12	29838871	29839759	-1.49751	4.77102	20.7837	5.14197e-06	0.000323971
chr22	27538902	27540487	-0.909879	8.39424	20.7751	5.16509e-06	0.000323971
chr6	122983029	122984707	-0.943053	7.49082	20.7729	5.17083e-06	0.000323971
chr21	14610330	14611297	-1.68247	4.97236	20.762	5.2005e-06	0.000323971
chr9	4851844	4852705	-1.05713	6.0346	20.7573	5.21319e-06	0.000323971
chr3	153411862	153412766	-1.27881	5.52733	20.7566	5.21513e-06	0.000323971
chr2	16861978	16863367	-1.18065	6.43483	20.751	5.2304e-06	0.000323983
chr4	135272304	135273461	-1.31028	5.55983	20.7324	5.28143e-06	0.000326204
chr2	237391524	237392762	-1.07828	5.8955	20.6596	5.48603e-06	0.000337424
chrX	10828438	10829235	-1.31287	5.21792	20.6567	5.49448e-06	0.000337424
chrX	149212012	149213020	-1.10013	6.45422	20.607	5.63902e-06	0.000345314
chr1	189944367	189945659	-1.21636	6.20156	20.5534	5.79911e-06	0.000354108
chr7	117352140	117353075	-1.43189	5.36079	20.5252	5.88523e-06	0.000358349
chr20	37939694	37940486	-1.44386	5.07334	20.4956	5.97682e-06	0.000362897
chr16	58811897	58812786	-1.51428	4.89123	20.4813	6.02159e-06	0.000364586
chr5	66580105	66581410	-1.20038	5.97427	20.433	6.17546e-06	0.000372293
chr2	220797610	220798809	-1.02193	7.37453	20.4305	6.18353e-06	0.000372293
chr2	217820202	217821067	-1.2164	5.66582	20.41	6.25036e-06	0.000375266
chr5	29895581	29896463	-1.39501	5.544	20.3448	6.46681e-06	0.00038718
chr1	103075118	103076311	-1.20547	5.33698	20.3128	6.57604e-06	0.000392626
chr4	135446437	135447295	-1.21591	5.13574	20.2989	6.62394e-06	0.00039439
chr10	93110358	93111355	-1.21198	5.83323	20.2177	6.91114e-06	0.000410354
chr12	73593664	73594762	-1.34084	5.58613	20.1931	7.00052e-06	0.000414516
chr13	22450933	22451943	-1.09147	6.15951	20.1598	7.12331e-06	0.000420627
chr1	160395526	160396592	-0.931791	7.1485	20.1467	7.17237e-06	0.000422364
chr11	64950526	64952510	0.973702	6.80554	20.1327	7.22502e-06	0.000424302
chr7	111587124	111588736	-0.979668	6.73379	20.1262	7.24975e-06	0.000424594
chr5	22798205	22799185	-1.0968	6.00074	20.1132	7.29907e-06	0.000426321
chr5	104022823	104023804	-1.37269	5.31137	20.0512	7.53964e-06	0.000439179
chr11	33611317	33612093	1.27218	4.89836	20.0204	7.66222e-06	0.000445113
chr13	105558951	105559591	-1.51719	4.2902	20.0081	7.71142e-06	0.000446763
chr7	112598398	112599270	-1.10622	5.77068	19.9966	7.75807e-06	0.000448258
chr6	86521807	86522636	-1.40871	4.71587	19.8947	8.18273e-06	0.000471527
chr3	70936886	70938388	-1.19601	6.12661	19.8433	8.40569e-06	0.00048308
chr10	95184477	95185635	-0.951996	7.59723	19.8331	8.45048e-06	0.000484359
chr4	13312348	13313313	-1.11748	5.67834	19.8076	8.56426e-06	0.000489575
chr8	128749039	128753068	-0.881425	9.27567	19.7968	8.6126e-06	0.000491033
chr3	27549958	27551304	0.949881	6.5858	19.7629	8.76686e-06	0.000498505
chr7	65270261	65270887	1.60257	3.80585	19.7289	8.92436e-06	0.000506122
chr4	135342814	135343938	-1.1868	5.3835	19.6828	9.14216e-06	0.000517109
chr11	9087901	9088778	-1.22389	5.4482	19.6457	9.32106e-06	0.000524155
chr5	21206512	21207848	-1.13925	6.49164	19.6446	9.32647e-06	0.000524155
chr10	76329260	76330649	-1.08801	6.19654	19.6419	9.33988e-06	0.000524155
chr5	132820712	132822246	-1.04617	6.13582	19.6335	9.38091e-06	0.000525087
chr2	235904193	235905089	1.45289	4.43925	19.5739	9.67804e-06	0.000540311
chr2	141984838	141985809	-1.27925	5.65167	19.4525	1.03131e-05	0.000570856
chr16	83738065	83739054	-0.978896	6.65304	19.4522	1.0315e-05	0.000570856
chr4	160824927	160825608	-1.4383	4.75999	19.4477	1.03393e-05	0.000570856
chr22	16189618	16190671	1.21715	5.08673	19.4409	1.03762e-05	0.000570856
chr5	172925055	172925929	-1.09714	5.80022	19.4354	1.04062e-05	0.000570856
chr20	58085831	58088084	-0.851853	8.55298	19.4333	1.04174e-05	0.000570856
chr10	14489067	14490149	-1.03586	6.00425	19.4315	1.04275e-05	0.000570856
chr1	111856964	111858371	-0.910507	7.98144	19.4296	1.04376e-05	0.000570856
chr22	41436964	41437679	-1.34652	4.81121	19.3878	1.06689e-05	0.000582024
chr5	172811819	172813594	-0.917978	7.45317	19.3566	1.08446e-05	0.000589832
chr12	109914552	109915802	-0.974798	6.43086	19.3521	1.08698e-05	0.000589832
chr1	96298524	96299686	-1.56966	4.68367	19.3478	1.08944e-05	0.000589832
chr5	128554717	128555984	-1.18311	6.08932	19.283	1.12704e-05	0.000608658
chr10	9143473	9144538	-1.1092	5.90784	19.2517	1.14569e-05	0.000617178
chr12	123959607	123962076	0.997809	6.60822	19.246	1.14911e-05	0.000617476
chr7	12659026	12659822	-1.46065	4.85002	19.1928	1.18155e-05	0.000633323
chr5	100655582	100656751	-1.30695	5.54521	19.0945	1.24401e-05	0.000665144
chr13	57729465	57730238	-1.55795	4.53857	19.037	1.28211e-05	0.00068329
chr17	60234816	60235762	1.22607	4.81731	19.0337	1.28431e-05	0.00068329
chr5	116977690	116978477	-1.41298	4.53144	19.0228	1.29163e-05	0.000685491
chr11	45799732	45800886	-1.27081	6.38015	19.0122	1.29884e-05	0.000687616
chr11	85219331	85220522	-0.966024	6.98062	19.0038	1.30458e-05	0.000688961
chr9	31229021	31230698	-1.16527	6.03359	18.9903	1.31387e-05	0.000692165
chr2	180146751	180147825	-1.16108	5.83206	18.9837	1.31837e-05	0.000692839
chr4	15516270	15517390	1.23054	5.20257	18.9759	1.32377e-05	0.000693978
chr3	12460921	12462320	-0.876287	7.20818	18.9437	1.34631e-05	0.000704076
chrX	107540468	107541509	-1.4246	4.72363	18.9353	1.35227e-05	0.000705478
chr12	86357565	86358994	-0.962916	7.01729	18.9287	1.35698e-05	0.000706221
chr13	22417550	22418546	-1.29229	5.0791	18.9119	1.36896e-05	0.000709913
chr2	101378907	101379806	1.20818	5.502	18.9095	1.37068e-05	0.000709913
chr20	14749494	14750458	-1.27713	5.56023	18.8874	1.38666e-05	0.000716461
chr8	75827053	75827995	-1.56869	5.41318	18.8764	1.39468e-05	0.000718876
chr12	96417762	96419555	-0.900487	7.14198	18.8342	1.42589e-05	0.00073321
chr21	14598070	14598876	-1.32886	5.19891	18.814	1.44107e-05	0.000739242
chr5	19927047	19928256	-1.04294	6.82061	18.784	1.4639e-05	0.00074917
chr18	39710459	39711261	-1.20118	4.97896	18.7094	1.52227e-05	0.000777187
chr6	145552349	145553484	-0.975508	6.42314	18.7015	1.5286e-05	0.000778571
chr9	127110423	127111394	-1.00258	5.98798	18.6863	1.54087e-05	0.000782964
chr14	87580856	87581621	-1.19958	5.43648	18.6739	1.55095e-05	0.000786227
chr8	37150974	37152150	-1.20532	5.62134	18.6548	1.56656e-05	0.000791523
chr4	75762134	75763702	-0.966264	6.81962	18.6521	1.56876e-05	0.000791523
chr5	22105867	22106861	-1.08255	5.84117	18.6151	1.59945e-05	0.000805118
chr8	134803898	134805058	-0.882769	7.36793	18.5653	1.64184e-05	0.000824526
chr4	173494951	173496335	-1.03008	6.69586	18.5576	1.64851e-05	0.000825442
chr13	68183639	68184523	-1.12201	5.45233	18.5543	1.65135e-05	0.000825442
chr16	63069427	63070381	-1.22581	5.33822	18.5429	1.66126e-05	0.000828471
chr3	163021397	163022722	-1.11091	6.42747	18.5271	1.67505e-05	0.000833413
chr2	165084823	165085654	-1.30767	5.22449	18.502	1.69728e-05	0.000842477
chr8	39740223	39740851	-1.32753	4.46056	18.4977	1.7011e-05	0.000842477
chr10	78403250	78404287	-1.07448	5.6567	18.4883	1.70954e-05	0.00084328
chr22	43879522	43880413	1.28011	4.58106	18.4871	1.71057e-05	0.00084328
chrX	97209641	97210557	-1.1281	5.4437	18.4551	1.73958e-05	0.000855616
chr3	128314149	128315697	-0.908964	7.26235	18.4352	1.75782e-05	0.000862617
chr14	39810286	39811167	-1.38307	5.40518	18.4253	1.767e-05	0.000865146
chr2	220845820	220846590	-1.24431	5.64534	18.4171	1.77461e-05	0.000865873
chr2	226687733	226689270	-1.00749	6.45677	18.4139	1.77758e-05	0.000865873
chr5	104021371	104022244	-1.30472	4.47287	18.4107	1.78057e-05	0.000865873
chr1	178165854	178167341	-0.975866	6.82318	18.3785	1.81091e-05	0.000878639
chr12	12863665	12864747	-1.1159	6.14948	18.3702	1.81881e-05	0.000880482
chr2	71612179	71613032	1.19208	4.82374	18.3375	1.85033e-05	0.000893731
chr15	39097643	39098638	1.21016	4.84819	18.3229	1.86452e-05	0.000898566
chr9	84314082	84315032	-1.25795	5.52313	18.3072	1.87999e-05	0.000903695
chr6	88498026	88499115	1.21944	5.59016	18.3035	1.88357e-05	0.000903695
chr20	54766344	54768001	-0.888858	8.25845	18.2791	1.90785e-05	0.000913302
chr1	187128788	187129818	-1.09832	6.12898	18.269	1.91799e-05	0.000916117
chr7	88503760	88504679	-1.28399	5.36381	18.2404	1.94701e-05	0.000927918
chr8	83504041	83505379	-1.08552	5.49138	18.2274	1.96042e-05	0.000930791
chr6	65544117	65545575	-1.01747	6.1663	18.2261	1.9617e-05	0.000930791
chr4	92980276	92981378	-1.17028	5.47254	18.2073	1.98117e-05	0.000937959
chr10	82718209	82719213	-1.32706	4.77746	18.2028	1.98583e-05	0.000938098
chr2	182315633	182317437	-1.00053	6.84965	18.1596	2.03145e-05	0.000957542
chr15	69373453	69376294	-0.822781	7.80502	18.1111	2.08386e-05	0.000980099
chrX	121233312	121234367	-1.28712	5.14444	18.092	2.10486e-05	0.000987814
chr13	57201100	57202744	-1.20826	5.75896	18.0411	2.16191e-05	0.00101238
chr4	33159483	33160424	-1.20343	5.13183	18.0109	2.19645e-05	0.00102538
chr1	37733575	37734582	-1.12084	5.49207	18.0085	2.19921e-05	0.00102538
chr4	92977639	92978417	-1.35003	4.71766	17.9984	2.21086e-05	0.00102858
chr4	140050717	140052306	-0.858331	7.24061	17.9849	2.22661e-05	0.00103367
chr11	65027625	65033060	0.830677	7.83857	17.9249	2.29792e-05	0.00106443
chrX	80350298	80351365	-1.15177	6.09774	17.9209	2.30279e-05	0.00106443
chr3	159923276	159924436	-0.915649	6.57588	17.9012	2.32669e-05	0.00107317
chrX	15220385	15221212	-1.30617	5.0041	17.8685	2.36707e-05	0.00108927
chr14	97035696	97036876	-0.939878	6.42998	17.8648	2.37173e-05	0.00108927
chr4	18177853	18178708	-1.00727	5.75754	17.8431	2.39893e-05	0.00109942
chr14	67513401	67514932	-1.00245	6.13784	17.8188	2.42972e-05	0.00110996
chr7	155886345	155887755	-0.923708	7.15776	17.8156	2.43383e-05	0.00110996
chr4	187920382	187921760	-1.05974	6.21254	17.8128	2.43743e-05	0.00110996
chr6	151978098	151980112	-0.910317	7.94716	17.8062	2.44589e-05	0.00111146
chr2	41854490	41855418	-1.28774	5.31685	17.7846	2.47378e-05	0.00112176
chr8	111737452	111739225	-0.919812	6.94242	17.7685	2.49475e-05	0.00112889
chr2	141991103	141992617	-1.1451	6.0233	17.7542	2.51356e-05	0.00113501
chr10	9154384	9156352	-1.10919	6.57118	17.746	2.52454e-05	0.00113758
chr1	58822253	58823192	1.22639	4.62786	17.7248	2.55277e-05	0.00114789
chr18	62691810	62692613	-1.11759	5.73629	17.6968	2.59065e-05	0.0011625
chr17	16222453	16223313	1.21388	4.92142	17.6874	2.60344e-05	0.0011658
chrX	130525812	130527124	-1.12512	5.43702	17.6807	2.61258e-05	0.00116746
chr22	33363362	33365170	-1.27108	6.60392	17.6763	2.61872e-05	0.00116778
chr6	138945114	138946202	-0.896249	6.70809	17.652	2.65241e-05	0.00117818
chr4	86489878	86491054	-1.19149	5.39527	17.6515	2.65301e-05	0.00117818
chr4	83683033	83684089	-1.02555	5.91622	17.6392	2.67032e-05	0.00118342
chr10	58647804	58648710	-1.17649	5.53107	17.6324	2.67985e-05	0.0011852
chr16	54962003	54963064	-0.91328	6.5531	17.6187	2.69922e-05	0.00119131
chrX	66038530	66039223	-1.38917	4.77023	17.5921	2.73728e-05	0.00120564
chr5	120653039	120653835	-1.36935	4.39194	17.5858	2.74626e-05	0.00120712
chr7	123362355	123363652	-1.25083	5.59656	17.5728	2.76511e-05	0.00121057
chr12	96485147	96487700	-0.889054	8.50125	17.5726	2.76539e-05	0.00121057
chr5	172831693	172833155	-0.848867	7.20791	17.5656	2.7757e-05	0.00121262
chr5	30230236	30231155	-1.23966	5.34149	17.5561	2.78951e-05	0.00121429
chr8	70148210	70149071	-1.16813	5.53783	17.5552	2.79082e-05	0.00121429
chrX	22045097	22046753	-0.998152	6.38935	17.5471	2.80273e-05	0.00121513
chr10	9118535	9119222	-1.3495	5.08914	17.5462	2.80407e-05	0.00121513
chr15	94288082	94289166	-1.15067	6.13665	17.5401	2.81309e-05	0.00121659
chr12	108960858	108962012	0.979655	6.09318	17.4766	2.90861e-05	0.00125538
chr6	64202591	64203272	-1.35272	4.75811	17.47	2.91885e-05	0.00125727
chr6	151798825	151799798	-1.0807	6.55251	17.4123	3.00876e-05	0.00129112
chr20	4502389	4503021	1.34723	3.9634	17.404	3.02193e-05	0.00129112
chr9	85766524	85767612	1.02205	5.72414	17.4032	3.02323e-05	0.00129112
chr13	81463992	81464988	-1.43909	5.10888	17.3998	3.02851e-05	0.00129112
chr1	5059347	5060117	1.50188	3.77979	17.399	3.02987e-05	0.00129112
chr3	163891902	163892701	-1.5294	4.3901	17.3967	3.03349e-05	0.00129112
chr1	107764245	107765263	-1.01665	6.07866	17.3459	3.11572e-05	0.0013235
chrX	30056333	30057123	-1.54899	4.42187	17.2639	3.25304e-05	0.00137911
chr4	103056125	103057537	-1.16741	6.27592	17.2087	3.34897e-05	0.00141691
chr1	99695510	99696561	-1.33384	5.12121	17.2051	3.35539e-05	0.00141691
chr9	94790138	94791167	-0.866004	7.18757	17.1961	3.3712e-05	0.0014208
chr10	44051952	44052979	-0.944322	6.31668	17.175	3.40896e-05	0.0014339
chr19	4942477	4943690	-1.01826	5.92194	17.1546	3.44566e-05	0.0014465
chr2	221448055	221449160	-1.31272	5.32779	17.1483	3.45724e-05	0.00144853
chr11	80115484	80117825	-0.975892	6.69258	17.1367	3.47831e-05	0.00145453
chr8	69660765	69661750	-1.20725	5.35191	17.1294	3.49173e-05	0.0014573
chr8	95071977	95073532	0.913061	6.1753	17.1044	3.53807e-05	0.00147378
chr1	61734254	61735495	-1.13621	6.33534	17.0963	3.5531e-05	0.00147558
chr5	98696359	98697252	-1.25482	5.09392	17.0947	3.5561e-05	0.00147558
chr5	9889223	9890220	-1.16406	5.41856	17.0864	3.57171e-05	0.0014792
chr6	14851776	14852699	1.1241	4.84566	17.0748	3.59369e-05	0.00148261
chr1	186297428	186298268	-1.17878	5.12967	17.0747	3.59375e-05	0.00148261
chr5	72361824	72363249	1.01189	5.74205	17.0644	3.61328e-05	0.00148781
chr12	41601730	41602899	-0.984588	5.94952	17.0539	3.63327e-05	0.00149319
chr6	136309337	136310358	-1.05366	5.67386	17.0495	3.64178e-05	0.00149382
chr3	139988244	139989017	1.33579	4.23282	17.0238	3.69134e-05	0.00151127
chr5	101585838	101586999	-1.04549	5.68066	17.0006	3.73672e-05	0.00152613
chr8	87494928	87496242	0.894945	6.24856	16.998	3.74183e-05	0.00152613
chr8	111383319	111384607	-1.18659	5.98394	16.9762	3.78521e-05	0.0015409
chr8	87279927	87282459	-0.815676	7.85014	16.9687	3.8001e-05	0.00154403
chr10	63097837	63100283	-1.1779	6.01263	16.9563	3.82504e-05	0.00155124
chr5	149997028	149997844	1.19678	4.78483	16.9171	3.90483e-05	0.00158061
chr6	120139294	120140475	-1.30584	5.21298	16.8783	3.9855e-05	0.00161023
chr7	98538703	98539574	1.2086	5.00762	16.8742	3.99417e-05	0.00161071
chr15	94116789	94117898	-1.04514	6.00446	16.8565	4.03156e-05	0.00162274
chr10	100757000	100758481	-1.14329	5.97428	16.8499	4.04556e-05	0.0016237
chr14	43855635	43856564	1.07072	5.28047	16.8483	4.04905e-05	0.0016237
chr8	140025704	140027137	-0.906746	6.63282	16.8357	4.07603e-05	0.0016311
chr8	70100355	70101494	-1.0758	5.68286	16.8326	4.08269e-05	0.0016311
chr2	149734096	149735222	1.03859	5.45823	16.8256	4.09773e-05	0.00163407
chr2	220799985	220802556	-0.982349	7.08865	16.7839	4.18864e-05	0.00166488
chr6	68629695	68630605	-1.17102	5.36356	16.7812	4.19479e-05	0.00166488
chr12	73915728	73917090	-0.891833	6.8085	16.7796	4.19823e-05	0.00166488
chr6	87543945	87544947	-1.27862	5.47628	16.74	4.28684e-05	0.00169689
chr18	53611621	53613066	-0.952253	6.07589	16.7144	4.3451e-05	0.00171679
chr9	128222830	128223861	1.00376	5.70814	16.7026	4.37218e-05	0.00172432
chr5	44072248	44072982	-1.36526	4.70193	16.6861	4.41033e-05	0.00173618
chr4	141800320	141801472	-0.990639	6.06303	16.6796	4.42535e-05	0.00173891
chr9	4855856	4857022	-0.878683	6.9183	16.662	4.46669e-05	0.00175196
chr1	8176851	8177824	1.13401	5.59797	16.6507	4.49334e-05	0.00175919
chr3	178056021	178057143	-0.928272	6.53266	16.6137	4.58196e-05	0.00179063
chr2	226219515	226220339	-1.37613	4.57576	16.597	4.62246e-05	0.00180318
chr1	190118025	190118979	-1.179	4.8904	16.5731	4.68096e-05	0.00182269
chr4	103073810	103074899	-1.22777	5.76481	16.5533	4.73011e-05	0.0018385
chr19	50762452	50763460	-1.0821	5.62741	16.5378	4.76894e-05	0.00185025
chr8	94274368	94276033	-0.853715	6.97122	16.5281	4.79356e-05	0.00185628
chr1	103071043	103071865	-1.16467	5.16774	16.5231	4.80617e-05	0.00185628
chr22	22933719	22934690	1.06247	5.35226	16.5214	4.8104e-05	0.00185628
chr5	158019161	158020064	-1.2003	5.1583	16.5049	4.85243e-05	0.00186914
chr5	116222112	116223179	-1.03896	5.57441	16.489	4.8933e-05	0.00188151
chr5	104751974	104752695	-1.541	4.81817	16.4631	4.96066e-05	0.00190401
chr12	115307771	115308668	-0.907447	6.0017	16.4356	5.03308e-05	0.00192836
chr8	42468863	42469541	1.45905	3.94697	16.4232	5.06603e-05	0.00193753
chr15	94219201	94220875	-1.00249	6.67185	16.416	5.08531e-05	0.00194145
chr9	108754556	108755881	-0.970382	6.47867	16.4125	5.09477e-05	0.00194161
chr2	142184473	142185302	-1.12557	5.36047	16.3857	5.16729e-05	0.00196503
chr7	34241785	34242885	-1.07799	6.22411	16.3831	5.1745e-05	0.00196503
chr14	75179919	75180816	1.13471	5.12015	16.3778	5.18902e-05	0.00196707
chr14	42558259	42559324	-1.12412	5.80475	16.3722	5.20432e-05	0.0019694
chr2	67929875	67930737	-1.12133	5.16316	16.3633	5.22884e-05	0.0019752
chr12	92542453	92543539	1.01863	5.42664	16.3506	5.26397e-05	0.00198498
chr5	32923077	32923877	-1.23042	4.93521	16.3349	5.30774e-05	0.00199798
chr5	13005250	13006372	-1.01273	5.73241	16.3238	5.3389e-05	0.0020028
chr11	125740337	125741063	-1.23895	4.44427	16.3237	5.33919e-05	0.0020028
chrX	118111842	118112921	-1.04873	5.73128	16.311	5.37509e-05	0.00201276
chr5	56714581	56715409	1.29733	4.71743	16.273	5.48387e-05	0.00204854
chr12	12583088	12584257	-0.90308	6.32418	16.2696	5.49393e-05	0.00204854
chr6	48991836	48992899	-1.06147	5.94891	16.2677	5.49923e-05	0.00204854
chrX	77980662	77982455	-0.984976	6.40554	16.2483	5.55607e-05	0.00206472
chr5	58711704	58713098	-1.06853	5.67693	16.2463	5.56189e-05	0.00206472
chrX	40321451	40322950	-0.873572	6.68264	16.236	5.59227e-05	0.00207242
chr20	38421452	38422227	-1.21712	4.81135	16.2273	5.61791e-05	0.00207554
chr11	61485833	61488368	0.791594	6.83504	16.2242	5.62701e-05	0.00207554
chr2	45697496	45698436	1.24714	4.88566	16.2199	5.63971e-05	0.00207554
chr5	172141728	172142851	1.00517	5.7643	16.2199	5.63995e-05	0.00207554
chr1	51805509	51806984	-0.896479	6.8838	16.2168	5.64898e-05	0.00207554
chr6	109112415	109113355	-0.971874	6.09591	16.2096	5.67061e-05	0.00207993
chr10	133660964	133661824	1.09137	5.17672	16.2047	5.68528e-05	0.00208176
chrX	18027653	18028326	-1.17127	4.93994	16.1962	5.71092e-05	0.00208759
chr9	34175819	34176911	1.30574	4.82588	16.1824	5.75247e-05	0.0020975
chr2	226696850	226698265	-1.17798	5.60175	16.1808	5.75753e-05	0.0020975
chr4	109258791	109259756	1.14902	4.95307	16.1769	5.76928e-05	0.00209822
chr3	178620507	178621813	-0.967266	6.22989	16.154	5.83961e-05	0.00212021
chr7	92230598	92231610	1.00554	5.54431	16.1384	5.88776e-05	0.00213409
chr2	47273486	47274476	0.958738	5.71267	16.1194	5.94732e-05	0.00215205
chr16	4141890	4143057	-0.810067	7.58707	16.079	6.07536e-05	0.00219469
chr10	91953759	91955723	-1.08521	5.83104	16.0695	6.10606e-05	0.00220208
chr2	26419096	26419834	1.2517	4.30473	16.0623	6.12936e-05	0.00220678
chrX	115330326	115331391	-0.977946	5.99783	16.0517	6.16365e-05	0.00221541
chr9	75249458	75250629	-1.1236	5.79141	16.0342	6.22102e-05	0.00222597
chr5	6548465	6549688	-0.951124	6.1677	16.032	6.22796e-05	0.00222597
chr10	34130626	34132018	-1.00808	5.98999	16.0302	6.23397e-05	0.00222597
chr22	47797276	47798710	-0.870529	6.48323	16.0301	6.23447e-05	0.00222597
chr2	100768598	100769771	0.992784	5.39076	16.0103	6.29987e-05	0.00224447
chr5	82838837	82839501	-1.21151	4.62944	16.0081	6.30716e-05	0.00224447
chr1	188511196	188512132	-1.24432	4.80395	15.9838	6.38853e-05	0.00226967
chr18	39616183	39617123	-1.27866	4.77891	15.9428	6.5287e-05	0.00231564
chr6	23836391	23837383	-1.06578	5.40224	15.9224	6.59914e-05	0.00233591
chr7	109710053	109711089	-1.03504	5.59113	15.9187	6.61211e-05	0.00233591
chr16	67655552	67656428	1.0921	4.88864	15.9153	6.62415e-05	0.00233591
chrX	70679665	70680461	1.27414	4.22993	15.9121	6.63532e-05	0.00233591
chr14	61073718	61074746	0.902795	6.03337	15.9107	6.64019e-05	0.00233591
chr15	91147782	91149003	0.845714	6.62189	15.8996	6.67929e-05	0.00234583
chr4	35678888	35679608	-1.09596	5.16464	15.8834	6.73657e-05	0.00236208
chr5	55382246	55383103	-0.983084	5.70998	15.8762	6.76244e-05	0.00236729
chr12	45795880	45796788	-1.16778	5.38125	15.8655	6.80076e-05	0.0023734
chr5	116780596	116782243	-1.04108	6.14606	15.8651	6.80229e-05	0.0023734
chr18	62951586	62952372	-1.29009	4.19595	15.8607	6.81809e-05	0.0023734
chr14	43302499	43304227	-1.1176	6.20328	15.8565	6.83299e-05	0.0023734
chr6	82582146	82583571	-0.863589	6.28688	15.856	6.8351e-05	0.0023734
chr11	106381791	106382592	-1.20709	4.68258	15.847	6.86748e-05	0.0023808
chr2	177445273	177446239	-1.33341	5.29215	15.7855	7.09449e-05	0.00245554
chr14	63195965	63196707	-1.05672	5.21915	15.7407	7.26447e-05	0.00251033
chr3	55577811	55578812	-0.994183	5.51756	15.7341	7.28964e-05	0.00251498
chr10	112540300	112541630	-0.980519	5.9088	15.716	7.35973e-05	0.0025351
chr15	48130903	48131958	0.879081	6.22444	15.7097	7.38446e-05	0.00253954
chr1	118823205	118824185	-1.19464	5.81279	15.6965	7.43618e-05	0.00255325
chr2	98719182	98719935	1.11207	4.95414	15.6874	7.47186e-05	0.00256141
chr12	19348299	19349060	-1.26452	4.5841	15.6775	7.5113e-05	0.00256425
chr3	143691048	143691749	1.23161	4.41679	15.6764	7.51566e-05	0.00256425
chr14	95601431	95602520	-0.892938	6.65827	15.6763	7.51594e-05	0.00256425
chr4	97923549	97924560	-1.49321	4.95588	15.6502	7.62028e-05	0.00259529
chr14	56531301	56532185	1.06767	5.21856	15.6476	7.63106e-05	0.00259529
chr1	189639813	189641518	-0.946782	6.10379	15.6361	7.67746e-05	0.00260694
chr19	19600351	19601060	1.24316	4.21766	15.6282	7.70954e-05	0.00261371
chr11	41759335	41760466	-1.11851	5.48829	15.6212	7.73821e-05	0.00261929
chrX	130527308	130528250	-1.05149	6.25025	15.6018	7.81796e-05	0.002641
chr7	80343780	80344917	-0.8038	7.55643	15.5996	7.82691e-05	0.002641
chr2	138909508	138910459	-0.942455	7.02714	15.5636	7.97763e-05	0.00268763
chr4	103071343	103072396	-1.2516	5.64764	15.5549	8.01442e-05	0.00269581
chr13	90305620	90306273	-1.3489	4.09699	15.5443	8.05939e-05	0.0027067
chr2	43523678	43524704	-0.923329	6.01955	15.5365	8.09259e-05	0.00271361
chr2	155243239	155244257	-1.12547	5.57834	15.5059	8.22478e-05	0.00275364
chr3	170305494	170306875	-1.04406	6.31297	15.4978	8.26026e-05	0.00275909
chr5	58694705	58695494	-1.1873	4.69963	15.4963	8.26673e-05	0.00275909
chr4	88505353	88506056	-1.33891	4.11229	15.44	8.51661e-05	0.00283674
chr5	118138998	118139927	-1.31203	5.46871	15.438	8.5258e-05	0.00283674
chr5	82894905	82895887	-0.942893	6.1036	15.3994	8.70167e-05	0.00289078
chr15	97203328	97204347	0.941678	5.69846	15.3844	8.7708e-05	0.00290925
chr4	20096906	20097812	-1.19369	4.74472	15.373	8.82415e-05	0.00292244
chr3	186737664	186738511	1.14649	4.87901	15.366	8.85684e-05	0.00292875
chr3	191137536	191138899	-0.821685	6.83144	15.3563	8.90241e-05	0.0029393
chr13	33507700	33508851	1.06754	5.30039	15.3488	8.93756e-05	0.00294607
chr2	220850029	220851369	-0.951477	6.8663	15.3461	8.95034e-05	0.00294607
chr6	146248718	146249778	-1.30656	5.1047	15.3367	8.99531e-05	0.00295635
chr2	182649621	182651098	-0.896154	6.43345	15.3067	9.13914e-05	0.00299715
chr1	6941824	6943744	-0.87676	7.08608	15.305	9.14735e-05	0.00299715
chr3	60801864	60802617	-1.21131	4.47599	15.2702	9.31769e-05	0.00304832
chr4	163857027	163858226	-1.34371	5.12781	15.2441	9.44715e-05	0.00308597
chr1	39430336	39430934	1.30661	4.05165	15.2061	9.6394e-05	0.00313645
chr8	123775175	123776281	0.859496	6.06518	15.2025	9.65754e-05	0.00313645
chr19	38208070	38209031	-1.02826	5.89915	15.2015	9.66274e-05	0.00313645
chrX	80427926	80429302	-1.00554	5.62776	15.2007	9.66664e-05	0.00313645
chr3	190524663	190525866	-0.843572	6.3166	15.1992	9.67465e-05	0.00313645
chr8	81559827	81560743	1.02692	5.26415	15.1878	9.73289e-05	0.00315058
chr5	76504374	76505332	-1.01329	5.64268	15.184	9.75276e-05	0.00315227
chr8	145149291	145150208	1.02045	5.25186	15.1473	9.94414e-05	0.0032093
chr10	90189471	90190204	-1.19645	4.97167	15.1303	0.000100342	0.00322871
chr5	10362996	10364354	0.888967	6.1106	15.1302	0.000100343	0.00322871
chr21	15493434	15495420	-0.786482	7.52712	15.1257	0.000100583	0.00323159
chr4	40828772	40829740	-0.81544	7.24232	15.1202	0.00010088	0.00323629
chr5	62705406	62706206	-1.2608	4.8143	15.114	0.000101208	0.0032411
chr2	140247203	140248378	-1.02465	6.16409	15.1117	0.000101331	0.0032411
chr21	42658634	42660578	-0.752481	7.85949	15.0811	0.00010299	0.00328927
chr13	92652006	92652964	-1.16912	4.63985	15.0704	0.000103575	0.00330304
chr3	35395009	35395751	-1.19548	4.80577	15.0582	0.000104245	0.00331948
chr2	217968925	217969941	-0.839901	6.42287	15.0531	0.000104529	0.0033236
chr15	81032209	81033231	1.00064	5.51503	15.0473	0.00010485	0.00332434
chr5	152805481	152806531	0.993858	5.14322	15.0456	0.000104947	0.00332434
chr6	120321929	120322776	-1.26627	4.56247	15.0443	0.000105017	0.00332434
chr2	228038975	228039917	-0.880644	6.28969	15.0379	0.000105371	0.00333066
chr2	220793469	220794216	-1.11941	4.98793	15.0297	0.000105832	0.0033403
chr4	27777843	27778839	-0.958581	6.22473	15.0226	0.00010623	0.00334794
chr3	12263676	12264485	-1.1424	4.91765	14.9904	0.000108062	0.0034007
chr4	93623337	93624221	-0.992051	5.80688	14.9468	0.000110584	0.00347498
chr5	71083856	71085019	-1.0456	5.62987	14.9177	0.000112307	0.00352397
chr4	161989822	161990809	-0.917261	6.28851	14.912	0.000112645	0.00352942
chr2	226951575	226952912	-0.96123	5.9593	14.8965	0.000113575	0.00355338
chr16	46957594	46958443	1.25261	4.44841	14.8874	0.000114121	0.00356529
chr13	69860729	69861720	-1.2487	5.16035	14.878	0.000114694	0.00357799
chr17	35985734	35986623	-0.930382	5.75551	14.8676	0.000115328	0.00359075
chr3	67650989	67651892	-1.27089	5.11505	14.8658	0.000115437	0.00359075
chr8	117167059	117168102	-1.00857	6.44599	14.8607	0.000115747	0.00359517
chr3	66726938	66727593	1.21235	4.2733	14.8438	0.000116792	0.0036224
chr13	25130691	25132012	-0.896619	6.10935	14.8322	0.000117511	0.00363945
chr7	54873251	54874270	-1.20389	4.50115	14.8095	0.000118934	0.00367803
chr2	148718328	148719277	1.23167	4.36066	14.8069	0.000119099	0.00367803
chr8	71530943	71531794	1.14966	4.59725	14.7957	0.000119811	0.00369471
chr1	144437536	144439253	-0.741068	7.52839	14.7923	0.000120026	0.00369604
chrX	150721809	150722740	-1.20122	5.14696	14.7666	0.000121674	0.00373568
chr6	124096162	124097118	-1.17042	5.86313	14.7656	0.000121739	0.00373568
chr21	19011920	19012340	-1.44682	4.258	14.7641	0.000121834	0.00373568
chr3	37199736	37200474	1.14509	4.62628	14.7467	0.000122962	0.00376489
chr2	163388681	163389568	-1.04714	5.17225	14.7305	0.000124026	0.00379197
chr14	99632228	99633446	-0.883155	6.3847	14.7278	0.0001242	0.00379197
chr11	82392490	82393596	-0.873962	6.53275	14.711	0.000125312	0.00382051
chr8	29028210	29028862	-1.45619	4.13178	14.7061	0.000125636	0.00382496
chr9	129789058	129789877	0.988924	5.56284	14.6665	0.000128308	0.00390078
chr11	80301287	80302157	-1.16674	5.12898	14.6583	0.000128865	0.00391219
chr2	139719030	139719899	-1.15621	5.04115	14.6136	0.000131957	0.00399539
chr1	208606756	208607379	1.32754	3.85918	14.6133	0.000131977	0.00399539
chr5	89352500	89353226	1.30357	3.98147	14.6062	0.000132479	0.00400482
chr2	123222151	123223396	-0.920895	5.64835	14.6036	0.000132662	0.00400482
chr3	98359018	98360217	-1.00951	5.61542	14.5918	0.000133497	0.00402437
chr4	27584162	27584980	-1.14871	4.64697	14.5744	0.00013473	0.00405585
chr6	155853892	155854800	-0.997269	5.68547	14.565	0.000135405	0.00407048
chr3	9993116	9994481	0.88513	6.30567	14.5558	0.000136068	0.0040847
chr2	153777156	153778647	-0.947855	6.36354	14.531	0.000137868	0.00413298
chr14	37105361	37107082	-0.781223	7.54377	14.5153	0.000139028	0.00416193
chr11	15591310	15591997	-1.24516	4.94579	14.5032	0.000139923	0.00418291
chr4	152053193	152053943	-1.15122	4.93047	14.4878	0.000141073	0.00421141
chr11	73526581	73527851	0.844589	6.41041	14.4564	0.000143443	0.00427236
chr6	54696185	54697279	-1.07488	5.56614	14.4551	0.000143538	0.00427236
chr3	79148285	79149054	-1.12921	5.03825	14.4529	0.000143711	0.00427236
chr2	54069262	54070721	-0.882526	6.52232	14.4434	0.000144437	0.00427804
chr8	142232839	142233944	0.85015	6.12622	14.443	0.000144468	0.00427804
chr1	149550224	149551377	0.842258	6.57634	14.4426	0.000144499	0.00427804
chr5	62110387	62111394	1.23825	4.32491	14.4374	0.000144897	0.00428392
chr13	113113009	113114126	1.07644	4.79187	14.4267	0.000145724	0.0042973
chr6	103535732	103536706	-1.04251	5.27465	14.4263	0.000145749	0.0042973
chr13	84981362	84982161	-1.2453	4.42822	14.4169	0.000146479	0.0043129
chr5	98801984	98803294	-0.880373	6.00524	14.4047	0.000147435	0.00433512
chr4	28223430	28224503	-1.1236	5.16132	14.3956	0.000148146	0.00435008
chr9	116709851	116711124	-0.789876	7.58429	14.3764	0.000149665	0.00438868
chr8	70002085	70002983	-1.2085	4.95898	14.3668	0.000150434	0.00440521
chr4	176697424	176698797	-1.14146	5.44074	14.3391	0.00015266	0.00446431
chr3	163896097	163896856	-1.43036	4.25353	14.3345	0.000153036	0.00446847
chr16	23458725	23459746	1.01027	6.0874	14.3322	0.000153218	0.00446847
chr6	39345433	39346313	-0.885139	6.04187	14.3203	0.000154195	0.00449087
chr7	88213157	88213904	-1.34094	4.78974	14.3077	0.00015523	0.00451236
chrX	109081480	109082597	-0.937842	6.25113	14.306	0.000155373	0.00451236
chrX	16532765	16533831	-1.12056	5.56656	14.3037	0.000155562	0.00451236
chr2	150743239	150743839	-1.22063	4.2383	14.2858	0.000157046	0.00454926
chr6	23719685	23720690	-1.087	5.13165	14.2595	0.000159252	0.00460695
chr7	155436698	155437869	0.833875	6.02204	14.242	0.000160742	0.0046438
chr2	56890472	56891476	-1.14352	5.29067	14.171	0.000166926	0.00481597
chrX	40262087	40262905	-0.985091	5.94214	14.1651	0.000167447	0.00482453
chrX	66834533	66835478	-0.99858	5.53533	14.1527	0.000168557	0.00485001
chr5	116850164	116851347	-0.951269	6.22839	14.1388	0.000169806	0.00487722
chr6	56351099	56352734	-1.15653	6.11798	14.1371	0.000169956	0.00487722
chr10	116098925	116100173	-0.893035	6.45069	14.1281	0.000170777	0.00489423
chr8	110555736	110557177	0.885639	5.98215	14.1227	0.000171261	0.00490157
chr4	39216845	39218933	-0.836462	6.95951	14.1087	0.000172546	0.00493178
chr8	91851169	91854154	-0.752917	7.71263	14.0516	0.000177866	0.00507709
chr4	98071683	98072719	-1.05146	5.795	14.0452	0.000178471	0.00508761
chr9	925092	926108	0.916019	5.48972	14.0366	0.000179288	0.00510413
chr21	19860577	19861801	-1.05548	5.47907	14.0091	0.000181926	0.00517237
chr19	38214989	38215717	-1.07773	5.34967	14.002	0.000182615	0.0051851
chr1	94559688	94560531	-1.02315	5.09288	13.9633	0.00018641	0.00528588
chr12	56982335	56983308	-0.941216	5.72975	13.9463	0.000188104	0.0053269
chr5	142954494	142955743	-0.790002	6.98094	13.937	0.000189037	0.00534082
chr11	63382588	63383275	1.20716	4.53742	13.9365	0.000189093	0.00534082
chr3	191507620	191508345	-1.11827	4.46262	13.9323	0.000189515	0.0053457
chr3	12387919	12388858	-0.816657	6.39805	13.9242	0.000190329	0.00536165
chr7	116936655	116937591	-0.861517	6.20691	13.8996	0.000192841	0.00542531
chr21	15505531	15506463	-1.11614	5.37448	13.8945	0.000193367	0.00543299
chr21	21541456	21542238	-1.17604	5.22917	13.8752	0.000195359	0.00548178
chr11	38148820	38149736	-1.14747	4.98163	13.8614	0.0001968	0.0055115
chr2	11555691	11556960	-0.742518	8.41909	13.8601	0.000196931	0.0055115
chr21	32789252	32790274	-1.01873	5.14201	13.8415	0.000198893	0.00555918
chr8	116919355	116921140	-0.726041	7.84161	13.8385	0.000199215	0.00556095
chr15	49875409	49877141	0.74912	6.96906	13.8338	0.000199709	0.00556749
chr10	91976705	91977589	-1.06381	5.59236	13.8175	0.000201446	0.00560866
chr4	68472058	68472871	-1.09337	5.10179	13.8105	0.000202207	0.00561162
chr5	57513241	57514076	-1.04989	4.97471	13.8097	0.000202293	0.00561162
chr22	16850364	16851345	0.987802	4.96802	13.8081	0.000202464	0.00561162
chr8	117118315	117120677	-0.859327	6.71669	13.8068	0.000202597	0.00561162
chr22	36510545	36511428	1.03088	5.04293	13.785	0.000204962	0.00566982
chr12	52241381	52242442	0.988741	5.25742	13.7731	0.00020627	0.00569866
chr9	81863597	81864550	-0.888416	6.0554	13.7501	0.000208814	0.00576155
chr12	90016653	90017870	-1.04221	5.43222	13.7425	0.00020966	0.00577748
chr6	56625354	56626296	1.15872	4.4735	13.7351	0.00021048	0.00579137
chr7	122271651	122272462	-1.03612	4.9436	13.7331	0.000210703	0.00579137
chr11	109673213	109675602	-0.882808	6.79346	13.7258	0.000211529	0.00580664
chr13	33673303	33674208	-1.06753	5.37804	13.7095	0.000213375	0.00584275
chr7	38279518	38280268	-1.22029	4.23032	13.7094	0.000213388	0.00584275
chrX	40274538	40275186	-1.10847	4.54149	13.6906	0.000215532	0.00589396
chr10	68426544	68427479	-1.25229	4.96041	13.6637	0.000218643	0.00597143
chr4	155647526	155648239	1.1164	4.5117	13.6518	0.000220027	0.0060016
chr10	25178174	25179040	1.04685	4.91376	13.643	0.000221065	0.00601499
chrX	78043312	78044316	-0.996855	5.19243	13.6429	0.000221078	0.00601499
chr4	163923657	163924463	-1.07974	5.53851	13.6214	0.000223622	0.00607653
chr20	50034523	50035675	0.854275	6.69028	13.5997	0.000226219	0.00612825
chr4	162857360	162858309	-1.09142	4.79193	13.599	0.000226303	0.00612825
chr15	37747677	37748642	-0.799433	7.19809	13.5984	0.000226381	0.00612825
chr9	9671233	9672020	-1.15534	4.54844	13.5909	0.00022728	0.00614484
chr5	82596597	82597549	-1.06967	5.67241	13.5835	0.000228186	0.00616161
chr7	123327925	123329100	-0.924944	6.51478	13.5792	0.000228703	0.00616781
chr13	92683975	92684950	-0.891734	6.20784	13.5684	0.000230027	0.00619573
chr2	212511370	212512726	-0.99279	5.63596	13.5593	0.00023114	0.00621794
chr5	118330529	118331388	-1.0493	5.04628	13.5566	0.000231478	0.00621924
chr6	74736108	74737110	0.864045	5.98412	13.5464	0.000232742	0.0062454
chr20	16456491	16457533	0.955754	5.40865	13.5435	0.000233103	0.00624728
chr4	125839547	125840424	-1.10912	4.70667	13.5222	0.000235757	0.00631053
chr2	162409338	162410302	-0.874522	6.03907	13.5116	0.000237094	0.00633843
chr5	179178327	179179781	0.948613	5.8456	13.5072	0.000237648	0.00634536
chr5	98554043	98555093	-1.17282	5.04181	13.4975	0.000238882	0.00636882
chr12	1746696	1748441	-0.790498	7.2578	13.4956	0.00023912	0.00636882
chr2	190989848	190990771	-0.975515	5.33564	13.486	0.000240351	0.00639285
chr10	111399804	111400486	-1.1545	4.77356	13.4839	0.000240617	0.00639285
chr3	89828802	89829729	-0.932193	5.49452	13.4524	0.000244696	0.00649321
chr10	22442779	22443958	-1.06647	5.70748	13.4058	0.000250849	0.00664827
chr3	27693889	27694646	1.11943	4.77167	13.3986	0.00025181	0.00666552
chr3	165113379	165113841	-1.30723	3.88772	13.3936	0.000252485	0.00667263
chr5	51893623	51894509	-1.08544	5.36521	13.392	0.000252699	0.00667263
chr22	27543967	27546392	-0.746374	8.38409	13.3808	0.00025422	0.00670454
chr2	150555844	150557296	-1.06466	5.17659	13.337	0.000260221	0.0068544
chrX	130550504	130551370	-1.1123	4.87608	13.3305	0.00026112	0.00686967
chr11	27179411	27180672	-0.873016	5.97595	13.3242	0.000262001	0.00688441
chr3	162611966	162614196	-0.725418	7.72624	13.3125	0.000263637	0.00691894
chr2	133978230	133979833	-0.794922	6.48337	13.3069	0.000264438	0.0069315
chr12	57319054	57319781	-1.28952	5.0567	13.2931	0.000266382	0.00696937
chr11	84450431	84451673	-1.32729	5.91365	13.2921	0.000266531	0.00696937
chr5	53057477	53058675	-1.23011	5.7112	13.2805	0.000268175	0.00700383
chr2	219017410	219018253	-0.858486	6.05608	13.2766	0.000268744	0.00701017
chr6	104441413	104442049	-1.11741	4.45544	13.2688	0.000269867	0.00703093
chr5	95059115	95060434	-0.801813	6.80757	13.2643	0.000270515	0.00703927
chr2	226975897	226977054	-0.894435	5.76568	13.2597	0.000271166	0.00704052
chr11	13759062	13759904	1.01935	4.86672	13.2594	0.000271218	0.00704052
chr13	107412235	107413233	-1.08836	5.38982	13.2538	0.000272035	0.0070528
chr7	80030346	80032008	-0.899481	6.52941	13.2516	0.000272347	0.0070528
chr12	46701510	46702660	-0.741188	7.11105	13.2227	0.000276572	0.00715359
chr8	135098316	135099320	-0.87346	5.69769	13.2178	0.000277307	0.00715857
chr4	125344236	125345210	-1.03019	5.09561	13.2169	0.00027743	0.00715857
chr6	42299756	42301016	0.916233	5.65911	13.2125	0.000278082	0.00716678
chr2	188936602	188937646	-0.872938	6.20343	13.1882	0.000281718	0.00725179
chr4	97924653	97926840	-1.00712	5.98929	13.1853	0.00028215	0.00725422
chr5	19780102	19780863	-1.17562	4.77539	13.1662	0.000285049	0.0073054
chr14	37867935	37869158	-0.937595	6.21575	13.1661	0.000285067	0.0073054
chr2	215867648	215868617	-0.953888	5.68659	13.1654	0.00028516	0.0073054
chr14	92794821	92795746	1.07397	4.92645	13.1625	0.000285613	0.0073083
chr20	44992576	44993393	1.08067	4.73834	13.1382	0.000289333	0.00739467
chr5	16797359	16798330	1.03952	5.23236	13.1326	0.000290208	0.00740824
chr10	111752222	111753055	-1.16676	4.53836	13.1252	0.000291357	0.0074272
chr1	232725610	232726422	1.03666	4.93195	13.1233	0.000291642	0.0074272
chr2	16826875	16827578	-1.0802	5.40227	13.1183	0.000292418	0.00743816
chr10	8938442	8940077	-0.936912	6.14369	13.1073	0.00029415	0.00747336
chr11	109679003	109679896	-1.20301	5.16471	13.0985	0.000295539	0.00749979
chr6	92789805	92790874	-1.11432	5.2989	13.0954	0.000296026	0.00750329
chr10	67686592	67688278	-0.883558	5.7875	13.0787	0.000298666	0.00756129
chr13	50116027	50117163	-0.845963	6.12485	13.0723	0.000299696	0.00757843
chr7	80407231	80411375	-0.700647	8.20005	13.0603	0.000301617	0.00761806
chr16	24564694	24565830	1.00976	5.48745	13.055	0.000302483	0.00763094
chr1	175684143	175685191	-0.774475	6.64393	13.0388	0.00030511	0.0076882
chr8	8906692	8907591	-1.11493	4.7935	13.0349	0.000305741	0.00769507
chr5	124772599	124774232	-0.868556	6.22472	13.0215	0.00030794	0.00773309
chr17	46845944	46846585	-1.1661	4.4618	13.02	0.000308182	0.00773309
chr2	182698960	182700000	-0.979183	5.02525	13.0191	0.000308331	0.00773309
chr1	199405479	199407169	0.776512	6.86394	13.0085	0.000310088	0.0077681
chr18	20048836	20050312	-0.789108	6.55396	12.9925	0.000312741	0.00781918
chr10	76330668	76331898	-0.87656	6.61494	12.9918	0.000312855	0.00781918
chr2	220649576	220651002	-1.07645	6.01947	12.9888	0.000313365	0.00782284
chr22	35914857	35916221	-0.825146	6.27398	12.98	0.000314835	0.00785041
chr14	19455848	19457221	-0.984093	5.65072	12.9411	0.000321439	0.00800579
chr12	13090949	13091828	-0.962042	5.65142	12.8958	0.000329319	0.00818999
chr1	215951094	215951970	-0.937722	5.71183	12.8942	0.000329596	0.00818999
chr6	4303506	4304615	0.861919	5.99316	12.8857	0.00033111	0.00820956
chr18	30812902	30813832	0.905909	5.25407	12.885	0.000331228	0.00820956
chr5	58380360	58381180	-1.27866	4.80763	12.8815	0.000331847	0.00820956
chr12	121514527	121515449	1.17447	5.18438	12.8797	0.000332165	0.00820956
chr5	93245446	93246361	-1.11969	4.65142	12.879	0.000332293	0.00820956
chr16	53016223	53017816	-0.854311	5.88046	12.8657	0.000334659	0.00825852
chr7	88505105	88506104	-1.14088	5.05461	12.8507	0.000337354	0.00831546
chr6	142342607	142343675	-0.905349	6.04144	12.8333	0.000340509	0.00837901
chr4	113339443	113340322	-0.958239	5.30161	12.8322	0.000340711	0.00837901
chr10	28049150	28050004	-1.03221	5.39148	12.8165	0.000343569	0.00843962
chrX	78551580	78552589	-1.08622	5.01665	12.8139	0.000344063	0.00844099
chr19	5421284	5421876	1.18009	4.0131	12.8098	0.00034481	0.00844099
chr2	163933304	163934544	-0.887629	6.34614	12.808	0.000345148	0.00844099
chr4	5043270	5044404	0.888164	5.29516	12.8077	0.000345195	0.00844099
chr11	94203364	94204124	-1.00909	5.16092	12.8054	0.000345616	0.00844099
chr8	70146254	70147030	-1.14114	4.41625	12.8035	0.000345981	0.00844099
chr5	17358009	17360134	-0.704404	8.15564	12.7954	0.000347464	0.00846757
chr3	164338564	164339491	-1.04427	5.73087	12.7878	0.000348888	0.00849263
chr2	82220218	82221300	-0.851732	6.15775	12.7854	0.000349339	0.00849399
chrX	3617920	3618737	1.04913	4.51522	12.7706	0.000352118	0.00854705
chrX	54790576	54791493	-0.912645	6.0765	12.7681	0.000352572	0.00854705
chr18	40750216	40750862	-1.18064	4.14275	12.7674	0.000352714	0.00854705
chrX	149119554	149120495	0.960897	5.23273	12.7613	0.000353859	0.00856484
chr22	34097732	34098423	1.0978	4.27043	12.7593	0.000354245	0.00856484
chrX	16590004	16591535	-0.744841	7.4343	12.7358	0.000358727	0.00865374
chr9	83877960	83879221	-0.977222	5.48843	12.7358	0.000358727	0.00865374
chr14	88284950	88285784	1.09815	4.70761	12.7274	0.000360335	0.00868279
chr9	81611331	81612302	-1.00103	5.35843	12.7164	0.000362461	0.00872423
chr7	872926	874356	0.817375	6.91538	12.7081	0.000364075	0.00875328
chr2	14600700	14601560	-0.957021	5.27889	12.7038	0.00036491	0.00875873
chr1	97118605	97119317	-1.34634	4.11944	12.7028	0.000365117	0.00875873
chr6	19134277	19135002	-1.02051	5.50771	12.6937	0.000366894	0.00878555
chr1	185274403	185275260	-0.944705	5.64825	12.6929	0.000367053	0.00878555
chr16	19932594	19933918	-0.787117	6.73226	12.6371	0.000378176	0.00903586
chr11	86059719	86060611	-0.989013	5.37041	12.6362	0.000378351	0.00903586
chr6	103370879	103371891	-1.06496	5.04859	12.6338	0.00037883	0.00903726
chr7	122612111	122612872	-1.06262	4.92078	12.6297	0.000379665	0.00904713
chr3	121862524	121863991	-0.78693	6.73298	12.6241	0.000380806	0.00906427
chr21	29439310	29440173	1.05295	4.8794	12.6201	0.000381626	0.00907375
chr12	113734841	113736074	0.922975	5.68299	12.615	0.00038267	0.00908852
chr19	18305256	18306346	0.980456	6.16915	12.6037	0.00038499	0.00913353
chr2	143471583	143472931	-0.888058	6.07537	12.568	0.000392413	0.00929937
chr17	72840184	72841573	0.916724	5.46778	12.5614	0.000393793	0.00932179
chr11	10028443	10029211	-0.986468	5.34595	12.5546	0.000395231	0.009345
chr15	69183733	69184757	-0.79539	6.5434	12.5527	0.000395643	0.009345
chr16	79206227	79207856	-0.748332	6.88434	12.5486	0.000396501	0.00935498
chr3	12439246	12440220	-0.899912	5.83464	12.5345	0.000399511	0.00941567
chr9	116193959	116195363	0.900766	5.57621	12.5219	0.000402209	0.00946887
chr21	22693931	22694856	-0.929411	5.59775	12.5075	0.000405322	0.00953172
chr1	149434021	149434975	0.858383	5.68935	12.5008	0.000406773	0.00955539
chr3	155986956	155988013	-0.992636	6.02844	12.4982	0.000407337	0.00955818
chr3	166027126	166027952	-0.890983	5.62973	12.4917	0.000408764	0.00957266
chr2	150553717	150555021	-0.838845	6.1696	12.4913	0.000408844	0.00957266
chr14	43440420	43441358	-1.08763	5.14296	12.4866	0.000409873	0.00958629
chr6	116401693	116402617	-1.07355	5.1459	12.4746	0.000412532	0.009638
chr9	109850493	109851888	0.780339	5.8733	12.4719	0.000413114	0.00964113
chr2	29181953	29183013	-0.991925	5.77096	12.469	0.000413765	0.00964585
chr5	66565343	66568005	-0.695068	7.81016	12.4662	0.00041439	0.00964995
chr3	70934638	70936448	-0.821331	6.93167	12.4559	0.000416676	0.00969269
chr13	44394155	44395188	0.932016	5.22411	12.4411	0.000419997	0.00975936
chr14	88514832	88515757	0.869021	5.39144	12.4326	0.000421907	0.00979316
chr5	54907489	54908498	-0.867378	6.13615	12.4209	0.000424566	0.00984425
chr9	83125432	83127147	-0.774612	7.07299	12.4146	0.000425991	0.00985708
chr3	134653949	134655404	-0.738861	7.44761	12.4139	0.000426146	0.00985708
chr8	134802873	134803711	-0.940521	5.34444	12.4124	0.000426495	0.00985708
chrX	107527764	107528369	-1.13433	4.2586	12.4001	0.000429319	0.00989615
chr6	23048616	23049908	-0.985867	5.84044	12.3991	0.00042955	0.00989615
chr10	8625713	8627139	-0.787124	6.1671	12.399	0.000429567	0.00989615
chr6	114957357	114958365	-1.19088	4.83962	12.3913	0.000431342	0.00991735
chr8	144269597	144271060	0.71485	6.72882	12.391	0.00043141	0.00991735
chr5	20092719	20093459	-1.32876	4.43857	12.3764	0.000434785	0.00998425
chr11	18513955	18515219	-0.821026	6.83401	12.3543	0.000439963	0.0100924
chr1	162002658	162003449	-1.02299	4.78886	12.3442	0.000442352	0.0101364
chr10	62734608	62735251	-1.04066	4.79686	12.3117	0.00045013	0.0103036
chr11	79636519	79637489	-1.04071	5.30108	12.3085	0.00045089	0.01031
chr5	5188760	5189694	-0.870106	6.02142	12.3058	0.000451547	0.0103141
chr8	38711041	38711861	1.29607	4.27367	12.2713	0.000459986	0.0104943
chr18	72497908	72498927	-0.944809	5.2005	12.2695	0.000460415	0.0104943
chr2	215787169	215787890	-1.03231	4.8985	12.2576	0.000463355	0.0105314
chr7	155587688	155588770	-0.885475	5.98435	12.2572	0.000463476	0.0105314
chrX	99886699	99888355	-0.81984	6.07372	12.257	0.000463513	0.0105314
chr3	183051103	183052409	-0.739312	6.96157	12.2385	0.00046814	0.0106178
chr10	19681210	19682088	-1.14533	4.93237	12.2378	0.000468302	0.0106178
chr13	84975589	84976701	-1.31794	5.42574	12.2279	0.000470807	0.0106549
chr10	128596366	128597494	-0.888347	5.37273	12.2274	0.00047093	0.0106549
chr5	117373091	117374542	-0.770739	7.36877	12.221	0.000472542	0.0106801
chr1	186948741	186949854	-0.84371	6.05304	12.2182	0.000473257	0.0106851
chr6	142737664	142739538	-0.777091	6.66582	12.2136	0.000474418	0.0107
chr9	123831733	123832527	1.16269	4.40838	12.2115	0.000474969	0.0107012
chr1	118824849	118826032	-1.00909	6.27979	12.2078	0.000475898	0.010711
chr14	98358887	98359726	-1.02543	4.9866	12.203	0.000477135	0.0107276
chr13	29574935	29576026	-0.958466	5.84514	12.1947	0.000479243	0.0107637
chr3	149662427	149663238	-1.3029	4.52903	12.1883	0.000480911	0.0107817
chr7	35031205	35032828	-0.716284	6.88006	12.1863	0.000481413	0.0107817
chr5	145284953	145286112	0.995644	4.82859	12.1858	0.000481549	0.0107817
chrX	105431797	105432843	-0.886098	5.62865	12.1831	0.000482249	0.0107861
chr3	38170371	38171124	1.12153	4.36008	12.1734	0.000484764	0.0108311
chr4	119897962	119899054	-0.91952	6.18757	12.1689	0.00048593	0.0108459
chr12	72063471	72064528	-0.943267	6.07084	12.1638	0.000487258	0.010863
chr5	14088666	14089834	0.809891	6.02199	12.1612	0.000487951	0.010863
chr2	204220997	204221770	1.01467	4.70294	12.1602	0.000488214	0.010863
chr2	164657624	164658508	-0.99269	5.42554	12.151	0.000490619	0.0109052
chr7	88494738	88496146	-0.802193	6.43704	12.1475	0.000491542	0.0109145
chr12	117292736	117293636	-1.01865	5.02809	12.1343	0.000495041	0.0109808
chr2	32817298	32818040	1.18684	4.17264	12.1306	0.000496021	0.0109912
chr18	40751885	40752454	-1.16468	4.60539	12.1173	0.000499572	0.0110585
chr2	232215485	232216228	0.983282	4.99138	12.1135	0.00050057	0.0110692
chr1	23528773	23529461	-1.06142	4.88266	12.1007	0.000504034	0.0111343
chr7	30063784	30064472	1.14993	4.32212	12.0954	0.000505462	0.0111544
chr3	9438749	9440252	0.772244	6.18629	12.0897	0.000507	0.0111769
chr11	99951633	99952496	-1.12477	4.58425	12.0762	0.000510706	0.011247
chr4	105811728	105812778	-0.928475	5.57488	12.0689	0.000512693	0.0112621
chr13	86372813	86373708	-1.23637	4.79934	12.0673	0.000513151	0.0112621
chr1	177634872	177635901	-0.981742	5.2281	12.0637	0.000514135	0.0112621
chr18	11125793	11126972	-0.829977	5.76055	12.0629	0.000514356	0.0112621
chr5	175213928	175215014	0.976846	5.53885	12.0611	0.000514842	0.0112621
chr11	24613735	24614981	-0.859646	5.87195	12.0606	0.00051499	0.0112621
chr7	7023777	7024635	-0.937111	5.03108	12.0603	0.00051506	0.0112621
chrX	4603833	4604827	-0.997262	5.02652	12.0543	0.000516744	0.0112871
chr2	28435356	28436333	0.876979	5.82999	12.0507	0.000517738	0.0112871
chr18	59077495	59078251	-1.06185	4.56181	12.0505	0.000517776	0.0112871
chr1	21450662	21451660	-0.843139	5.92918	12.0418	0.000520221	0.0113175
chr4	111053162	111054197	0.941822	4.92339	12.0417	0.000520223	0.0113175
chr10	92462470	92463381	-1.00286	5.44232	12.0351	0.000522084	0.0113457
chr17	63404969	63405935	0.805	5.8482	12.0333	0.000522575	0.0113457
chr20	14704201	14705070	-0.975802	5.47728	12.0282	0.000524022	0.011364
chr1	189346981	189347786	-1.07732	4.59745	12.0266	0.000524475	0.011364
chr5	136018815	136019588	-1.10725	4.9512	12.0129	0.000528335	0.0114361
chr21	19065971	19066803	-1.04525	4.71587	12.0008	0.000531788	0.0114992
chr2	85339513	85341116	-0.757224	6.57355	11.9929	0.000534046	0.0115365
chr21	39200659	39201539	0.822411	5.79641	11.9901	0.000534825	0.0115373
chr1	17640279	17641261	1.19334	4.93523	11.989	0.000535157	0.0115373
chr13	93177396	93178324	-1.0137	4.88598	11.9854	0.000536186	0.0115471
chr6	74155166	74156171	0.92984	5.04494	11.9837	0.000536687	0.0115471
chr11	38769156	38769975	-1.19959	5.08614	11.976	0.000538891	0.011571
chr1	71767159	71768018	-1.1974	4.39164	11.9751	0.000539172	0.011571
chr18	13529421	13531245	-0.733386	7.18392	11.9742	0.000539414	0.011571
chr20	3698218	3699003	0.870824	5.28204	11.9626	0.000542779	0.0116214
chr5	105389297	105390049	-1.20292	4.27113	11.9624	0.000542845	0.0116214
chr7	12949501	12950160	-1.06087	4.19821	11.9604	0.000543418	0.0116221
chr6	44002224	44003458	0.941702	5.39683	11.9554	0.000544882	0.0116418
chr10	9032889	9034250	-1.21316	5.69243	11.9503	0.000546393	0.0116525
chr21	31823341	31824256	-0.808656	5.82353	11.95	0.000546463	0.0116525
chr9	136734360	136735403	0.793515	5.79833	11.9473	0.000547265	0.011658
chr17	54218501	54220122	0.743009	7.44063	11.944	0.000548234	0.0116671
chrX	9932835	9933851	-0.962298	5.74282	11.9398	0.000549483	0.0116821
chr17	17382285	17383323	0.912862	5.41987	11.9364	0.000550489	0.0116919
chr7	106814936	106815944	-0.89564	6.09014	11.9329	0.000551499	0.0117018
chr3	31057578	31058513	0.972325	5.20936	11.9163	0.000556439	0.0117886
chr5	104009103	104011375	-0.887366	6.55997	11.9155	0.000556686	0.0117886
chr5	98118727	98119538	1.15631	4.23613	11.8964	0.000562434	0.0118986
chr13	96729907	96730781	-1.30234	4.54929	11.8923	0.000563665	0.0119129
chr11	65643297	65644214	0.872389	5.26755	11.8886	0.000564776	0.0119247
chr8	111404909	111405769	-1.06118	4.78747	11.879	0.000567689	0.0119744
chr4	141177736	141178494	1.03315	4.79285	11.8724	0.00056971	0.0119971
chr2	141982376	141983782	-0.81535	6.02467	11.8711	0.000570127	0.0119971
chr12	27659375	27660232	-1.00143	4.99879	11.8696	0.000570583	0.0119971
chr4	162013836	162014718	-1.09515	5.16373	11.8682	0.000570996	0.0119971
chr3	191042114	191043892	-0.717488	6.71609	11.8589	0.000573873	0.0120457
chr2	120218150	120218969	0.962681	5.07822	11.857	0.000574445	0.012046
chr12	27667567	27668610	-0.802207	6.07169	11.846	0.000577849	0.0121055
chr4	151709494	151710796	-0.841422	6.21467	11.8413	0.000579327	0.0121197
chr4	162940058	162940909	-1.01704	4.68676	11.84	0.000579704	0.0121197
chr10	92667091	92668085	-1.09925	5.34941	11.8384	0.000580214	0.0121197
chr19	37556172	37557228	0.845994	5.89512	11.8223	0.00058525	0.0122036
chr10	111735272	111736049	-1.32077	4.47508	11.8212	0.000585594	0.0122036
chr8	22652283	22653239	-0.74566	6.48565	11.8195	0.000586135	0.0122036
chrX	106944408	106945307	-0.937422	5.50275	11.8172	0.000586873	0.0122036
chrX	119334513	119335115	1.34625	3.56349	11.8165	0.000587072	0.0122036
chr10	8943437	8944346	-1.01654	5.3819	11.8005	0.000592146	0.0122972
chr17	59182774	59184526	-0.757276	7.49677	11.7958	0.000593658	0.0123154
chr2	41199037	41200321	-0.86981	5.41618	11.7942	0.000594169	0.0123154
chr15	34452821	34453670	-1.08626	5.11408	11.7888	0.000595894	0.0123393
chr10	61396688	61397410	-0.913376	5.09198	11.7841	0.000597394	0.0123584
chr4	18461055	18462136	-0.957957	5.51147	11.7782	0.000599279	0.0123855
chr10	6378568	6380573	-0.699995	6.99922	11.7722	0.000601226	0.0124138
chr8	54476417	54477270	-1.14373	4.63792	11.7636	0.000603994	0.0124557
chr16	80743455	80744483	-0.768167	6.60359	11.7595	0.000605339	0.0124557
chr13	96375866	96376682	-1.04715	4.64998	11.7588	0.00060556	0.0124557
chr19	44260983	44261821	1.13596	5.01932	11.758	0.000605824	0.0124557
chr2	164164006	164164898	-0.934076	5.06347	11.757	0.000606154	0.0124557
chr1	80878157	80878914	-1.18689	4.39286	11.7549	0.000606837	0.0124578
chr10	123812546	123813301	0.966195	4.90929	11.7454	0.000609939	0.012493
chr6	55181165	55182378	-0.924397	5.59817	11.745	0.000610073	0.012493
chr11	66473896	66474794	1.11367	5.2805	11.7439	0.000610415	0.012493
chr13	108369271	108370476	-0.72778	6.72489	11.7418	0.000611122	0.012493
chr5	172561192	172563064	0.84857	5.6902	11.7408	0.000611458	0.012493
chr5	12893966	12894670	-1.0555	5.04962	11.7287	0.000615443	0.0125625
chr15	34427472	34428233	-1.32643	4.40177	11.7209	0.000618027	0.0126016
chr21	15124093	15125138	-0.888371	5.50213	11.7194	0.000618529	0.0126016
chr6	135573505	135574817	-0.715767	6.94867	11.712	0.000620972	0.0126394
chr10	117182688	117183395	-1.12542	4.33893	11.6886	0.000628848	0.0127876
chr2	163736593	163737490	-1.0675	5.34329	11.686	0.000629729	0.0127934
chr6	133256296	133257477	-0.849296	6.17764	11.681	0.000631409	0.0128154
chr7	52761908	52762821	-1.01317	4.98387	11.6739	0.000633837	0.0128525
chr16	78890225	78891395	-0.75925	6.22304	11.6607	0.000638328	0.0129228
chr13	38182878	38183926	-0.929186	5.31277	11.6602	0.000638505	0.0129228
chr2	123525465	123526193	-1.01541	4.71742	11.6291	0.000649267	0.0131224
chr2	184381986	184383395	-0.912337	5.67929	11.6282	0.000649589	0.0131224
chr2	217938855	217941154	-0.730421	7.25035	11.6262	0.000650294	0.0131243
chrX	54739068	54739908	-0.925251	5.69919	11.6142	0.000654494	0.0131967
chr2	182641678	182642638	-0.825129	5.8842	11.5995	0.000659712	0.0132779
chr10	116070142	116070984	0.927843	4.93193	11.5993	0.000659756	0.0132779
chr12	49359091	49360265	0.890303	5.3429	11.5932	0.000661936	0.0133093
chr1	187976264	187977137	-1.04321	5.20851	11.5668	0.000671396	0.0134869
chr1	198252222	198253253	-0.710916	7.11637	11.5584	0.000674452	0.0135356
chr11	2303450	2304021	1.22837	3.99201	11.5529	0.000676448	0.013563
chr22	19571458	19572458	-0.808695	6.40688	11.5504	0.000677358	0.0135686
chr2	219971538	219973841	-0.665467	7.77911	11.5334	0.000683573	0.0136804
chr3	130413073	130413966	1.0833	5.25031	11.5294	0.000685033	0.0136968
chr1	177252457	177253859	0.736865	6.07671	11.5277	0.000685666	0.0136968
chr10	76073051	76074065	-0.892779	5.4662	11.5249	0.000686708	0.0137048
chr10	65136799	65137722	0.89543	5.34574	11.5154	0.000690219	0.0137566
chr5	98965397	98966130	-1.05568	4.70571	11.5144	0.000690581	0.0137566
chr6	136765846	136766643	1.0541	4.78054	11.5109	0.000691883	0.0137697
chr13	32591481	32592967	-0.6825	7.26042	11.5074	0.000693203	0.0137833
chr15	62327000	62327679	1.11875	4.28148	11.4997	0.000696061	0.0138273
chr12	32227526	32228477	-0.942591	5.38899	11.4958	0.000697533	0.0138402
chr15	85814830	85815866	-0.995524	6.22946	11.4946	0.000697997	0.0138402
chr1	184467400	184468336	-0.781781	6.25805	11.4902	0.000699628	0.0138597
chr12	80319025	80319993	-0.919088	5.43647	11.4747	0.000705484	0.0139629
chr3	69938469	69940090	-0.855252	5.69212	11.4649	0.000709242	0.0140243
chr11	20019908	20020853	-0.902964	5.40016	11.4555	0.000712822	0.0140822
chr1	167097233	167098118	-0.808748	5.7533	11.4399	0.000718825	0.0141877
chr7	16852758	16854238	-0.726686	6.44148	11.4302	0.000722592	0.014249
chr9	70320087	70320860	-0.916815	4.9431	11.427	0.000723849	0.0142607
chr10	121416994	121418089	-0.805467	5.75409	11.4251	0.000724599	0.0142624
chr4	181304008	181304892	-0.982706	5.00368	11.4216	0.000725933	0.0142646
chr13	82664999	82665969	-1.2542	4.57241	11.4195	0.00072678	0.0142646
chr8	117277280	117277985	-0.930836	4.83491	11.419	0.000726972	0.0142646
chr12	14864067	14864821	-1.0072	5.48835	11.418	0.000727367	0.0142646
chr11	120633615	120634543	-0.917865	5.38808	11.4154	0.000728388	0.0142716
chr6	27915206	27916112	-0.874031	5.18788	11.397	0.00073562	0.0144002
chr7	139742355	139743305	-0.851948	6.19653	11.3939	0.000736837	0.0144109
chr14	98439353	98440470	-0.809655	6.06695	11.3877	0.000739321	0.0144463
chr18	9663148	9663974	1.00801	4.62676	11.3841	0.000740735	0.0144608
chr5	51233885	51234729	-0.930519	5.25004	11.3767	0.000743696	0.0145055
chr9	13863011	13863984	-0.946846	5.47213	11.37	0.000746381	0.0145446
chr8	30229976	30230568	-1.14119	4.64187	11.3658	0.000748084	0.0145646
chr2	41537374	41538442	-0.990858	5.53439	11.3628	0.000749315	0.0145685
chr15	82213289	82214427	-0.726475	6.78735	11.362	0.000749641	0.0145685
chr12	12916009	12917597	-0.658185	7.78718	11.3586	0.000750982	0.0145814
chr12	103813140	103814817	-0.748106	6.52451	11.3529	0.000753305	0.0146133
chr2	142381377	142382098	-1.11895	4.36236	11.3494	0.000754711	0.0146274
chr7	8414828	8415700	-0.963679	5.30191	11.3449	0.000756559	0.01465
chr2	209588930	209589940	-0.963466	5.1329	11.3386	0.000759123	0.0146864
chr10	73760609	73762359	0.68445	6.62404	11.3135	0.000769475	0.0148733
chr10	82715838	82717702	-0.830866	6.47944	11.3062	0.00077248	0.014918
chr19	60410104	60410846	0.95966	5.08518	11.3018	0.000774322	0.0149401
chr6	55167102	55168137	-1.02769	5.44925	11.2921	0.00077839	0.0150051
chr9	127656626	127657526	-0.763456	6.3763	11.2879	0.000780124	0.0150251
chr12	78217364	78218700	0.846731	6.11609	11.2843	0.000781637	0.0150336
chr1	110347566	110348945	0.785899	6.19455	11.2836	0.000781966	0.0150336
chr10	69516561	69517749	-0.828508	6.21762	11.2752	0.000785476	0.0150876
chr3	5815295	5816002	1.05411	4.27015	11.2701	0.000787674	0.0150929
chr3	107482375	107483409	-0.871383	5.68397	11.2674	0.000788799	0.0150929
chr5	19313834	19314801	-0.844198	5.93233	11.2666	0.000789162	0.0150929
chr1	108376803	108379276	0.684178	7.10453	11.2664	0.000789244	0.0150929
chr1	223708186	223709755	0.842151	5.7094	11.2663	0.000789265	0.0150929
chr6	145550051	145551006	-0.847264	6.05783	11.2611	0.000791502	0.0151211
chr12	2775119	2775886	-0.81025	5.77527	11.2572	0.000793167	0.0151211
chr20	41789537	41790802	-0.696384	6.92518	11.257	0.000793237	0.0151211
chr5	130550001	130550889	1.23947	4.00342	11.2563	0.000793554	0.0151211
chr12	88680231	88681362	-0.747292	6.93665	11.2476	0.000797281	0.0151787
chr6	65656952	65657734	-1.07917	4.30838	11.2449	0.000798413	0.0151868
chr5	77331628	77332362	-1.07379	4.7747	11.2431	0.000799216	0.0151886
chr20	36170984	36172597	-0.758385	6.33631	11.2414	0.000799921	0.0151886
chr7	36134963	36135693	1.01347	4.2692	11.2297	0.000804999	0.0152616
chr6	126091387	126092421	-0.897187	5.4579	11.2292	0.000805187	0.0152616
chr9	82697322	82698275	-0.937745	5.10525	11.2263	0.000806474	0.0152726
chr4	7942842	7943932	0.826057	5.67821	11.2241	0.000807399	0.0152766
chr4	39226324	39227184	-1.02464	4.97861	11.2221	0.000808277	0.0152798
chr1	224702460	224703267	-1.03072	4.5048	11.2077	0.000814602	0.0153851
chr2	237625933	237626887	-0.954514	5.02007	11.2061	0.000815281	0.0153851
chr16	85797712	85798985	0.818552	5.93486	11.1994	0.000818245	0.0154175
chr6	52698208	52699193	0.885673	5.52882	11.199	0.000818431	0.0154175
chr16	2005106	2006098	0.764489	5.80922	11.1909	0.000821988	0.0154709
chr9	108768260	108769230	-0.841418	6.06075	11.188	0.000823262	0.0154814
chr17	52774935	52775845	-0.756671	6.47634	11.1776	0.000827896	0.0155549
chr21	22400783	22401938	-1.20322	4.94205	11.171	0.000830851	0.0155833
chr22	36613346	36614258	0.829277	5.27728	11.171	0.000830857	0.0155833
chr3	106117247	106118021	-1.02178	4.98921	11.1676	0.000832376	0.0155982
chr17	8826351	8827311	-1.03312	5.36441	11.1579	0.000836735	0.0156588
chr12	58799146	58800043	-1.0057	5.64612	11.1572	0.000837068	0.0156588
chr8	95173694	95174678	-0.851692	6.26468	11.153	0.000838936	0.0156673
chr14	55093084	55094250	0.790506	5.60283	11.153	0.000838981	0.0156673
chr17	70267356	70269116	-0.68788	7.27781	11.1411	0.000844337	0.0157373
chr18	50034547	50035561	-0.937788	4.92269	11.141	0.000844382	0.0157373
chr5	167959680	167960615	-0.864345	5.60178	11.1399	0.000844927	0.0157373
chr6	35334730	35335713	0.842021	5.45559	11.1369	0.000846257	0.0157484
chr1	99144932	99145660	-1.46979	3.98355	11.1272	0.000850687	0.0157939
chr5	117385574	117386363	-1.11801	5.19436	11.1269	0.000850867	0.0157939
chr6	90984184	90985488	0.890991	5.44187	11.1268	0.000850904	0.0157939
chr5	172872882	172873681	-1.07369	4.57032	11.121	0.000853567	0.0158296
chr5	111265806	111266561	-1.25541	3.99729	11.0898	0.000868042	0.0160842
chr3	170070669	170072762	-0.713267	7.10432	11.0836	0.00087095	0.0161242
chr7	141945094	141945972	0.966727	5.04402	11.082	0.000871709	0.0161242
chr5	78030884	78032081	0.909279	5.40057	11.0802	0.000872526	0.0161242
chr3	134662154	134663424	-0.784638	5.89793	11.0788	0.0008732	0.0161242
chr16	86709726	86710537	0.897258	4.89989	11.0764	0.000874327	0.0161311
chr17	77299243	77300429	0.812951	5.45168	11.07	0.000877365	0.0161733
chr1	10568247	10569118	1.01106	4.42299	11.0559	0.000884034	0.0162823
chr2	151178713	151179455	0.988159	4.54025	11.0542	0.000884888	0.0162841
chr6	23691829	23692873	-0.984359	5.14881	11.0395	0.000891897	0.0163963
chr12	123578069	123579385	0.817315	5.84493	11.0382	0.000892515	0.0163963
chr3	80147591	80148685	-0.865878	5.50016	11.032	0.00089552	0.0164375
chr14	50136290	50137257	0.946178	4.97741	11.0233	0.000899749	0.016501
chr16	11498465	11499515	0.871504	5.70747	11.0102	0.000906094	0.0166032
chr1	5942309	5942878	-1.24393	3.48882	11.0043	0.000909004	0.0166424
chr9	97083949	97084990	-0.882944	5.83635	10.9986	0.00091183	0.0166799
chr6	68058462	68059562	-1.04369	5.39538	10.9958	0.000913176	0.0166903
chr2	37848879	37849665	0.950978	4.56539	10.9916	0.000915236	0.0167138
chrX	12916687	12917604	-0.803149	6.15984	10.9866	0.000917706	0.0167315
chr21	16717424	16718145	-1.17433	4.09005	10.9865	0.000917764	0.0167315
chr18	71664236	71665115	-1.00455	5.05956	10.9842	0.00091894	0.0167387
chr8	122814654	122815514	-0.926563	5.82952	10.9825	0.000919763	0.0167395
chr15	36040063	36040804	-1.21842	4.19109	10.9596	0.00093118	0.016933
chr8	117016048	117016928	-0.896534	5.39864	10.9522	0.000934927	0.0169868
chr4	103396230	103397234	-0.941418	5.56412	10.9483	0.0009369	0.0170082
chr3	139975672	139976679	1.00287	5.2534	10.9335	0.000944425	0.0171304
chr14	36974945	36976117	-0.901832	6.39759	10.9231	0.000949741	0.0172123
chr4	75618564	75619312	-0.968837	4.89656	10.9129	0.000954984	0.0172927
chr9	737137	738204	-0.730577	6.06506	10.9003	0.000961491	0.0173928
chr18	12564624	12565394	1.04721	4.13714	10.8991	0.000962131	0.0173928
chr2	3690346	3691041	0.959987	4.86376	10.8957	0.0009639	0.0174101
chr11	60902428	60903374	0.98531	4.97716	10.8924	0.000965597	0.0174261
chr2	45039466	45040104	1.00441	4.69682	10.8894	0.000967145	0.0174332
chr17	55073646	55076697	0.620184	7.28794	10.8885	0.00096761	0.0174332
chr2	142039215	142040305	-0.797524	6.11173	10.8651	0.000979941	0.0176406
chr9	124662623	124663440	0.935914	4.85251	10.8625	0.000981294	0.0176501
chr12	123964076	123966375	0.649323	6.96363	10.8502	0.000987864	0.0177535
chr18	59075274	59076009	-0.963148	4.92066	10.8374	0.000994713	0.0178616
chr3	33498319	33499250	-0.914369	5.45904	10.8251	0.00100131	0.017965
chr5	103791963	103793204	-0.929436	5.58395	10.8035	0.0010131	0.0181615
chr6	1783660	1785096	-0.814904	5.68873	10.8005	0.00101472	0.0181635
chr8	38052922	38053675	1.04259	3.93817	10.8002	0.00101491	0.0181635
chr11	42088510	42089047	-1.0948	3.95567	10.7986	0.00101579	0.0181643
chr8	100899610	100901249	-0.810829	6.21079	10.7947	0.00101794	0.0181875
chr1	51867199	51867972	-1.09569	4.65324	10.7928	0.00101895	0.0181905
chr13	112715426	112716377	-0.751762	6.11591	10.7838	0.00102395	0.0182583
chr7	155923264	155924224	-0.784583	6.07505	10.7829	0.00102445	0.0182583
chr5	95073414	95074683	-0.68345	7.22564	10.7808	0.00102558	0.0182633
chr2	35626328	35627207	-1.0777	4.81243	10.7681	0.00103267	0.0183744
chr1	181566779	181567818	0.912791	5.55381	10.765	0.00103438	0.0183895
chr7	33838364	33839618	-0.862853	6.36137	10.7607	0.00103677	0.0184169
chr8	88102078	88104438	-0.689755	6.98215	10.7576	0.00103854	0.018433
chr2	211995861	211996648	-0.886428	5.11368	10.7511	0.00104219	0.0184824
chr18	39900334	39901144	-1.14493	4.6504	10.7446	0.00104584	0.0185261
chr7	131451430	131453072	-0.70799	6.46184	10.7414	0.00104764	0.0185261
chr2	33268801	33269614	-1.08763	4.33358	10.7402	0.00104833	0.0185261
chr14	67682997	67683859	-0.941667	5.67353	10.74	0.00104846	0.0185261
chr10	161791	163310	-0.764599	6.10758	10.7391	0.00104896	0.0185261
chr1	200767781	200768522	1.02979	4.27678	10.7372	0.00105006	0.018529
chr13	82696640	82697510	-1.13788	4.44544	10.7358	0.00105084	0.018529
chr10	94571775	94572462	1.01488	4.17183	10.7333	0.00105224	0.0185302
chr7	4750725	4751767	0.824067	5.50363	10.7324	0.00105277	0.0185302
chr14	31846558	31847760	-0.759499	6.33857	10.7311	0.0010535	0.0185302
chr16	53538206	53539138	1.04115	4.34922	10.7263	0.00105625	0.0185634
chr2	156637437	156638096	-1.0811	4.60281	10.7194	0.00106019	0.0186026
chr7	84795730	84796655	-1.03955	4.44769	10.7193	0.00106021	0.0186026
chr9	22126297	22127300	-0.90589	5.70605	10.7101	0.00106553	0.0186667
chrX	126982253	126983078	-0.94984	5.14704	10.71	0.0010656	0.0186667
chr16	80727789	80729011	-0.780058	6.25359	10.7026	0.00106984	0.0187258
chr20	25166188	25167121	0.806259	5.75609	10.6951	0.00107419	0.0187865
chr2	195121859	195122870	-0.888897	5.24921	10.69	0.00107715	0.0188149
chr14	99498043	99499123	-0.805675	5.71373	10.6893	0.00107757	0.0188149
chrX	139401836	139402951	-0.813524	6.08426	10.6781	0.00108411	0.0189131
chr14	100485089	100486020	-0.940698	5.28844	10.6767	0.00108495	0.0189131
chr8	122813524	122814529	-0.902329	5.77552	10.665	0.0010918	0.0190172
chr15	76370764	76371900	0.715953	6.19383	10.6505	0.0011004	0.0191514
chr9	128444700	128445582	-0.703293	6.40738	10.6439	0.00110433	0.0192043
chr2	165257558	165258807	-0.887446	6.27353	10.6396	0.00110693	0.019234
chr1	216729983	216730881	-0.78228	5.96535	10.637	0.00110847	0.0192451
chr1	167976696	167977524	-0.929166	4.92505	10.635	0.00110969	0.0192508
chr5	89514025	89515080	-0.981827	5.20572	10.6245	0.00111598	0.0193443
chr20	20477117	20478940	0.720792	6.17172	10.6227	0.00111706	0.0193475
chr1	186724911	186725781	-0.86646	5.48164	10.621	0.0011181	0.0193497
chr1	187916976	187917948	-0.942369	5.79531	10.6124	0.00112331	0.0194101
chr15	34876412	34877145	-0.994159	4.61921	10.6123	0.00112339	0.0194101
chr11	86184052	86185116	-0.794169	5.6134	10.6094	0.00112513	0.0194245
chr3	6003629	6004560	-0.953697	5.20789	10.6052	0.00112768	0.0194529
chr8	70009706	70010481	-0.951597	5.08932	10.5886	0.00113786	0.0196128
chr3	42917324	42918235	-0.935559	4.89385	10.5848	0.00114021	0.0196277
chr2	224904316	224905251	-0.799597	5.63311	10.5842	0.00114055	0.0196277
chr6	134763499	134764342	-0.861071	5.46081	10.5824	0.00114171	0.0196319
chr6	96135406	96136194	-0.997836	4.96749	10.5696	0.00114962	0.0197522
chr5	124825154	124825932	-1.0922	4.26804	10.5502	0.00116175	0.0199375
chr10	114510617	114511988	-0.779583	5.75727	10.5494	0.00116226	0.0199375
chr2	112406527	112407562	-0.861168	5.81245	10.5448	0.00116514	0.0199709
chr5	104468112	104469576	-1.01119	5.33924	10.5421	0.00116683	0.0199839
chr2	106144493	106145587	0.874886	5.55495	10.5254	0.00117747	0.0201351
chr10	117457741	117458880	-0.815839	6.12111	10.5253	0.00117753	0.0201351
chr1	189937238	189939081	-0.749668	6.34662	10.5228	0.00117912	0.0201463
chr2	205846324	205847104	1.00067	4.40716	10.5109	0.00118671	0.0202598
chr2	11588125	11589268	-0.645122	7.37206	10.509	0.00118797	0.0202652
chr2	241681066	241682187	0.764139	5.99264	10.507	0.00118921	0.0202704
chr13	35587336	35587928	1.15335	3.66217	10.5026	0.00119207	0.0202949
chr21	16473703	16474545	-0.890499	5.3836	10.5019	0.00119254	0.0202949
chr10	29010931	29011858	-0.87875	5.37429	10.4998	0.00119391	0.0203021
chr2	99996545	99997256	1.06601	4.47391	10.4977	0.00119522	0.0203083
chr7	156001299	156002336	-0.714377	6.46737	10.4914	0.0011993	0.0203616
chr12	78467151	78468140	-0.738303	6.18418	10.4876	0.00120179	0.0203878
chr9	89508375	89509809	0.731374	5.98994	10.4859	0.00120289	0.0203902
chr3	9432643	9433850	0.861422	5.31772	10.4704	0.001213	0.0205409
chr16	86441910	86446283	0.625094	7.67024	10.4694	0.00121369	0.0205409
chr8	26485424	26486060	1.16442	3.93681	10.4654	0.00121633	0.0205695
chr1	21440587	21441276	-0.798605	5.97254	10.461	0.0012192	0.0206018
chr11	117452409	117453220	0.823109	5.21492	10.4591	0.00122044	0.0206065
chr7	120873485	120874381	0.861019	4.90002	10.4456	0.0012294	0.0207416
chr10	53838856	53839575	0.973354	4.7138	10.4415	0.00123216	0.0207718
chr10	63566466	63567331	-1.01631	4.88774	10.4217	0.00124545	0.0209793
chr12	59214567	59216050	-0.708814	6.60156	10.412	0.00125202	0.0210736
chr2	70115948	70116817	0.940784	4.97941	10.4095	0.0012537	0.0210853
chr17	69790185	69790879	1.05096	3.94662	10.4058	0.00125623	0.0211114
chr3	5039733	5040598	0.876159	5.38577	10.4026	0.00125836	0.021113
chr6	65540043	65542344	-0.789365	6.71811	10.4014	0.0012592	0.021113
chr14	79984047	79985000	-1.02279	5.11021	10.4007	0.00125965	0.021113
chr9	139759776	139760652	0.870823	5.02442	10.3998	0.00126026	0.021113
chr15	65253866	65254955	0.825592	5.40012	10.3979	0.00126159	0.0211153
chr4	2177455	2178188	-1.0924	4.21864	10.3966	0.00126246	0.0211153
chr17	75339013	75339695	0.99967	4.41197	10.3953	0.00126334	0.0211153
chr1	115661267	115662395	0.709431	6.15468	10.3917	0.00126586	0.0211409
chr7	1137326	1138434	-0.750261	6.4928	10.3897	0.00126723	0.0211474
chr16	23126033	23127359	-0.794918	6.02242	10.3825	0.00127219	0.0212137
chr1	199588415	199589925	0.719604	6.57376	10.3783	0.00127503	0.0212445
chr13	38175821	38176848	-0.95503	5.33821	10.3744	0.00127776	0.0212736
chr13	43415743	43417603	-0.767061	5.94747	10.3721	0.00127931	0.0212829
chr5	136093299	136094502	-0.871446	5.40616	10.3685	0.00128181	0.021308
chr12	18549167	18550205	-0.937041	5.9559	10.3634	0.00128536	0.0213402
chr11	45769187	45770192	-0.847149	5.67813	10.3629	0.00128573	0.0213402
chr6	158808834	158809819	-0.984233	4.87338	10.3583	0.00128892	0.0213766
chr3	176535035	176536329	-0.908001	5.48433	10.3562	0.0012904	0.0213845
chr4	40686060	40687065	-0.879473	5.84646	10.348	0.00129618	0.0214639
chr7	107455605	107456266	-0.755216	6.10018	10.3455	0.00129793	0.0214684
chr5	77328682	77329317	-1.04078	5.36383	10.3446	0.00129851	0.0214684
chr4	101956615	101957417	-1.09624	4.42767	10.3433	0.00129945	0.0214684
chr1	166089993	166090749	1.00526	4.64776	10.3372	0.00130375	0.0215185
chr10	32980343	32981105	-0.883376	5.34868	10.3362	0.00130448	0.0215185
chr8	49703552	49704209	-0.913488	5.05421	10.3248	0.00131252	0.0216345
chr15	61098617	61099463	0.846959	5.11561	10.3218	0.00131467	0.0216533
chr12	123792269	123793042	0.886297	4.91327	10.2929	0.00133544	0.0219767
chr11	28281014	28282605	-0.915871	5.92765	10.2916	0.00133635	0.0219767
chrX	66928725	66929761	-1.00858	4.82445	10.2893	0.00133805	0.0219878
chr8	129257355	129259384	0.642439	7.9767	10.2855	0.00134079	0.0219976
chr10	73701914	73704209	0.717952	6.59736	10.2847	0.0013414	0.0219976
chr3	173664959	173666403	-0.788019	6.18468	10.2842	0.00134172	0.0219976
chr4	113100535	113101334	-0.866466	5.49606	10.2827	0.00134283	0.0219991
chr13	27097441	27098459	-0.899161	5.21092	10.2783	0.00134602	0.0220345
chr19	43865572	43867441	0.649296	6.78187	10.2716	0.00135091	0.0220978
chr12	5068004	5068851	0.846661	5.04547	10.2692	0.00135271	0.0221104
chr8	125934494	125937565	-0.6918	8.40378	10.2654	0.00135547	0.0221387
chrX	30217748	30218512	-1.0057	4.24169	10.2628	0.00135743	0.0221538
chr4	157403267	157404117	-1.05634	4.24253	10.2555	0.00136276	0.0222239
chr7	106792099	106792920	-0.9921	5.09571	10.2515	0.00136572	0.0222532
chr10	8210017	8211099	-0.743606	6.45626	10.2497	0.00136704	0.0222532
chr7	80920560	80921639	-1.03109	4.60859	10.2476	0.00136865	0.0222532
chr20	38459291	38460085	-1.0798	4.97056	10.2464	0.00136953	0.0222532
chr12	31817374	31818224	-0.812751	5.64483	10.2452	0.00137039	0.0222532
chr1	227970436	227971114	-1.00201	4.73708	10.2447	0.00137077	0.0222532
chr10	63541887	63542854	-0.735334	6.71604	10.2405	0.00137387	0.0222802
chr4	129701228	129702307	-0.803736	5.85168	10.2397	0.0013745	0.0222802
chr5	37753203	37754213	0.82346	5.17276	10.2303	0.00138153	0.0223773
chr8	101827339	101828424	-0.673768	7.25235	10.2253	0.00138528	0.0224211
chr3	97189027	97189536	-1.09551	4.07788	10.2239	0.00138633	0.0224212
chr6	114070391	114071599	-0.63677	7.01072	10.2125	0.00139495	0.0225436
chr1	217519053	217519910	-0.828518	5.47386	10.2089	0.00139762	0.0225641
chr2	64987287	64988338	-0.813432	5.6721	10.208	0.00139832	0.0225641
chr18	71024388	71025076	1.02001	4.09869	10.1989	0.00140525	0.022659
chr6	103367880	103368601	1.0656	4.17175	10.1957	0.00140766	0.0226808
chr5	105828753	105829596	-1.02324	5.01907	10.1899	0.00141214	0.0227359
chr16	24862944	24863581	0.975661	4.49279	10.1763	0.00142258	0.0228869
chr5	122216000	122216885	-0.816695	5.61243	10.1686	0.00142853	0.0229655
chr12	6301060	6301917	0.768504	5.67384	10.1644	0.00143181	0.0229853
chr15	60911378	60912297	-0.803641	5.48581	10.1641	0.00143203	0.0229853
chr9	107098737	107099532	0.933458	4.8326	10.1629	0.00143297	0.0229853
chr2	3583345	3584545	0.808176	5.3904	10.1593	0.00143576	0.0230129
chr1	80368809	80369696	-1.06253	4.64566	10.1562	0.00143814	0.0230338
chr12	26962157	26963315	-0.815309	5.91199	10.1427	0.00144871	0.0231859
chr3	11525195	11526808	0.699563	6.06731	10.141	0.00145005	0.02319
chr6	23843224	23844021	-1.07911	5.0203	10.1228	0.00146448	0.0234033
chr5	5388085	5389666	-0.740375	6.09537	10.121	0.00146593	0.0234091
chr10	58094533	58095358	-1.01515	4.17114	10.1124	0.00147277	0.023501
chr3	165455027	165455983	-0.932093	4.98281	10.1093	0.00147521	0.0235191
chr20	58070176	58073108	-0.603694	8.78454	10.1082	0.0014761	0.0235191
chr17	58323494	58325189	0.646424	6.86781	10.0881	0.00149229	0.0237368
chr1	242557346	242558056	1.04115	3.90772	10.0878	0.00149257	0.0237368
chr18	3678560	3679934	-0.766748	6.40439	10.0871	0.00149308	0.0237368
chr4	18471406	18472207	-1.03728	4.52018	10.083	0.00149646	0.023756
chr1	223762544	223763454	0.890042	5.4327	10.0829	0.00149649	0.023756
chr16	73896422	73897652	0.654992	6.57286	10.0812	0.00149793	0.0237612
chr4	134278460	134279492	-1.11675	4.45093	10.0748	0.00150308	0.0238253
chr4	143405892	143406705	1.01615	4.6287	10.0711	0.00150611	0.0238553
chr21	15841513	15842227	-1.05642	4.51426	10.0698	0.00150719	0.0238553
chr2	123519579	123520151	-1.02154	4.46026	10.0685	0.0015083	0.0238553
chr13	96414044	96414538	1.105	3.62531	10.0513	0.00152238	0.0240603
chr10	36588315	36589169	-1.02271	4.14506	10.041	0.00153092	0.0241666
chr10	8489152	8490402	-0.713676	6.58822	10.0405	0.00153135	0.0241666
chr3	186996846	186997778	0.939099	5.03036	10.0358	0.00153523	0.02421
chr8	19228609	19229255	-1.05327	4.36519	10.0335	0.00153717	0.0242214
chr8	117435303	117436435	-0.852922	6.23095	10.0323	0.00153821	0.0242214
chr1	148177354	148178517	0.686936	6.18288	10.0302	0.00153992	0.0242306
chr6	53588142	53589214	1.05406	5.34967	10.0258	0.00154365	0.0242716
chr8	117159789	117160994	-0.833492	6.34718	10.0227	0.00154626	0.0242948
chr22	41526619	41527207	-0.874179	4.98515	10.0201	0.00154843	0.0243111
chr11	33219260	33219994	1.14226	3.89119	10.0149	0.00155279	0.0243619
chr17	77449263	77450337	0.883457	5.56576	10.0118	0.00155544	0.0243855
chr5	165957778	165958739	-0.892081	5.05146	10.0103	0.0015567	0.0243875
chr15	25329449	25330313	-0.942356	4.85989	10.0066	0.00155979	0.0244037
chr6	29828136	29829315	0.80971	5.28476	10.0054	0.00156083	0.0244037
chr14	42852519	42853297	-0.981606	4.62602	10.005	0.00156114	0.0244037
chr9	128593260	128594253	0.779122	6.07611	9.99977	0.0015656	0.0244368
chr12	44856390	44857404	-0.787604	5.89511	9.99907	0.00156619	0.0244368
chr10	68532284	68533232	-1.03185	4.93246	9.99852	0.00156666	0.0244368
chrX	79375914	79377051	-1.01981	4.8535	9.98185	0.0015809	0.0246233
chr6	38558023	38558895	-0.945066	5.30609	9.98185	0.00158091	0.0246233
chr10	62839357	62840712	-0.728239	6.34704	9.96724	0.0015935	0.024784
chr21	31530038	31530890	-0.935387	4.843	9.9672	0.00159354	0.024784
chr17	53333266	53334367	0.656325	6.52104	9.9652	0.00159527	0.024793
chr1	202142263	202143311	0.876294	5.45027	9.95999	0.00159979	0.0248452
chr15	69330836	69332255	-0.655043	6.69731	9.94404	0.00161371	0.0250389
chr4	95347488	95348421	0.879979	4.84376	9.94196	0.00161553	0.0250389
chr6	38466514	38467574	-0.938559	5.43154	9.9405	0.00161681	0.0250389
chr4	48549812	48550432	-1.07675	4.65584	9.94039	0.00161692	0.0250389
chr12	12927268	12928379	-0.67092	7.247	9.93562	0.00162111	0.0250857
chr10	30132729	30133651	0.86586	5.036	9.93227	0.00162407	0.0251134
chr20	24168202	24169240	-0.916195	4.74858	9.92798	0.00162785	0.0251539
chr14	43284528	43285442	-1.07907	4.46982	9.92515	0.00163035	0.0251744
chr15	61552059	61553768	-0.655946	6.5858	9.92334	0.00163196	0.0251811
chr12	97392985	97393802	0.907153	4.77827	9.92053	0.00163445	0.0252015
chr2	33490199	33491136	0.829297	5.31896	9.91629	0.00163822	0.02524
chr13	51391443	51392269	0.907977	5.02164	9.91414	0.00164014	0.02524
chr11	82435471	82436450	-0.822262	5.42016	9.91377	0.00164047	0.02524
chr2	155058910	155059740	-0.894159	5.02245	9.9095	0.00164428	0.0252804
chr14	104569452	104570612	0.838702	5.42323	9.89505	0.00165724	0.0254577
chr4	115458096	115459515	-1.03588	6.24473	9.89402	0.00165817	0.0254577
chr12	80060684	80061595	-0.814937	5.32312	9.88619	0.00166524	0.0255479
chr1	1358302	1358976	0.949711	4.26831	9.88465	0.00166663	0.025551
chr2	181093856	181094887	0.921668	4.85952	9.88171	0.0016693	0.0255675
chr6	148872625	148873322	1.01494	4.35313	9.87972	0.0016711	0.0255675
chr22	23620207	23621025	0.863158	4.85778	9.87953	0.00167128	0.0255675
chr7	6391240	6392457	0.710048	5.84798	9.87422	0.00167611	0.025613
chr11	109659767	109660584	-0.855405	5.1692	9.87364	0.00167663	0.025613
chr5	176553654	176554365	0.979805	4.2216	9.86158	0.00168766	0.0257632
chr17	26423212	26423941	0.943923	4.47507	9.86004	0.00168908	0.0257665
chr15	61756529	61757690	0.829004	5.54459	9.85562	0.00169314	0.0258101
chr5	19084341	19085256	-1.01824	5.40787	9.85318	0.00169538	0.0258261
chr18	2472668	2473549	-1.05468	5.0997	9.84646	0.00170159	0.025896
chr4	143639014	143640058	-0.814017	5.89373	9.8456	0.00170238	0.025896
chr13	92816221	92816996	-1.01976	4.73978	9.84387	0.00170399	0.0259021
chr16	52024758	52025872	-0.764221	6.34745	9.84011	0.00170748	0.0259368
chr6	152064146	152065472	-0.711035	6.33314	9.82765	0.00171908	0.0260762
chr4	85671703	85672619	-0.791188	5.54988	9.8275	0.00171922	0.0260762
chr1	200570604	200571763	-0.753748	6.16125	9.82631	0.00172034	0.0260762
chr11	9054522	9055282	-0.956865	4.47063	9.82497	0.00172159	0.0260762
chr11	19690238	19691012	0.856274	5.03064	9.82375	0.00172273	0.0260762
chr12	104131971	104134011	-0.711477	6.59071	9.8216	0.00172474	0.0260884
chr9	75319733	75320740	-0.915587	5.41777	9.8084	0.00173716	0.0262578
chr12	48298908	48299937	0.747447	5.84249	9.80235	0.00174289	0.0263258
chr2	16866215	16867108	-0.920126	5.32278	9.79939	0.0017457	0.0263392
chr10	15543187	15544055	0.791495	5.61607	9.7979	0.00174711	0.0263392
chr17	7982546	7983876	0.768542	5.43904	9.79754	0.00174745	0.0263392
chr3	176882794	176883855	-0.959252	4.93626	9.79365	0.00175116	0.0263643
chr2	57220571	57221810	-0.761676	6.09848	9.79322	0.00175157	0.0263643
chr14	102897775	102898424	0.927328	4.59729	9.79115	0.00175353	0.0263754
chr14	51909671	51910436	-0.916097	4.93663	9.78615	0.00175831	0.0264105
chr15	93135951	93137291	-0.71217	6.67673	9.78614	0.00175833	0.0264105
chr6	120045459	120046760	-0.667564	6.72297	9.7767	0.00176737	0.0265279
chr12	23241417	23242284	-0.947639	4.61803	9.76363	0.00177998	0.0266985
chr7	88628884	88629874	-0.993521	4.95816	9.75441	0.00178893	0.026814
chr14	94172583	94173641	-0.691763	6.43278	9.74773	0.00179544	0.0268928
chr14	49528958	49529917	0.806508	6.25127	9.74138	0.00180165	0.0269671
chr1	180421793	180422701	0.81677	5.10183	9.73892	0.00180407	0.0269844
chr4	27675759	27676734	-1.07929	4.71562	9.73211	0.00181077	0.027062
chr6	158806617	158808101	-0.84106	5.65199	9.73109	0.00181177	0.027062
chr8	69622199	69622978	-0.94975	4.69994	9.72698	0.00181582	0.0271037
chrX	138712694	138713489	1.12108	3.98076	9.71613	0.00182658	0.0272453
chr17	6904180	6904975	0.946359	4.34067	9.71289	0.0018298	0.0272744
chr2	162259011	162259953	-0.953929	4.7807	9.70489	0.00183779	0.0273745
chr4	126236731	126237855	-0.823409	5.42801	9.7033	0.00183938	0.0273792
chr14	49498716	49499772	0.756438	5.54901	9.70019	0.00184249	0.0274065
chr12	88035102	88036110	0.774489	5.46509	9.69548	0.00184721	0.0274578
chr3	183412757	183413707	0.83977	5.11639	9.69265	0.00185007	0.0274812
chr9	9669016	9670110	-1.00817	4.95669	9.68991	0.00185283	0.0274924
chr1	231937692	231938716	-0.720911	5.74205	9.68936	0.00185338	0.0274924
chr6	37132088	37133041	0.841753	5.14533	9.68128	0.00186155	0.0275946
chr1	144380106	144381111	-0.745382	6.47848	9.67582	0.00186709	0.0276576
chr16	68136952	68137810	-0.821364	5.32045	9.65809	0.00188519	0.0279066
chr8	124206416	124207201	0.897001	4.52833	9.65325	0.00189017	0.027961
chrX	30054714	30055770	-0.952582	4.79957	9.63965	0.00190421	0.0281494
chr8	135835265	135836189	0.790725	5.43213	9.62725	0.00191712	0.0283207
chrX	96728630	96729750	-0.826132	5.39832	9.62481	0.00191967	0.0283388
chr8	117068640	117070021	-0.686329	7.64143	9.62092	0.00192374	0.0283794
chr10	3616813	3618003	-0.692049	6.43386	9.61861	0.00192616	0.0283939
chr19	13830308	13830900	1.20041	3.82887	9.6174	0.00192743	0.0283939
chr13	19422213	19423018	0.918259	4.53816	9.6162	0.00192868	0.0283939
chr5	102772571	102773447	-0.764301	5.83791	9.61337	0.00193166	0.0284183
chr12	12447616	12448669	-0.800705	5.39337	9.60974	0.00193548	0.0284462
chr3	158012564	158013876	-0.601803	7.59246	9.60859	0.00193669	0.0284462
chr6	153971758	153972398	-0.979659	4.36503	9.60695	0.00193843	0.0284462
chr1	77001693	77002439	-1.04284	4.07679	9.60654	0.00193885	0.0284462
chr11	30846617	30847281	-0.941398	5.52231	9.59951	0.00194629	0.0285359
chr6	49743066	49744545	-0.714383	6.24881	9.59588	0.00195014	0.0285728
chr15	68769967	68770865	-0.809862	5.51464	9.58662	0.00196001	0.0286978
chr5	54542436	54543638	-0.848562	5.21366	9.58237	0.00196454	0.0287447
chr4	68733298	68734454	-0.866214	5.21205	9.58038	0.00196668	0.0287564
chr8	107290059	107290921	0.95984	4.7278	9.56937	0.00197851	0.0289096
chr6	51194054	51195226	-0.859831	5.79029	9.55868	0.00199007	0.0290499
chr7	156216628	156217295	-1.11391	4.68509	9.55799	0.00199081	0.0290499
chr6	20308703	20309635	-0.725201	5.77663	9.54859	0.00200103	0.0291792
chr3	166843125	166844092	0.967298	4.72884	9.54098	0.00200934	0.0292806
chr14	65353062	65354150	-0.673274	6.6085	9.53727	0.00201341	0.0293199
chr12	92429490	92430368	-0.984782	4.96665	9.53488	0.00201603	0.0293382
chr15	39240654	39241344	0.997542	3.94161	9.53162	0.00201962	0.0293706
chr3	72401635	72402584	0.787337	5.52007	9.52416	0.00202785	0.0294703
chr5	118893422	118894247	-0.986906	4.69744	9.51887	0.0020337	0.0294965
chr8	125280850	125282836	0.614921	7.2701	9.51854	0.00203406	0.0294965
chrX	36788502	36789674	-0.89449	5.14853	9.5178	0.00203489	0.0294965
chr11	109571915	109572921	0.865636	5.00042	9.51677	0.00203603	0.0294965
chr2	60988456	60989464	-0.801029	5.68284	9.51626	0.0020366	0.0294965
chr8	8700804	8701598	1.03638	3.97706	9.51509	0.00203789	0.0294965
chr6	101072881	101073725	-0.810385	5.55216	9.50965	0.00204394	0.0295643
chr4	38140338	38141222	-0.729601	5.91546	9.501	0.0020536	0.029684
chr4	89474777	89475847	-0.707562	6.41952	9.49129	0.0020645	0.0298214
chr10	94640564	94641303	-0.949956	4.88042	9.48169	0.00207533	0.0299577
chr10	62505162	62506048	-0.957602	4.62565	9.47285	0.00208535	0.0300823
chr1	80398182	80399214	-0.934863	4.7807	9.46862	0.00209016	0.0301314
chr12	102163948	102164844	-0.838282	5.58522	9.4595	0.00210059	0.0302559
chr3	147267370	147267959	0.945035	4.04909	9.4586	0.00210161	0.0302559
chr19	43981278	43982665	0.783066	5.74428	9.45524	0.00210547	0.0302911
chr18	28446199	28447169	-0.825249	5.43009	9.45258	0.00210852	0.0303055
chr8	143840978	143842288	0.660716	6.42677	9.45091	0.00211045	0.0303055
chr20	51395999	51396779	-0.762704	5.44493	9.45001	0.00211148	0.0303055
chr1	71686753	71687473	-1.13048	4.57789	9.44946	0.00211211	0.0303055
chr3	178153800	178154844	-0.69141	6.36716	9.44702	0.00211493	0.0303257
chr7	107627421	107628340	-0.778898	5.75142	9.44465	0.00211766	0.0303447
chr11	95517870	95518674	-0.983254	4.77802	9.43873	0.00212451	0.0304225
chr1	189872046	189872900	-0.911682	4.99141	9.43533	0.00212845	0.0304438
chr3	109200439	109201448	-0.652963	7.16509	9.435	0.00212883	0.0304438
chr6	53437143	53438973	-0.66089	6.52684	9.42629	0.00213897	0.0305685
chr5	148493781	148494784	0.862545	5.05538	9.42237	0.00214354	0.0306134
chr2	226691252	226693507	-0.671257	7.78295	9.41832	0.00214828	0.0306608
chr8	26371270	26371855	1.09041	3.88794	9.41578	0.00215127	0.030683
chr17	35827152	35828422	-0.601572	7.09675	9.40887	0.00215939	0.0307784
chr9	33888714	33889434	-1.25271	3.70293	9.39823	0.00217195	0.0309167
chr12	18590351	18591564	-0.805898	6.01334	9.39793	0.00217231	0.0309167
chr5	37785217	37785963	-0.949793	4.75732	9.397	0.0021734	0.0309167
chr8	40135566	40136236	-0.966221	4.34386	9.39548	0.00217521	0.030922
chr21	40675670	40678209	-0.582367	7.94745	9.39365	0.00217738	0.0309266
chr1	205560608	205562099	0.641098	6.63684	9.39278	0.00217841	0.0309266
chr8	28282428	28283209	1.00988	4.102	9.38982	0.00218194	0.0309562
chr12	116974325	116975279	0.722019	5.77854	9.38517	0.00218747	0.0310142
chr5	36702572	36704563	-0.661596	6.87403	9.382	0.00219126	0.0310474
chr1	10370032	10371343	0.795482	5.45486	9.37984	0.00219384	0.0310541
chr10	101525487	101526262	0.854771	5.19413	9.37919	0.00219462	0.0310541
chr11	85216055	85218040	-0.60371	8.45688	9.37619	0.00219822	0.0310846
chr9	80970530	80971300	-0.813587	5.17713	9.37226	0.00220294	0.0311201
chr19	19562568	19563538	0.823436	5.17838	9.37133	0.00220406	0.0311201
chr4	39192754	39193509	0.789063	5.48638	9.37048	0.00220508	0.0311201
chr5	105380606	105381365	-0.949887	4.93246	9.36198	0.00221533	0.0312442
chr5	58692908	58693724	-0.941921	5.25989	9.35936	0.0022185	0.0312684
chr4	164587809	164588514	-1.00942	4.75647	9.35765	0.00222056	0.0312771
chr17	52772584	52773768	-0.646857	6.6075	9.34175	0.00223991	0.031529
chr7	43653813	43654753	0.739916	5.8123	9.33833	0.0022441	0.0315663
chr18	40563317	40564165	-0.8604	5.10084	9.33674	0.00224604	0.0315663
chr3	190972998	190974321	-0.722385	5.9651	9.33562	0.00224742	0.0315663
chr3	121361386	121362238	0.821552	5.50102	9.33479	0.00224844	0.0315663
chr10	8912498	8913465	-0.80163	5.8318	9.32865	0.00225598	0.0316446
chr7	22599951	22600750	-0.823389	5.27576	9.32786	0.00225696	0.0316446
chr5	136075909	136076939	-0.918071	5.45504	9.32516	0.00226028	0.0316705
chr2	136400273	136401155	0.87876	4.83354	9.32232	0.00226379	0.031685
chr4	152743806	152744567	-0.909886	4.89784	9.32194	0.00226427	0.031685
chr20	48490238	48491950	0.621078	7.23384	9.31695	0.00227043	0.0317506
chr4	98425981	98426686	-0.98673	4.31241	9.31336	0.00227489	0.0317922
chr1	76297496	76298307	-0.838006	5.16163	9.31134	0.0022774	0.0318016
chr3	67334773	67335739	-0.856903	5.00398	9.31044	0.00227852	0.0318016
chr2	12572021	12572933	-0.826519	5.05472	9.30815	0.00228136	0.0318206
chr4	173966818	173967637	-0.883159	5.26331	9.30088	0.00229044	0.0319266
chr7	108602700	108603323	-0.966111	4.13968	9.29838	0.00229356	0.0319493
chr10	62539958	62541061	-0.900866	5.32703	9.28451	0.002311	0.0321713
chr3	89635459	89636763	-0.685176	6.32986	9.27416	0.00232409	0.0323327
chr20	38710201	38711557	-0.813366	5.67758	9.26913	0.00233049	0.0324007
chr5	146304274	146304827	-1.03321	3.81787	9.26696	0.00233324	0.0324181
chr21	35555741	35556873	-0.818976	5.49832	9.25794	0.00234477	0.0325501
chr1	68435925	68436725	0.971795	4.09552	9.25715	0.00234578	0.0325501
chr3	107473156	107473896	-0.871204	5.11489	9.25477	0.00234883	0.0325595
chr11	117791386	117792317	0.85059	5.02694	9.25426	0.00234948	0.0325595
chr4	105711474	105712725	-0.704677	5.88916	9.25234	0.00235194	0.0325664
chr4	125274215	125274977	-0.920558	5.1381	9.25151	0.00235301	0.0325664
chr5	154647271	154647977	-0.984024	4.90399	9.24479	0.00236166	0.0326651
chr1	159257146	159259168	0.685643	6.04786	9.24066	0.002367	0.0326971
chr9	22445048	22445846	-0.86809	4.79529	9.23974	0.00236818	0.0326971
chr14	101721155	101722349	0.714081	6.01704	9.23947	0.00236854	0.0326971
chr1	42106136	42107127	-0.703784	6.03827	9.23619	0.00237279	0.0327347
chr16	81891131	81891872	-0.844304	4.76312	9.22962	0.00238131	0.0328188
chr12	4010508	4011396	0.853865	4.84767	9.22914	0.00238194	0.0328188
chr18	57457829	57458636	-0.970057	4.41087	9.22389	0.00238877	0.0328754
chr10	117181667	117182484	-0.83919	5.04607	9.22364	0.0023891	0.0328754
chr8	69696805	69698177	-0.809683	5.9898	9.21641	0.00239856	0.0329676
chr3	32121585	32122387	0.879213	4.68044	9.21613	0.00239892	0.0329676
chr2	146067315	146068424	-0.858452	5.06509	9.215	0.0024004	0.0329676
chr1	213507227	213508049	-0.880348	5.27384	9.21254	0.00240363	0.0329908
chr1	190814633	190815546	-0.807993	5.19664	9.21121	0.00240538	0.0329938
chr3	141117457	141118970	-0.676147	6.58601	9.20979	0.00240725	0.0329983
chr12	49295498	49296606	0.704969	6.2684	9.20117	0.0024186	0.033122
chr22	23252027	23252781	-0.824239	5.19395	9.19984	0.00242037	0.033122
chr10	21520050	21521146	-0.735257	5.83261	9.19944	0.00242089	0.033122
chr14	101622169	101624749	0.695485	6.57265	9.19617	0.00242522	0.0331601
chr5	66859394	66861097	-0.747537	6.16667	9.18567	0.00243917	0.0333296
chrX	96435535	96436089	-1.06369	3.77504	9.18014	0.00244655	0.0334093
chr8	70154580	70155096	-0.916313	4.67026	9.17873	0.00244844	0.0334138
chr1	175676415	175677193	-0.859477	5.33464	9.17228	0.00245708	0.0334748
chr2	35540326	35541018	-0.898508	4.63347	9.1716	0.00245799	0.0334748
chr12	96077128	96078056	-0.817556	5.43125	9.17089	0.00245895	0.0334748
chr15	98025083	98026441	0.797115	5.07662	9.16943	0.00246091	0.0334748
chr12	25836000	25836744	-0.949122	4.33847	9.16938	0.00246098	0.0334748
chr12	105044066	105045002	0.745676	5.35448	9.16843	0.00246225	0.0334748
chr19	59047804	59048399	0.981595	4.0976	9.16632	0.0024651	0.0334923
chr2	190113979	190115799	-0.772321	6.71293	9.15924	0.00247465	0.0336008
chr14	91291224	91292451	0.702314	5.82692	9.14192	0.00249819	0.0338991
chr11	10214697	10215516	-0.942811	4.39582	9.13669	0.00250534	0.0339746
chr4	38720903	38721810	0.935353	4.86125	9.13443	0.00250844	0.0339952
chr12	58780544	58782269	-0.671685	6.37098	9.13218	0.00251152	0.0340155
chr4	119895869	119896811	-0.911493	5.25557	9.11551	0.00253452	0.0343054
chr7	137427515	137428411	0.85782	4.76344	9.11319	0.00253773	0.0343273
chr2	134566809	134567447	0.976571	3.94588	9.11061	0.00254131	0.034354
chr8	126425271	126426113	0.763225	5.39837	9.10633	0.00254726	0.0344128
chr1	61377523	61378299	-0.938955	4.89433	9.10004	0.00255603	0.0345097
chr5	122874994	122876070	0.783912	5.21833	9.09673	0.00256067	0.0345506
chr10	22446792	22447703	-1.07404	5.14405	9.0805	0.0025835	0.0348362
chr6	25392006	25392778	0.900323	4.95299	9.07938	0.00258508	0.0348362
chr16	9041834	9042661	1.01585	4.44306	9.07579	0.00259015	0.0348656
chr2	188853546	188854501	-0.737771	5.8861	9.07491	0.0025914	0.0348656
chr14	42570196	42571154	0.944506	4.582	9.0744	0.00259213	0.0348656
chr4	177092986	177093699	0.907508	4.30016	9.07012	0.0025982	0.0349254
chr20	17287317	17288071	-0.835959	5.31377	9.06503	0.00260544	0.0350008
chr4	143837691	143838620	-0.89915	5.01075	9.0583	0.00261504	0.0350884
chr8	39823615	39824698	-0.94549	4.93938	9.05818	0.00261522	0.0350884
chr14	87580098	87580806	-0.893772	4.96287	9.05625	0.00261798	0.0350918
chr7	10658046	10658709	-0.978399	4.093	9.05572	0.00261874	0.0350918
chr20	25107293	25108273	0.748006	5.46044	9.04843	0.0026292	0.0352081
chr1	65282491	65283231	-0.797459	5.34226	9.04644	0.00263207	0.0352081
chr12	44032828	44033752	-0.829872	5.19864	9.04626	0.00263233	0.0352081
chr4	175527488	175528367	-0.818046	5.42874	9.04195	0.00263854	0.0352691
chr3	16567075	16567850	0.745874	5.31628	9.04006	0.00264127	0.0352837
chr2	155465610	155466433	-0.950653	4.9823	9.03489	0.00264875	0.0353617
chr8	89088692	89090016	0.701232	5.65138	9.03034	0.00265535	0.0354154
chr2	168818755	168819923	0.827117	4.7856	9.02984	0.00265607	0.0354154
chr5	11786365	11788212	-0.679522	6.61098	9.0137	0.00267964	0.0357075
chr9	12768221	12768960	-0.86557	4.91941	9.01168	0.0026826	0.0357248
chr13	81741019	81741970	-0.926459	4.87536	9.00867	0.00268702	0.035731
chr4	98729675	98731080	-0.809136	5.72382	9.00831	0.00268755	0.035731
chr17	16242105	16243215	0.798431	5.43982	9.00797	0.00268805	0.035731
chr1	114018476	114020400	0.623107	6.64116	8.99006	0.00271453	0.0360606
chr11	14315033	14315932	0.820324	4.90868	8.98036	0.00272898	0.0362223
chr12	90447565	90448306	-0.900976	4.81723	8.97962	0.00273007	0.0362223
chr2	189798788	189799717	-0.780133	5.70081	8.97689	0.00273416	0.0362542
chr10	91670932	91672503	-0.790667	5.8287	8.97037	0.00274393	0.0363552
chr3	195079741	195080886	-0.676836	6.18816	8.96955	0.00274516	0.0363552
chr4	99783125	99783883	0.932216	4.40875	8.96002	0.00275953	0.0365229
chr12	50960043	50961492	0.628001	7.21874	8.95793	0.00276268	0.0365421
chr6	115788628	115789521	-0.897773	4.70578	8.95654	0.00276478	0.0365465
chr5	91119141	91119979	-0.889191	5.01098	8.95546	0.00276641	0.0365465
chr5	60500344	60501145	-0.825112	5.08537	8.95236	0.00277112	0.0365863
chr3	107036911	107037766	0.865812	4.72632	8.93705	0.00279443	0.0368714
chr18	69114551	69115437	-0.879837	5.51842	8.93055	0.0028044	0.0369615
chr10	29360998	29361721	-0.889606	4.55133	8.92972	0.00280567	0.0369615
chr2	142213005	142213681	-0.953728	4.17406	8.92923	0.00280642	0.0369615
chr8	55019803	55020878	0.738919	5.66438	8.92784	0.00280856	0.0369671
chr1	77685432	77686437	-0.7348	5.84106	8.91788	0.00282393	0.037129
chr7	24880051	24881018	-0.845343	4.75629	8.91762	0.00282432	0.037129
chr4	141755938	141756683	-0.904318	4.25559	8.90458	0.00284456	0.0373722
chr7	42406408	42407651	-0.839248	5.29988	8.89729	0.00285594	0.0374888
chr9	113103111	113103804	0.929494	4.29697	8.89666	0.00285692	0.0374888
chr7	7570204	7571083	0.768469	5.20394	8.89233	0.00286371	0.0375549
chr8	121949820	121950800	0.726808	5.39056	8.88737	0.0028715	0.0376341
chr20	54944862	54945683	-0.670516	6.25016	8.88135	0.00288098	0.0377353
chr10	101757613	101758347	-0.900219	4.45732	8.87631	0.00288895	0.0378167
chr2	231795478	231796564	-0.712869	5.67526	8.86217	0.00291141	0.0380691
chr18	55736495	55737169	0.957518	4.01839	8.86195	0.00291177	0.0380691
chr12	77940476	77941524	-0.829915	5.98368	8.85892	0.00291661	0.0381092
chr6	20848240	20849719	-0.689223	5.99994	8.84876	0.00293288	0.0382985
chr13	99224573	99225576	-0.768641	5.45823	8.84739	0.00293509	0.0383041
chr7	27266234	27267053	-0.720789	5.73634	8.84487	0.00293914	0.0383336
chr17	16015379	16016264	0.876086	4.95727	8.84134	0.00294482	0.0383845
chr8	86650414	86653025	-0.646546	7.73602	8.84001	0.00294698	0.0383893
chrX	9255628	9256390	-0.846552	4.93915	8.83635	0.00295289	0.038443
chr6	12439368	12440817	-0.658193	6.42101	8.83117	0.00296128	0.0385053
chr4	181047869	181048727	-0.963447	4.84542	8.83043	0.00296249	0.0385053
chr8	79473277	79473948	-0.864915	4.81357	8.83009	0.00296305	0.0385053
chr12	58652789	58654634	-0.679438	7.30866	8.82759	0.0029671	0.0385347
chr3	79099359	79100353	-0.874699	4.94583	8.82566	0.00297024	0.0385521
chr1	176546245	176546834	1.1223	3.47825	8.82417	0.00297266	0.0385603
chr3	24289292	24290813	0.80165	5.24815	8.82264	0.00297516	0.0385695
chr1	197116714	197117584	0.87333	4.96428	8.81157	0.00299326	0.0387806
chr8	122245407	122247329	-0.679387	7.14312	8.8103	0.00299535	0.0387844
chr11	27393677	27395607	-0.718632	5.93556	8.80506	0.00300397	0.0388624
chr20	42432229	42433461	0.613934	6.5537	8.80443	0.00300499	0.0388624
chr16	63343006	63343733	-0.995691	4.73321	8.80263	0.00300796	0.0388774
chr2	148282394	148283077	-0.892115	4.50805	8.80038	0.00301169	0.0388896
chr4	8474728	8475610	-0.829624	4.95505	8.79987	0.00301252	0.0388896
chrX	9931583	9932557	-0.685911	6.47624	8.79724	0.00301686	0.0389222
chr12	51672541	51674143	0.672171	6.90805	8.79549	0.00301976	0.0389362
chr2	119729595	119730411	0.873975	4.92851	8.78573	0.00303596	0.0391216
chr19	46118544	46119655	-0.708237	6.04391	8.77419	0.00305523	0.0393464
chr6	15924946	15925926	-0.71981	5.69599	8.77075	0.00306099	0.0393969
chr9	123774238	123775426	0.806075	5.75389	8.76666	0.00306787	0.0394619
chr20	14640893	14641545	-1.00184	3.88044	8.76246	0.00307495	0.0395226
chr2	20537224	20538890	-0.616709	6.68435	8.76167	0.00307627	0.0395226
chr12	23526448	23527419	-0.989597	4.74595	8.76001	0.00307907	0.0395349
chr11	86094507	86096367	-0.606426	7.5657	8.7575	0.00308331	0.0395658
chr7	115853350	115854425	-0.666392	6.50511	8.75094	0.00309442	0.0396846
chr5	74247936	74248965	0.768325	5.18502	8.74287	0.00310815	0.0398369
chr1	28719121	28719902	0.940352	4.64263	8.74096	0.00311142	0.039855
chr5	17258921	17259674	0.875892	4.43946	8.73026	0.00312971	0.0400655
chr15	90531991	90533009	-0.683408	5.84212	8.72862	0.00313253	0.0400665
chr11	82022562	82023460	-0.900054	4.42461	8.72805	0.00313352	0.0400665
chr11	84576299	84577413	-0.774875	6.41451	8.72366	0.00314107	0.040132
chr3	175638817	175639804	-0.861328	5.27985	8.7229	0.00314237	0.040132
chr7	67423827	67424655	-0.831792	5.01275	8.72171	0.00314442	0.0401344
chr17	43937453	43938773	0.766048	5.66518	8.71742	0.00315184	0.0402051
chr6	11522561	11523459	0.747691	5.34116	8.70742	0.00316917	0.0403956
chr3	73945132	73945761	-0.882689	4.44252	8.70631	0.00317111	0.0403956
chr6	128960762	128962545	-0.655575	7.02902	8.70528	0.0031729	0.0403956
chr10	102113944	102115242	0.822543	5.16559	8.70348	0.00317603	0.0403956
chr2	137964342	137965533	-0.910293	5.54939	8.7034	0.00317617	0.0403956
chr16	78696163	78697223	0.665025	5.8969	8.6994	0.00318315	0.0404605
chr5	82300468	82301135	0.941839	4.00705	8.69759	0.00318632	0.0404768
chr14	76309315	76310273	0.763142	5.39125	8.69405	0.00319251	0.0405244
chr12	100631655	100632323	-0.982997	4.74928	8.69329	0.00319384	0.0405244
chr8	68811832	68812870	-0.687095	5.87913	8.68992	0.00319975	0.0405524
chr2	123521186	123521652	-0.915018	4.1834	8.68988	0.00319981	0.0405524
chr8	94183662	94184532	-0.647082	5.86612	8.68739	0.00320419	0.0405839
chr12	58848035	58849165	-0.611226	6.67529	8.67551	0.00322515	0.0408254
chr1	187954872	187956094	-0.73252	5.66483	8.66429	0.00324507	0.0410513
chr12	115311902	115313812	-0.581417	8.34964	8.6633	0.00324682	0.0410513
chr16	53978073	53978911	0.904903	4.35452	8.65975	0.00325316	0.0411072
chr2	152581593	152582291	0.694735	5.82027	8.65699	0.0032581	0.041127
chr3	103381690	103382906	-0.668013	6.64608	8.65573	0.00326034	0.041127
chr5	125728856	125730442	-0.664256	6.26711	8.65566	0.00326046	0.041127
chr8	120218511	120219535	-0.822666	4.98788	8.64759	0.00327495	0.0412855
chr12	94090249	94091002	0.864856	4.39173	8.63918	0.0032901	0.0414522
chr12	118935812	118936613	0.852573	4.60317	8.63556	0.00329664	0.0415102
chr1	213715495	213716917	-0.686543	6.14411	8.63124	0.00330446	0.0415516
chr12	84739522	84740378	-0.837136	4.76409	8.63078	0.0033053	0.0415516
chr3	32126693	32127430	-0.698733	6.10996	8.63055	0.00330572	0.0415516
chr20	49764572	49766930	-0.646999	7.83683	8.61873	0.00332725	0.0417868
chr3	185167890	185168603	0.839793	4.66441	8.61813	0.00332833	0.0417868
chr4	164029494	164030602	-0.965765	5.20691	8.61258	0.00333849	0.041882
chr9	102939915	102940519	-1.2762	3.6893	8.61186	0.00333981	0.041882
chr2	88680342	88681376	0.754319	5.2607	8.60926	0.00334458	0.0419061
chr4	37719168	37719940	0.893476	4.28202	8.6082	0.00334653	0.0419061
chr12	124099579	124100652	0.749544	5.56717	8.60763	0.00334757	0.0419061
chr2	217199076	217199840	-0.769051	5.44166	8.60159	0.0033587	0.0420209
chr16	27182571	27183568	0.875553	4.87411	8.59983	0.00336194	0.042037
chr4	31022182	31023072	-0.962506	4.37164	8.59745	0.00336634	0.0420485
chr4	84724011	84725051	-0.832095	4.94844	8.59722	0.00336677	0.0420485
chr4	137201220	137202180	-0.856424	4.93522	8.59522	0.00337047	0.0420702
chr17	8512915	8513824	0.861687	4.52922	8.59076	0.00337873	0.0421488
chr13	112296209	112297261	-0.841815	5.07019	8.58906	0.00338188	0.0421637
chr16	1071905	1073451	0.768996	5.44634	8.58501	0.00338942	0.0421947
chr3	166129801	166130849	-0.84827	5.39278	8.58499	0.00338945	0.0421947
chr11	125643729	125644388	0.981101	3.90099	8.58456	0.00339026	0.0421947
chr13	78060431	78061139	-0.957246	4.07252	8.58302	0.00339313	0.042206
chr12	27223575	27224620	0.770011	5.70884	8.58035	0.0033981	0.0422433
chrX	17938069	17938888	-0.8394	4.77505	8.57245	0.00341288	0.0424025
chr1	210835932	210836860	0.862648	4.60357	8.56369	0.00342933	0.0425437
chr2	55033514	55034389	-0.767219	5.49049	8.56366	0.0034294	0.0425437
chr7	139656344	139657292	-0.712455	5.92696	8.56234	0.00343188	0.0425437
chr17	75504281	75505093	0.78931	5.1362	8.56219	0.00343216	0.0425437
chr13	23598965	23600108	0.728072	5.72471	8.55979	0.00343668	0.0425753
chr12	79421891	79422891	-0.822983	5.07784	8.55599	0.00344387	0.0426397
chr1	71699699	71700250	-1.01874	3.84724	8.55014	0.00345495	0.0427306
chr14	83352744	83353512	-0.835228	4.86279	8.54969	0.0034558	0.0427306
chr20	42381681	42382680	0.733082	5.41198	8.54797	0.00345908	0.0427306
chr5	82908415	82909269	-0.872404	4.6568	8.54793	0.00345916	0.0427306
chr1	24217616	24218381	-0.806869	5.24694	8.54464	0.00346541	0.042762
chr17	53722121	53722974	0.768606	4.8953	8.5445	0.00346569	0.042762
chr3	15649713	15651374	-0.605566	6.94438	8.53825	0.00347761	0.0428845
chr15	59829592	59830718	-0.640249	6.20576	8.53201	0.00348954	0.0429845
chr10	134348535	134349524	0.766828	5.24053	8.53192	0.00348971	0.0429845
chr8	128863211	128864675	-0.576277	7.04412	8.52708	0.003499	0.0430742
chr10	4709719	4711056	0.7242	5.51552	8.52351	0.00350587	0.0431253
chr10	45285789	45286645	-0.760125	5.41313	8.52284	0.00350716	0.0431253
chr6	120228092	120229211	-0.773693	5.62753	8.52108	0.00351056	0.0431424
chr14	56885512	56886303	0.85833	4.78672	8.5186	0.00351535	0.0431765
chr7	87859462	87860595	-0.794924	6.1792	8.51599	0.00352039	0.0432137
chr8	89542448	89543908	-0.727489	6.34429	8.51367	0.00352489	0.0432442
chr8	81608941	81609723	1.06861	4.54977	8.5123	0.00352754	0.0432521
chr8	29199929	29200881	-0.735137	5.88329	8.50468	0.00354234	0.0434006
chr1	1607461	1608128	1.1885	3.69273	8.50399	0.00354369	0.0434006
chr12	15287069	15288051	-0.71623	5.99304	8.4987	0.003554	0.0435021
chr4	133900852	133901679	-0.945159	4.46725	8.49675	0.00355782	0.043524
chr10	76251009	76252503	-0.661919	6.31545	8.49426	0.00356268	0.043547
chr18	19884963	19886529	0.693797	5.65841	8.49281	0.00356552	0.043547
chr11	44278753	44279729	0.811122	5.08754	8.49197	0.00356718	0.043547
chr22	31487027	31487938	0.830205	4.82174	8.49165	0.0035678	0.043547
chr11	85888063	85889169	-0.652563	6.74192	8.4902	0.00357064	0.043557
chr15	79592322	79593214	-0.801927	4.89147	8.48857	0.00357384	0.0435712
chr1	120374156	120374596	1.24418	3.55851	8.48388	0.00358307	0.0436591
chr9	13084156	13084888	-0.882851	4.86453	8.48119	0.00358838	0.043699
chr1	83293461	83294489	-0.753126	5.4977	8.4788	0.00359309	0.04372
chr1	36724976	36725637	0.81883	4.71203	8.47825	0.00359418	0.04372
chr6	1631154	1632330	0.772692	5.10607	8.4754	0.00359982	0.0437639
chr7	117365074	117366066	-0.738004	5.67631	8.47044	0.00360964	0.0438584
chr2	238514003	238514679	-0.919178	4.52706	8.46708	0.00361631	0.043914
chr2	20520584	20521721	-0.71764	5.98578	8.46532	0.00361982	0.043914
chr2	76912876	76913771	-0.801636	5.03241	8.46506	0.00362034	0.043914
chr12	105763511	105764216	1.15823	4.09995	8.46141	0.00362761	0.0439773
chr4	173568021	173569392	-0.830158	5.44929	8.45711	0.00363619	0.0440565
chr8	105171308	105172523	0.734874	5.20136	8.4555	0.00363942	0.0440708
chr12	78602547	78603902	0.668663	6.31786	8.4538	0.00364282	0.0440872
chr2	144576054	144576881	0.968878	4.05133	8.4517	0.00364703	0.0441133
chr14	92553065	92554199	-0.626486	7.18619	8.45003	0.00365038	0.044129
chr4	40874911	40875889	-0.779767	5.53638	8.44776	0.00365494	0.0441568
chr4	84407242	84408174	0.851355	4.68368	8.44683	0.00365679	0.0441568
chr1	77559985	77561047	0.915169	4.40625	8.44477	0.00366095	0.0441822
chr1	142538684	142539160	-1.03331	3.84935	8.44129	0.00366795	0.0442305
chr6	152052131	152054751	-0.641716	6.99555	8.44059	0.00366936	0.0442305
chr4	102393517	102394199	-1.02696	3.88603	8.43972	0.00367113	0.0442305
chr11	113149392	113150158	-0.831964	4.56447	8.43842	0.00367375	0.0442373
chr13	85196829	85197632	-0.946179	4.18142	8.43642	0.0036778	0.0442469
chr10	68549277	68550082	-0.922879	4.24886	8.4349	0.00368088	0.0442469
chr12	43963915	43964864	-0.698025	5.69821	8.43414	0.00368242	0.0442469
chr9	30050779	30051385	-1.02942	4.07027	8.43311	0.00368449	0.0442469
chr2	237397695	237399816	-0.588492	7.73232	8.43294	0.00368484	0.0442469
chr5	72167084	72167973	-0.729533	5.7872	8.42945	0.00369192	0.0442974
chr6	43172061	43173777	0.642428	5.98679	8.42883	0.00369317	0.0442974
chr4	48474160	48474995	-0.824284	4.90447	8.42523	0.00370049	0.0443605
chr20	35907048	35907992	-0.844664	4.87605	8.42323	0.00370456	0.0443682
chr4	143652514	143653405	-0.907279	4.62227	8.42289	0.00370526	0.0443682
chr6	152263276	152264580	0.620072	6.42815	8.41984	0.00371148	0.0444179
chr16	2836247	2837458	-0.645692	6.31687	8.41547	0.00372041	0.0445
chr7	52754794	52755354	-1.00465	4.09788	8.41333	0.0037248	0.0445277
chr6	36459163	36459950	0.756483	5.13804	8.40647	0.00373888	0.0446712
chr14	29434290	29435884	-0.671434	5.80581	8.40355	0.00374488	0.044718
chr1	45682874	45683768	-0.841229	4.85187	8.4021	0.00374788	0.0447289
chr21	40630987	40635369	-0.563107	8.1634	8.39986	0.0037525	0.0447593
chr10	130229205	130230077	0.781104	5.16563	8.39677	0.00375888	0.0448105
chr1	181204474	181205698	-0.648012	6.1823	8.38659	0.00377999	0.0450372
chrX	18580456	18581085	-0.923271	4.23953	8.38523	0.00378282	0.0450459
chr3	170078005	170079024	-0.692073	5.93073	8.37664	0.00380075	0.0452021
chr6	163665283	163666785	-0.695584	6.13337	8.37593	0.00380222	0.0452021
chr16	33287693	33288831	-0.704374	6.21664	8.37592	0.00380224	0.0452021
chr1	159319331	159320471	0.692694	6.20213	8.37237	0.00380968	0.0452652
chr9	83522043	83523063	-0.710152	6.16498	8.37137	0.00381178	0.0452652
chr4	26711335	26712142	0.745435	5.1773	8.36962	0.00381546	0.0452652
chr15	68170849	68172016	-0.621722	6.5335	8.36937	0.00381597	0.0452652
chr10	115500894	115501568	0.857099	4.33295	8.3627	0.00383001	0.0454066
chr20	34133523	34134316	-0.799841	5.03002	8.36027	0.00383513	0.045432
chr10	59516408	59517071	-1.06899	4.46999	8.35968	0.00383637	0.045432
chr11	131071449	131072509	-0.941443	4.93546	8.35439	0.00384756	0.0455394
chr2	186375664	186376571	-0.893091	5.40296	8.35157	0.00385354	0.045585
chr1	195996906	195998073	-0.756559	5.65945	8.34917	0.00385863	0.0456201
chr12	12477305	12478200	-0.800233	5.37758	8.34573	0.00386596	0.0456816
chr2	181336333	181337144	0.837	4.74672	8.34165	0.00387464	0.0457591
chr6	147241072	147242070	0.769852	5.04009	8.33871	0.00388092	0.045808
chr13	95924752	95925504	-0.875986	4.58057	8.33499	0.00388887	0.045854
chr4	129462711	129463489	-0.846299	4.87925	8.33489	0.00388908	0.045854
chr5	55361179	55362169	-0.685948	6.17585	8.33343	0.00389221	0.0458657
chr20	12987431	12988130	-0.84705	4.96558	8.33013	0.00389928	0.0459239
chr12	59590354	59591303	-0.765296	5.56331	8.32663	0.0039068	0.0459872
chr3	81940941	81941740	-0.830213	5.2649	8.31897	0.00392331	0.0461563
chr3	191786176	191787629	0.76208	5.80007	8.30596	0.00395152	0.0464628
chr4	117156714	117157480	-0.874917	4.44977	8.3014	0.00396146	0.0465541
chr4	96230473	96231752	-0.822685	5.46766	8.29108	0.00398403	0.0467938
chr2	28584287	28585378	0.716069	5.49668	8.28691	0.00399319	0.0468758
chr22	30311206	30312938	-0.594079	6.64474	8.28509	0.00399719	0.0468791
chr2	14581499	14582590	-0.779014	5.08882	8.2848	0.00399783	0.0468791
chr8	119943264	119944229	-0.721155	5.64616	8.2804	0.00400753	0.0469423
chr1	220126758	220127842	0.720069	5.73189	8.27969	0.00400911	0.0469423
chrX	12921601	12923014	-0.668848	5.88735	8.27894	0.00401076	0.0469423
chr1	215814090	215815372	-0.671206	6.29987	8.2784	0.00401195	0.0469423
chr19	51813745	51814458	0.888182	4.11392	8.27716	0.00401468	0.0469486
chr12	96981866	96982742	-0.77303	5.13799	8.26882	0.00403317	0.0471115
chr5	168006413	168007326	0.807083	4.82038	8.26809	0.0040348	0.0471115
chr4	184596687	184597425	0.921343	4.24252	8.26701	0.0040372	0.0471115
chr5	77926171	77927329	0.670441	5.71913	8.26693	0.00403738	0.0471115
chr7	3221791	3222921	-0.631758	6.29186	8.26324	0.00404558	0.0471603
chr3	40434315	40435245	-0.735009	5.43108	8.26271	0.00404677	0.0471603
chr3	98332822	98333753	-0.826115	5.48785	8.26209	0.00404814	0.0471603
chr13	105730289	105731387	-0.896889	4.86301	8.25597	0.00406182	0.0472941
chr13	95961555	95962420	-1.0194	4.72232	8.25427	0.00406562	0.0473052
chr8	131447601	131448497	-0.772055	5.5788	8.25357	0.00406718	0.0473052
chr8	126300370	126302775	0.618913	7.06536	8.25	0.0040752	0.0473728
chr9	131687738	131688378	0.777595	4.88357	8.24717	0.00408155	0.047421
chr7	7725262	7725915	0.871553	4.20546	8.23993	0.00409786	0.0475418
chr3	166455174	166455802	0.90612	4.12737	8.23984	0.00409808	0.0475418
chr6	137252484	137253208	0.872313	4.33426	8.23961	0.00409858	0.0475418
chr6	44321478	44323927	0.611523	6.74454	8.23816	0.00410187	0.0475543
chr17	78072913	78073660	0.894189	4.72234	8.23437	0.00411044	0.047606
chr6	144322381	144323309	-0.722724	5.47896	8.23423	0.00411076	0.047606
chr4	103004640	103006650	-0.657208	6.68297	8.23224	0.00411527	0.0476326
chr17	35731586	35732825	-0.585013	7.26766	8.22182	0.00413897	0.047881
chr21	15880826	15881659	-0.784557	5.04805	8.22002	0.00414308	0.0479028
chr4	113174951	113175794	-0.946804	4.3023	8.21474	0.00415515	0.0480166
chr14	37066054	37066938	-0.832831	4.90446	8.21078	0.00416422	0.0480955
chr3	167685261	167686479	-0.911627	5.57848	8.20979	0.00416649	0.0480959
chr4	14760396	14761248	0.764527	5.23478	8.20377	0.00418035	0.04823
chr11	129106342	129107123	0.844684	4.72091	8.19988	0.00418932	0.0482856
chr2	226702166	226703004	-1.05186	4.51925	8.19973	0.00418967	0.0482856
chr10	28916871	28917381	1.04249	3.50254	8.19709	0.00419576	0.0483034
chr6	126079937	126081495	-0.664449	6.81073	8.19576	0.00419883	0.0483034
chr18	41626919	41627978	-0.670323	5.91141	8.1954	0.00419968	0.0483034
chr12	22459605	22460792	-0.70057	5.66067	8.19438	0.00420204	0.0483034
chr16	1635355	1636864	0.596224	6.63538	8.1942	0.00420245	0.0483034
chr1	65221122	65222102	-0.71391	6.06866	8.19141	0.00420892	0.04831
chr6	168052847	168054230	-0.848138	5.15222	8.1913	0.00420918	0.04831
chrX	118327713	118328397	-0.896117	4.45843	8.19105	0.00420976	0.04831
chr10	63811390	63812191	-0.745118	5.75878	8.18843	0.00421583	0.0483538
chr16	11798558	11799696	0.706689	5.37181	8.18542	0.00422284	0.0483933
chr9	13171353	13172239	-0.769045	5.61203	8.18435	0.00422534	0.0483933
chr2	2965193	2965963	-0.925275	4.4202	8.18405	0.00422603	0.0483933
chr17	62128784	62129771	0.675595	5.73389	8.17346	0.00425078	0.0486508
chr13	63648891	63649811	-1.14349	4.83864	8.17169	0.00425492	0.0486636
chr6	114478822	114479558	-0.854162	4.78656	8.17105	0.00425642	0.0486636
chr1	175654963	175656539	-0.622209	6.8895	8.15173	0.004302	0.0491585
chr16	76589416	76590565	-0.664944	6.34494	8.14875	0.00430909	0.0491912
chrX	66836570	66837731	-0.81308	5.38904	8.1486	0.00430943	0.0491912
chr18	1292211	1293033	-0.777344	4.88661	8.14238	0.00432426	0.0493342
chr2	217665281	217666128	-0.722506	6.09993	8.13435	0.00434344	0.0495267
chr7	54387937	54388656	-0.928597	4.5343	8.13162	0.00434999	0.0495752
chr2	102647143	102648064	0.844776	4.77567	8.12296	0.00437082	0.0497458
chr7	93018243	93019852	-0.63683	6.64847	8.12265	0.00437157	0.0497458
chrX	85971165	85971923	-0.883636	4.60893	8.12229	0.00437242	0.0497458
chr12	50895388	50896463	-0.567058	7.2153	8.12155	0.00437422	0.0497458
chr18	71216792	71217351	1.03411	3.65248	8.12026	0.00437732	0.0497547
chr5	105536124	105537135	-0.921622	5.27908	8.11725	0.0043846	0.0498111
chr9	31035584	31036515	-0.776116	5.68852	8.11612	0.00438734	0.0498159
chr16	76310422	76311976	0.690259	5.89177	8.11412	0.00439218	0.0498171
chr3	125630322	125631275	-0.643705	6.00428	8.1136	0.00439345	0.0498171
chr12	81397371	81398154	0.899034	4.18521	8.1132	0.0043944	0.0498171
chr3	15652062	15653434	-0.589724	6.759	8.11044	0.00440111	0.0498669
chr15	88260741	88261590	-0.723529	5.88449	8.10927	0.00440394	0.0498726
chr7	73185895	73186524	0.941249	4.16009	8.10817	0.00440663	0.0498768
chr21	15497503	15499376	-0.729531	6.37091	8.10711	0.00440919	0.0498796
chr12	6409626	6410466	0.921678	4.65713	8.1056	0.00441286	0.0498948
chr3	163896877	163897860	-0.872612	5.39514	8.10276	0.00441979	0.0499469
chr14	34469983	34470536	0.876167	4.11567	8.09845	0.0044303	0.0500394
chr16	53015286	53016118	-0.758486	5.39427	8.09696	0.00443395	0.0500543
chr9	102231135	102232028	0.784761	5.20273	8.0938	0.00444168	0.0500896
chr6	11426373	11427196	0.845506	4.49422	8.09378	0.00444174	0.0500896
chr18	28196418	28197184	0.884042	4.38041	8.09165	0.00444696	0.0501221
chr3	112793042	112793638	-0.912869	4.57132	8.08819	0.00445546	0.0501917
chr5	105980429	105981219	-0.870026	4.32444	8.08083	0.00447361	0.0503697
chr6	16877245	16878359	-0.653228	5.88632	8.07941	0.0044771	0.0503827
chr5	56095369	56096260	-0.766375	5.20154	8.07834	0.00447975	0.050386
chr2	218257898	218258778	0.73075	5.42275	8.07574	0.00448617	0.0504318
chr19	38475709	38476662	0.796266	5.17608	8.07377	0.00449107	0.0504534
chr2	113855743	113856379	-0.900299	4.20861	8.07308	0.00449278	0.0504534
chr8	43024952	43025653	-0.931663	3.92064	8.06965	0.00450127	0.0505224
chr8	37219488	37220302	-0.881898	5.3603	8.06614	0.00451001	0.0505941
chr1	185616933	185617959	-0.842891	5.53805	8.06418	0.00451489	0.0506223
chr2	165225870	165226722	-0.906057	4.29599	8.05722	0.00453227	0.0507892
chr16	20068367	20069234	-0.733206	5.75625	8.05633	0.00453449	0.0507892
chr10	82865680	82866719	0.864012	4.61284	8.05274	0.00454348	0.0508634
chr17	5680984	5681601	0.927411	4.21282	8.05128	0.00454715	0.0508779
chr17	57776709	57777486	0.819603	4.45809	8.04843	0.00455432	0.0509316
chr18	9866768	9867516	0.855208	4.19244	8.04706	0.00455777	0.0509436
chr3	103355231	103355898	-0.991857	4.75029	8.04206	0.00457035	0.0510577
chr6	70360882	70361523	-0.986492	3.79995	8.03991	0.00457579	0.051092
chr8	17231294	17232171	-0.737724	6.00446	8.03611	0.00458538	0.0511725
chr2	26682974	26683748	0.798618	4.76991	8.03215	0.00459542	0.0512579
chr11	24582595	24583588	-0.926976	4.81277	8.02949	0.00460217	0.0513066
chr15	49986491	49988459	0.622135	6.92657	8.01487	0.00463949	0.0516958
chr1	46957273	46958481	0.772676	4.84799	8.01081	0.0046499	0.0517849
chr2	184335983	184337301	-0.821849	5.37661	8.00571	0.00466302	0.0519041
chr21	28993496	28994318	-0.950909	4.60143	8.00355	0.00466857	0.0519391
chr11	57322884	57323916	0.812465	4.83786	8.00105	0.00467501	0.0519727
chrX	13649768	13650886	0.776369	5.3966	8.0005	0.00467643	0.0519727
chr11	12811717	12812816	0.789759	4.80367	7.99805	0.00468277	0.0520034
chr1	173201587	173202473	0.834642	4.66271	7.99756	0.00468403	0.0520034
chr3	20886386	20887626	-0.758392	5.15517	7.99563	0.00468905	0.0520054
chr8	8184999	8185741	-0.890261	4.82139	7.99562	0.00468905	0.0520054
chr13	35795896	35796950	0.780615	5.02594	7.99357	0.00469439	0.0520377
chr11	114864623	114865515	-0.838045	4.94149	7.9898	0.00470416	0.0521192
chr15	72610125	72611531	0.702642	5.54893	7.98613	0.0047137	0.0521778
chr6	67825950	67826778	-0.799963	4.97975	7.9859	0.00471431	0.0521778
chr17	71247035	71249371	0.705287	6.01858	7.98302	0.0047218	0.0522338
chr4	106111622	106112787	-0.618204	6.65259	7.98009	0.00472946	0.0522917
chr3	154338748	154339975	0.674727	6.22208	7.97715	0.00473715	0.0523273
chr5	175268209	175268679	0.883844	4.17629	7.977	0.00473755	0.0523273
chr8	121000849	121001852	0.75361	5.26267	7.97576	0.00474077	0.052336
chr6	23846325	23847089	-0.954963	4.59663	7.97441	0.00474432	0.0523418
chr10	441597	442968	-0.67102	5.75423	7.9733	0.00474723	0.0523418
chr9	85236201	85237777	-0.600027	6.80207	7.97278	0.0047486	0.0523418
chr10	28028527	28029366	-0.912346	4.74104	7.9668	0.00476432	0.0524881
chr10	72303518	72304442	-0.792607	5.07116	7.96481	0.00476956	0.0525189
chr6	4527516	4528488	-0.952131	5.13099	7.95888	0.0047852	0.0526641
chr1	35986093	35987140	0.804945	4.83374	7.95794	0.00478768	0.0526645
chr2	237448021	237448808	-0.799267	5.0376	7.95606	0.00479267	0.0526924
chr5	57518830	57520451	-0.729171	6.06999	7.9531	0.00480051	0.0527308
chr12	28246604	28247569	-0.683403	5.96682	7.95289	0.00480107	0.0527308
chr4	103025466	103026366	-0.714867	5.48321	7.94932	0.00481053	0.0527908
chr11	64945913	64949067	0.539093	7.42146	7.94898	0.00481145	0.0527908
chr6	22055918	22056978	-0.794862	5.39299	7.94591	0.00481961	0.0528534
chr1	3033380	3034181	-0.813678	4.86796	7.94376	0.00482536	0.0528658
chr2	70027021	70027915	0.709345	5.59262	7.94364	0.00482566	0.0528658
chr8	127147492	127149562	0.574477	6.43401	7.94232	0.00482919	0.0528775
chr3	98780692	98781467	0.825836	4.54455	7.9338	0.00485198	0.0530936
chr9	79401211	79402515	-0.597719	6.6431	7.9331	0.00485386	0.0530936
chr2	175157795	175158806	0.788823	4.81816	7.93151	0.00485814	0.0531133
chr16	74729162	74730015	-0.771609	5.21662	7.92946	0.00486363	0.0531464
chr3	177607346	177608539	-0.829435	5.46991	7.92654	0.00487149	0.0532052
chr4	173501922	173502927	-1.05471	5.2871	7.92386	0.0048787	0.0532569
chr9	33496389	33497365	0.715067	5.25187	7.92159	0.00488484	0.0532969
chr7	13048624	13049316	0.952868	3.85515	7.91497	0.00490275	0.0534651
chr2	101549351	101550343	-0.711719	5.88626	7.91243	0.00490962	0.0535129
chr12	26472950	26473936	-0.680735	5.75063	7.90627	0.00492636	0.0536414
chrX	67491821	67492505	1.00844	3.84456	7.90543	0.00492867	0.0536414
chr10	53865128	53866062	-0.821607	5.0581	7.90534	0.0049289	0.0536414
chr6	1558313	1559519	-0.699676	5.8244	7.89909	0.00494597	0.0537999
chr2	198415486	198416429	-0.98054	5.05225	7.89683	0.00495216	0.0538401
chr3	24090105	24091003	-0.977677	4.72755	7.88149	0.00499434	0.0542711
chr14	33870378	33872037	0.604708	6.32246	7.87931	0.00500035	0.0543012
chr4	172799078	172799832	-0.956512	4.24726	7.87715	0.00500634	0.0543012
chr15	37610063	37610789	-0.890689	4.43356	7.87685	0.00500717	0.0543012
chr1	30590758	30591815	-0.771221	5.92849	7.87683	0.00500721	0.0543012
chr1	159972688	159973544	0.839022	4.65112	7.87404	0.00501495	0.0543195
chr6	140242601	140243477	-0.752207	5.88843	7.874	0.00501506	0.0543195
chr4	103579268	103579930	0.943461	4.11532	7.87349	0.00501648	0.0543195
chr2	173021316	173022055	0.866704	4.04545	7.86348	0.00504432	0.0545935
chr6	167453591	167454387	-0.791097	4.90863	7.8612	0.00505069	0.0546035
chr2	208972004	208972866	-0.775729	4.85287	7.86085	0.00505167	0.0546035
chr1	43596725	43597635	-0.661082	5.94606	7.86042	0.00505287	0.0546035
chr12	131708942	131710724	0.63462	6.49733	7.85476	0.00506871	0.0547471
chr11	77539203	77540038	-0.749267	5.43652	7.85267	0.00507458	0.054783
chr21	21670653	21671740	-1.0891	4.7445	7.84668	0.00509141	0.0549372
chr1	200264674	200265860	0.757454	5.75109	7.84215	0.00510419	0.0550474
chr17	43932015	43933087	-0.6778	5.81058	7.8366	0.00511988	0.0551605
chr12	33630616	33632978	-0.612155	7.21085	7.83498	0.00512447	0.0551605
chr1	31397727	31398534	0.770428	5.00816	7.83489	0.00512472	0.0551605
chr6	121873166	121874152	-0.73505	5.46344	7.83482	0.00512494	0.0551605
chr9	14320965	14321916	-0.844225	4.84532	7.83293	0.0051303	0.0551905
[truncated: 19,496 more rows]

## Sheet: Down reg FDR<0.05
	logFC	logCPM	LR	PValue	FDR
chr4_27760372_27761275	-2.36228	5.49005	53.2558	2.92821e-13	3.7023e-10
chr13_61714979_61716032	-2.34092	4.96283	47.1352	6.62537e-12	5.93357e-09
chr21_17844825_17845432	-2.29144	4.62606	43.4167	4.42393e-11	2.62229e-08
chr13_68157959_68159348	-2.28772	7.07481	92.7929	5.80637e-22	6.24011e-18
chr18_27203203_27204122	-2.27008	5.25023	49.8537	1.65644e-12	1.78018e-09
chr5_104983002_104983960	-2.14155	5.93956	37.214	1.05852e-09	3.57957e-07
chr5_104979790_104980924	-2.12201	6.91278	66.9038	2.85084e-16	1.22552e-12
chrX_115278889_115279663	-2.10166	5.09813	46.0875	1.13088e-11	8.68115e-09
chr2_182651251_182652879	-2.06741	7.37891	78.7588	7.01768e-19	5.02793e-15
chr13_68217075_68218419	-2.05175	6.79051	66.1866	4.10188e-16	1.46943e-12
chr21_40614119_40615584	-2.05042	8.09464	99.1601	2.32888e-23	5.00569e-19
chrX_121234621_121235464	-2.03557	5.13314	47.3959	5.80031e-12	5.57008e-09
chr8_70120467_70121288	-2.0326	5.40939	46.4363	9.46475e-12	7.53464e-09
chr1_96297597_96298429	-2.01665	5.03384	32.8862	9.7716e-09	1.9629e-06
chr21_21977281_21977978	-2.01451	4.49469	34.9998	3.29744e-09	8.33827e-07
chr11_131067133_131067922	-2.00432	5.43474	50.1621	1.41556e-12	1.60138e-09
chr12_73544597_73545520	-1.98022	5.09135	36.8908	1.24934e-09	3.89177e-07
chr11_79660099_79661211	-1.96068	6.00349	44.9226	2.04978e-11	1.37681e-08
chr11_90360063_90360781	-1.95669	4.13853	30.5896	3.18801e-08	5.31187e-06
chr4_27792127_27793295	-1.9521	6.53416	53.2741	2.90114e-13	3.7023e-10
chr8_75832318_75833121	-1.94921	5.76998	36.0904	1.88376e-09	5.23883e-07
chr6_96736490_96737515	-1.93191	5.51434	39.2371	3.75332e-10	1.63717e-07
chr6_115776613_115777796	-1.91818	5.37716	34.685	3.87612e-09	9.46573e-07
chr13_81777692_81778459	-1.89654	5.47716	43.3773	4.51404e-11	2.62229e-08
chr4_116936472_116937829	-1.85668	5.63805	35.7789	2.21025e-09	5.86507e-07
chr1_96402146_96403501	-1.84634	6.4858	54.132	1.87466e-13	3.09953e-10
chr10_19561111_19562023	-1.84428	5.70786	41.5486	1.14974e-10	5.74709e-08
chr13_63765817_63766821	-1.84361	5.99811	41.1363	1.41975e-10	6.93548e-08
chr1_189663060_189664137	-1.83899	7.13874	46.5998	8.70702e-12	7.48594e-09
chr2_225705520_225706474	-1.83543	5.04513	37.6983	8.25763e-10	3.22708e-07
chr4_103061207_103062208	-1.82887	6.40225	44.0778	3.15572e-11	1.99497e-08
chr4_98257061_98258258	-1.8279	5.21138	26.5987	2.50414e-07	2.74612e-05
chr4_97841776_97842710	-1.82349	5.41489	34.6701	3.90586e-09	9.46573e-07
chrX_91362922_91363619	-1.78303	4.83973	28.9048	7.60225e-08	1.07502e-05
chr3_155984674_155985637	-1.77681	4.89006	26.7581	2.30585e-07	2.57676e-05
chr5_19920666_19922467	-1.77305	7.62643	53.6391	2.40914e-13	3.50878e-10
chr21_17843716_17844546	-1.76545	4.56052	27.8158	1.3343e-07	1.70711e-05
chr3_165444162_165445230	-1.76208	6.07866	41.6837	1.07302e-10	5.54629e-08
chr10_29453471_29454532	-1.75602	7.49545	68.1364	1.52564e-16	8.19804e-13
chr16_16974830_16976293	-1.75114	6.932	57.2171	3.90266e-14	9.32042e-11
chr21_21532697_21533763	-1.74178	6.97552	53.6071	2.44867e-13	3.50878e-10
chr5_57475553_57476403	-1.73664	4.95285	32.4165	1.24428e-08	2.3879e-06
chr8_40336778_40337648	-1.73609	5.13166	36.1069	1.86781e-09	5.23883e-07
chr2_177418459_177419267	-1.71969	6.23893	34.6316	3.98381e-09	9.51423e-07
chr1_96310717_96311570	-1.7117	5.09277	31.9959	1.545e-08	2.83831e-06
chr21_14600030_14601127	-1.70891	7.06034	44.1537	3.0358e-11	1.97732e-08
chr4_101919485_101920994	-1.7089	7.49578	45.2057	1.77387e-11	1.27092e-08
chr4_75805398_75807200	-1.70533	7.90976	58.4811	2.05257e-14	5.51475e-11
chr4_176628253_176629034	-1.69681	4.76349	26.7782	2.28196e-07	2.57676e-05
chr2_35375718_35376660	-1.68754	6.32909	42.0272	9.00103e-11	4.96072e-08
chr4_18181663_18182574	-1.68692	5.46593	27.1806	1.85309e-07	2.18881e-05
chr14_100487418_100488351	-1.68343	5.38867	28.6986	8.45646e-08	1.18028e-05
chr5_105604442_105605926	-1.68311	8.16728	56.2554	6.36415e-14	1.36791e-10
chr21_14610330_14611297	-1.68247	4.97236	20.762	5.2005e-06	0.000323971
chr2_225813900_225814802	-1.67595	6.09036	39.6507	3.03699e-10	1.35994e-07
chr10_34128115_34129087	-1.66642	5.49933	36.3794	1.62411e-09	4.84841e-07
chr3_176326982_176328512	-1.66528	6.86091	36.91	1.23707e-09	3.89177e-07
chr10_9119437_9120985	-1.65889	8.21228	61.7559	3.88775e-15	1.19376e-11			chr10_9119433_9120985
chr6_103349336_103350397	-1.65525	5.46361	31.4305	2.06711e-08	3.67195e-06
chr3_183147664_183148460	-1.65493	5.00874	26.62	2.47663e-07	2.72988e-05
chr6_68445928_68446985	-1.65139	6.30453	38.1781	6.45731e-10	2.61874e-07
chr2_215739447_215740093	-1.64652	4.23593	23.098	1.53953e-06	0.000118181
chr13_63727926_63729029	-1.64321	5.12241	24.3238	8.14247e-07	6.75731e-05
chr7_46892429_46893384	-1.64255	5.96562	34.3106	4.69811e-09	1.08582e-06
chr15_85534242_85535172	-1.64223	5.62889	31.2633	2.25294e-08	3.90522e-06
chr2_130419204_130420139	-1.63419	5.91405	36.0477	1.9255e-09	5.23883e-07
chr16_58821585_58822698	-1.63017	5.43238	26.9512	2.08658e-07	2.42427e-05
chr5_128540567_128542234	-1.62517	7.80049	55.6065	8.8531e-14	1.7299e-10
chr5_51954565_51955645	-1.62391	4.83471	22.7207	1.87337e-06	0.000137555
chr3_176336780_176337799	-1.62358	6.45931	37.2597	1.03399e-09	3.57957e-07
chr3_192673909_192674974	-1.62067	5.80072	32.1082	1.45817e-08	2.70189e-06
chr9_69742518_69742972	-1.61981	4.77499	26.0175	3.38334e-07	3.34145e-05
chr4_176391445_176392914	-1.6195	6.47366	37.5184	9.05546e-10	3.31248e-07
chr8_39573499_39574534	-1.61608	5.22847	27.5486	1.53197e-07	1.90337e-05
chr13_69862822_69864390	-1.60889	5.78738	37.5003	9.13975e-10	3.31248e-07
chr10_32526045_32527093	-1.60883	6.67158	45.4845	1.53853e-11	1.14032e-08
chr8_70186105_70186984	-1.60878	6.17622	33.6954	6.44529e-09	1.38535e-06
chr1_100723810_100724605	-1.60754	5.12838	26.8715	2.17439e-07	2.49927e-05
chrX_97871050_97872500	-1.601	6.10999	37.753	8.02938e-10	3.19599e-07
chr12_25545428_25546420	-1.59729	5.59348	30.0535	4.20281e-08	6.63453e-06
chr13_90288495_90289937	-1.59567	6.8721	45.0649	1.9061e-11	1.32161e-08
chr10_68582941_68583619	-1.5884	4.38666	22.7867	1.81015e-06	0.000134628
chr5_29786017_29787099	-1.58827	6.40535	33.2433	8.13189e-09	1.69696e-06
chr2_164403398_164404458	-1.58598	6.81028	49.6243	1.86192e-12	1.90572e-09
chr2_214961557_214962450	-1.58591	4.88338	27.7455	1.38371e-07	1.7495e-05
chr12_9175847_9176712	-1.58419	5.4866	29.3675	5.98721e-08	8.75436e-06
chr12_90305184_90306099	-1.58232	5.79738	26.4402	2.71828e-07	2.93036e-05
chr3_176155537_176157355	-1.58109	7.72457	50.868	9.87888e-13	1.17965e-09
chr12_73551009_73552813	-1.57746	8.13554	47.3426	5.96036e-12	5.57008e-09
chr4_162341134_162342737	-1.57618	7.25455	40.957	1.55617e-10	7.43294e-08
chr1_96298524_96299686	-1.56966	4.68367	19.3478	1.08944e-05	0.000589832
chr8_75827053_75827995	-1.56869	5.41318	18.8764	1.39468e-05	0.000718876
chr4_181288908_181289763	-1.56757	4.90224	27.1803	1.85337e-07	2.18881e-05
chr13_107443618_107444473	-1.56319	5.12049	25.6198	4.15751e-07	3.93079e-05
chr10_110348023_110349112	-1.56241	5.49831	27.4136	1.64273e-07	1.99616e-05
chr17_50174912_50175636	-1.55932	4.13274	23.4081	1.31027e-06	0.00010204
chr4_92412384_92413276	-1.5591	4.97309	21.3363	3.85359e-06	0.000250997
chr13_57729465_57730238	-1.55795	4.53857	19.037	1.28211e-05	0.00068329
chr7_112707489_112709601	-1.55652	7.22786	34.0824	5.28276e-09	1.1706e-06
chrX_30056333_30057123	-1.54899	4.42187	17.2639	3.25304e-05	0.00137911
chr4_103012265_103013229	-1.54673	5.33122	28.584	8.97222e-08	1.22834e-05
chr11_90968723_90969623	-1.54644	4.40605	20.8478	4.97256e-06	0.000314354
chr12_102093353_102094159	-1.54363	6.04507	35.1157	3.10685e-09	8.00236e-07
chr6_56411122_56412461	-1.54116	6.22722	24.5273	7.32656e-07	6.27399e-05
chr5_104751974_104752695	-1.541	4.81817	16.4631	4.96066e-05	0.00190401
chr16_52040382_52041807	-1.53511	5.41409	28.2138	1.08629e-07	1.44128e-05
chr13_85187824_85189268	-1.53357	6.34591	31.269	2.24638e-08	3.90522e-06
chrX_100593164_100594229	-1.53179	5.29468	27.9398	1.25149e-07	1.62045e-05
chr11_84376045_84377139	-1.53107	6.50331	34.6633	3.91947e-09	9.46573e-07
chr21_15005982_15006840	-1.53099	5.22267	26.7174	2.35494e-07	2.60913e-05
chr3_163891902_163892701	-1.5294	4.3901	17.3967	3.03349e-05	0.00129112
chr4_98644829_98645768	-1.52906	5.86439	24.8789	6.10475e-07	5.36097e-05
chr4_115466284_115467702	-1.52804	7.002	41.6642	1.08376e-10	5.54629e-08
chr10_19574568_19575904	-1.52355	5.96181	32.5442	1.1651e-08	2.2975e-06
chr5_51191911_51192943	-1.52351	5.73765	30.4508	3.42444e-08	5.57612e-06
chr12_25562555_25563456	-1.52031	5.55314	31.5354	1.95836e-08	3.53723e-06
chr4_162388074_162389118	-1.5199	5.68533	24.2797	8.33143e-07	6.8519e-05
chr13_107215690_107217039	-1.51871	5.26437	26.5526	2.56457e-07	2.79811e-05
chr13_105558951_105559591	-1.51719	4.2902	20.0081	7.71142e-06	0.000446763
chr3_87499139_87500256	-1.51693	6.58189	37.5445	8.93511e-10	3.31248e-07
chr16_58811897_58812786	-1.51428	4.89123	20.4813	6.02159e-06	0.000364586
chr7_123461643_123462661	-1.51243	5.68985	34.1618	5.07148e-09	1.13548e-06
chr15_37509254_37509958	-1.51124	4.7055	21.7344	3.13118e-06	0.000208507
chr4_102998560_102999643	-1.50575	5.6922	23.4222	1.30067e-06	0.00010166
chr6_56354334_56355176	-1.50174	5.50216	27.3464	1.70082e-07	2.04231e-05
chrX_97973313_97974228	-1.49942	5.76419	22.8632	1.73946e-06	0.000131186
chr18_2375056_2376043	-1.49819	6.17705	35.7891	2.19875e-09	5.86507e-07
chr11_38949859_38950831	-1.49787	6.03225	26.0143	3.38902e-07	3.34145e-05
chr12_29838871_29839759	-1.49751	4.77102	20.7837	5.14197e-06	0.000323971
chr15_85864284_85865784	-1.49691	6.82687	36.0806	1.89324e-09	5.23883e-07
chr15_85389554_85390616	-1.4968	5.6937	29.5601	5.42107e-08	8.06923e-06
chr6_120330453_120331474	-1.49422	6.38282	33.1015	8.74731e-09	1.80783e-06			chr6_152020315_152021976
chr4_97923549_97924560	-1.49321	4.95588	15.6502	7.62028e-05	0.00259529
chrX_98622250_98623337	-1.49274	5.12705	22.8009	1.7968e-06	0.000134098
chr11_38972534_38973417	-1.48387	5.39819	22.4094	2.20291e-06	0.000154736
chr9_84336300_84337208	-1.48172	5.62448	27.5795	1.50765e-07	1.88403e-05
chrX_121324872_121325767	-1.47874	5.45292	26.2937	2.93244e-07	3.0897e-05
chr4_27870034_27871368	-1.47302	6.39085	31.4959	1.99866e-08	3.57993e-06
chr13_81562943_81563599	-1.47179	4.92285	21.8155	3.00167e-06	0.000201618
chr14_25381006_25382172	-1.47146	5.55856	28.4467	9.63148e-08	1.30201e-05
chr2_153793514_153794870	-1.47041	6.33516	33.4851	7.18115e-09	1.52232e-06
chr1_99144932_99145660	-1.46979	3.98355	11.1272	0.000850687	0.0157939
chr13_85058483_85059550	-1.46248	6.28217	36.2025	1.77843e-09	5.16561e-07
chr12_90545914_90547081	-1.46219	5.97838	25.014	5.69143e-07	5.09715e-05
chr2_142035141_142036032	-1.46151	5.04788	20.8992	4.84105e-06	0.000306943
chr7_12659026_12659822	-1.46065	4.85002	19.1928	1.18155e-05	0.000633323
chr5_29969996_29971182	-1.45908	5.87181	24.6537	6.86124e-07	5.91728e-05
chr8_29028210_29028862	-1.45619	4.13178	14.7061	0.000125636	0.00382496
chrX_84499347_84501494	-1.45194	6.16353	33.8053	6.09139e-09	1.336e-06
chr16_76193783_76196621	-1.44901	8.07055	31.6307	1.86457e-08	3.39636e-06
chr3_176512872_176513977	-1.448	6.31286	26.0492	3.32827e-07	3.33617e-05
chr3_179581827_179583738	-1.44775	6.62571	29.2079	6.50129e-08	9.4418e-06
chr21_19011920_19012340	-1.44682	4.258	14.7641	0.000121834	0.00373568
chr20_37939694_37940486	-1.44386	5.07334	20.4956	5.97682e-06	0.000362897
chr13_85061353_85062162	-1.44253	5.58275	26.1098	3.22541e-07	3.28563e-05
chr2_141975625_141976902	-1.4419	6.67326	37.1421	1.09825e-09	3.63167e-07
chr9_75270167_75271337	-1.43993	6.12374	26.7515	2.31374e-07	2.57676e-05
chr13_72605445_72606413	-1.43966	5.65605	29.177	6.60603e-08	9.52953e-06
chr13_81463992_81464988	-1.43909	5.10888	17.3998	3.02851e-05	0.00129112
chr4_163791145_163791895	-1.43851	5.78485	26.2087	3.06447e-07	3.15156e-05
chr3_190658653_190659588	-1.43847	6.4	39.2087	3.80844e-10	1.63717e-07
chr4_160824927_160825608	-1.4383	4.75999	19.4477	1.03393e-05	0.000570856
chr10_9150733_9151976	-1.43596	6.74409	35.1029	3.12738e-09	8.00236e-07
chr20_19058431_19059396	-1.43369	6.57709	35.5528	2.48228e-09	6.5066e-07
chrX_31912078_31912924	-1.43237	4.54649	22.0808	2.61406e-06	0.00017837
chr7_117352140_117353075	-1.43189	5.36079	20.5252	5.88523e-06	0.000358349
chr4_68476688_68478656	-1.43074	7.17446	42.3344	7.69287e-11	4.35133e-08
chr3_163896097_163896856	-1.43036	4.25353	14.3345	0.000153036	0.00446847
chr8_37574938_37576209	-1.42897	6.29863	36.6461	1.41642e-09	4.34922e-07
chr11_109680892_109682228	-1.42772	7.16013	38.2604	6.19074e-10	2.55892e-07
chrX_107540468_107541509	-1.4246	4.72363	18.9353	1.35227e-05	0.000705478
chr1_185233293_185234377	-1.42163	6.34732	29.552	5.44356e-08	8.06923e-06
chr13_63689914_63690793	-1.41706	5.05297	21.1668	4.20986e-06	0.00027011
chr8_111732306_111733269	-1.41636	5.49897	26.0165	3.38509e-07	3.34145e-05
chrX_16544999_16546376	-1.41541	6.27512	28.3418	1.01676e-07	1.35741e-05
chr5_62532988_62533970	-1.41435	5.26535	21.3072	3.91254e-06	0.000254067
chr4_12345189_12346155	-1.41418	5.45985	27.322	1.7224e-07	2.05674e-05
chr2_165087019_165088150	-1.41365	6.53753	36.4355	1.57799e-09	4.7771e-07
chr5_116977690_116978477	-1.41298	4.53144	19.0228	1.29163e-05	0.000685491
chr14_67713926_67715339	-1.41234	6.93527	34.5716	4.10855e-09	9.70431e-07
chr4_106036842_106038505	-1.41114	7.121	41.938	9.42157e-11	5.06268e-08
chr6_86521807_86522636	-1.40871	4.71587	19.8947	8.18273e-06	0.000471527
chr6_67852345_67853733	-1.40867	6.94617	32.3887	1.2622e-08	2.40086e-06
chr4_27924235_27926112	-1.40548	7.82401	39.8263	2.77575e-10	1.2694e-07
chr5_166147628_166148407	-1.40281	5.26277	24.3565	8.00559e-07	6.72157e-05
chr11_86164347_86165664	-1.39974	7.35602	43.5437	4.14597e-11	2.5461e-08
chr2_43532644_43533868	-1.39608	6.96449	31.1682	2.36614e-08	4.03633e-06
chr11_84657522_84658450	-1.39601	6.06499	23.3882	1.32387e-06	0.000102726
chr5_29895581_29896463	-1.39501	5.544	20.3448	6.46681e-06	0.00038718
chr11_1746655_1747690	-1.39473	5.41778	23.3103	1.37858e-06	0.000106587
chr11_38535945_38537263	-1.38928	6.12225	29.6721	5.11671e-08	7.6908e-06
chrX_66038530_66039223	-1.38917	4.77023	17.5921	2.73728e-05	0.00120564
chr8_122232138_122233125	-1.38749	7.26955	36.9612	1.20503e-09	3.8658e-07
chr2_226732418_226733496	-1.38729	5.32361	26.0675	3.29679e-07	3.32682e-05
chr4_81980189_81981112	-1.38496	4.95712	22.6144	1.97991e-06	0.000144749
chr14_39810286_39811167	-1.38307	5.40518	18.4253	1.767e-05	0.000865146
chr8_30226297_30227221	-1.3817	5.35421	24.0538	9.36826e-07	7.54163e-05
chr2_35730181_35731377	-1.38012	5.87656	26.4213	2.74492e-07	2.93529e-05
chr2_226856855_226858089	-1.37784	5.6131	25.1095	5.41657e-07	4.89175e-05
chr2_226219515_226220339	-1.37613	4.57576	16.597	4.62246e-05	0.00180318
chr3_190530345_190531208	-1.37462	5.27075	25.8957	3.60379e-07	3.53698e-05
chr5_43505157_43507042	-1.3746	6.95067	34.7781	3.69498e-09	9.23488e-07
chr5_104022823_104023804	-1.37269	5.31137	20.0512	7.53964e-06	0.000439179
chr8_75709995_75710949	-1.37128	6.08307	25.071	5.52588e-07	4.96959e-05
chr5_120653039_120653835	-1.36935	4.39194	17.5858	2.74626e-05	0.00120712
chr8_67788389_67789986	-1.36927	7.54617	46.4403	9.44513e-12	7.53464e-09
chr18_62688939_62689925	-1.36728	5.75755	21.6965	3.19366e-06	0.000211224
chr7_16886483_16887210	-1.36691	5.62066	25.1712	5.2459e-07	4.75923e-05
chr2_142308583_142309723	-1.3666	6.11684	30.5287	3.28958e-08	5.43894e-06
chr5_44072248_44072982	-1.36526	4.70193	16.6861	4.41033e-05	0.00173618
chr14_43188214_43189390	-1.36024	6.43342	28.9068	7.59455e-08	1.07502e-05
chr6_23800191_23801097	-1.35914	5.3734	22.737	1.85759e-06	0.000137207
chr21_22215402_22216745	-1.35859	5.93692	23.1342	1.51078e-06	0.00011639
chr12_61886315_61887712	-1.35751	6.24402	32.4548	1.21996e-08	2.36741e-06
chr10_121413220_121414424	-1.35721	6.87999	36.9967	1.18331e-09	3.85364e-07
chr1_81405021_81405942	-1.35491	5.37041	21.1728	4.19676e-06	0.000270075
chr6_83333753_83334693	-1.35447	5.62357	22.7418	1.85289e-06	0.000137207
chr6_64202591_64203272	-1.35272	4.75811	17.47	2.91885e-05	0.00125727
chr12_59383683_59385257	-1.35223	6.23838	26.0692	3.29405e-07	3.32682e-05
chr4_92977639_92978417	-1.35003	4.71766	17.9984	2.21086e-05	0.00102858
chr10_9118535_9119222	-1.3495	5.08914	17.5462	2.80407e-05	0.00121513			chr10_89406840_89407692
chr8_37038547_37039626	-1.34949	6.46206	33.4735	7.22418e-09	1.52232e-06
chr13_90305620_90306273	-1.3489	4.09699	15.5443	8.05939e-05	0.0027067
chr22_41436964_41437679	-1.34652	4.81121	19.3878	1.06689e-05	0.000582024
chr1_97118605_97119317	-1.34634	4.11944	12.7028	0.000365117	0.00875873
chr4_125573048_125573845	-1.34461	5.38509	21.5675	3.416e-06	0.000225225
chr4_163857027_163858226	-1.34371	5.12781	15.2441	9.44715e-05	0.00308597
chr7_88213157_88213904	-1.34094	4.78974	14.3077	0.00015523	0.00451236
chr12_73593664_73594762	-1.34084	5.58613	20.1931	7.00052e-06	0.000414516
chrX_38744590_38745557	-1.33951	5.72567	23.5464	1.21934e-06	9.56517e-05
chr4_88505353_88506056	-1.33891	4.11229	15.44	8.51661e-05	0.00283674
chr10_68544386_68545415	-1.33835	6.56797	26.8417	2.20815e-07	2.52458e-05
chr5_51877548_51878648	-1.33742	5.40373	22.9554	1.65801e-06	0.000125927
chr1_99695510_99696561	-1.33384	5.12121	17.2051	3.35539e-05	0.00141691
chr2_215789493_215790580	-1.33382	6.45136	25.8779	3.63707e-07	3.54479e-05
chr2_177445273_177446239	-1.33341	5.29215	15.7855	7.09449e-05	0.00245554
chr5_82718322_82719604	-1.33269	6.97944	32.9654	9.38148e-09	1.90905e-06
chr5_19524312_19525174	-1.32956	5.58772	23.7882	1.07541e-06	8.56105e-05
chr21_14598070_14598876	-1.32886	5.19891	18.814	1.44107e-05	0.000739242
chr5_20092719_20093459	-1.32876	4.43857	12.3764	0.000434785	0.00998425
chr8_39740223_39740851	-1.32753	4.46056	18.4977	1.7011e-05	0.000842477
chr11_84450431_84451673	-1.32729	5.91365	13.2921	0.000266531	0.00696937
chr10_82718209_82719213	-1.32706	4.77746	18.2028	1.98583e-05	0.000938098
chr15_34427472_34428233	-1.32643	4.40177	11.7209	0.000618027	0.0126016
chr16_79428127_79429774	-1.32288	6.92272	26.7523	2.31279e-07	2.57676e-05
chr10_111735272_111736049	-1.32077	4.47508	11.8212	0.000585594	0.0122036
chr13_84975589_84976701	-1.31794	5.42574	12.2279	0.000470807	0.0106549
chr15_94237897_94240750	-1.31672	8.51972	38.7226	4.88528e-10	2.0589e-07
chr12_45188591_45189794	-1.31549	6.09302	22.0972	2.5919e-06	0.000177989
chrX_10828438_10829235	-1.31287	5.21792	20.6567	5.49448e-06	0.000337424
chr2_221448055_221449160	-1.31272	5.32779	17.1483	3.45724e-05	0.00144853
chr5_118138998_118139927	-1.31203	5.46871	15.438	8.5258e-05	0.00283674
chr7_33852075_33852978	-1.31157	5.67711	24.8709	6.1301e-07	5.36097e-05
chr4_135272304_135273461	-1.31028	5.55983	20.7324	5.28143e-06	0.000326204
chr20_37525347_37526551	-1.30931	5.73943	22.7189	1.87511e-06	0.000137555
chr4_183926481_183927561	-1.3084	5.65435	26.3606	2.83266e-07	3.01412e-05
chr2_165084823_165085654	-1.30767	5.22449	18.502	1.69728e-05	0.000842477
chr3_165113379_165113841	-1.30723	3.88772	13.3936	0.000252485	0.00667263
chr5_100655582_100656751	-1.30695	5.54521	19.0945	1.24401e-05	0.000665144
chr15_94255486_94257453	-1.30672	7.87521	37.4776	9.24672e-10	3.31248e-07
chr6_146248718_146249778	-1.30656	5.1047	15.3367	8.99531e-05	0.00295635
chrX_15220385_15221212	-1.30617	5.0041	17.8685	2.36707e-05	0.00108927
chr6_120139294_120140475	-1.30584	5.21298	16.8783	3.9855e-05	0.00161023
chr3_191097370_191098507	-1.30534	6.02123	24.8691	6.13566e-07	5.36097e-05
chr5_104021371_104022244	-1.30472	4.47287	18.4107	1.78057e-05	0.000865873
chrX_100591546_100592407	-1.30356	5.30789	22.5862	2.00923e-06	0.000145409
chr3_149662427_149663238	-1.3029	4.52903	12.1883	0.000480911	0.0107817
chr4_26778802_26780182	-1.30252	6.56809	27.7991	1.34587e-07	1.71172e-05
chr13_96729907_96730781	-1.30234	4.54929	11.8923	0.000563665	0.0119129
chr3_109820947_109822461	-1.29984	6.50558	25.6475	4.09834e-07	3.89778e-05
chr4_103544636_103545702	-1.29661	5.93507	21.9489	2.80011e-06	0.000189263
chr10_43988256_43989695	-1.29535	7.12225	33.7237	6.35233e-09	1.37916e-06
chr8_69927686_69930005	-1.29451	8.74877	36.0712	1.90235e-09	5.23883e-07
chr13_22417550_22418546	-1.29229	5.0791	18.9119	1.36896e-05	0.000709913
chr5_19770039_19771365	-1.29177	7.93568	37.2005	1.06584e-09	3.57957e-07
chr7_97782610_97783435	-1.29151	5.54473	23.9336	9.97181e-07	7.99754e-05
chr15_94447171_94448188	-1.29063	7.02137	26.2319	3.02782e-07	3.13906e-05
chr18_62951586_62952372	-1.29009	4.19595	15.8607	6.81809e-05	0.0023734
chr12_57319054_57319781	-1.28952	5.0567	13.2931	0.000266382	0.00696937
chr3_122431136_122432584	-1.28913	5.74879	23.8558	1.03827e-06	8.29612e-05
chr2_41854490_41855418	-1.28774	5.31685	17.7846	2.47378e-05	0.00112176
chrX_121233312_121234367	-1.28712	5.14444	18.092	2.10486e-05	0.000987814
chr6_56407650_56409038	-1.28507	6.69413	25.6918	4.00521e-07	3.82613e-05
chr16_62647492_62649264	-1.28451	6.3905	25.4371	4.57037e-07	4.25262e-05
chr7_88503760_88504679	-1.28399	5.36381	18.2404	1.94701e-05	0.000927918
chr12_57212320_57213904	-1.28159	6.77333	31.2156	2.30901e-08	3.97038e-06
chr10_8166452_8167715	-1.27951	6.65394	34.4726	4.32298e-09	1.00998e-06
chr2_141984838_141985809	-1.27925	5.65167	19.4525	1.03131e-05	0.000570856
chr12_44881079_44882205	-1.27913	6.84211	34.1752	5.03672e-09	1.13548e-06
chr3_153411862_153412766	-1.27881	5.52733	20.7566	5.21513e-06	0.000323971
chr18_39616183_39617123	-1.27866	4.77891	15.9428	6.5287e-05	0.00231564
chr5_58380360_58381180	-1.27866	4.80763	12.8815	0.000331847	0.00820956
chr6_87543945_87544947	-1.27862	5.47628	16.74	4.28684e-05	0.00169689
chr20_14749494_14750458	-1.27713	5.56023	18.8874	1.38666e-05	0.000716461
chr9_102939915_102940519	-1.2762	3.6893	8.61186	0.00333981	0.041882
chr4_65502312_65503473	-1.27341	5.87424	25.1706	5.24769e-07	4.75923e-05
chr2_43500614_43501659	-1.27316	6.62584	25.3396	4.80738e-07	4.43475e-05
chr13_38156190_38157547	-1.27264	7.60083	28.1325	1.1329e-07	1.48479e-05
chr22_33363362_33365170	-1.27108	6.60392	17.6763	2.61872e-05	0.00116778
chr3_67650989_67651892	-1.27089	5.11505	14.8658	0.000115437	0.00359075
chr11_45799732_45800886	-1.27081	6.38015	19.0122	1.29884e-05	0.000687616
chr10_82713818_82715423	-1.26816	5.85495	24.9535	5.87306e-07	5.21634e-05
chr5_30135000_30136507	-1.26675	6.81403	26.0441	3.3371e-07	3.33617e-05
chr2_149907039_149907930	-1.26666	5.14963	21.0232	4.53758e-06	0.000289409
chr6_120321929_120322776	-1.26627	4.56247	15.0443	0.000105017	0.00332434
chr12_19348299_19349060	-1.26452	4.5841	15.6775	7.5113e-05	0.00256425
chr11_100711687_100712971	-1.26402	7.09116	30.4858	3.36316e-08	5.51815e-06
chr10_63347657_63348519	-1.26242	6.60694	29.849	4.67036e-08	7.11948e-06
chr5_62705406_62706206	-1.2608	4.8143	15.114	0.000101208	0.0032411
chr4_103110428_103111550	-1.25989	6.38276	27.0943	1.93768e-07	2.27588e-05
chr2_182592407_182594401	-1.25929	6.92908	29.9234	4.49459e-08	6.95012e-06
chr9_84314082_84315032	-1.25795	5.52313	18.3072	1.87999e-05	0.000903695
chr10_9259334_9261506	-1.25563	7.4769	28.4324	9.7028e-08	1.30345e-05
chr18_31932946_31933927	-1.25556	6.61712	25.8699	3.65219e-07	3.54479e-05
chr5_111265806_111266561	-1.25541	3.99729	11.0898	0.000868042	0.0160842
chr5_98696359_98697252	-1.25482	5.09392	17.0947	3.5561e-05	0.00147558
chr8_40349676_40350618	-1.25425	6.56103	22.8058	1.79221e-06	0.000134098
chr13_82664999_82665969	-1.2542	4.57241	11.4195	0.00072678	0.0142646
chr2_226415653_226417304	-1.25327	6.76978	32.1181	1.45077e-08	2.70189e-06
chr10_117413567_117414964	-1.25323	8.13449	37.5494	8.91269e-10	3.31248e-07
chr4_126103492_126105660	-1.25294	7.48642	24.7069	6.67436e-07	5.80804e-05
chr9_33888714_33889434	-1.25271	3.70293	9.39823	0.00217195	0.0309167
chr10_68426544_68427479	-1.25229	4.96041	13.6637	0.000218643	0.00597143
chr4_103071343_103072396	-1.2516	5.64764	15.5549	8.01442e-05	0.00269581
chr13_92674636_92675566	-1.25126	6.64118	27.6383	1.4625e-07	1.83831e-05
chr7_123362355_123363652	-1.25083	5.59656	17.5728	2.76511e-05	0.00121057
chr1_186668114_186669626	-1.25054	6.6212	22.9011	1.70554e-06	0.00012908
chr13_69860729_69861720	-1.2487	5.16035	14.878	0.000114694	0.00357799
chr13_84981362_84982161	-1.2453	4.42822	14.4169	0.000146479	0.0043129
chr11_15591310_15591997	-1.24516	4.94579	14.5032	0.000139923	0.00418291
chr1_188511196_188512132	-1.24432	4.80395	15.9838	6.38853e-05	0.00226967
chr2_220845820_220846590	-1.24431	5.64534	18.4171	1.77461e-05	0.000865873
chr1_5942309_5942878	-1.24393	3.48882	11.0043	0.000909004	0.0166424
chr4_126028085_126029102	-1.2403	6.3917	21.6964	3.19382e-06	0.000211224
chr6_75735547_75738634	-1.23984	7.14287	25.3258	4.84179e-07	4.44741e-05
chr5_30230236_30231155	-1.23966	5.34149	17.5561	2.78951e-05	0.00121429
chr11_125740337_125741063	-1.23895	4.44427	16.3237	5.33919e-05	0.0020028
chr13_86372813_86373708	-1.23637	4.79934	12.0673	0.000513151	0.0112621
chr7_17624385_17626034	-1.23534	6.49819	24.9819	5.78705e-07	5.16128e-05
chr4_27025282_27026295	-1.23446	6.3719	25.5422	4.32805e-07	4.04466e-05
chr7_156210414_156212428	-1.2321	7.35371	28.6377	8.72675e-08	1.21015e-05
chr5_32923077_32923877	-1.23042	4.93521	16.3349	5.30774e-05	0.00199798
chr2_219018275_219019252	-1.23034	5.86007	24.4119	7.77864e-07	6.58244e-05
chr5_53057477_53058675	-1.23011	5.7112	13.2805	0.000268175	0.00700383
chr6_122985213_122986839	-1.22989	7.33075	32.8374	1.00199e-08	1.99415e-06
chr6_17580613_17582105	-1.22966	6.44711	26.1279	3.19533e-07	3.27049e-05
chr2_214950986_214952746	-1.22863	7.06254	32.2513	1.35468e-08	2.55416e-06
chr11_82068650_82069592	-1.22855	5.76596	24.6478	6.88248e-07	5.91728e-05
chr4_103073810_103074899	-1.22777	5.76481	16.5533	4.73011e-05	0.0018385
chr16_63069427_63070381	-1.22581	5.33822	18.5429	1.66126e-05	0.000828471
chr7_45549360_45550212	-1.22514	5.93924	21.7331	3.13333e-06	0.000208507
chr11_9087901_9088778	-1.22389	5.4482	19.6457	9.32106e-06	0.000524155
chr18_73103246_73104699	-1.22329	6.53547	22.4437	2.16397e-06	0.0001525
chr10_9268299_9271376	-1.22199	9.04346	34.1931	4.99046e-09	1.13548e-06			chr6_152020315_152021976
chr3_162472698_162473678	-1.22084	6.59756	28.593	8.93039e-08	1.22834e-05
chr2_150743239_150743839	-1.22063	4.2383	14.2858	0.000157046	0.00454926
chr1_205143321_205144285	-1.22059	6.57047	28.8791	7.70392e-08	1.08227e-05
chr7_38279518_38280268	-1.22029	4.23032	13.7094	0.000213388	0.00584275
chr5_29941519_29942741	-1.21924	6.31368	25.8565	3.67771e-07	3.54479e-05
chr15_36040063_36040804	-1.21842	4.19109	10.9596	0.00093118	0.016933
chrX_130454506_130455450	-1.21841	6.15828	24.3794	7.91094e-07	6.66815e-05
chr20_38421452_38422227	-1.21712	4.81135	16.2273	5.61791e-05	0.00207554
chr2_217820202_217821067	-1.2164	5.66582	20.41	6.25036e-06	0.000375266
chr1_189944367_189945659	-1.21636	6.20156	20.5534	5.79911e-06	0.000354108
chr4_135446437_135447295	-1.21591	5.13574	20.2989	6.62394e-06	0.00039439
chr1_42098176_42099127	-1.21535	5.84012	21.7386	3.12434e-06	0.000208507
chr4_37157518_37159355	-1.21431	7.31839	32.9585	9.4147e-09	1.90905e-06
chr10_9032889_9034250	-1.21316	5.69243	11.9503	0.000546393	0.0116525
chr10_93110358_93111355	-1.21198	5.83323	20.2177	6.91114e-06	0.000410354
chr5_82838837_82839501	-1.21151	4.62944	16.0081	6.30716e-05	0.00224447
chr3_60801864_60802617	-1.21131	4.47599	15.2702	9.31769e-05	0.00304832
chr19_58816756_58817772	-1.2106	5.89963	24.2493	8.46378e-07	6.89092e-05
chr8_70002085_70002983	-1.2085	4.95898	14.3668	0.000150434	0.00440521
chr13_57201100_57202744	-1.20826	5.75896	18.0411	2.16191e-05	0.00101238
chr8_69660765_69661750	-1.20725	5.35191	17.1294	3.49173e-05	0.0014573
chr11_106381791_106382592	-1.20709	4.68258	15.847	6.86748e-05	0.0023808
chr1_103075118_103076311	-1.20547	5.33698	20.3128	6.57604e-06	0.000392626
chr8_37150974_37152150	-1.20532	5.62134	18.6548	1.56656e-05	0.000791523
chr7_54873251_54874270	-1.20389	4.50115	14.8095	0.000118934	0.00367803
chr4_33159483_33160424	-1.20343	5.13183	18.0109	2.19645e-05	0.00102538
chr21_22400783_22401938	-1.20322	4.94205	11.171	0.000830851	0.0155833
chr11_109679003_109679896	-1.20301	5.16471	13.0985	0.000295539	0.00749979
chr5_105389297_105390049	-1.20292	4.27113	11.9624	0.000542845	0.0116214
chr8_120259318_120260449	-1.20269	5.96434	24.2749	8.35209e-07	6.8519e-05
chrX_150721809_150722740	-1.20122	5.14696	14.7666	0.000121674	0.00373568
chr18_39710459_39711261	-1.20118	4.97896	18.7094	1.52227e-05	0.000777187
chr5_66580105_66581410	-1.20038	5.97427	20.433	6.17546e-06	0.000372293
chr5_158019161_158020064	-1.2003	5.1583	16.5049	4.85243e-05	0.00186914
chr11_38769156_38769975	-1.19959	5.08614	11.976	0.000538891	0.011571
chr14_87580856_87581621	-1.19958	5.43648	18.6739	1.55095e-05	0.000786227
chr1_71767159_71768018	-1.1974	4.39164	11.9751	0.000539172	0.011571
chr10_8807664_8809262	-1.19716	8.06377	26.3277	2.88125e-07	3.05072e-05
chr10_90189471_90190204	-1.19645	4.97167	15.1303	0.000100342	0.00322871
chr3_70936886_70938388	-1.19601	6.12661	19.8433	8.40569e-06	0.00048308
chr3_35395009_35395751	-1.19548	4.80577	15.0582	0.000104245	0.00331948
chr1_118823205_118824185	-1.19464	5.81279	15.6965	7.43618e-05	0.00255325
chr4_20096906_20097812	-1.19369	4.74472	15.373	8.82415e-05	0.00292244
chr4_86489878_86491054	-1.19149	5.39527	17.6515	2.65301e-05	0.00117818
chr11_80108541_80111298	-1.19113	7.46979	23.0872	1.54816e-06	0.000118421
chr6_114957357_114958365	-1.19088	4.83962	12.3913	0.000431342	0.00991735
chr8_37278571_37280047	-1.18904	6.69408	26.5114	2.61993e-07	2.84408e-05
chr5_4081323_4082651	-1.18897	7.14984	27.5276	1.54865e-07	1.91302e-05
chr2_164404606_164406641	-1.18761	7.8671	31.3664	2.13643e-08	3.76398e-06
chr6_83334830_83337566	-1.1876	8.11875	32.4506	1.22259e-08	2.36741e-06
chr5_58694705_58695494	-1.1873	4.69963	15.4963	8.26673e-05	0.00275909
chr1_80878157_80878914	-1.18689	4.39286	11.7549	0.000606837	0.0124578
chr4_135342814_135343938	-1.1868	5.3835	19.6828	9.14216e-06	0.000517109
chr8_111383319_111384607	-1.18659	5.98394	16.9762	3.78521e-05	0.0015409
chr5_128554717_128555984	-1.18311	6.08932	19.283	1.12704e-05	0.000608658
chr5_2855373_2856547	-1.18081	6.5706	30.4119	3.49381e-08	5.64632e-06
chr2_16861978_16863367	-1.18065	6.43483	20.751	5.2304e-06	0.000323983
chr18_40750216_40750862	-1.18064	4.14275	12.7674	0.000352714	0.00854705
chr1_190118025_190118979	-1.179	4.8904	16.5731	4.68096e-05	0.00182269
chr1_186297428_186298268	-1.17878	5.12967	17.0747	3.59375e-05	0.00148261
chr2_226696850_226698265	-1.17798	5.60175	16.1808	5.75753e-05	0.0020975
chr10_63097837_63100283	-1.1779	6.01263	16.9563	3.82504e-05	0.00155124
chr10_58647804_58648710	-1.17649	5.53107	17.6324	2.67985e-05	0.0011852
chr21_21541456_21542238	-1.17604	5.22917	13.8752	0.000195359	0.00548178
chr5_19780102_19780863	-1.17562	4.77539	13.1662	0.000285049	0.0073054
chr14_76935731_76936987	-1.17521	7.01407	27.0302	2.00303e-07	2.33985e-05
chr21_16717424_16718145	-1.17433	4.09005	10.9865	0.000917764	0.0167315
chr3_39999103_40000413	-1.17302	5.98061	21.1955	4.14727e-06	0.000267692
chr5_98554043_98555093	-1.17282	5.04181	13.4975	0.000238882	0.00636882
chr1_189388249_189390047	-1.17265	7.29055	24.1307	9.00155e-07	7.3011e-05
chr1_184387771_184389515	-1.17216	7.84853	27.9897	1.21963e-07	1.58877e-05
chrX_18027653_18028326	-1.17127	4.93994	16.1962	5.71092e-05	0.00208759
chr6_68629695_68630605	-1.17102	5.36356	16.7812	4.19479e-05	0.00166488
chr6_124096162_124097118	-1.17042	5.86313	14.7656	0.000121739	0.00373568
chr4_92980276_92981378	-1.17028	5.47254	18.2073	1.98117e-05	0.000937959
chr13_92652006_92652964	-1.16912	4.63985	15.0704	0.000103575	0.00330304
chr11_1773960_1775012	-1.16888	7.7826	31.1324	2.41013e-08	4.079e-06
chr8_70148210_70149071	-1.16813	5.53783	17.5552	2.79082e-05	0.00121429
chr12_45795880_45796788	-1.16778	5.38125	15.8655	6.80076e-05	0.0023734
chr4_103056125_103057537	-1.16741	6.27592	17.2087	3.34897e-05	0.00141691
chr10_111752222_111753055	-1.16676	4.53836	13.1252	0.000291357	0.0074272
chr11_80301287_80302157	-1.16674	5.12898	14.6583	0.000128865	0.00391219
chr17_46845944_46846585	-1.1661	4.4618	13.02	0.000308182	0.00773309
chr9_31229021_31230698	-1.16527	6.03359	18.9903	1.31387e-05	0.000692165
chr18_40751885_40752454	-1.16468	4.60539	12.1173	0.000499572	0.0110585
chr1_103071043_103071865	-1.16467	5.16774	16.5231	4.80617e-05	0.00185628
chr5_9889223_9890220	-1.16406	5.41856	17.0864	3.57171e-05	0.0014792
chr16_76641709_76645044	-1.16118	8.28528	26.7596	2.30401e-07	2.57676e-05
chr2_180146751_180147825	-1.16108	5.83206	18.9837	1.31837e-05	0.000692839
chr4_75723428_75724873	-1.15889	6.92041	29.4418	5.76223e-08	8.48311e-06
chr6_56351099_56352734	-1.15653	6.11798	14.1371	0.000169956	0.00487722
chr2_139719030_139719899	-1.15621	5.04115	14.6136	0.000131957	0.00399539
chr12_96473234_96475086	-1.15559	7.12653	27.8932	1.28202e-07	1.65004e-05
chr15_36672658_36673612	-1.15538	6.0284	22.1052	2.5811e-06	0.000177814
chr9_9671233_9672020	-1.15534	4.54844	13.5909	0.00022728	0.00614484
chr10_111399804_111400486	-1.1545	4.77356	13.4839	0.000240617	0.00639285
chr3_176885954_176886894	-1.15415	5.94805	21.875	2.91004e-06	0.000196076
chr3_162622328_162623415	-1.15241	6.37451	23.7402	1.10253e-06	8.71239e-05
chr14_21702102_21703006	-1.15215	5.67815	21.9741	2.76348e-06	0.000187376
chrX_80350298_80351365	-1.15177	6.09774	17.9209	2.30279e-05	0.00106443
chr4_152053193_152053943	-1.15122	4.93047	14.4878	0.000141073	0.00421141
chr15_94288082_94289166	-1.15067	6.13665	17.5401	2.81309e-05	0.00121659
chr8_91968489_91971074	-1.14914	8.11815	29.8981	4.55359e-08	6.99106e-06
chr4_27584162_27584980	-1.14871	4.64697	14.5744	0.00013473	0.00405585
chr11_38148820_38149736	-1.14747	4.98163	13.8614	0.0001968	0.0055115
chr10_19681210_19682088	-1.14533	4.93237	12.2378	0.000468302	0.0106178
chr2_141991103_141992617	-1.1451	6.0233	17.7542	2.51356e-05	0.00113501
chr18_39900334_39901144	-1.14493	4.6504	10.7446	0.00104584	0.0185261
chr6_152020021_152022064	-1.14461	8.24685	28.5127	9.3086e-08	1.26632e-05
chr8_54476417_54477270	-1.14373	4.63792	11.7636	0.000603994	0.0124557
chr2_56890472_56891476	-1.14352	5.29067	14.171	0.000166926	0.00481597
chr13_63648891_63649811	-1.14349	4.83864	8.17169	0.00425492	0.0486636
chr10_100757000_100758481	-1.14329	5.97428	16.8499	4.04556e-05	0.0016237
chr3_12263676_12264485	-1.1424	4.91765	14.9904	0.000108062	0.0034007
chr11_78448206_78449672	-1.14211	7.50223	29.1576	6.67243e-08	9.56114e-06
chr4_176697424_176698797	-1.14146	5.44074	14.3391	0.00015266	0.00446431
chr8_30229976_30230568	-1.14119	4.64187	11.3658	0.000748084	0.0145646
chr8_70146254_70147030	-1.14114	4.41625	12.8035	0.000345981	0.00844099
chr7_88505105_88506104	-1.14088	5.05461	12.8507	0.000337354	0.00831546
chr5_128604338_128606312	-1.14048	6.96309	22.5155	2.0846e-06	0.000148858
chr5_21206512_21207848	-1.13925	6.49164	19.6446	9.32647e-06	0.000524155
chr13_82696640_82697510	-1.13788	4.44544	10.7358	0.00105084	0.018529
chr1_61734254_61735495	-1.13621	6.33534	17.0963	3.5531e-05	0.00147558
chrX_107527764_107528369	-1.13433	4.2586	12.4001	0.000429319	0.00989615
chr1_239494614_239495913	-1.13353	6.52058	26.2256	3.0377e-07	3.13906e-05
chr1_118900714_118901693	-1.13337	5.96032	22.3762	2.24137e-06	0.000156925
chr1_71686753_71687473	-1.13048	4.57789	9.44946	0.00211211	0.0303055
chr3_79148285_79149054	-1.12921	5.03825	14.4529	0.000143711	0.00427236
chr9_96793616_96796028	-1.12901	7.74446	30.7706	2.90402e-08	4.87648e-06
chrX_97209641_97210557	-1.1281	5.4437	18.4551	1.73958e-05	0.000855616
chr2_237614404_237615232	-1.12763	6.33224	21.5467	3.45323e-06	0.000226292
chr2_142184473_142185302	-1.12557	5.36047	16.3857	5.16729e-05	0.00196503
chr4_106266544_106267970	-1.1255	6.93775	21.2637	4.00233e-06	0.000259115
chr2_155243239_155244257	-1.12547	5.57834	15.5059	8.22478e-05	0.00275364
chr10_117182688_117183395	-1.12542	4.33893	11.6886	0.000628848	0.0127876
chrX_130525812_130527124	-1.12512	5.43702	17.6807	2.61258e-05	0.00116746
chr11_99951633_99952496	-1.12477	4.58425	12.0762	0.000510706	0.011247
chr14_42558259_42559324	-1.12412	5.80475	16.3722	5.20432e-05	0.0019694
chr4_28223430_28224503	-1.1236	5.16132	14.3956	0.000148146	0.00435008
chr9_75249458_75250629	-1.1236	5.79141	16.0342	6.22102e-05	0.00222597
chr13_68183639_68184523	-1.12201	5.45233	18.5543	1.65135e-05	0.000825442
chr2_67929875_67930737	-1.12133	5.16316	16.3633	5.22884e-05	0.0019752
chr15_68541817_68543226	-1.12099	7.29489	29.774	4.85455e-08	7.34815e-06
chr1_37733575_37734582	-1.12084	5.49207	18.0085	2.19921e-05	0.00102538
chrX_16532765_16533831	-1.12056	5.56656	14.3037	0.000155562	0.00451236
chr5_93245446_93246361	-1.11969	4.65142	12.879	0.000332293	0.00820956
chr2_220793469_220794216	-1.11941	4.98793	15.0297	0.000105832	0.0033403
chr2_142381377_142382098	-1.11895	4.36236	11.3494	0.000754711	0.0146274
chr11_41759335_41760466	-1.11851	5.48829	15.6212	7.73821e-05	0.00261929
chr3_191507620_191508345	-1.11827	4.46262	13.9323	0.000189515	0.0053457
chr5_117385574_117386363	-1.11801	5.19436	11.1269	0.000850867	0.0157939
chr14_43302499_43304227	-1.1176	6.20328	15.8565	6.83299e-05	0.0023734
chr18_62691810_62692613	-1.11759	5.73629	17.6968	2.59065e-05	0.0011625
chr4_13312348_13313313	-1.11748	5.67834	19.8076	8.56426e-06	0.000489575
chr6_104441413_104442049	-1.11741	4.45544	13.2688	0.000269867	0.00703093
chr4_134278460_134279492	-1.11675	4.45093	10.0748	0.00150308	0.0238253
chr21_15505531_15506463	-1.11614	5.37448	13.8945	0.000193367	0.00543299
chr12_12863665_12864747	-1.1159	6.14948	18.3702	1.81881e-05	0.000880482
chr10_104981598_104982472	-1.11517	6.10287	21.5056	3.52802e-06	0.00023049
chr8_8906692_8907591	-1.11493	4.7935	13.0349	0.000305741	0.00769507
chr6_92789805_92790874	-1.11432	5.2989	13.0954	0.000296026	0.00750329
chr7_156216628_156217295	-1.11391	4.68509	9.55799	0.00199081	0.0290499
chr14_37085129_37086766	-1.11303	7.71189	22.2913	2.34266e-06	0.000162429
chrX_130550504_130551370	-1.1123	4.87608	13.3305	0.00026112	0.00686967
chr3_163021397_163022722	-1.11091	6.42747	18.5271	1.67505e-05	0.000833413
chr15_69175669_69176824	-1.11016	7.88708	24.6657	6.81867e-07	5.9097e-05
chr10_9143473_9144538	-1.1092	5.90784	19.2517	1.14569e-05	0.000617178
chr10_9154384_9156352	-1.10919	6.57118	17.746	2.52454e-05	0.00113758
chr4_125839547_125840424	-1.10912	4.70667	13.5222	0.000235757	0.00631053
chrX_40274538_40275186	-1.10847	4.54149	13.6906	0.000215532	0.00589396
chr5_136018815_136019588	-1.10725	4.9512	12.0129	0.000528335	0.0114361
chr22_27548527_27550337	-1.10669	7.17681	25.5811	4.24181e-07	3.98137e-05
chr7_112598398_112599270	-1.10622	5.77068	19.9966	7.75807e-06	0.000448258
chr10_127303119_127303999	-1.10131	6.63768	22.505	2.09603e-06	0.000149179
chrX_149212012_149213020	-1.10013	6.45422	20.607	5.63902e-06	0.000345314
chr10_92667091_92668085	-1.09925	5.34941	11.8384	0.000580214	0.0121197
chr1_187128788_187129818	-1.09832	6.12898	18.269	1.91799e-05	0.000916117
chr5_172925055_172925929	-1.09714	5.80022	19.4354	1.04062e-05	0.000570856
chr5_22798205_22799185	-1.0968	6.00074	20.1132	7.29907e-06	0.000426321
chr4_101956615_101957417	-1.09624	4.42767	10.3433	0.00129945	0.0214684
chr4_35678888_35679608	-1.09596	5.16464	15.8834	6.73657e-05	0.00236208
chr18_41636298_41637535	-1.09571	7.08244	25.7034	3.98121e-07	3.82018e-05
chr1_51867199_51867972	-1.09569	4.65324	10.7928	0.00101895	0.0181905
chr3_97189027_97189536	-1.09551	4.07788	10.2239	0.00138633	0.0224212
chr4_162013836_162014718	-1.09515	5.16373	11.8682	0.000570996	0.0119971
chr11_42088510_42089047	-1.0948	3.95567	10.7986	0.00101579	0.0181643
chr4_68472058_68472871	-1.09337	5.10179	13.8105	0.000202207	0.00561162
chr4_2177455_2178188	-1.0924	4.21864	10.3966	0.00126246	0.0211153
chr5_124825154_124825932	-1.0922	4.26804	10.5502	0.00116175	0.0199375
chr13_22450933_22451943	-1.09147	6.15951	20.1598	7.12331e-06	0.000420627
chr4_162857360_162858309	-1.09142	4.79193	13.599	0.000226303	0.00612825
chr10_106229772_106231386	-1.09076	6.67711	22.5611	2.0357e-06	0.000146339
chr21_15466867_15468080	-1.08874	6.47814	23.02	1.60326e-06	0.0001222
chr13_107412235_107413233	-1.08836	5.38982	13.2538	0.000272035	0.0070528
chr10_76329260_76330649	-1.08801	6.19654	19.6419	9.33988e-06	0.000524155
chr14_43440420_43441358	-1.08763	5.14296	12.4866	0.000409873	0.00958629
chr2_33268801_33269614	-1.08763	4.33358	10.7402	0.00104833	0.0185261
chr6_23719685_23720690	-1.087	5.13165	14.2595	0.000159252	0.00460695
chr15_34452821_34453670	-1.08626	5.11408	11.7888	0.000595894	0.0123393
chrX_78551580_78552589	-1.08622	5.01665	12.8139	0.000344063	0.00844099
chr8_83504041_83505379	-1.08552	5.49138	18.2274	1.96042e-05	0.000930791
chr5_51893623_51894509	-1.08544	5.36521	13.392	0.000252699	0.00667263
chr10_91953759_91955723	-1.08521	5.83104	16.0695	6.10606e-05	0.00220208
chr5_22105867_22106861	-1.08255	5.84117	18.6151	1.59945e-05	0.000805118
chr19_50762452_50763460	-1.0821	5.62741	16.5378	4.76894e-05	0.00185025
chr2_156637437_156638096	-1.0811	4.60281	10.7194	0.00106019	0.0186026
chr6_151798825_151799798	-1.0807	6.55251	17.4123	3.00876e-05	0.00129112
chr6_35444046_35445104	-1.08023	7.69594	29.9742	4.37823e-08	6.81925e-06
chr2_16826875_16827578	-1.0802	5.40227	13.1183	0.000292418	0.00743816
chr20_38459291_38460085	-1.0798	4.97056	10.2464	0.00136953	0.0222532
chr4_163923657_163924463	-1.07974	5.53851	13.6214	0.000223622	0.00607653
chr4_27675759_27676734	-1.07929	4.71562	9.73211	0.00181077	0.027062
chr6_65656952_65657734	-1.07917	4.30838	11.2449	0.000798413	0.0151868
chr6_23843224_23844021	-1.07911	5.0203	10.1228	0.00146448	0.0234033
chr14_43284528_43285442	-1.07907	4.46982	9.92515	0.00163035	0.0251744
chr3_162539368_162541519	-1.07843	8.23613	26.932	2.10746e-07	2.43536e-05
chr2_237391524_237392762	-1.07828	5.8955	20.6596	5.48603e-06	0.000337424
chr7_34241785_34242885	-1.07799	6.22411	16.3831	5.1745e-05	0.00196503
chr19_38214989_38215717	-1.07773	5.34967	14.002	0.000182615	0.0051851
chr2_35626328_35627207	-1.0777	4.81243	10.7681	0.00103267	0.0183744
chr1_189346981_189347786	-1.07732	4.59745	12.0266	0.000524475	0.011364
chr4_48549812_48550432	-1.07675	4.65584	9.94039	0.00161692	0.0250389
chr2_220649576_220651002	-1.07645	6.01947	12.9888	0.000313365	0.00782284
chr8_70100355_70101494	-1.0758	5.68286	16.8326	4.08269e-05	0.0016311
chr6_54696185_54697279	-1.07488	5.56614	14.4551	0.000143538	0.00427236
chr10_78403250_78404287	-1.07448	5.6567	18.4883	1.70954e-05	0.00084328
chr10_22446792_22447703	-1.07404	5.14405	9.0805	0.0025835	0.0348362
chr5_77331628_77332362	-1.07379	4.7747	11.2431	0.000799216	0.0151886
chr5_172872882_172873681	-1.07369	4.57032	11.121	0.000853567	0.0158296
chr6_116401693_116402617	-1.07355	5.1459	12.4746	0.000412532	0.009638
chr2_62938624_62939845	-1.07193	6.61739	22.0833	2.61071e-06	0.00017837
chr5_82596597_82597549	-1.06967	5.67241	13.5835	0.000228186	0.00616161
chr10_59516408_59517071	-1.06899	4.46999	8.35968	0.00383637	0.045432
chr5_58711704_58713098	-1.06853	5.67693	16.2463	5.56189e-05	0.00206472
chr21_40617802_40619784	-1.06796	8.33367	27.3899	1.66296e-07	2.00807e-05
chr7_156231572_156234080	-1.06764	8.15624	26.2834	2.94815e-07	3.0911e-05
chr6_17497211_17498292	-1.06761	7.76193	28.1724	1.10977e-07	1.4634e-05
chr13_33673303_33674208	-1.06753	5.37804	13.7095	0.000213375	0.00584275
chr2_163736593_163737490	-1.0675	5.34329	11.686	0.000629729	0.0127934
chr10_22442779_22443958	-1.06647	5.70748	13.4058	0.000250849	0.00664827
chr6_23836391_23837383	-1.06578	5.40224	15.9224	6.59914e-05	0.00233591
chr6_103370879_103371891	-1.06496	5.04859	12.6338	0.00037883	0.00903726
chr2_150555844_150557296	-1.06466	5.17659	13.337	0.000260221	0.0068544
chr10_91976705_91977589	-1.06381	5.59236	13.8175	0.000201446	0.00560866
chrX_96435535_96436089	-1.06369	3.77504	9.18014	0.00244655	0.0334093
chr7_122612111_122612872	-1.06262	4.92078	12.6297	0.000379665	0.00904713
chr1_80368809_80369696	-1.06253	4.64566	10.1562	0.00143814	0.0230338
chr5_157953420_157955347	-1.0619	7.07011	25.314	4.87156e-07	4.45571e-05
chr18_59077495_59078251	-1.06185	4.56181	12.0505	0.000517776	0.0112871
chr6_48991836_48992899	-1.06147	5.94891	16.2677	5.49923e-05	0.00204854
chr1_23528773_23529461	-1.06142	4.88266	12.1007	0.000504034	0.0111343
chr8_111404909_111405769	-1.06118	4.78747	11.879	0.000567689	0.0119744
chr7_12949501_12950160	-1.06087	4.19821	11.9604	0.000543418	0.0116221
chr4_187920382_187921760	-1.05974	6.21254	17.8128	2.43743e-05	0.00110996
chr4_75458818_75460027	-1.05973	7.074	25.6142	4.16963e-07	3.93079e-05
chr9_4851844_4852705	-1.05713	6.0346	20.7573	5.21319e-06	0.000323971
chr14_63195965_63196707	-1.05672	5.21915	15.7407	7.26447e-05	0.00251033
chr21_15841513_15842227	-1.05642	4.51426	10.0698	0.00150719	0.0238553
chr4_157403267_157404117	-1.05634	4.24253	10.2555	0.00136276	0.0222239
chr2_234060048_234061698	-1.05588	6.94022	24.4784	7.51467e-07	6.3842e-05
chr5_98965397_98966130	-1.05568	4.70571	11.5144	0.000690581	0.0137566
chr5_12893966_12894670	-1.0555	5.04962	11.7287	0.000615443	0.0125625
chr21_19860577_19861801	-1.05548	5.47907	14.0091	0.000181926	0.00517237
chr18_2472668_2473549	-1.05468	5.0997	9.84646	0.00170159	0.025896
chr6_136309337_136310358	-1.05366	5.67386	17.0495	3.64178e-05	0.00149382
chr8_19228609_19229255	-1.05327	4.36519	10.0335	0.00153717	0.0242214
chr2_148286013_148286936	-1.05228	6.45331	22.0272	2.68809e-06	0.000182841
chr2_226702166_226703004	-1.05186	4.51925	8.19973	0.00418967	0.0482856
chrX_130527308_130528250	-1.05149	6.25025	15.6018	7.81796e-05	0.002641
chr4_98071683_98072719	-1.05146	5.795	14.0452	0.000178471	0.00508761
chr5_57513241_57514076	-1.04989	4.97471	13.8097	0.000202293	0.00561162
chr5_118330529_118331388	-1.0493	5.04628	13.5566	0.000231478	0.00621924
chrX_118111842_118112921	-1.04873	5.73128	16.311	5.37509e-05	0.00201276
chr13_96375866_96376682	-1.04715	4.64998	11.7588	0.00060556	0.0124557
chr2_163388681_163389568	-1.04714	5.17225	14.7305	0.000124026	0.00379197
chr21_40606970_40608874	-1.04644	7.15037	24.0602	9.33692e-07	7.54163e-05
chr5_132820712_132822246	-1.04617	6.13582	19.6335	9.38091e-06	0.000525087
chr5_71083856_71085019	-1.0456	5.62987	14.9177	0.000112307	0.00352397
chr5_101585838_101586999	-1.04549	5.68066	17.0006	3.73672e-05	0.00152613
chr21_19065971_19066803	-1.04525	4.71587	12.0008	0.000531788	0.0114992
chr15_94116789_94117898	-1.04514	6.00446	16.8565	4.03156e-05	0.00162274
chr12_103095340_103096426	-1.04504	5.94957	21.0301	4.52121e-06	0.000289223
chr6_54845867_54848037	-1.04477	7.22553	24.2631	8.40348e-07	6.86785e-05
chr3_164338564_164339491	-1.04427	5.73087	12.7878	0.000348888	0.00849263
chr3_170305494_170306875	-1.04406	6.31297	15.4978	8.26026e-05	0.00275909
chr6_68058462_68059562	-1.04369	5.39538	10.9958	0.000913176	0.0166903
chr1_187976264_187977137	-1.04321	5.20851	11.5668	0.000671396	0.0134869
chr5_19927047_19928256	-1.04294	6.82061	18.784	1.4639e-05	0.00074917
chr1_77001693_77002439	-1.04284	4.07679	9.60654	0.00193885	0.0284462
chr6_103535732_103536706	-1.04251	5.27465	14.4263	0.000145749	0.0042973
chr12_90016653_90017870	-1.04221	5.43222	13.7425	0.00020966	0.00577748
chr5_116780596_116782243	-1.04108	6.14606	15.8651	6.80229e-05	0.0023734
chr5_77328682_77329317	-1.04078	5.36383	10.3446	0.00129851	0.0214684
chr11_79636519_79637489	-1.04071	5.30108	12.3085	0.00045089	0.01031
chr10_62734608_62735251	-1.04066	4.79686	12.3117	0.00045013	0.0103036
chr7_84795730_84796655	-1.03955	4.44769	10.7193	0.00106021	0.0186026
chr5_116222112_116223179	-1.03896	5.57441	16.489	4.8933e-05	0.00188151
chr4_143754854_143756625	-1.03837	7.3025	23.6034	1.18379e-06	9.32027e-05
chr4_18471406_18472207	-1.03728	4.52018	10.083	0.00149646	0.023756
chr7_122271651_122272462	-1.03612	4.9436	13.7331	0.000210703	0.00579137
chr4_115458096_115459515	-1.03588	6.24473	9.89402	0.00165817	0.0254577
chr10_14489067_14490149	-1.03586	6.00425	19.4315	1.04275e-05	0.000570856
chr7_109710053_109711089	-1.03504	5.59113	15.9187	6.61211e-05	0.00233591
chr1_142538684_142539160	-1.03331	3.84935	8.44129	0.00366795	0.0442305
chr5_146304274_146304827	-1.03321	3.81787	9.26696	0.00233324	0.0324181
chr17_8826351_8827311	-1.03312	5.36441	11.1579	0.000836735	0.0156588
chr2_215787169_215787890	-1.03231	4.8985	12.2576	0.000463355	0.0105314
chr10_28049150_28050004	-1.03221	5.39148	12.8165	0.000343569	0.00843962
chr10_68532284_68533232	-1.03185	4.93246	9.99852	0.00156666	0.0244368
chr7_80920560_80921639	-1.03109	4.60859	10.2476	0.00136865	0.0222532
chr1_224702460_224703267	-1.03072	4.5048	11.2077	0.000814602	0.0153851
chr4_125344236_125345210	-1.03019	5.09561	13.2169	0.00027743	0.00715857
chr4_173494951_173496335	-1.03008	6.69586	18.5576	1.64851e-05	0.000825442
chr9_30050779_30051385	-1.02942	4.07027	8.43311	0.00368449	0.0442469
chr19_38208070_38209031	-1.02826	5.89915	15.2015	9.66274e-05	0.00313645
chr6_55167102_55168137	-1.02769	5.44925	11.2921	0.00077839	0.0150051
chr16_71520500_71521485	-1.027	7.04591	24.3275	8.12713e-07	6.75731e-05
chr4_102393517_102394199	-1.02696	3.88603	8.43972	0.00367113	0.0442305
chr3_151937317_151938480	-1.02643	7.24598	24.921	5.97294e-07	5.28322e-05
chr4_83683033_83684089	-1.02555	5.91622	17.6392	2.67032e-05	0.00118342
chr14_98358887_98359726	-1.02543	4.9866	12.203	0.000477135	0.0107276
chr2_140247203_140248378	-1.02465	6.16409	15.1117	0.000101331	0.0032411
chr4_39226324_39227184	-1.02464	4.97861	11.2221	0.000808277	0.0152798
chr5_105828753_105829596	-1.02324	5.01907	10.1899	0.00141214	0.0227359
chr1_94559688_94560531	-1.02315	5.09288	13.9633	0.00018641	0.00528588
chr1_162002658_162003449	-1.02299	4.78886	12.3442	0.000442352	0.0101364
chr14_79984047_79985000	-1.02279	5.11021	10.4007	0.00125965	0.021113
chr10_36588315_36589169	-1.02271	4.14506	10.041	0.00153092	0.0241666
chr2_220797610_220798809	-1.02193	7.37453	20.4305	6.18353e-06	0.000372293
chr3_106117247_106118021	-1.02178	4.98921	11.1676	0.000832376	0.0155982
chr2_123519579_123520151	-1.02154	4.46026	10.0685	0.0015083	0.0238553
chr6_19134277_19135002	-1.02051	5.50771	12.6937	0.000366894	0.00878555
chrX_79375914_79377051	-1.01981	4.8535	9.98185	0.0015809	0.0246233
chr13_92816221_92816996	-1.01976	4.73978	9.84387	0.00170399	0.0259021
chr13_95961555_95962420	-1.0194	4.72232	8.25427	0.00406562	0.0473052
chr20_54743142_54744494	-1.01939	8.45362	27.437	1.62295e-07	1.99335e-05
chr1_71699699_71700250	-1.01874	3.84724	8.55014	0.00345495	0.0427306
chr21_32789252_32790274	-1.01873	5.14201	13.8415	0.000198893	0.00555918
chr12_117292736_117293636	-1.01865	5.02809	12.1343	0.000495041	0.0109808
chr19_4942477_4943690	-1.01826	5.92194	17.1546	3.44566e-05	0.0014465
chr5_19084341_19085256	-1.01824	5.40787	9.85318	0.00169538	0.0258261
chr6_65544117_65545575	-1.01747	6.1663	18.2261	1.9617e-05	0.000930791
chr4_162940058_162940909	-1.01704	4.68676	11.84	0.000579704	0.0121197
chr1_107764245_107765263	-1.01665	6.07866	17.3459	3.11572e-05	0.0013235
chr10_8943437_8944346	-1.01654	5.3819	11.8005	0.000592146	0.0122972
chr10_63566466_63567331	-1.01631	4.88774	10.4217	0.00124545	0.0209793
chr2_123525465_123526193	-1.01541	4.71742	11.6291	0.000649267	0.0131224
chr10_58094533_58095358	-1.01515	4.17114	10.1124	0.00147277	0.023501
chr13_93177396_93178324	-1.0137	4.88598	11.9854	0.000536186	0.0115471
chr5_76504374_76505332	-1.01329	5.64268	15.184	9.75276e-05	0.00315227
chr7_52761908_52762821	-1.01317	4.98387	11.6739	0.000633837	0.0128525
chr5_13005250_13006372	-1.01273	5.73241	16.3238	5.3389e-05	0.0020028
chr5_104468112_104469576	-1.01119	5.33924	10.5421	0.00116683	0.0199839
chr21_15502998_15505131	-1.01003	8.15654	26.4342	2.72668e-07	2.93036e-05
chr3_98359018_98360217	-1.00951	5.61542	14.5918	0.000133497	0.00402437
chr4_164587809_164588514	-1.00942	4.75647	9.35765	0.00222056	0.0312771
chr11_94203364_94204124	-1.00909	5.16092	12.8054	0.000345616	0.00844099
chr1_118824849_118826032	-1.00909	6.27979	12.2078	0.000475898	0.010711
chrX_66928725_66929761	-1.00858	4.82445	10.2893	0.00133805	0.0219878
chr8_117167059_117168102	-1.00857	6.44599	14.8607	0.000115747	0.00359517
chr9_9669016_9670110	-1.00817	4.95669	9.68991	0.00185283	0.0274924
chr10_34130626_34132018	-1.00808	5.98999	16.0302	6.23397e-05	0.00222597
chr2_226687733_226689270	-1.00749	6.45677	18.4139	1.77758e-05	0.000865873
chr4_18177853_18178708	-1.00727	5.75754	17.8431	2.39893e-05	0.00109942
chr12_14864067_14864821	-1.0072	5.48835	11.418	0.000727367	0.0142646
chr4_97924653_97926840	-1.00712	5.98929	13.1853	0.00028215	0.00725422
chrX_30217748_30218512	-1.0057	4.24169	10.2628	0.00135743	0.0221538
chr12_58799146_58800043	-1.0057	5.64612	11.1572	0.000837068	0.0156588
chrX_80427926_80429302	-1.00554	5.62776	15.2007	9.66664e-05	0.00313645
chr7_52754794_52755354	-1.00465	4.09788	8.41333	0.0037248	0.0445277
chr18_71664236_71665115	-1.00455	5.05956	10.9842	0.00091894	0.0167387
chr10_92462470_92463381	-1.00286	5.44232	12.0351	0.000522084	0.0113457
chr9_127110423_127111394	-1.00258	5.98798	18.6863	1.54087e-05	0.000782964
chr15_94219201_94220875	-1.00249	6.67185	16.416	5.08531e-05	0.00194145
chr14_67513401_67514932	-1.00245	6.13784	17.8188	2.42972e-05	0.00110996
chr1_227970436_227971114	-1.00201	4.73708	10.2447	0.00137077	0.0222532
chr20_14640893_14641545	-1.00184	3.88044	8.76246	0.00307495	0.0395226
chr12_27659375_27660232	-1.00143	4.99879	11.8696	0.000570583	0.0119971
chr9_81611331_81612302	-1.00103	5.35843	12.7164	0.000362461	0.00872423
chr2_182315633_182317437	-1.00053	6.84965	18.1596	2.03145e-05	0.000957542
chrX_66834533_66835478	-0.99858	5.53533	14.1527	0.000168557	0.00485001
chr14_33319232_33321234	-0.998419	7.86023	24.3478	8.04183e-07	6.72572e-05
chrX_22045097_22046753	-0.998152	6.38935	17.5471	2.80273e-05	0.00121513
chr6_96135406_96136194	-0.997836	4.96749	10.5696	0.00114962	0.0197522
chr6_155853892_155854800	-0.997269	5.68547	14.565	0.000135405	0.00407048
chrX_4603833_4604827	-0.997262	5.02652	12.0543	0.000516744	0.0112871
chrX_78043312_78044316	-0.996855	5.19243	13.6429	0.000221078	0.00601499
chr16_63343006_63343733	-0.995691	4.73321	8.80263	0.00300796	0.0388774
chr15_85814830_85815866	-0.995524	6.22946	11.4946	0.000697997	0.0138402
chr3_55577811_55578812	-0.994183	5.51756	15.7341	7.28964e-05	0.00251498
chr15_34876412_34877145	-0.994159	4.61921	10.6123	0.00112339	0.0194101
chr7_88628884_88629874	-0.993521	4.95816	9.75441	0.00178893	0.026814
chr2_212511370_212512726	-0.99279	5.63596	13.5593	0.00023114	0.00621794
chr2_164657624_164658508	-0.99269	5.42554	12.151	0.000490619	0.0109052
chr3_155986956_155988013	-0.992636	6.02844	12.4982	0.000407337	0.00955818
chr7_106792099_106792920	-0.9921	5.09571	10.2515	0.00136572	0.0222532
chr4_93623337_93624221	-0.992051	5.80688	14.9468	0.000110584	0.00347498
chr2_29181953_29183013	-0.991925	5.77096	12.469	0.000413765	0.00964585
chr2_41537374_41538442	-0.990858	5.53439	11.3628	0.000749315	0.0145685
chr4_141800320_141801472	-0.990639	6.06303	16.6796	4.42535e-05	0.00173891
chr12_23526448_23527419	-0.989597	4.74595	8.76001	0.00307907	0.0395349
chr11_86059719_86060611	-0.989013	5.37041	12.6362	0.000378351	0.00903586
chr8_124644367_124646188	-0.987531	7.72981	22.8025	1.79536e-06	0.000134098
chr5_118893422_118894247	-0.986906	4.69744	9.51887	0.0020337	0.0294965
chr4_98425981_98426686	-0.98673	4.31241	9.31336	0.00227489	0.0317922
chr11_10028443_10029211	-0.986468	5.34595	12.5546	0.000395231	0.009345
chr6_23048616_23049908	-0.985867	5.84044	12.3991	0.00042955	0.00989615
chrX_40262087_40262905	-0.985091	5.94214	14.1651	0.000167447	0.00482453
chrX_77980662_77982455	-0.984976	6.40554	16.2483	5.55607e-05	0.00206472
chr12_92429490_92430368	-0.984782	4.96665	9.53488	0.00201603	0.0293382
chr12_41601730_41602899	-0.984588	5.94952	17.0539	3.63327e-05	0.00149319
chr6_23691829_23692873	-0.984359	5.14881	11.0395	0.000891897	0.0163963
chr6_158808834_158809819	-0.984233	4.87338	10.3583	0.00128892	0.0213766
chr14_19455848_19457221	-0.984093	5.65072	12.9411	0.000321439	0.00800579
chr5_154647271_154647977	-0.984024	4.90399	9.24479	0.00236166	0.0326651
chr11_95517870_95518674	-0.983254	4.77802	9.43873	0.00212451	0.0304225
chr5_55382246_55383103	-0.983084	5.70998	15.8762	6.76244e-05	0.00236729
chr12_100631655_100632323	-0.982997	4.74928	8.69329	0.00319384	0.0405244
chr4_181304008_181304892	-0.982706	5.00368	11.4216	0.000725933	0.0142646
chr2_220799985_220802556	-0.982349	7.08865	16.7839	4.18864e-05	0.00166488
chr5_89514025_89515080	-0.981827	5.20572	10.6245	0.00111598	0.0193443
chr1_177634872_177635901	-0.981742	5.2281	12.0637	0.000514135	0.0112621
chr14_42852519_42853297	-0.981606	4.62602	10.005	0.00156114	0.0244037
chr10_112540300_112541630	-0.980519	5.9088	15.716	7.35973e-05	0.0025351
chr7_111587124_111588736	-0.979668	6.73379	20.1262	7.24975e-06	0.000424594
chr6_153971758_153972398	-0.979659	4.36503	9.60695	0.00193843	0.0284462
chr2_182698960_182700000	-0.979183	5.02525	13.0191	0.000308331	0.00773309
chr16_83738065_83739054	-0.978896	6.65304	19.4522	1.0315e-05	0.000570856
chr7_10658046_10658709	-0.978399	4.093	9.05572	0.00261874	0.0350918
chrX_115330326_115331391	-0.977946	5.99783	16.0517	6.16365e-05	0.00221541
chr9_83877960_83879221	-0.977222	5.48843	12.7358	0.000358727	0.00865374
chr11_80115484_80117825	-0.975892	6.69258	17.1367	3.47831e-05	0.00145453
chr1_178165854_178167341	-0.975866	6.82318	18.3785	1.81091e-05	0.000878639
chr20_14704201_14705070	-0.975802	5.47728	12.0282	0.000524022	0.011364
chr2_190989848_190990771	-0.975515	5.33564	13.486	0.000240351	0.00639285
chr6_145552349_145553484	-0.975508	6.42314	18.7015	1.5286e-05	0.000778571
chr12_109914552_109915802	-0.974798	6.43086	19.3521	1.08698e-05	0.000589832
chr8_91992855_91996986	-0.972807	8.7262	22.6025	1.99222e-06	0.000145155
chr6_109112415_109113355	-0.971874	6.09591	16.2096	5.67061e-05	0.00207993
chr9_108754556_108755881	-0.970382	6.47867	16.4125	5.09477e-05	0.00194161
chr18_57457829_57458636	-0.970057	4.41087	9.22389	0.00238877	0.0328754
chr4_75618564_75619312	-0.968837	4.89656	10.9129	0.000954984	0.0172927
chr3_178620507_178621813	-0.967266	6.22989	16.154	5.83961e-05	0.00212021
chr4_75762134_75763702	-0.966264	6.81962	18.6521	1.56876e-05	0.000791523
chr8_40135566_40136236	-0.966221	4.34386	9.39548	0.00217521	0.030922
chr7_108602700_108603323	-0.966111	4.13968	9.29838	0.00229356	0.0319493
chr11_85219331_85220522	-0.966024	6.98062	19.0038	1.30458e-05	0.000688961
chr12_15259968_15261780	-0.965973	7.27089	22.4734	2.13071e-06	0.000151147
chr4_164029494_164030602	-0.965765	5.20691	8.61258	0.00333849	0.041882
chr7_8414828_8415700	-0.963679	5.30191	11.3449	0.000756559	0.01465
chr2_217960266_217961590	-0.963472	7.07508	22.5271	2.072e-06	0.000148452
chr2_209588930_209589940	-0.963466	5.1329	11.3386	0.000759123	0.0146864
chr4_181047869_181048727	-0.963447	4.84542	8.83043	0.00296249	0.0385053
chr18_59075274_59076009	-0.963148	4.92066	10.8374	0.000994713	0.0178616
chr12_86357565_86358994	-0.962916	7.01729	18.9287	1.35698e-05	0.000706221
chr5_172894565_172896217	-0.962751	8.03483	24.3106	8.19871e-07	6.77781e-05
chr4_31022182_31023072	-0.962506	4.37164	8.59745	0.00336634	0.0420485
chrX_9932835_9933851	-0.962298	5.74282	11.9398	0.000549483	0.0116821
chr12_13090949_13091828	-0.962042	5.65142	12.8958	0.000329319	0.00818999
chr2_226951575_226952912	-0.96123	5.9593	14.8965	0.000113575	0.00355338
chr3_176882794_176883855	-0.959252	4.93626	9.79365	0.00175116	0.0263643
chr4_27777843_27778839	-0.958581	6.22473	15.0226	0.00010623	0.00334794
chr13_29574935_29576026	-0.958466	5.84514	12.1947	0.000479243	0.0107637
chr4_113339443_113340322	-0.958239	5.30161	12.8322	0.000340711	0.00837901
chr4_18461055_18462136	-0.957957	5.51147	11.7782	0.000599279	0.0123855
chr10_62505162_62506048	-0.957602	4.62565	9.47285	0.00208535	0.0300823
chr13_78060431_78061139	-0.957246	4.07252	8.58302	0.00339313	0.042206
chr2_14600700_14601560	-0.957021	5.27889	12.7038	0.00036491	0.00875873
chr11_9054522_9055282	-0.956865	4.47063	9.82497	0.00172159	0.0260762
chr13_38175821_38176848	-0.95503	5.33821	10.3744	0.00127776	0.0212736
chr2_237625933_237626887	-0.954514	5.02007	11.2061	0.000815281	0.0153851
chr2_162259011_162259953	-0.953929	4.7807	9.70489	0.00183779	0.0273745
chr2_215867648_215868617	-0.953888	5.68659	13.1654	0.00028516	0.0073054
chr2_142213005_142213681	-0.953728	4.17406	8.92923	0.00280642	0.0369615
chr3_6003629_6004560	-0.953697	5.20789	10.6052	0.00112768	0.0194529
chrX_30054714_30055770	-0.952582	4.79957	9.63965	0.00190421	0.0281494
chr18_53611621_53613066	-0.952253	6.07589	16.7144	4.3451e-05	0.00171679
chr10_95184477_95185635	-0.951996	7.59723	19.8331	8.45048e-06	0.000484359
chr8_70009706_70010481	-0.951597	5.08932	10.5886	0.00113786	0.0196128
chr2_220850029_220851369	-0.951477	6.8663	15.3461	8.95034e-05	0.00294607
chr5_116850164_116851347	-0.951269	6.22839	14.1388	0.000169806	0.00487722
chr5_6548465_6549688	-0.951124	6.1677	16.032	6.22796e-05	0.00222597
chr2_155465610_155466433	-0.950653	4.9823	9.03489	0.00264875	0.0353617
chr10_94640564_94641303	-0.949956	4.88042	9.48169	0.00207533	0.0299577
chr5_105380606_105381365	-0.949887	4.93246	9.36198	0.00221533	0.0312442
chrX_126982253_126983078	-0.94984	5.14704	10.71	0.0010656	0.0186667
chr5_37785217_37785963	-0.949793	4.75732	9.397	0.0021734	0.0309167
chr8_69622199_69622978	-0.94975	4.69994	9.72698	0.00181582	0.0271037
chr12_25836000_25836744	-0.949122	4.33847	9.16938	0.00246098	0.0334748
chr2_153777156_153778647	-0.947855	6.36354	14.531	0.000137868	0.00413298
chr12_23241417_23242284	-0.947639	4.61803	9.76363	0.00177998	0.0266985
chr9_13863011_13863984	-0.946846	5.47213	11.37	0.000746381	0.0145446
chr4_113174951_113175794	-0.946804	4.3023	8.21474	0.00415515	0.0480166
chr1_189639813_189641518	-0.946782	6.10379	15.6361	7.67746e-05	0.00260694
chr13_85196829_85197632	-0.946179	4.18142	8.43642	0.0036778	0.0442469
chr8_39823615_39824698	-0.94549	4.93938	9.05818	0.00261522	0.0350884
chr4_133900852_133901679	-0.945159	4.46725	8.49675	0.00355782	0.043524
chr6_38558023_38558895	-0.945066	5.30609	9.98185	0.00158091	0.0246233
chr18_72497908_72498927	-0.944809	5.2005	12.2695	0.000460415	0.0104943
chr1_185274403_185275260	-0.944705	5.64825	12.6929	0.000367053	0.00878555
chr10_44051952_44052979	-0.944322	6.31668	17.175	3.40896e-05	0.0014339
chr12_72063471_72064528	-0.943267	6.07084	12.1638	0.000487258	0.010863
chr6_122983029_122984707	-0.943053	7.49082	20.7729	5.17083e-06	0.000323971
chr5_82894905_82895887	-0.942893	6.1036	15.3994	8.70167e-05	0.00289078
chr11_10214697_10215516	-0.942811	4.39582	9.13669	0.00250534	0.0339746
chr12_32227526_32228477	-0.942591	5.38899	11.4958	0.000697533	0.0138402
chr2_138909508_138910459	-0.942455	7.02714	15.5636	7.97763e-05	0.00268763
chr1_187916976_187917948	-0.942369	5.79531	10.6124	0.00112331	0.0194101
chr15_25329449_25330313	-0.942356	4.85989	10.0066	0.00155979	0.0244037
chr5_58692908_58693724	-0.941921	5.25989	9.35936	0.0022185	0.0312684
chr14_67682997_67683859	-0.941667	5.67353	10.74	0.00104846	0.0185261
chr11_131071449_131072509	-0.941443	4.93546	8.35439	0.00384756	0.0455394
chr4_103396230_103397234	-0.941418	5.56412	10.9483	0.0009369	0.0170082
chr11_30846617_30847281	-0.941398	5.52231	9.59951	0.00194629	0.0285359
chr12_56982335_56983308	-0.941216	5.72975	13.9463	0.000188104	0.0053269
chr14_100485089_100486020	-0.940698	5.28844	10.6767	0.00108495	0.0189131
chr8_134802873_134803711	-0.940521	5.34444	12.4124	0.000426495	0.00985708
chr14_97035696_97036876	-0.939878	6.42998	17.8648	2.37173e-05	0.00108927
chr1_61377523_61378299	-0.938955	4.89433	9.10004	0.00255603	0.0345097
chr6_38466514_38467574	-0.938559	5.43154	9.9405	0.00161681	0.0250389
chrX_109081480_109082597	-0.937842	6.25113	14.306	0.000155373	0.00451236
chr18_50034547_50035561	-0.937788	4.92269	11.141	0.000844382	0.0157373
chr9_82697322_82698275	-0.937745	5.10525	11.2263	0.000806474	0.0152726
chr1_215951094_215951970	-0.937722	5.71183	12.8942	0.000329596	0.00818999
chr14_37867935_37869158	-0.937595	6.21575	13.1661	0.000285067	0.0073054
chrX_106944408_106945307	-0.937422	5.50275	11.8172	0.000586873	0.0122036
chr7_7023777_7024635	-0.937111	5.03108	12.0603	0.00051506	0.0112621
chr12_18549167_18550205	-0.937041	5.9559	10.3634	0.00128536	0.0213402
chr10_8938442_8940077	-0.936912	6.14369	13.1073	0.00029415	0.00747336
chr3_42917324_42918235	-0.935559	4.89385	10.5848	0.00114021	0.0196277
chr21_31530038_31530890	-0.935387	4.843	9.9672	0.00159354	0.024784
chr1_80398182_80399214	-0.934863	4.7807	9.46862	0.00209016	0.0301314
chr2_164164006_164164898	-0.934076	5.06347	11.757	0.000606154	0.0124557
chr3_89828802_89829729	-0.932193	5.49452	13.4524	0.000244696	0.00649321
chr3_165455027_165455983	-0.932093	4.98281	10.1093	0.00147521	0.0235191
chr1_160395526_160396592	-0.931791	7.1485	20.1467	7.17237e-06	0.000422364
chr8_117277280_117277985	-0.930836	4.83491	11.419	0.000726972	0.0142646
chr5_51233885_51234729	-0.930519	5.25004	11.3767	0.000743696	0.0145055
chr17_35985734_35986623	-0.930382	5.75551	14.8676	0.000115328	0.00359075
chr5_103791963_103793204	-0.929436	5.58395	10.8035	0.0010131	0.0181615
chr21_22693931_22694856	-0.929411	5.59775	12.5075	0.000405322	0.00953172
chr13_38182878_38183926	-0.929186	5.31277	11.6602	0.000638505	0.0129228
chr1_167976696_167977524	-0.929166	4.92505	10.635	0.00110969	0.0192508
chr7_54387937_54388656	-0.928597	4.5343	8.13162	0.00434999	0.0495752
chr4_105811728_105812778	-0.928475	5.57488	12.0689	0.000512693	0.0112621
chr3_178056021_178057143	-0.928272	6.53266	16.6137	4.58196e-05	0.00179063
chr8_122814654_122815514	-0.926563	5.82952	10.9825	0.000919763	0.0167395
chr13_81741019_81741970	-0.926459	4.87536	9.00867	0.00268702	0.035731
chr2_2965193_2965963	-0.925275	4.4202	8.18405	0.00422603	0.0483933
chrX_54739068_54739908	-0.925251	5.69919	11.6142	0.000654494	0.0131967
chr7_123327925_123329100	-0.924944	6.51478	13.5792	0.000228703	0.00616781
chr6_55181165_55182378	-0.924397	5.59817	11.745	0.000610073	0.012493
chr7_155886345_155887755	-0.923708	7.15776	17.8156	2.43383e-05	0.00110996
chr2_43523678_43524704	-0.923329	6.01955	15.5365	8.09259e-05	0.00271361
chrX_18580456_18581085	-0.923271	4.23953	8.38523	0.00378282	0.0450459
chr10_68549277_68550082	-0.922879	4.24886	8.4349	0.00368088	0.0442469
chr5_105536124_105537135	-0.921622	5.27908	8.11725	0.0043846	0.0498111
chr11_77544430_77545855	-0.921048	7.76573	22.4585	2.1473e-06	0.000151822
chr2_123222151_123223396	-0.920895	5.64835	14.6036	0.000132662	0.00400482
chr4_125274215_125274977	-0.920558	5.1381	9.25151	0.00235301	0.0325664
chr2_16866215_16867108	-0.920126	5.32278	9.79939	0.0017457	0.0263392
chr8_111737452_111739225	-0.919812	6.94242	17.7685	2.49475e-05	0.00112889
chr4_119897962_119899054	-0.91952	6.18757	12.1689	0.00048593	0.0108459
chr2_238514003_238514679	-0.919178	4.52706	8.46708	0.00361631	0.043914
chr12_80319025_80319993	-0.919088	5.43647	11.4747	0.000705484	0.0139629
chr5_136075909_136076939	-0.918071	5.45504	9.32516	0.00226028	0.0316705
chr5_172811819_172813594	-0.917978	7.45317	19.3566	1.08446e-05	0.000589832
chr11_120633615_120634543	-0.917865	5.38808	11.4154	0.000728388	0.0142716
chr4_161989822_161990809	-0.917261	6.28851	14.912	0.000112645	0.00352942
chr9_70320087_70320860	-0.916815	4.9431	11.427	0.000723849	0.0142607
chr8_70154580_70155096	-0.916313	4.67026	9.17873	0.00244844	0.0334138
chr20_24168202_24169240	-0.916195	4.74858	9.92798	0.00162785	0.0251539
chr14_51909671_51910436	-0.916097	4.93663	9.78615	0.00175831	0.0264105
chr11_28281014_28282605	-0.915871	5.92765	10.2916	0.00133635	0.0219767
chr3_159923276_159924436	-0.915649	6.57588	17.9012	2.32669e-05	0.00107317
chr9_75319733_75320740	-0.915587	5.41777	9.8084	0.00173716	0.0262578
chr2_123521186_123521652	-0.915018	4.1834	8.68988	0.00319981	0.0405524
chr3_33498319_33499250	-0.914369	5.45904	10.8251	0.00100131	0.017965
chr8_49703552_49704209	-0.913488	5.05421	10.3248	0.00131252	0.0216345
chr6_151994669_151997885	-0.913438	8.52461	21.554	3.4401e-06	0.000226121
chr10_61396688_61397410	-0.913376	5.09198	11.7841	0.000597394	0.0123584
chr16_54962003_54963064	-0.91328	6.5531	17.6187	2.69922e-05	0.00119131
chrX_54790576_54791493	-0.912645	6.0765	12.7681	0.000352572	0.00854705
chr2_184381986_184383395	-0.912337	5.67929	11.6282	0.000649589	0.0131224
chr1_189872046_189872900	-0.911682	4.99141	9.43533	0.00212845	0.0304438
chr3_167685261_167686479	-0.911627	5.57848	8.20979	0.00416649	0.0480959
chr4_119895869_119896811	-0.911493	5.25557	9.11551	0.00253452	0.0343054
chr1_111856964_111858371	-0.910507	7.98144	19.4296	1.04376e-05	0.000570856
chr6_151978098_151980112	-0.910317	7.94716	17.8062	2.44589e-05	0.00111146
chr2_137964342_137965533	-0.910293	5.54939	8.7034	0.00317617	0.0403956
chr4_152743806_152744567	-0.909886	4.89784	9.32194	0.00226427	0.031685
chr22_27538902_27540487	-0.909879	8.39424	20.7751	5.16509e-06	0.000323971
chr3_128314149_128315697	-0.908964	7.26235	18.4352	1.75782e-05	0.000862617
chr3_176535035_176536329	-0.908001	5.48433	10.3562	0.0012904	0.0213845
chr12_115307771_115308668	-0.907447	6.0017	16.4356	5.03308e-05	0.00192836
chr4_143652514_143653405	-0.907279	4.62227	8.42289	0.00370526	0.0443682
chr8_140025704_140027137	-0.906746	6.63282	16.8357	4.07603e-05	0.0016311
chr9_22126297_22127300	-0.90589	5.70605	10.7101	0.00106553	0.0186667
chr6_142342607_142343675	-0.905349	6.04144	12.8333	0.000340509	0.00837901
chr4_141755938_141756683	-0.904318	4.25559	8.90458	0.00284456	0.0373722
chr12_12583088_12584257	-0.90308	6.32418	16.2696	5.49393e-05	0.00204854
chr11_20019908_20020853	-0.902964	5.40016	11.4555	0.000712822	0.0140822
chr8_122813524_122814529	-0.902329	5.77552	10.665	0.0010918	0.0190172
chr14_36974945_36976117	-0.901832	6.39759	10.9231	0.000949741	0.0172123
chr12_90447565_90448306	-0.900976	4.81723	8.97962	0.00273007	0.0362223
chr10_62539958_62541061	-0.900866	5.32703	9.28451	0.002311	0.0321713
chr12_96417762_96419555	-0.900487	7.14198	18.8342	1.42589e-05	0.00073321
chr10_101757613_101758347	-0.900219	4.45732	8.87631	0.00288895	0.0378167
chr11_82022562_82023460	-0.900054	4.42461	8.72805	0.00313352	0.0400665
chr3_12439246_12440220	-0.899912	5.83464	12.5345	0.000399511	0.00941567
chr7_80030346_80032008	-0.899481	6.52941	13.2516	0.000272347	0.0070528
chr13_27097441_27098459	-0.899161	5.21092	10.2783	0.00134602	0.0220345
chr4_143837691_143838620	-0.89915	5.01075	9.0583	0.00261504	0.0350884
chr2_35540326_35541018	-0.898508	4.63347	9.1716	0.00245799	0.0334748
chr6_115788628_115789521	-0.897773	4.70578	8.95654	0.00276478	0.0365465
chr6_126091387_126092421	-0.897187	5.4579	11.2292	0.000805187	0.0152616
chr13_105730289_105731387	-0.896889	4.86301	8.25597	0.00406182	0.0472941
chr13_25130691_25132012	-0.896619	6.10935	14.8322	0.000117511	0.00363945
chr8_117016048_117016928	-0.896534	5.39864	10.9522	0.000934927	0.0169868
chr1_51805509_51806984	-0.896479	6.8838	16.2168	5.64898e-05	0.00207554
chr6_138945114_138946202	-0.896249	6.70809	17.652	2.65241e-05	0.00117818
chr2_182649621_182651098	-0.896154	6.43345	15.3067	9.13914e-05	0.00299715
chrX_118327713_118328397	-0.896117	4.45843	8.19105	0.00420976	0.04831
chr7_106814936_106815944	-0.89564	6.09014	11.9329	0.000551499	0.0117018
chrX_36788502_36789674	-0.89449	5.14853	9.5178	0.00203489	0.0294965
chr2_226975897_226977054	-0.894435	5.76568	13.2597	0.000271166	0.00704052
chr2_155058910_155059740	-0.894159	5.02245	9.9095	0.00164428	0.0252804
chr14_87580098_87580806	-0.893772	4.96287	9.05625	0.00261798	0.0350918
chr2_186375664_186376571	-0.893091	5.40296	8.35157	0.00385354	0.045585
chr10_116098925_116100173	-0.893035	6.45069	14.1281	0.000170777	0.00489423
chr14_95601431_95602520	-0.892938	6.65827	15.6763	7.51594e-05	0.00256425
chr10_76073051_76074065	-0.892779	5.4662	11.5249	0.000686708	0.0137048
chr2_148282394_148283077	-0.892115	4.50805	8.80038	0.00301169	0.0388896
chr5_165957778_165958739	-0.892081	5.05146	10.0103	0.0015567	0.0243875
chr12_73915728_73917090	-0.891833	6.8085	16.7796	4.19823e-05	0.00166488
chr13_92683975_92684950	-0.891734	6.20784	13.5684	0.000230027	0.00619573
chr3_166027126_166027952	-0.890983	5.62973	12.4917	0.000408764	0.00957266
chr21_16473703_16474545	-0.890499	5.3836	10.5019	0.00119254	0.0202949
chr10_29360998_29361721	-0.889606	4.55133	8.92972	0.00280567	0.0369615
chr5_91119141_91119979	-0.889191	5.01098	8.95546	0.00276641	0.0365465
chr12_96485147_96487700	-0.889054	8.50125	17.5726	2.76539e-05	0.00121057
chr2_195121859_195122870	-0.888897	5.24921	10.69	0.00107715	0.0188149
chr20_54766344_54768001	-0.888858	8.25845	18.2791	1.90785e-05	0.000913302
chr9_81863597_81864550	-0.888416	6.0554	13.7501	0.000208814	0.00576155
chr21_15124093_15125138	-0.888371	5.50213	11.7194	0.000618529	0.0126016
chr10_128596366_128597494	-0.888347	5.37273	12.2274	0.00047093	0.0106549
chr2_143471583_143472931	-0.888058	6.07537	12.568	0.000392413	0.00929937
chr2_163933304_163934544	-0.887629	6.34614	12.808	0.000345148	0.00844099
chr2_165257558_165258807	-0.887446	6.27353	10.6396	0.00110693	0.019234
chr5_104009103_104011375	-0.887366	6.55997	11.9155	0.000556686	0.0117886
chr2_211995861_211996648	-0.886428	5.11368	10.7511	0.00104219	0.0184824
chrX_105431797_105432843	-0.886098	5.62865	12.1831	0.000482249	0.0107861
chr7_155587688_155588770	-0.885475	5.98435	12.2572	0.000463476	0.0105314
chr6_39345433_39346313	-0.885139	6.04187	14.3203	0.000154195	0.00449087
chr2_11596644_11597970	-0.884718	8.2075	22.1555	2.5144e-06	0.000173777
chrX_85971165_85971923	-0.883636	4.60893	8.12229	0.00437242	0.0497458
chr10_67686592_67688278	-0.883558	5.7875	13.0787	0.000298666	0.00756129
chr10_32980343_32981105	-0.883376	5.34868	10.3362	0.00130448	0.0215185
chr4_173966818_173967637	-0.883159	5.26331	9.30088	0.00229044	0.0319266
chr14_99632228_99633446	-0.883155	6.3847	14.7278	0.0001242	0.00379197
chr9_97083949_97084990	-0.882944	5.83635	10.9986	0.00091183	0.0166799
chr9_13084156_13084888	-0.882851	4.86453	8.48119	0.00358838	0.043699
chr11_109673213_109675602	-0.882808	6.79346	13.7258	0.000211529	0.00580664
chr8_134803898_134805058	-0.882769	7.36793	18.5653	1.64184e-05	0.000824526
chr3_73945132_73945761	-0.882689	4.44252	8.70631	0.00317111	0.0403956
chr2_54069262_54070721	-0.882526	6.52232	14.4434	0.000144437	0.00427804
chr8_128749039_128753068	-0.881425	9.27567	19.7968	8.6126e-06	0.000491033
chr2_228038975_228039917	-0.880644	6.28969	15.0379	0.000105371	0.00333066
chr5_98801984_98803294	-0.880373	6.00524	14.4047	0.000147435	0.00433512
chr1_213507227_213508049	-0.880348	5.27384	9.21254	0.00240363	0.0329908
chr18_69114551_69115437	-0.879837	5.51842	8.93055	0.0028044	0.0369615
chr4_40686060_40687065	-0.879473	5.84646	10.348	0.00129618	0.0214639
chr10_29010931_29011858	-0.87875	5.37429	10.4998	0.00119391	0.0203021
chr9_4855856_4857022	-0.878683	6.9183	16.662	4.46669e-05	0.00175196
chr1_6941824_6943744	-0.87676	7.08608	15.305	9.14735e-05	0.00299715
chr10_76330668_76331898	-0.87656	6.61494	12.9918	0.000312855	0.00781918
chr3_12460921_12462320	-0.876287	7.20818	18.9437	1.34631e-05	0.000704076
chr13_95924752_95925504	-0.875986	4.58057	8.33499	0.00388887	0.045854
chr4_117156714_117157480	-0.874917	4.44977	8.3014	0.00396146	0.0465541
chr3_79099359_79100353	-0.874699	4.94583	8.82566	0.00297024	0.0385521
chr2_162409338_162410302	-0.874522	6.03907	13.5116	0.000237094	0.00633843
chr22_41526619_41527207	-0.874179	4.98515	10.0201	0.00154843	0.0243111
chr6_27915206_27916112	-0.874031	5.18788	11.397	0.00073562	0.0144002
chr11_82392490_82393596	-0.873962	6.53275	14.711	0.000125312	0.00382051
chrX_40321451_40322950	-0.873572	6.68264	16.236	5.59227e-05	0.00207242
chr8_135098316_135099320	-0.87346	5.69769	13.2178	0.000277307	0.00715857
chr11_27179411_27180672	-0.873016	5.97595	13.3242	0.000262001	0.00688441
chr2_188936602_188937646	-0.872938	6.20343	13.1882	0.000281718	0.00725179
chr3_163896877_163897860	-0.872612	5.39514	8.10276	0.00441979	0.0499469
chr5_82908415_82909269	-0.872404	4.6568	8.54793	0.00345916	0.0427306
chr5_136093299_136094502	-0.871446	5.40616	10.3685	0.00128181	0.021308
chr3_107482375_107483409	-0.871383	5.68397	11.2674	0.000788799	0.0150929
chr3_107473156_107473896	-0.871204	5.11489	9.25477	0.00234883	0.0325595
chr22_47797276_47798710	-0.870529	6.48323	16.0301	6.23447e-05	0.00222597
chr5_5188760_5189694	-0.870106	6.02142	12.3058	0.000451547	0.0103141
chr2_41199037_41200321	-0.86981	5.41618	11.7942	0.000594169	0.0123154
chr5_124772599_124774232	-0.868556	6.22472	13.0215	0.00030794	0.00773309
chr9_22445048_22445846	-0.86809	4.79529	9.23974	0.00236818	0.0326971
chr5_54907489_54908498	-0.867378	6.13615	12.4209	0.000424566	0.00984425
chr4_113100535_113101334	-0.866466	5.49606	10.2827	0.00134283	0.0219991
chr1_186724911_186725781	-0.86646	5.48164	10.621	0.0011181	0.0193497
chr4_68733298_68734454	-0.866214	5.21205	9.58038	0.00196668	0.0287564
chr9_94790138_94791167	-0.866004	7.18757	17.1961	3.3712e-05	0.0014208
chr3_80147591_80148685	-0.865878	5.50016	11.032	0.00089552	0.0164375
chr9_12768221_12768960	-0.86557	4.91941	9.01168	0.0026826	0.0357248
chr8_79473277_79473948	-0.864915	4.81357	8.83009	0.00296305	0.0385053
chr5_167959680_167960615	-0.864345	5.60178	11.1399	0.000844927	0.0157373
chr6_82582146_82583571	-0.863589	6.28688	15.856	6.8351e-05	0.0023734
chr7_33838364_33839618	-0.862853	6.36137	10.7607	0.00103677	0.0184169
chr7_116936655_116937591	-0.861517	6.20691	13.8996	0.000192841	0.00542531
chr3_175638817_175639804	-0.861328	5.27985	8.7229	0.00314237	0.040132
chr2_112406527_112407562	-0.861168	5.81245	10.5448	0.00116514	0.0199709
chr6_134763499_134764342	-0.861071	5.46081	10.5824	0.00114171	0.0196319
chr18_40563317_40564165	-0.8604	5.10084	9.33674	0.00224604	0.0315663
chr6_51194054_51195226	-0.859831	5.79029	9.55868	0.00199007	0.0290499
chr11_24613735_24614981	-0.859646	5.87195	12.0606	0.00051499	0.0112621
chr1_175676415_175677193	-0.859477	5.33464	9.17228	0.00245708	0.0334748
chr8_117118315_117120677	-0.859327	6.71669	13.8068	0.000202597	0.00561162
chr2_219017410_219018253	-0.858486	6.05608	13.2766	0.000268744	0.00701017
chr2_146067315_146068424	-0.858452	5.06509	9.215	0.0024004	0.0329676
chr4_140050717_140052306	-0.858331	7.24061	17.9849	2.22661e-05	0.00103367
chr3_67334773_67335739	-0.856903	5.00398	9.31044	0.00227852	0.0318016
chr4_137201220_137202180	-0.856424	4.93522	8.59522	0.00337047	0.0420702
chr11_109659767_109660584	-0.855405	5.1692	9.87364	0.00167663	0.025613
chr3_69938469_69940090	-0.855252	5.69212	11.4649	0.000709242	0.0140243
chr16_53016223_53017816	-0.854311	5.88046	12.8657	0.000334659	0.00825852
chr6_114478822_114479558	-0.854162	4.78656	8.17105	0.00425642	0.0486636
chr8_94274368_94276033	-0.853715	6.97122	16.5281	4.79356e-05	0.00185628
chr8_117435303_117436435	-0.852922	6.23095	10.0323	0.00153821	0.0242214
chr7_139742355_139743305	-0.851948	6.19653	11.3939	0.000736837	0.0144109
chr20_58085831_58088084	-0.851853	8.55298	19.4333	1.04174e-05	0.000570856
chr2_82220218_82221300	-0.851732	6.15775	12.7854	0.000349339	0.00849399
chr8_95173694_95174678	-0.851692	6.26468	11.153	0.000838936	0.0156673
chr6_133256296_133257477	-0.849296	6.17764	11.681	0.000631409	0.0128154
chr5_172831693_172833155	-0.848867	7.20791	17.5656	2.7757e-05	0.00121262
chr5_54542436_54543638	-0.848562	5.21366	9.58237	0.00196454	0.0287447
chr3_166129801_166130849	-0.84827	5.39278	8.58499	0.00338945	0.0421947
chr6_168052847_168054230	-0.848138	5.15222	8.1913	0.00420918	0.04831
chr6_145550051_145551006	-0.847264	6.05783	11.2611	0.000791502	0.0151211
chr11_45769187_45770192	-0.847149	5.67813	10.3629	0.00128573	0.0213402
chr20_12987431_12988130	-0.84705	4.96558	8.33013	0.00389928	0.0459239
chrX_9255628_9256390	-0.846552	4.93915	8.83635	0.00295289	0.038443
chr4_129462711_129463489	-0.846299	4.87925	8.33489	0.00388908	0.045854
chr13_50116027_50117163	-0.845963	6.12485	13.0723	0.000299696	0.00757843
chr7_24880051_24881018	-0.845343	4.75629	8.91762	0.00282432	0.037129
chr20_35907048_35907992	-0.844664	4.87605	8.42323	0.00370456	0.0443682
chr16_81891131_81891872	-0.844304	4.76312	9.22962	0.00238131	0.0328188
chr5_19313834_19314801	-0.844198	5.93233	11.2666	0.000789162	0.0150929
chr1_186948741_186949854	-0.84371	6.05304	12.2182	0.000473257	0.0106851
chr3_190524663_190525866	-0.843572	6.3166	15.1992	9.67465e-05	0.00313645
chr1_21450662_21451660	-0.843139	5.92918	12.0418	0.000520221	0.0113175
chr13_112296209_112297261	-0.841815	5.07019	8.58906	0.00338188	0.0421637
chr4_151709494_151710796	-0.841422	6.21467	11.8413	0.000579327	0.0121197
chr9_108768260_108769230	-0.841418	6.06075	11.188	0.000823262	0.0154814
chr1_45682874_45683768	-0.841229	4.85187	8.4021	0.00374788	0.0447289
chr6_158806617_158808101	-0.84106	5.65199	9.73109	0.00181177	0.027062
chr2_217968925_217969941	-0.839901	6.42287	15.0531	0.000104529	0.0033236
chrX_17938069_17938888	-0.8394	4.77505	8.57245	0.00341288	0.0424025
chr7_42406408_42407651	-0.839248	5.29988	8.89729	0.00285594	0.0374888
chr10_117181667_117182484	-0.83919	5.04607	9.22364	0.0023891	0.0328754
chr2_150553717_150555021	-0.838845	6.1696	12.4913	0.000408844	0.00957266
chr12_102163948_102164844	-0.838282	5.58522	9.4595	0.00210059	0.0302559
chr1_76297496_76298307	-0.838006	5.16163	9.31134	0.0022774	0.0318016
chr12_84739522_84740378	-0.837136	4.76409	8.63078	0.0033053	0.0415516
chr4_39216845_39218933	-0.836462	6.95951	14.1087	0.000172546	0.00493178
chr20_17287317_17288071	-0.835959	5.31377	9.06503	0.00260544	0.0350008
chr14_83352744_83353512	-0.835228	4.86279	8.54969	0.0034558	0.0427306
chr8_117159789_117160994	-0.833492	6.34718	10.0227	0.00154626	0.0242948
chr14_37066054_37066938	-0.832831	4.90446	8.21078	0.00416422	0.0480955
chr4_84724011_84725051	-0.832095	4.94844	8.59722	0.00336677	0.0420485
chr11_113149392_113150158	-0.831964	4.56447	8.43842	0.00367375	0.0442373
chr7_67423827_67424655	-0.831792	5.01275	8.72171	0.00314442	0.0401344
chr10_82715838_82717702	-0.830866	6.47944	11.3062	0.00077248	0.014918
chr3_81940941_81941740	-0.830213	5.2649	8.31897	0.00392331	0.0461563
chr4_173568021_173569392	-0.830158	5.44929	8.45711	0.00363619	0.0440565
chr18_11125793_11126972	-0.829977	5.76055	12.0629	0.000514356	0.0112621
chr12_77940476_77941524	-0.829915	5.98368	8.85892	0.00291661	0.0381092
chr12_44032828_44033752	-0.829872	5.19864	9.04626	0.00263233	0.0352081
chr4_8474728_8475610	-0.829624	4.95505	8.79987	0.00301252	0.0388896
chr1_217519053_217519910	-0.828518	5.47386	10.2089	0.00139762	0.0225641
chr10_69516561_69517749	-0.828508	6.21762	11.2752	0.000785476	0.0150876
chr2_12572021_12572933	-0.826519	5.05472	9.30815	0.00228136	0.0318206
chrX_96728630_96729750	-0.826132	5.39832	9.62481	0.00191967	0.0283388
chr3_98332822_98333753	-0.826115	5.48785	8.26209	0.00404814	0.0471603
chr18_28446199_28447169	-0.825249	5.43009	9.45258	0.00210852	0.0303055
chr22_35914857_35916221	-0.825146	6.27398	12.98	0.000314835	0.00785041
chr2_182641678_182642638	-0.825129	5.8842	11.5995	0.000659712	0.0132779
chr5_60500344_60501145	-0.825112	5.08537	8.95236	0.00277112	0.0365863
chr4_48474160_48474995	-0.824284	4.90447	8.42523	0.00370049	0.0443605
chr22_23252027_23252781	-0.824239	5.19395	9.19984	0.00242037	0.033122
chr4_126236731_126237855	-0.823409	5.42801	9.7033	0.00183938	0.0273792
chr7_22599951_22600750	-0.823389	5.27576	9.32786	0.00225696	0.0316446
chr12_79421891_79422891	-0.822983	5.07784	8.55599	0.00344387	0.0426397
chr15_69373453_69376294	-0.822781	7.80502	18.1111	2.08386e-05	0.000980099
chr4_96230473_96231752	-0.822685	5.46766	8.29108	0.00398403	0.0467938
chr8_120218511_120219535	-0.822666	4.98788	8.64759	0.00327495	0.0412855
chr11_82435471_82436450	-0.822262	5.42016	9.91377	0.00164047	0.02524
chr3_191137536_191138899	-0.821685	6.83144	15.3563	8.90241e-05	0.0029393
chr16_68136952_68137810	-0.821364	5.32045	9.65809	0.00188519	0.0279066
chr3_70934638_70936448	-0.821331	6.93167	12.4559	0.000416676	0.00969269
chr11_18513955_18515219	-0.821026	6.83401	12.3543	0.000439963	0.0100924
chrX_99886699_99888355	-0.81984	6.07372	12.257	0.000463513	0.0105314
chr21_35555741_35556873	-0.818976	5.49832	9.25794	0.00234477	0.0325501
chr4_175527488_175528367	-0.818046	5.42874	9.04195	0.00263854	0.0352691
chr12_96077128_96078056	-0.817556	5.43125	9.17089	0.00245895	0.0334748
chr5_122216000_122216885	-0.816695	5.61243	10.1686	0.00142853	0.0229655
chr3_12387919_12388858	-0.816657	6.39805	13.9242	0.000190329	0.00536165
chr10_117457741_117458880	-0.815839	6.12111	10.5253	0.00117753	0.0201351
chr8_87279927_87282459	-0.815676	7.85014	16.9687	3.8001e-05	0.00154403
chr4_40828772_40829740	-0.81544	7.24232	15.1202	0.00010088	0.00323629
chr2_141982376_141983782	-0.81535	6.02467	11.8711	0.000570127	0.0119971
chr12_26962157_26963315	-0.815309	5.91199	10.1427	0.00144871	0.0231859
chr12_80060684_80061595	-0.814937	5.32312	9.88619	0.00166524	0.0255479
chr6_1783660_1785096	-0.814904	5.68873	10.8005	0.00101472	0.0181635
chr4_143639014_143640058	-0.814017	5.89373	9.8456	0.00170238	0.025896
chr9_80970530_80971300	-0.813587	5.17713	9.37226	0.00220294	0.0311201
chrX_139401836_139402951	-0.813524	6.08426	10.6781	0.00108411	0.0189131
chr2_64987287_64988338	-0.813432	5.6721	10.208	0.00139832	0.0225641
chr20_38710201_38711557	-0.813366	5.67758	9.26913	0.00233049	0.0324007
chrX_66836570_66837731	-0.81308	5.38904	8.1486	0.00430943	0.0491912
chr12_31817374_31818224	-0.812751	5.64483	10.2452	0.00137039	0.0222532
chr8_100899610_100901249	-0.810829	6.21079	10.7947	0.00101794	0.0181875
chr6_101072881_101073725	-0.810385	5.55216	9.50965	0.00204394	0.0295643
chr12_2775119_2775886	-0.81025	5.77527	11.2572	0.000793167	0.0151211
chr16_4141890_4143057	-0.810067	7.58707	16.079	6.07536e-05	0.00219469
chr15_68769967_68770865	-0.809862	5.51464	9.58662	0.00196001	0.0286978
chr8_69696805_69698177	-0.809683	5.9898	9.21641	0.00239856	0.0329676
chr14_98439353_98440470	-0.809655	6.06695	11.3877	0.000739321	0.0144463
chr4_98729675_98731080	-0.809136	5.72382	9.00831	0.00268755	0.035731
chr1_167097233_167098118	-0.808748	5.7533	11.4399	0.000718825	0.0141877
chr22_19571458_19572458	-0.808695	6.40688	11.5504	0.000677358	0.0135686
chr21_31823341_31824256	-0.808656	5.82353	11.95	0.000546463	0.0116525
chr1_190814633_190815546	-0.807993	5.19664	9.21121	0.00240538	0.0329938
chr1_24217616_24218381	-0.806869	5.24694	8.54464	0.00346541	0.042762
chr12_18590351_18591564	-0.805898	6.01334	9.39793	0.00217231	0.0309167
chr14_99498043_99499123	-0.805675	5.71373	10.6893	0.00107757	0.0188149
chr10_121416994_121418089	-0.805467	5.75409	11.4251	0.000724599	0.0142624
chr7_80343780_80344917	-0.8038	7.55643	15.5996	7.82691e-05	0.002641
chr4_129701228_129702307	-0.803736	5.85168	10.2397	0.0013745	0.0222802
chr15_60911378_60912297	-0.803641	5.48581	10.1641	0.00143203	0.0229853
chrX_12916687_12917604	-0.803149	6.15984	10.9866	0.000917706	0.0167315
chr12_27667567_27668610	-0.802207	6.07169	11.846	0.000577849	0.0121055
chr7_88494738_88496146	-0.802193	6.43704	12.1475	0.000491542	0.0109145
chr15_79592322_79593214	-0.801927	4.89147	8.48857	0.00357384	0.0435712
chr5_95059115_95060434	-0.801813	6.80757	13.2643	0.000270515	0.00703927
chr2_76912876_76913771	-0.801636	5.03241	8.46506	0.00362034	0.043914
chr10_8912498_8913465	-0.80163	5.8318	9.32865	0.00225598	0.0316446
chr2_60988456_60989464	-0.801029	5.68284	9.51626	0.0020366	0.0294965
chr12_12447616_12448669	-0.800705	5.39337	9.60974	0.00193548	0.0284462
chr12_12477305_12478200	-0.800233	5.37758	8.34573	0.00386596	0.0456816
chr20_34133523_34134316	-0.799841	5.03002	8.36027	0.00383513	0.045432
chr2_224904316_224905251	-0.799597	5.63311	10.5842	0.00114055	0.0196277
chr15_37747677_37748642	-0.799433	7.19809	13.5984	0.000226381	0.00612825
chr1_21440587_21441276	-0.798605	5.97254	10.461	0.0012192	0.0206018
chr2_142039215_142040305	-0.797524	6.11173	10.8651	0.000979941	0.0176406
chr1_65282491_65283231	-0.797459	5.34226	9.04644	0.00263207	0.0352081
chr15_69183733_69184757	-0.79539	6.5434	12.5527	0.000395643	0.009345
chr7_87859462_87860595	-0.794924	6.1792	8.51599	0.00352039	0.0432137
chr2_133978230_133979833	-0.794922	6.48337	13.3069	0.000264438	0.0069315
chr16_23126033_23127359	-0.794918	6.02242	10.3825	0.00127219	0.0212137
chr11_86184052_86185116	-0.794169	5.6134	10.6094	0.00112513	0.0194245
chr4_85671703_85672619	-0.791188	5.54988	9.8275	0.00171922	0.0260762
chr10_91670932_91672503	-0.790667	5.8287	8.97037	0.00274393	0.0363552
chr12_1746696_1748441	-0.790498	7.2578	13.4956	0.00023912	0.00636882
chr5_142954494_142955743	-0.790002	6.98094	13.937	0.000189037	0.00534082
chr9_116709851_116711124	-0.789876	7.58429	14.3764	0.000149665	0.00438868
chr6_65540043_65542344	-0.789365	6.71811	10.4014	0.0012592	0.021113
chr18_20048836_20050312	-0.789108	6.55396	12.9925	0.000312741	0.00781918
chr3_173664959_173666403	-0.788019	6.18468	10.2842	0.00134172	0.0219976
chr12_44856390_44857404	-0.787604	5.89511	9.99907	0.00156619	0.0244368
chr10_8625713_8627139	-0.787124	6.1671	12.399	0.000429567	0.00989615
chr16_19932594_19933918	-0.787117	6.73226	12.6371	0.000378176	0.00903586
chr3_121862524_121863991	-0.78693	6.73298	12.6241	0.000380806	0.00906427
chr21_15493434_15495420	-0.786482	7.52712	15.1257	0.000100583	0.00323159
chr3_134662154_134663424	-0.784638	5.89793	11.0788	0.0008732	0.0161242
chr7_155923264_155924224	-0.784583	6.07505	10.7829	0.00102445	0.0182583
chr21_15880826_15881659	-0.784557	5.04805	8.22002	0.00414308	0.0479028
chr1_216729983_216730881	-0.78228	5.96535	10.637	0.00110847	0.0192451
chr1_184467400_184468336	-0.781781	6.25805	11.4902	0.000699628	0.0138597
chr14_37105361_37107082	-0.781223	7.54377	14.5153	0.000139028	0.00416193
chr2_189798788_189799717	-0.780133	5.70081	8.97689	0.00273416	0.0362542
chr16_80727789_80729011	-0.780058	6.25359	10.7026	0.00106984	0.0187258
chr4_40874911_40875889	-0.779767	5.53638	8.44776	0.00365494	0.0441568
chr10_114510617_114511988	-0.779583	5.75727	10.5494	0.00116226	0.0199375
chr2_14581499_14582590	-0.779014	5.08882	8.2848	0.00399783	0.0468791
chr7_107627421_107628340	-0.778898	5.75142	9.44465	0.00211766	0.0303447
chr18_1292211_1293033	-0.777344	4.88661	8.14238	0.00432426	0.0493342
chr6_142737664_142739538	-0.777091	6.66582	12.2136	0.000474418	0.0107
chr9_31035584_31036515	-0.776116	5.68852	8.11612	0.00438734	0.0498159
chr11_84576299_84577413	-0.774875	6.41451	8.72366	0.00314107	0.040132
chr9_83125432_83127147	-0.774612	7.07299	12.4146	0.000425991	0.00985708
chr1_175684143_175685191	-0.774475	6.64393	13.0388	0.00030511	0.0076882
chr6_120228092_120229211	-0.773693	5.62753	8.52108	0.00351056	0.0431424
chr12_96981866_96982742	-0.77303	5.13799	8.26882	0.00403317	0.0471115
chr2_190113979_190115799	-0.772321	6.71293	9.15924	0.00247465	0.0336008
chr8_131447601_131448497	-0.772055	5.5788	8.25357	0.00406718	0.0473052
chr5_117373091_117374542	-0.770739	7.36877	12.221	0.000472542	0.0106801
chr2_217199076_217199840	-0.769051	5.44166	8.60159	0.0033587	0.0420209
chr9_13171353_13172239	-0.769045	5.61203	8.18435	0.00422534	0.0483933
chr13_99224573_99225576	-0.768641	5.45823	8.84739	0.00293509	0.0383041
chr16_80743455_80744483	-0.768167	6.60359	11.7595	0.000605339	0.0124557
chr2_55033514_55034389	-0.767219	5.49049	8.56366	0.0034294	0.0425437
chr13_43415743_43417603	-0.767061	5.94747	10.3721	0.00127931	0.0212829
chr18_3678560_3679934	-0.766748	6.40439	10.0871	0.00149308	0.0237368
chr12_59590354_59591303	-0.765296	5.56331	8.32663	0.0039068	0.0459872
chr10_161791_163310	-0.764599	6.10758	10.7391	0.00104896	0.0185261
chr5_102772571_102773447	-0.764301	5.83791	9.61337	0.00193166	0.0284183
chr16_52024758_52025872	-0.764221	6.34745	9.84011	0.00170748	0.0259368
chr9_127656626_127657526	-0.763456	6.3763	11.2879	0.000780124	0.0150251
chr20_51395999_51396779	-0.762704	5.44493	9.45001	0.00211148	0.0303055
chr2_57220571_57221810	-0.761676	6.09848	9.79322	0.00175157	0.0263643
chr10_45285789_45286645	-0.760125	5.41313	8.52284	0.00350716	0.0431253
chr14_31846558_31847760	-0.759499	6.33857	10.7311	0.0010535	0.0185302
chr16_78890225_78891395	-0.75925	6.22304	11.6607	0.000638328	0.0129228
chr20_36170984_36172597	-0.758385	6.33631	11.2414	0.000799921	0.0151886
chr17_59182774_59184526	-0.757276	7.49677	11.7958	0.000593658	0.0123154
chr2_85339513_85341116	-0.757224	6.57355	11.9929	0.000534046	0.0115365
chr17_52774935_52775845	-0.756671	6.47634	11.1776	0.000827896	0.0155549
chr1_195996906_195998073	-0.756559	5.65945	8.34917	0.00385863	0.0456201
chr7_107455605_107456266	-0.755216	6.10018	10.3455	0.00129793	0.0214684
chr1_200570604_200571763	-0.753748	6.16125	9.82631	0.00172034	0.0260762
chr1_83293461_83294489	-0.753126	5.4977	8.4788	0.00359309	0.04372
chr8_91851169_91854154	-0.752917	7.71263	14.0516	0.000177866	0.00507709
chr21_42658634_42660578	-0.752481	7.85949	15.0811	0.00010299	0.00328927
chr13_112715426_112716377	-0.751762	6.11591	10.7838	0.00102395	0.0182583
chr7_1137326_1138434	-0.750261	6.4928	10.3897	0.00126723	0.0211474
chr1_189937238_189939081	-0.749668	6.34662	10.5228	0.00117912	0.0201463
chr16_79206227_79207856	-0.748332	6.88434	12.5486	0.000396501	0.00935498
chr12_103813140_103814817	-0.748106	6.52451	11.3529	0.000753305	0.0146133
chr5_66859394_66861097	-0.747537	6.16667	9.18567	0.00243917	0.0333296
chr12_88680231_88681362	-0.747292	6.93665	11.2476	0.000797281	0.0151787
chr22_27543967_27546392	-0.746374	8.38409	13.3808	0.00025422	0.00670454
chr8_22652283_22653239	-0.74566	6.48565	11.8195	0.000586135	0.0122036
chr1_144380106_144381111	-0.745382	6.47848	9.67582	0.00186709	0.0276576
chr10_63811390_63812191	-0.745118	5.75878	8.18843	0.00421583	0.0483538
chrX_16590004_16591535	-0.744841	7.4343	12.7358	0.000358727	0.00865374
chr10_8210017_8211099	-0.743606	6.45626	10.2497	0.00136704	0.0222532
chr2_11555691_11556960	-0.742518	8.41909	13.8601	0.000196931	0.0055115
chr12_46701510_46702660	-0.741188	7.11105	13.2227	0.000276572	0.00715359
chr1_144437536_144439253	-0.741068	7.52839	14.7923	0.000120026	0.00369604
chr5_5388085_5389666	-0.740375	6.09537	10.121	0.00146593	0.0234091
chr3_183051103_183052409	-0.739312	6.96157	12.2385	0.00046814	0.0106178
chr3_134653949_134655404	-0.738861	7.44761	12.4139	0.000426146	0.00985708
chr12_78467151_78468140	-0.738303	6.18418	10.4876	0.00120179	0.0203878
chr7_117365074_117366066	-0.738004	5.67631	8.47044	0.00360964	0.0438584
chr2_188853546_188854501	-0.737771	5.8861	9.07491	0.0025914	0.0348656
chr10_63541887_63542854	-0.735334	6.71604	10.2405	0.00137387	0.0222802
chr10_21520050_21521146	-0.735257	5.83261	9.19944	0.00242089	0.033122
chr8_29199929_29200881	-0.735137	5.88329	8.50468	0.00354234	0.0434006
chr3_40434315_40435245	-0.735009	5.43108	8.26271	0.00404677	0.0471603
chr1_77685432_77686437	-0.7348	5.84106	8.91788	0.00282393	0.037129
chr18_13529421_13531245	-0.733386	7.18392	11.9742	0.000539414	0.011571
chr1_187954872_187956094	-0.73252	5.66483	8.66429	0.00324507	0.0410513
chr9_737137_738204	-0.730577	6.06506	10.9003	0.000961491	0.0173928
chr2_217938855_217941154	-0.730421	7.25035	11.6262	0.000650294	0.0131243
chr4_38140338_38141222	-0.729601	5.91546	9.501	0.0020536	0.029684
chr5_72167084_72167973	-0.729533	5.7872	8.42945	0.00369192	0.0442974
chr21_15497503_15499376	-0.729531	6.37091	8.10711	0.00440919	0.0498796
chr10_62839357_62840712	-0.728239	6.34704	9.96724	0.0015935	0.024784
chr13_108369271_108370476	-0.72778	6.72489	11.7418	0.000611122	0.012493
chr8_89542448_89543908	-0.727489	6.34429	8.51367	0.00352489	0.0432442
chr7_16852758_16854238	-0.726686	6.44148	11.4302	0.000722592	0.014249
chr15_82213289_82214427	-0.726475	6.78735	11.362	0.000749641	0.0145685
chr8_116919355_116921140	-0.726041	7.84161	13.8385	0.000199215	0.00556095
chr3_162611966_162614196	-0.725418	7.72624	13.3125	0.000263637	0.00691894
chr6_20308703_20309635	-0.725201	5.77663	9.54859	0.00200103	0.0291792
chr15_88260741_88261590	-0.723529	5.88449	8.10927	0.00440394	0.0498726
chr6_144322381_144323309	-0.722724	5.47896	8.23423	0.00411076	0.047606
chr2_217665281_217666128	-0.722506	6.09993	8.13435	0.00434344	0.0495267
chr3_190972998_190974321	-0.722385	5.9651	9.33562	0.00224742	0.0315663
chr8_119943264_119944229	-0.721155	5.64616	8.2804	0.00400753	0.0469423
chr1_231937692_231938716	-0.720911	5.74205	9.68936	0.00185338	0.0274924
chr7_27266234_27267053	-0.720789	5.73634	8.84487	0.00293914	0.0383336
chr6_15924946_15925926	-0.71981	5.69599	8.77075	0.00306099	0.0393969
chr11_27393677_27395607	-0.718632	5.93556	8.80506	0.00300397	0.0388624
chr2_20520584_20521721	-0.71764	5.98578	8.46532	0.00361982	0.043914
chr3_191042114_191043892	-0.717488	6.71609	11.8589	0.000573873	0.0120457
chr7_35031205_35032828	-0.716284	6.88006	12.1863	0.000481413	0.0107817
chr12_15287069_15288051	-0.71623	5.99304	8.4987	0.003554	0.0435021
chr6_135573505_135574817	-0.715767	6.94867	11.712	0.000620972	0.0126394
chr6_49743066_49744545	-0.714383	6.24881	9.59588	0.00195014	0.0285728
chr7_156001299_156002336	-0.714377	6.46737	10.4914	0.0011993	0.0203616
chr1_65221122_65222102	-0.71391	6.06866	8.19141	0.00420892	0.04831
chr10_8489152_8490402	-0.713676	6.58822	10.0405	0.00153135	0.0241666
chr3_170070669_170072762	-0.713267	7.10432	11.0836	0.00087095	0.0161242
chr2_231795478_231796564	-0.712869	5.67526	8.86217	0.00291141	0.0380691
chr7_139656344_139657292	-0.712455	5.92696	8.56234	0.00343188	0.0425437
chr15_93135951_93137291	-0.71217	6.67673	9.78614	0.00175833	0.0264105
chr12_104131971_104134011	-0.711477	6.59071	9.8216	0.00172474	0.0260884
chr6_152064146_152065472	-0.711035	6.33314	9.82765	0.00171908	0.0260762
chr1_198252222_198253253	-0.710916	7.11637	11.5584	0.000674452	0.0135356
chr9_83522043_83523063	-0.710152	6.16498	8.37137	0.00381178	0.0452652
chr12_59214567_59216050	-0.708814	6.60156	10.412	0.00125202	0.0210736
chr19_46118544_46119655	-0.708237	6.04391	8.77419	0.00305523	0.0393464
chr7_131451430_131453072	-0.70799	6.46184	10.7414	0.00104764	0.0185261
chr4_89474777_89475847	-0.707562	6.41952	9.49129	0.0020645	0.0298214
chr4_105711474_105712725	-0.704677	5.88916	9.25234	0.00235194	0.0325664
chr5_17358009_17360134	-0.704404	8.15564	12.7954	0.000347464	0.00846757
chr16_33287693_33288831	-0.704374	6.21664	8.37592	0.00380224	0.0452021
chr1_42106136_42107127	-0.703784	6.03827	9.23619	0.00237279	0.0327347
chr9_128444700_128445582	-0.703293	6.40738	10.6439	0.00110433	0.0192043
chr7_80407231_80411375	-0.700647	8.20005	13.0603	0.000301617	0.00761806
chr12_22459605_22460792	-0.70057	5.66067	8.19438	0.00420204	0.0483034
chr10_6378568_6380573	-0.699995	6.99922	11.7722	0.000601226	0.0124138
chr3_32126693_32127430	-0.698733	6.10996	8.63055	0.00330572	0.0415516
chr12_43963915_43964864	-0.698025	5.69821	8.43414	0.00368242	0.0442469
chr20_41789537_41790802	-0.696384	6.92518	11.257	0.000793237	0.0151211
chr6_163665283_163666785	-0.695584	6.13337	8.37593	0.00380222	0.0452021
chr5_66565343_66568005	-0.695068	7.81016	12.4662	0.00041439	0.00964995
chr3_170078005_170079024	-0.692073	5.93073	8.37664	0.00380075	0.0452021
chr10_3616813_3618003	-0.692049	6.43386	9.61861	0.00192616	0.0283939
chr8_125934494_125937565	-0.6918	8.40378	10.2654	0.00135547	0.0221387
chr14_94172583_94173641	-0.691763	6.43278	9.74773	0.00179544	0.0268928
chr3_178153800_178154844	-0.69141	6.36716	9.44702	0.00211493	0.0303257
chr8_88102078_88104438	-0.689755	6.98215	10.7576	0.00103854	0.018433
chr6_20848240_20849719	-0.689223	5.99994	8.84876	0.00293288	0.0382985
chr17_70267356_70269116	-0.68788	7.27781	11.1411	0.000844337	0.0157373
chr8_68811832_68812870	-0.687095	5.87913	8.68992	0.00319975	0.0405524
chr1_213715495_213716917	-0.686543	6.14411	8.63124	0.00330446	0.0415516
chr8_117068640_117070021	-0.686329	7.64143	9.62092	0.00192374	0.0283794
chr5_55361179_55362169	-0.685948	6.17585	8.33343	0.00389221	0.0458657
chrX_9931583_9932557	-0.685911	6.47624	8.79724	0.00301686	0.0389222
chr3_89635459_89636763	-0.685176	6.32986	9.27416	0.00232409	0.0323327
chr5_95073414_95074683	-0.68345	7.22564	10.7808	0.00102558	0.0182633
chr15_90531991_90533009	-0.683408	5.84212	8.72862	0.00313253	0.0400665
chr13_32591481_32592967	-0.6825	7.26042	11.5074	0.000693203	0.0137833
chr5_11786365_11788212	-0.679522	6.61098	9.0137	0.00267964	0.0357075
chr12_58652789_58654634	-0.679438	7.30866	8.82759	0.0029671	0.0385347
chr8_122245407_122247329	-0.679387	7.14312	8.8103	0.00299535	0.0387844
chr3_195079741_195080886	-0.676836	6.18816	8.96955	0.00274516	0.0363552
chr3_141117457_141118970	-0.676147	6.58601	9.20979	0.00240725	0.0329983
chr8_101827339_101828424	-0.673768	7.25235	10.2253	0.00138528	0.0224211
chr14_65353062_65354150	-0.673274	6.6085	9.53727	0.00201341	0.0293199
chr12_58780544_58782269	-0.671685	6.37098	9.13218	0.00251152	0.0340155
chr14_29434290_29435884	-0.671434	5.80581	8.40355	0.00374488	0.044718
chr2_226691252_226693507	-0.671257	7.78295	9.41832	0.00214828	0.0306608
chr1_215814090_215815372	-0.671206	6.29987	8.2784	0.00401195	0.0469423
chr12_12927268_12928379	-0.67092	7.247	9.93562	0.00162111	0.0250857
chr20_54944862_54945683	-0.670516	6.25016	8.88135	0.00288098	0.0377353
chr18_41626919_41627978	-0.670323	5.91141	8.1954	0.00419968	0.0483034
chrX_12921601_12923014	-0.668848	5.88735	8.27894	0.00401076	0.0469423
chr3_103381690_103382906	-0.668013	6.64608	8.65573	0.00326034	0.041127
chr6_120045459_120046760	-0.667564	6.72297	9.7767	0.00176737	0.0265279
chr7_115853350_115854425	-0.666392	6.50511	8.75094	0.00309442	0.0396846
chr2_219971538_219973841	-0.665467	7.77911	11.5334	0.000683573	0.0136804
chr16_76589416_76590565	-0.664944	6.34494	8.14875	0.00430909	0.0491912
chr6_126079937_126081495	-0.664449	6.81073	8.19576	0.00419883	0.0483034
chr5_125728856_125730442	-0.664256	6.26711	8.65566	0.00326046	0.041127
chr10_76251009_76252503	-0.661919	6.31545	8.49426	0.00356268	0.043547
chr5_36702572_36704563	-0.661596	6.87403	9.382	0.00219126	0.0310474
chr6_53437143_53438973	-0.66089	6.52684	9.42629	0.00213897	0.0305685
chr6_12439368_12440817	-0.658193	6.42101	8.83117	0.00296128	0.0385053
chr12_12916009_12917597	-0.658185	7.78718	11.3586	0.000750982	0.0145814
chr4_103004640_103006650	-0.657208	6.68297	8.23224	0.00411527	0.0476326
chr15_61552059_61553768	-0.655946	6.5858	9.92334	0.00163196	0.0251811
chr6_128960762_128962545	-0.655575	7.02902	8.70528	0.0031729	0.0403956
chr15_69330836_69332255	-0.655043	6.69731	9.94404	0.00161371	0.0250389
chr3_109200439_109201448	-0.652963	7.16509	9.435	0.00212883	0.0304438
chr11_85888063_85889169	-0.652563	6.74192	8.4902	0.00357064	0.043557
chr1_181204474_181205698	-0.648012	6.1823	8.38659	0.00377999	0.0450372
chr8_94183662_94184532	-0.647082	5.86612	8.68739	0.00320419	0.0405839
chr20_49764572_49766930	-0.646999	7.83683	8.61873	0.00332725	0.0417868
chr17_52772584_52773768	-0.646857	6.6075	9.34175	0.00223991	0.031529
chr8_86650414_86653025	-0.646546	7.73602	8.84001	0.00294698	0.0383893
chr16_2836247_2837458	-0.645692	6.31687	8.41547	0.00372041	0.0445
chr2_11588125_11589268	-0.645122	7.37206	10.509	0.00118797	0.0202652
chr3_125630322_125631275	-0.643705	6.00428	8.1136	0.00439345	0.0498171
chr6_152052131_152054751	-0.641716	6.99555	8.44059	0.00366936	0.0442305
chr15_59829592_59830718	-0.640249	6.20576	8.53201	0.00348954	0.0429845
chr7_93018243_93019852	-0.63683	6.64847	8.12265	0.00437157	0.0497458
chr6_114070391_114071599	-0.63677	7.01072	10.2125	0.00139495	0.0225436
chr7_3221791_3222921	-0.631758	6.29186	8.26324	0.00404558	0.0471603
chr14_92553065_92554199	-0.626486	7.18619	8.45003	0.00365038	0.044129
chr1_175654963_175656539	-0.622209	6.8895	8.15173	0.004302	0.0491585
chr15_68170849_68172016	-0.621722	6.5335	8.36937	0.00381597	0.0452652
chr2_20537224_20538890	-0.616709	6.68435	8.76167	0.00307627	0.0395226
chr12_58848035_58849165	-0.611226	6.67529	8.67551	0.00322515	0.0408254
chr11_86094507_86096367	-0.606426	7.5657	8.7575	0.00308331	0.0395658
chr3_15649713_15651374	-0.605566	6.94438	8.53825	0.00347761	0.0428845
chr11_85216055_85218040	-0.60371	8.45688	9.37619	0.00219822	0.0310846
chr20_58070176_58073108	-0.603694	8.78454	10.1082	0.0014761	0.0235191
chr3_158012564_158013876	-0.601803	7.59246	9.60859	0.00193669	0.0284462
chr17_35827152_35828422	-0.601572	7.09675	9.40887	0.00215939	0.0307784
chr22_30311206_30312938	-0.594079	6.64474	8.28509	0.00399719	0.0468791
chr3_15652062_15653434	-0.589724	6.759	8.11044	0.00440111	0.0498669
chr2_237397695_237399816	-0.588492	7.73232	8.43294	0.00368484	0.0442469
chr17_35731586_35732825	-0.585013	7.26766	8.22182	0.00413897	0.047881
chr21_40675670_40678209	-0.582367	7.94745	9.39365	0.00217738	0.0309266
chr12_115311902_115313812	-0.581417	8.34964	8.6633	0.00324682	0.0410513
chr8_128863211_128864675	-0.576277	7.04412	8.52708	0.003499	0.0430742
chr12_50895388_50896463	-0.567058	7.2153	8.12155	0.00437422	0.0497458
chr21_40630987_40635369	-0.563107	8.1634	8.39986	0.0037525	0.0447593

## Sheet: Upreg FDR<0.05
	logFC	logCPM	LR	PValue	FDR
chr16_1635355_1636864	0.596224	6.63538	8.1942	0.00420245	0.0483034
chr6_44321478_44323927	0.611523	6.74454	8.23816	0.00410187	0.0475543
chr20_42432229_42433461	0.613934	6.5537	8.80443	0.00300499	0.0388624
chr8_125280850_125282836	0.614921	7.2701	9.51854	0.00203406	0.0294965
chr8_126300370_126302775	0.618913	7.06536	8.25	0.0040752	0.0473728
chr6_152263276_152264580	0.620072	6.42815	8.41984	0.00371148	0.0444179
chr17_55073646_55076697	0.620184	7.28794	10.8885	0.00096761	0.0174332
chr20_48490238_48491950	0.621078	7.23384	9.31695	0.00227043	0.0317506
chr1_114018476_114020400	0.623107	6.64116	8.99006	0.00271453	0.0360606
chr16_86441910_86446283	0.625094	7.67024	10.4694	0.00121369	0.0205409
chr12_50960043_50961492	0.628001	7.21874	8.95793	0.00276268	0.0365421
chr1_205560608_205562099	0.641098	6.63684	9.39278	0.00217841	0.0309266
chr6_43172061_43173777	0.642428	5.98679	8.42883	0.00369317	0.0442974
chr8_129257355_129259384	0.642439	7.9767	10.2855	0.00134079	0.0219976
chr17_58323494_58325189	0.646424	6.86781	10.0881	0.00149229	0.0237368
chr19_43865572_43867441	0.649296	6.78187	10.2716	0.00135091	0.0220978
chr12_123964076_123966375	0.649323	6.96363	10.8502	0.000987864	0.0177535
chr16_73896422_73897652	0.654992	6.57286	10.0812	0.00149793	0.0237612
chr17_53333266_53334367	0.656325	6.52104	9.9652	0.00159527	0.024793
chr8_143840978_143842288	0.660716	6.42677	9.45091	0.00211045	0.0303055
chr16_78696163_78697223	0.665025	5.8969	8.6994	0.00318315	0.0404605
chr12_78602547_78603902	0.668663	6.31786	8.4538	0.00364282	0.0440872
chr5_77926171_77927329	0.670441	5.71913	8.26693	0.00403738	0.0471115
chr12_51672541_51674143	0.672171	6.90805	8.79549	0.00301976	0.0389362
chr17_62128784_62129771	0.675595	5.73389	8.17346	0.00425078	0.0486508
chr1_108376803_108379276	0.684178	7.10453	11.2664	0.000789244	0.0150929
chr10_73760609_73762359	0.68445	6.62404	11.3135	0.000769475	0.0148733
chr1_159257146_159259168	0.685643	6.04786	9.24066	0.002367	0.0326971
chr1_148177354_148178517	0.686936	6.18288	10.0302	0.00153992	0.0242306
chr16_76310422_76311976	0.690259	5.89177	8.11412	0.00439218	0.0498171
chr1_159319331_159320471	0.692694	6.20213	8.37237	0.00380968	0.0452652
chr18_19884963_19886529	0.693797	5.65841	8.49281	0.00356552	0.043547
chr2_152581593_152582291	0.694735	5.82027	8.65699	0.0032581	0.041127
chr14_101622169_101624749	0.695485	6.57265	9.19617	0.00242522	0.0331601
chr3_11525195_11526808	0.699563	6.06731	10.141	0.00145005	0.02319
chr8_89088692_89090016	0.701232	5.65138	9.03034	0.00265535	0.0354154
chr14_91291224_91292451	0.702314	5.82692	9.14192	0.00249819	0.0338991
chr12_49295498_49296606	0.704969	6.2684	9.20117	0.0024186	0.033122
chr16_11798558_11799696	0.706689	5.37181	8.18542	0.00422284	0.0483933
chr1_115661267_115662395	0.709431	6.15468	10.3917	0.00126586	0.0211409
chr7_6391240_6392457	0.710048	5.84798	9.87422	0.00167611	0.025613
chr14_101721155_101722349	0.714081	6.01704	9.23947	0.00236854	0.0326971
chr8_144269597_144271060	0.71485	6.72882	12.391	0.00043141	0.00991735
chr15_76370764_76371900	0.715953	6.19383	10.6505	0.0011004	0.0191514
chr2_28584287_28585378	0.716069	5.49668	8.28691	0.00399319	0.0468758
chr10_73701914_73704209	0.717952	6.59736	10.2847	0.0013414	0.0219976
chr1_199588415_199589925	0.719604	6.57376	10.3783	0.00127503	0.0212445
chr1_220126758_220127842	0.720069	5.73189	8.27969	0.00400911	0.0469423
chr20_20477117_20478940	0.720792	6.17172	10.6227	0.00111706	0.0193475
chr12_116974325_116975279	0.722019	5.77854	9.38517	0.00218747	0.0310142
chr10_4709719_4711056	0.7242	5.51552	8.52351	0.00350587	0.0431253
chr8_121949820_121950800	0.726808	5.39056	8.88737	0.0028715	0.0376341
chr13_23598965_23600108	0.728072	5.72471	8.55979	0.00343668	0.0425753
chr9_89508375_89509809	0.731374	5.98994	10.4859	0.00120289	0.0203902
chr20_42381681_42382680	0.733082	5.41198	8.54797	0.00345908	0.0427306
chr8_105171308_105172523	0.734874	5.20136	8.4555	0.00363942	0.0440708
chr1_177252457_177253859	0.736865	6.07671	11.5277	0.000685666	0.0136968
chr8_55019803_55020878	0.738919	5.66438	8.92784	0.00280856	0.0369671
chr7_43653813_43654753	0.739916	5.8123	9.33833	0.0022441	0.0315663
chr17_54218501_54220122	0.743009	7.44063	11.944	0.000548234	0.0116671
chr4_26711335_26712142	0.745435	5.1773	8.36962	0.00381546	0.0452652
chr12_105044066_105045002	0.745676	5.35448	9.16843	0.00246225	0.0334748
chr3_16567075_16567850	0.745874	5.31628	9.04006	0.00264127	0.0352837
chr12_48298908_48299937	0.747447	5.84249	9.80235	0.00174289	0.0263258
chr6_11522561_11523459	0.747691	5.34116	8.70742	0.00316917	0.0403956
chr20_25107293_25108273	0.748006	5.46044	9.04843	0.0026292	0.0352081
chr15_49875409_49877141	0.74912	6.96906	13.8338	0.000199709	0.00556749
chr12_124099579_124100652	0.749544	5.56717	8.60763	0.00334757	0.0419061
chr2_88680342_88681376	0.754319	5.2607	8.60926	0.00334458	0.0419061
chr14_49498716_49499772	0.756438	5.54901	9.70019	0.00184249	0.0274065
chr6_36459163_36459950	0.756483	5.13804	8.40647	0.00373888	0.0446712
chr3_191786176_191787629	0.76208	5.80007	8.30596	0.00395152	0.0464628
chr14_76309315_76310273	0.763142	5.39125	8.69405	0.00319251	0.0405244
chr8_126425271_126426113	0.763225	5.39837	9.10633	0.00254726	0.0344128
chr2_241681066_241682187	0.764139	5.99264	10.507	0.00118921	0.0202704
chr16_2005106_2006098	0.764489	5.80922	11.1909	0.000821988	0.0154709
chr4_14760396_14761248	0.764527	5.23478	8.20377	0.00418035	0.04823
chr17_43937453_43938773	0.766048	5.66518	8.71742	0.00315184	0.0402051
chr10_134348535_134349524	0.766828	5.24053	8.53192	0.00348971	0.0429845
chr5_74247936_74248965	0.768325	5.18502	8.74287	0.00310815	0.0398369
chr7_7570204_7571083	0.768469	5.20394	8.89233	0.00286371	0.0375549
chr12_6301060_6301917	0.768504	5.67384	10.1644	0.00143181	0.0229853
chr17_7982546_7983876	0.768542	5.43904	9.79754	0.00174745	0.0263392
chr17_53722121_53722974	0.768606	4.8953	8.5445	0.00346569	0.042762
chr16_1071905_1073451	0.768996	5.44634	8.58501	0.00338942	0.0421947
chr6_147241072_147242070	0.769852	5.04009	8.33871	0.00388092	0.045808
chr12_27223575_27224620	0.770011	5.70884	8.58035	0.0033981	0.0422433
chr3_9438749_9440252	0.772244	6.18629	12.0897	0.000507	0.0111769
chr6_1631154_1632330	0.772692	5.10607	8.4754	0.00359982	0.0437639
chr12_88035102_88036110	0.774489	5.46509	9.69548	0.00184721	0.0274578
chr1_199405479_199407169	0.776512	6.86394	13.0085	0.000310088	0.0077681
chr9_131687738_131688378	0.777595	4.88357	8.24717	0.00408155	0.047421
chr9_128593260_128594253	0.779122	6.07611	9.99977	0.0015656	0.0244368
chr9_109850493_109851888	0.780339	5.8733	12.4719	0.000413114	0.00964113
chr10_130229205_130230077	0.781104	5.16563	8.39677	0.00375888	0.0448105
chr19_43981278_43982665	0.783066	5.74428	9.45524	0.00210547	0.0302911
chr5_122874994_122876070	0.783912	5.21833	9.09673	0.00256067	0.0345506
chr1_110347566_110348945	0.785899	6.19455	11.2836	0.000781966	0.0150336
chr3_72401635_72402584	0.787337	5.52007	9.52416	0.00202785	0.0294703
chr4_39192754_39193509	0.789063	5.48638	9.37048	0.00220508	0.0311201
chr17_75504281_75505093	0.78931	5.1362	8.56219	0.00343216	0.0425437
chr14_55093084_55094250	0.790506	5.60283	11.153	0.000838981	0.0156673
chr8_135835265_135836189	0.790725	5.43213	9.62725	0.00191712	0.0283207
chr10_15543187_15544055	0.791495	5.61607	9.7979	0.00174711	0.0263392
chr11_61485833_61488368	0.791594	6.83504	16.2242	5.62701e-05	0.00207554
chr9_136734360_136735403	0.793515	5.79833	11.9473	0.000547265	0.011658
chr1_10370032_10371343	0.795482	5.45486	9.37984	0.00219384	0.0310541
chr15_98025083_98026441	0.797115	5.07662	9.16943	0.00246091	0.0334748
chr17_16242105_16243215	0.798431	5.43982	9.00797	0.00268805	0.035731
chr3_24289292_24290813	0.80165	5.24815	8.82264	0.00297516	0.0385695
chr17_63404969_63405935	0.805	5.8482	12.0333	0.000522575	0.0113457
chr9_123774238_123775426	0.806075	5.75389	8.76666	0.00306787	0.0394619
chr20_25166188_25167121	0.806259	5.75609	10.6951	0.00107419	0.0187865
chr14_49528958_49529917	0.806508	6.25127	9.74138	0.00180165	0.0269671
chr5_168006413_168007326	0.807083	4.82038	8.26809	0.0040348	0.0471115
chr2_3583345_3584545	0.808176	5.3904	10.1593	0.00143576	0.0230129
chr6_29828136_29829315	0.80971	5.28476	10.0054	0.00156083	0.0244037
chr5_14088666_14089834	0.809891	6.02199	12.1612	0.000487951	0.010863
chr11_44278753_44279729	0.811122	5.08754	8.49197	0.00356718	0.043547
chr17_77299243_77300429	0.812951	5.45168	11.07	0.000877365	0.0161733
chr1_180421793_180422701	0.81677	5.10183	9.73892	0.00180407	0.0269844
chr12_123578069_123579385	0.817315	5.84493	11.0382	0.000892515	0.0163963
chr7_872926_874356	0.817375	6.91538	12.7081	0.000364075	0.00875328
chr16_85797712_85798985	0.818552	5.93486	11.1994	0.000818245	0.0154175
chr1_36724976_36725637	0.81883	4.71203	8.47825	0.00359418	0.04372
chr11_14315033_14315932	0.820324	4.90868	8.98036	0.00272898	0.0362223
chr3_121361386_121362238	0.821552	5.50102	9.33479	0.00224844	0.0315663
chr21_39200659_39201539	0.822411	5.79641	11.9901	0.000534825	0.0115373
chr10_102113944_102115242	0.822543	5.16559	8.70348	0.00317603	0.0403956
chr11_117452409_117453220	0.823109	5.21492	10.4591	0.00122044	0.0206065
chr19_19562568_19563538	0.823436	5.17838	9.37133	0.00220406	0.0311201
chr5_37753203_37754213	0.82346	5.17276	10.2303	0.00138153	0.0223773
chr7_4750725_4751767	0.824067	5.50363	10.7324	0.00105277	0.0185302
chr15_65253866_65254955	0.825592	5.40012	10.3979	0.00126159	0.0211153
chr4_7942842_7943932	0.826057	5.67821	11.2241	0.000807399	0.0152766
chr2_168818755_168819923	0.827117	4.7856	9.02984	0.00265607	0.0354154
chr15_61756529_61757690	0.829004	5.54459	9.85562	0.00169314	0.0258101
chr22_36613346_36614258	0.829277	5.27728	11.171	0.000830857	0.0155833
chr2_33490199_33491136	0.829297	5.31896	9.91629	0.00163822	0.02524
chr22_31487027_31487938	0.830205	4.82174	8.49165	0.0035678	0.043547
chr11_65027625_65033060	0.830677	7.83857	17.9249	2.29792e-05	0.00106443
chr7_155436698_155437869	0.833875	6.02204	14.242	0.000160742	0.0046438
chr2_181336333_181337144	0.837	4.74672	8.34165	0.00387464	0.0457591
chr14_104569452_104570612	0.838702	5.42323	9.89505	0.00165724	0.0254577
chr3_183412757_183413707	0.83977	5.11639	9.69265	0.00185007	0.0274812
chr3_185167890_185168603	0.839793	4.66441	8.61813	0.00332833	0.0417868
chr6_37132088_37133041	0.841753	5.14533	9.68128	0.00186155	0.0275946
chr6_35334730_35335713	0.842021	5.45559	11.1369	0.000846257	0.0157484
chr1_223708186_223709755	0.842151	5.7094	11.2663	0.000789265	0.0150929
chr1_149550224_149551377	0.842258	6.57634	14.4426	0.000144499	0.00427804
chr11_73526581_73527851	0.844589	6.41041	14.4564	0.000143443	0.00427236
chr11_129106342_129107123	0.844684	4.72091	8.19988	0.00418932	0.0482856
chr2_102647143_102648064	0.844776	4.77567	8.12296	0.00437082	0.0497458
chr15_91147782_91149003	0.845714	6.62189	15.8996	6.67929e-05	0.00234583
chr19_37556172_37557228	0.845994	5.89512	11.8223	0.00058525	0.0122036
chr12_5068004_5068851	0.846661	5.04547	10.2692	0.00135271	0.0221104
chr12_78217364_78218700	0.846731	6.11609	11.2843	0.000781637	0.0150336
chr15_61098617_61099463	0.846959	5.11561	10.3218	0.00131467	0.0216533
chr5_172561192_172563064	0.84857	5.6902	11.7408	0.000611458	0.012493
chr8_142232839_142233944	0.85015	6.12622	14.443	0.000144468	0.00427804
chr11_117791386_117792317	0.85059	5.02694	9.25426	0.00234948	0.0325595
chr4_84407242_84408174	0.851355	4.68368	8.44683	0.00365679	0.0441568
chr12_118935812_118936613	0.852573	4.60317	8.63556	0.00329664	0.0415102
chr12_4010508_4011396	0.853865	4.84767	9.22914	0.00238194	0.0328188
chr20_50034523_50035675	0.854275	6.69028	13.5997	0.000226219	0.00612825
chr10_101525487_101526262	0.854771	5.19413	9.37919	0.00219462	0.0310541
chr11_19690238_19691012	0.856274	5.03064	9.82375	0.00172273	0.0260762
chr10_115500894_115501568	0.857099	4.33295	8.3627	0.00383001	0.0454066
chr7_137427515_137428411	0.85782	4.76344	9.11319	0.00253773	0.0343273
chr14_56885512_56886303	0.85833	4.78672	8.5186	0.00351535	0.0431765
chr1_149434021_149434975	0.858383	5.68935	12.5008	0.000406773	0.00955539
chr8_123775175_123776281	0.859496	6.06518	15.2025	9.65754e-05	0.00313645
chr7_120873485_120874381	0.861019	4.90002	10.4456	0.0012294	0.0207416
chr3_9432643_9433850	0.861422	5.31772	10.4704	0.001213	0.0205409
chr17_8512915_8513824	0.861687	4.52922	8.59076	0.00337873	0.0421488
chr6_4303506_4304615	0.861919	5.99316	12.8857	0.00033111	0.00820956
chr5_148493781_148494784	0.862545	5.05538	9.42237	0.00214354	0.0306134
chr1_210835932_210836860	0.862648	4.60357	8.56369	0.00342933	0.0425437
chr22_23620207_23621025	0.863158	4.85778	9.87953	0.00167128	0.0255675
chr6_74736108_74737110	0.864045	5.98412	13.5464	0.000232742	0.0062454
chr12_94090249_94091002	0.864856	4.39173	8.63918	0.0032901	0.0414522
chr11_109571915_109572921	0.865636	5.00042	9.51677	0.00203603	0.0294965
chr3_107036911_107037766	0.865812	4.72632	8.93705	0.00279443	0.0368714
chr10_30132729_30133651	0.86586	5.036	9.93227	0.00162407	0.0251134
chr14_88514832_88515757	0.869021	5.39144	12.4326	0.000421907	0.00979316
chr9_139759776_139760652	0.870823	5.02442	10.3998	0.00126026	0.021113
chr20_3698218_3699003	0.870824	5.28204	11.9626	0.000542779	0.0116214
chr16_11498465_11499515	0.871504	5.70747	11.0102	0.000906094	0.0166032
chr7_7725262_7725915	0.871553	4.20546	8.23993	0.00409786	0.0475418
chr6_137252484_137253208	0.872313	4.33426	8.23961	0.00409858	0.0475418
chr11_65643297_65644214	0.872389	5.26755	11.8886	0.000564776	0.0119247
chr1_197116714_197117584	0.87333	4.96428	8.81157	0.00299326	0.0387806
chr2_119729595_119730411	0.873975	4.92851	8.78573	0.00303596	0.0391216
chr2_106144493_106145587	0.874886	5.55495	10.5254	0.00117747	0.0201351
chr16_27182571_27183568	0.875553	4.87411	8.59983	0.00336194	0.042037
chr5_17258921_17259674	0.875892	4.43946	8.73026	0.00312971	0.0400655
chr17_16015379_16016264	0.876086	4.95727	8.84134	0.00294482	0.0383845
chr3_5039733_5040598	0.876159	5.38577	10.4026	0.00125836	0.021113
chr1_202142263_202143311	0.876294	5.45027	9.95999	0.00159979	0.0248452
chr2_28435356_28436333	0.876979	5.82999	12.0507	0.000517738	0.0112871
chr2_136400273_136401155	0.87876	4.83354	9.32232	0.00226379	0.031685
chr15_48130903_48131958	0.879081	6.22444	15.7097	7.38446e-05	0.00253954
chr3_32121585_32122387	0.879213	4.68044	9.21613	0.00239892	0.0329676
chr4_95347488_95348421	0.879979	4.84376	9.94196	0.00161553	0.0250389
chr17_77449263_77450337	0.883457	5.56576	10.0118	0.00155544	0.0243855
chr3_9993116_9994481	0.88513	6.30567	14.5558	0.000136068	0.0040847
chr8_110555736_110557177	0.885639	5.98215	14.1227	0.000171261	0.00490157
chr6_52698208_52699193	0.885673	5.52882	11.199	0.000818431	0.0154175
chr12_123792269_123793042	0.886297	4.91327	10.2929	0.00133544	0.0219767
chr4_5043270_5044404	0.888164	5.29516	12.8077	0.000345195	0.00844099
chr19_51813745_51814458	0.888182	4.11392	8.27716	0.00401468	0.0469486
chr5_10362996_10364354	0.888967	6.1106	15.1302	0.000100343	0.00322871
chr1_223762544_223763454	0.890042	5.4327	10.0829	0.00149649	0.023756
chr12_49359091_49360265	0.890303	5.3429	11.5932	0.000661936	0.0133093
chr6_90984184_90985488	0.890991	5.44187	11.1268	0.000850904	0.0157939
chr4_37719168_37719940	0.893476	4.28202	8.6082	0.00334653	0.0419061
chr17_78072913_78073660	0.894189	4.72234	8.23437	0.00411044	0.047606
chr8_87494928_87496242	0.894945	6.24856	16.998	3.74183e-05	0.00152613
chr10_65136799_65137722	0.89543	5.34574	11.5154	0.000690219	0.0137566
chr8_124206416_124207201	0.897001	4.52833	9.65325	0.00189017	0.027961
chr16_86709726_86710537	0.897258	4.89989	11.0764	0.000874327	0.0161311
chr12_81397371_81398154	0.899034	4.18521	8.1132	0.0043944	0.0498171
chr6_25392006_25392778	0.900323	4.95299	9.07938	0.00258508	0.0348362
chr9_116193959_116195363	0.900766	5.57621	12.5219	0.000402209	0.00946887
chr14_61073718_61074746	0.902795	6.03337	15.9107	6.64019e-05	0.00233591
chr16_53978073_53978911	0.904903	4.35452	8.65975	0.00325316	0.0411072
chr18_30812902_30813832	0.905909	5.25407	12.885	0.000331228	0.00820956
chr3_166455174_166455802	0.90612	4.12737	8.23984	0.00409808	0.0475418
chr12_97392985_97393802	0.907153	4.77827	9.92053	0.00163445	0.0252015
chr4_177092986_177093699	0.907508	4.30016	9.07012	0.0025982	0.0349254
chr13_51391443_51392269	0.907977	5.02164	9.91414	0.00164014	0.02524
chr5_78030884_78032081	0.909279	5.40057	11.0802	0.000872526	0.0161242
chr1_181566779_181567818	0.912791	5.55381	10.765	0.00103438	0.0183895
chr17_17382285_17383323	0.912862	5.41987	11.9364	0.000550489	0.0116919
chr8_95071977_95073532	0.913061	6.1753	17.1044	3.53807e-05	0.00147378
chr1_77559985_77561047	0.915169	4.40625	8.44477	0.00366095	0.0441822
chr9_925092_926108	0.916019	5.48972	14.0366	0.000179288	0.00510413
chr6_42299756_42301016	0.916233	5.65911	13.2125	0.000278082	0.00716678
chr17_72840184_72841573	0.916724	5.46778	12.5614	0.000393793	0.00932179
chr13_19422213_19423018	0.918259	4.53816	9.6162	0.00192868	0.0283939
chr4_184596687_184597425	0.921343	4.24252	8.26701	0.0040372	0.0471115
chr2_181093856_181094887	0.921668	4.85952	9.88171	0.0016693	0.0255675
chr12_6409626_6410466	0.921678	4.65713	8.1056	0.00441286	0.0498948
chr12_113734841_113736074	0.922975	5.68299	12.615	0.00038267	0.00908852
chr14_102897775_102898424	0.927328	4.59729	9.79115	0.00175353	0.0263754
chr10_116070142_116070984	0.927843	4.93193	11.5993	0.000659756	0.0132779
chr9_113103111_113103804	0.929494	4.29697	8.89666	0.00285692	0.0374888
chr6_74155166_74156171	0.92984	5.04494	11.9837	0.000536687	0.0115471
chr13_44394155_44395188	0.932016	5.22411	12.4411	0.000419997	0.00975936
chr4_99783125_99783883	0.932216	4.40875	8.96002	0.00275953	0.0365229
chr9_107098737_107099532	0.933458	4.8326	10.1629	0.00143297	0.0229853
chr4_38720903_38721810	0.935353	4.86125	9.13443	0.00250844	0.0339952
chr9_124662623_124663440	0.935914	4.85251	10.8625	0.000981294	0.0176501
chr3_186996846_186997778	0.939099	5.03036	10.0358	0.00153523	0.02421
chr1_28719121_28719902	0.940352	4.64263	8.74096	0.00311142	0.039855
chr2_70115948_70116817	0.940784	4.97941	10.4095	0.0012537	0.0210853
chr7_73185895_73186524	0.941249	4.16009	8.10817	0.00440663	0.0498768
chr15_97203328_97204347	0.941678	5.69846	15.3844	8.7708e-05	0.00290925
chr6_44002224_44003458	0.941702	5.39683	11.9554	0.000544882	0.0116418
chr4_111053162_111054197	0.941822	4.92339	12.0417	0.000520223	0.0113175
chr5_82300468_82301135	0.941839	4.00705	8.69759	0.00318632	0.0404768
chr17_26423212_26423941	0.943923	4.47507	9.86004	0.00168908	0.0257665
chr14_42570196_42571154	0.944506	4.582	9.0744	0.00259213	0.0348656
chr3_147267370_147267959	0.945035	4.04909	9.4586	0.00210161	0.0302559
chr14_50136290_50137257	0.946178	4.97741	11.0233	0.000899749	0.016501
chr17_6904180_6904975	0.946359	4.34067	9.71289	0.0018298	0.0272744
chr5_179178327_179179781	0.948613	5.8456	13.5072	0.000237648	0.00634536
chr1_1358302_1358976	0.949711	4.26831	9.88465	0.00166663	0.025551
chr3_27549958_27551304	0.949881	6.5858	19.7629	8.76686e-06	0.000498505
chr2_37848879_37849665	0.950978	4.56539	10.9916	0.000915236	0.0167138
chr11_61495259_61497485	0.952243	6.98552	22.3274	2.29902e-06	0.000159919
chr20_16456491_16457533	0.955754	5.40865	13.5435	0.000233103	0.00624728
chr18_55736495_55737169	0.957518	4.01839	8.86195	0.00291177	0.0380691
chr2_47273486_47274476	0.958738	5.71267	16.1194	5.94732e-05	0.00215205
chr19_60410104_60410846	0.95966	5.08518	11.3018	0.000774322	0.0149401
chr8_107290059_107290921	0.95984	4.7278	9.56937	0.00197851	0.0289096
chr2_3690346_3691041	0.959987	4.86376	10.8957	0.0009639	0.0174101
chrX_149119554_149120495	0.960897	5.23273	12.7613	0.000353859	0.00856484
chr2_120218150_120218969	0.962681	5.07822	11.857	0.000574445	0.012046
chr10_123812546_123813301	0.966195	4.90929	11.7454	0.000609939	0.012493
chr7_141945094_141945972	0.966727	5.04402	11.082	0.000871709	0.0161242
chr3_166843125_166844092	0.967298	4.72884	9.54098	0.00200934	0.0292806
chr2_144576054_144576881	0.968878	4.05133	8.4517	0.00364703	0.0441133
chr1_68435925_68436725	0.971795	4.09552	9.25715	0.00234578	0.0325501
chr3_31057578_31058513	0.972325	5.20936	11.9163	0.000556439	0.0117886
chr10_53838856_53839575	0.973354	4.7138	10.4415	0.00123216	0.0207718
chr11_64950526_64952510	0.973702	6.80554	20.1327	7.22502e-06	0.000424302
chr16_24862944_24863581	0.975661	4.49279	10.1763	0.00142258	0.0228869
chr2_134566809_134567447	0.976571	3.94588	9.11061	0.00254131	0.034354
chr5_175213928_175215014	0.976846	5.53885	12.0611	0.000514842	0.0112621
chr12_108960858_108962012	0.979655	6.09318	17.4766	2.90861e-05	0.00125538
chr5_176553654_176554365	0.979805	4.2216	9.86158	0.00168766	0.0257632
chr19_18305256_18306346	0.980456	6.16915	12.6037	0.00038499	0.00913353
chr11_125643729_125644388	0.981101	3.90099	8.58456	0.00339026	0.0421947
chr19_59047804_59048399	0.981595	4.0976	9.16632	0.0024651	0.0334923
chr2_232215485_232216228	0.983282	4.99138	12.1135	0.00050057	0.0110692
chr11_60902428_60903374	0.98531	4.97716	10.8924	0.000965597	0.0174261
chr22_16850364_16851345	0.987802	4.96802	13.8081	0.000202464	0.00561162
chr2_151178713_151179455	0.988159	4.54025	11.0542	0.000884888	0.0162841
chr12_52241381_52242442	0.988741	5.25742	13.7731	0.00020627	0.00569866
chr9_129789058_129789877	0.988924	5.56284	14.6665	0.000128308	0.00390078
chr2_100768598_100769771	0.992784	5.39076	16.0103	6.29987e-05	0.00224447
chr5_152805481_152806531	0.993858	5.14322	15.0456	0.000104947	0.00332434
chr5_145284953_145286112	0.995644	4.82859	12.1858	0.000481549	0.0107817
chr15_39240654_39241344	0.997542	3.94161	9.53162	0.00201962	0.0293706
chr12_123959607_123962076	0.997809	6.60822	19.246	1.14911e-05	0.000617476
chr17_75339013_75339695	0.99967	4.41197	10.3953	0.00126334	0.0211153
chr15_81032209_81033231	1.00064	5.51503	15.0473	0.00010485	0.00332434
chr2_205846324_205847104	1.00067	4.40716	10.5109	0.00118671	0.0202598
chr3_139975672_139976679	1.00287	5.2534	10.9335	0.000944425	0.0171304
chr9_128222830_128223861	1.00376	5.70814	16.7026	4.37218e-05	0.00172432
chr2_45039466_45040104	1.00441	4.69682	10.8894	0.000967145	0.0174332
chr5_172141728_172142851	1.00517	5.7643	16.2199	5.63995e-05	0.00207554
chr1_166089993_166090749	1.00526	4.64776	10.3372	0.00130375	0.0215185
chr7_92230598_92231610	1.00554	5.54431	16.1384	5.88776e-05	0.00213409
chr18_9663148_9663974	1.00801	4.62676	11.3841	0.000740735	0.0144608
chr16_24564694_24565830	1.00976	5.48745	13.055	0.000302483	0.00763094
chr8_28282428_28283209	1.00988	4.102	9.38982	0.00218194	0.0309562
chr16_23458725_23459746	1.01027	6.0874	14.3322	0.000153218	0.00446847
chr1_10568247_10569118	1.01106	4.42299	11.0559	0.000884034	0.0162823
chr5_72361824_72363249	1.01189	5.74205	17.0644	3.61328e-05	0.00148781
chr7_36134963_36135693	1.01347	4.2692	11.2297	0.000804999	0.0152616
chr2_204220997_204221770	1.01467	4.70294	12.1602	0.000488214	0.010863
chr10_94571775_94572462	1.01488	4.17183	10.7333	0.00105224	0.0185302
chr6_148872625_148873322	1.01494	4.35313	9.87972	0.0016711	0.0255675
chr16_9041834_9042661	1.01585	4.44306	9.07579	0.00259015	0.0348656
chr4_143405892_143406705	1.01615	4.6287	10.0711	0.00150611	0.0238553
chr12_92542453_92543539	1.01863	5.42664	16.3506	5.26397e-05	0.00198498
chr11_13759062_13759904	1.01935	4.86672	13.2594	0.000271218	0.00704052
chr18_71024388_71025076	1.02001	4.09869	10.1989	0.00140525	0.022659
chr8_145149291_145150208	1.02045	5.25186	15.1473	9.94414e-05	0.0032093
chr9_85766524_85767612	1.02205	5.72414	17.4032	3.02323e-05	0.00129112
chr8_81559827_81560743	1.02692	5.26415	15.1878	9.73289e-05	0.00315058
chr1_200767781_200768522	1.02979	4.27678	10.7372	0.00105006	0.018529
chr22_36510545_36511428	1.03088	5.04293	13.785	0.000204962	0.00566982
chr4_141177736_141178494	1.03315	4.79285	11.8724	0.00056971	0.0119971
chr18_71216792_71217351	1.03411	3.65248	8.12026	0.00437732	0.0497547
chr8_8700804_8701598	1.03638	3.97706	9.51509	0.00203789	0.0294965
chr1_232725610_232726422	1.03666	4.93195	13.1233	0.000291642	0.0074272
chr2_149734096_149735222	1.03859	5.45823	16.8256	4.09773e-05	0.00163407
chr5_16797359_16798330	1.03952	5.23236	13.1326	0.000290208	0.00740824
chr1_242557346_242558056	1.04115	3.90772	10.0878	0.00149257	0.0237368
chr16_53538206_53539138	1.04115	4.34922	10.7263	0.00105625	0.0185634
chr10_28916871_28917381	1.04249	3.50254	8.19709	0.00419576	0.0483034
chr8_38052922_38053675	1.04259	3.93817	10.8002	0.00101491	0.0181635
chr10_25178174_25179040	1.04685	4.91376	13.643	0.000221065	0.00601499
chr18_12564624_12565394	1.04721	4.13714	10.8991	0.000962131	0.0173928
chrX_3617920_3618737	1.04913	4.51522	12.7706	0.000352118	0.00854705
chr17_69790185_69790879	1.05096	3.94662	10.4058	0.00125623	0.0211114
chr21_29439310_29440173	1.05295	4.8794	12.6201	0.000381626	0.00907375
chr6_53588142_53589214	1.05406	5.34967	10.0258	0.00154365	0.0242716
chr6_136765846_136766643	1.0541	4.78054	11.5109	0.000691883	0.0137697
chr3_5815295_5816002	1.05411	4.27015	11.2701	0.000787674	0.0150929
chr22_22933719_22934690	1.06247	5.35226	16.5214	4.8104e-05	0.00185628
chr6_103367880_103368601	1.0656	4.17175	10.1957	0.00140766	0.0226808
chr2_99996545_99997256	1.06601	4.47391	10.4977	0.00119522	0.0203083
chr13_33507700_33508851	1.06754	5.30039	15.3488	8.93756e-05	0.00294607
chr14_56531301_56532185	1.06767	5.21856	15.6476	7.63106e-05	0.00259529
chr8_81608941_81609723	1.06861	4.54977	8.5123	0.00352754	0.0432521
chr14_43855635_43856564	1.07072	5.28047	16.8483	4.04905e-05	0.0016237
chr14_92794821_92795746	1.07397	4.92645	13.1625	0.000285613	0.0073083
chr13_113113009_113114126	1.07644	4.79187	14.4267	0.000145724	0.0042973
chr20_44992576_44993393	1.08067	4.73834	13.1382	0.000289333	0.00739467
chr3_130413073_130413966	1.0833	5.25031	11.5294	0.000685033	0.0136968
chr8_26371270_26371855	1.09041	3.88794	9.41578	0.00215127	0.030683
chr10_133660964_133661824	1.09137	5.17672	16.2047	5.68528e-05	0.00208176
chr16_67655552_67656428	1.0921	4.88864	15.9153	6.62415e-05	0.00233591
chr22_34097732_34098423	1.0978	4.27043	12.7593	0.000354245	0.00856484
chr12_94965226_94966311	1.09807	5.90374	22.334	2.29116e-06	0.00015989
chr14_88284950_88285784	1.09815	4.70761	12.7274	0.000360335	0.00868279
chr13_96414044_96414538	1.105	3.62531	10.0513	0.00152238	0.0240603
chr2_98719182_98719935	1.11207	4.95414	15.6874	7.47186e-05	0.00256141
chr11_66473896_66474794	1.11367	5.2805	11.7439	0.000610415	0.012493
chr4_155647526_155648239	1.1164	4.5117	13.6518	0.000220027	0.0060016
chr15_62327000_62327679	1.11875	4.28148	11.4997	0.000696061	0.0138273
chr3_27693889_27694646	1.11943	4.77167	13.3986	0.00025181	0.00666552
chrX_138712694_138713489	1.12108	3.98076	9.71613	0.00182658	0.0272453
chr3_38170371_38171124	1.12153	4.36008	12.1734	0.000484764	0.0108311
chr1_176546245_176546834	1.1223	3.47825	8.82417	0.00297266	0.0385603
chr6_14851776_14852699	1.1241	4.84566	17.0748	3.59369e-05	0.00148261
chr1_8176851_8177824	1.13401	5.59797	16.6507	4.49334e-05	0.00175919
chr14_75179919_75180816	1.13471	5.12015	16.3778	5.18902e-05	0.00196707
chr19_44260983_44261821	1.13596	5.01932	11.758	0.000605824	0.0124557
chr11_33219260_33219994	1.14226	3.89119	10.0149	0.00155279	0.0243619
chr3_37199736_37200474	1.14509	4.62628	14.7467	0.000122962	0.00376489
chr3_186737664_186738511	1.14649	4.87901	15.366	8.85684e-05	0.00292875
chr4_109258791_109259756	1.14902	4.95307	16.1769	5.76928e-05	0.00209822
chr8_71530943_71531794	1.14966	4.59725	14.7957	0.000119811	0.00369471
chr7_30063784_30064472	1.14993	4.32212	12.0954	0.000505462	0.0111544
chr13_35587336_35587928	1.15335	3.66217	10.5026	0.00119207	0.0202949
chr5_98118727_98119538	1.15631	4.23613	11.8964	0.000562434	0.0118986
chr12_105763511_105764216	1.15823	4.09995	8.46141	0.00362761	0.0439773
chr6_56625354_56626296	1.15872	4.4735	13.7351	0.00021048	0.00579137
chr9_123831733_123832527	1.16269	4.40838	12.2115	0.000474969	0.0107012
chr8_26485424_26486060	1.16442	3.93681	10.4654	0.00121633	0.0205695
chr12_121514527_121515449	1.17447	5.18438	12.8797	0.000332165	0.00820956
chr19_5421284_5421876	1.18009	4.0131	12.8098	0.00034481	0.00844099
chr2_32817298_32818040	1.18684	4.17264	12.1306	0.000496021	0.0109912
chr1_1607461_1608128	1.1885	3.69273	8.50399	0.00354369	0.0434006
chr2_71612179_71613032	1.19208	4.82374	18.3375	1.85033e-05	0.000893731
chr1_17640279_17641261	1.19334	4.93523	11.989	0.000535157	0.0115373
chr5_149997028_149997844	1.19678	4.78483	16.9171	3.90483e-05	0.00158061
chr19_13830308_13830900	1.20041	3.82887	9.6174	0.00192743	0.0283939
chr11_63382588_63383275	1.20716	4.53742	13.9365	0.000189093	0.00534082
chr2_101378907_101379806	1.20818	5.502	18.9095	1.37068e-05	0.000709913
chr7_98538703_98539574	1.2086	5.00762	16.8742	3.99417e-05	0.00161071
chr15_39097643_39098638	1.21016	4.84819	18.3229	1.86452e-05	0.000898566
chr3_66726938_66727593	1.21235	4.2733	14.8438	0.000116792	0.0036224
chr17_16222453_16223313	1.21388	4.92142	17.6874	2.60344e-05	0.0011658
chr22_16189618_16190671	1.21715	5.08673	19.4409	1.03762e-05	0.000570856
chr6_88498026_88499115	1.21944	5.59016	18.3035	1.88357e-05	0.000903695
chr17_60234816_60235762	1.22607	4.81731	19.0337	1.28431e-05	0.00068329
chr1_58822253_58823192	1.22639	4.62786	17.7248	2.55277e-05	0.00114789
chr11_2303450_2304021	1.22837	3.99201	11.5529	0.000676448	0.013563
chr4_15516270_15517390	1.23054	5.20257	18.9759	1.32377e-05	0.000693978
chr3_143691048_143691749	1.23161	4.41679	15.6764	7.51566e-05	0.00256425
chr2_148718328_148719277	1.23167	4.36066	14.8069	0.000119099	0.00367803
chr18_3592482_3594092	1.23542	5.99867	25.8643	3.66277e-07	3.54479e-05
chr5_62110387_62111394	1.23825	4.32491	14.4374	0.000144897	0.00428392
chr5_130550001_130550889	1.23947	4.00342	11.2563	0.000793554	0.0151211
chr19_19600351_19601060	1.24316	4.21766	15.6282	7.70954e-05	0.00261371
chr1_120374156_120374596	1.24418	3.55851	8.48388	0.00358307	0.0436591
chr2_45697496_45698436	1.24714	4.88566	16.2199	5.63971e-05	0.00207554
chr2_26419096_26419834	1.2517	4.30473	16.0623	6.12936e-05	0.00220678
chr16_46957594_46958443	1.25261	4.44841	14.8874	0.000114121	0.00356529
chr11_33611317_33612093	1.27218	4.89836	20.0204	7.66222e-06	0.000445113
chrX_70679665_70680461	1.27414	4.22993	15.9121	6.63532e-05	0.00233591
chr22_43879522_43880413	1.28011	4.58106	18.4871	1.71057e-05	0.00084328
chr8_38711041_38711861	1.29607	4.27367	12.2713	0.000459986	0.0104943
chr5_56714581_56715409	1.29733	4.71743	16.273	5.48387e-05	0.00204854
chr5_89352500_89353226	1.30357	3.98147	14.6062	0.000132479	0.00400482
chr9_34175819_34176911	1.30574	4.82588	16.1824	5.75247e-05	0.0020975
chr1_39430336_39430934	1.30661	4.05165	15.2061	9.6394e-05	0.00313645
chr13_30602758_30605223	1.32488	6.22661	30.0416	4.22876e-08	6.63453e-06
chr1_208606756_208607379	1.32754	3.85918	14.6133	0.000131977	0.00399539
chr6_31908402_31911072	1.33282	6.91411	20.9746	4.65414e-06	0.000295965
chr3_139988244_139989017	1.33579	4.23282	17.0238	3.69134e-05	0.00151127
chrX_119334513_119335115	1.34625	3.56349	11.8165	0.000587072	0.0122036
chr20_4502389_4503021	1.34723	3.9634	17.404	3.02193e-05	0.00129112
chr13_26514948_26515872	1.42335	4.91459	26.2459	3.00587e-07	3.13632e-05
chr2_235904193_235905089	1.45289	4.43925	19.5739	9.67804e-06	0.000540311
chr8_42468863_42469541	1.45905	3.94697	16.4232	5.06603e-05	0.00193753
chr22_28719895_28720834	1.46605	4.73778	22.5919	2.00331e-06	0.000145409
chr12_130452577_130453409	1.4677	4.74987	23.7529	1.09532e-06	8.68741e-05
chr15_97492742_97493517	1.48266	4.85358	27.4123	1.64381e-07	1.99616e-05
chr1_5059347_5060117	1.50188	3.77979	17.399	3.02987e-05	0.00129112
chr6_37714333_37715156	1.52947	5.74589	36.2591	1.7275e-09	5.08642e-07
chr11_34349356_34350201	1.53278	4.71098	24.4892	7.4727e-07	6.37373e-05
chr6_31894026_31897408	1.54196	6.72472	37.3583	9.83036e-10	3.46383e-07
chr13_41060778_41061673	1.59062	4.43772	25.3397	4.80703e-07	4.43475e-05
chr7_65270261_65270887	1.60257	3.80585	19.7289	8.92436e-06	0.000506122
chr5_149502361_149503396	1.6113	4.9409	30.1274	4.04568e-08	6.48939e-06
chr5_177458140_177458698	1.63825	4.70537	22.5757	2.02023e-06	0.000145714
chr3_128726674_128727685	1.74506	5.93726	30.0884	4.12797e-08	6.57233e-06
chr14_101612423_101614092	1.93407	5.90582	54.8412	1.30673e-13	2.34058e-10
chr6_31906552_31908366	1.95042	5.47809	40.5542	1.91233e-10	8.93557e-08
