# Supplementary material for: Genome-wide mapping of FOXM1 binding reveals co-binding with estrogen receptor alpha in breast cancer cells
Source: Genome Biol. 2013 Jan 24;14(1):R6. doi: 10.1186/gb-2013-14-1-r6 (PMC3663086; doi:10.1186/gb-2013-14-1-r6)
Supplement: Additional file 3 — Differentially expressed gene list from microarray analysis. Excel spreadsheet with details of differentially expressed gene (FDR < 0.01) from microarray analysis for DMSO versus thiostrepton-treated MCF7 cells. [file gb-2013-14-1-r6-S3.XLSX]

## Sheet: limma_Thiostrepton.6hrs-DMSO.co
Additional file 3-Differentially expressed gene list from microarray analysis.
ProbeId	RefSeq	Symbol	ILMN	Definition	Entrez	Ensembl	Quality_score	Quality_comments	SNP_number	ProbeType	Probe_sequence	GC	Location	Coding_zone	logFC	AveExpr	t	P.Value	adj.P.Val	B
ILMN_1806165	NM_002155.3	HSPA6	HSPA6	Homo sapiens heat shock 70kDa protein 6 (HSP70B') (HSPA6), mRNA.	3310	NA	NA	NA	NA	S	GAGGTTGATTGAATGGCCCTTCGTGATAAGTCAGCTGTGACTGTCAGGGC	NA	chr1:2334-49565	NA	7.34103	11.142	84.6122	9.91466e-32	9.91466e-32	55.9284
ILMN_3247458	XR_038244.1	LOC652750	LOC652750	PREDICTED: Homo sapiens misc_RNA (LOC652750), partial miscRNA.	652750	NA	NA	NA	NA	S	GCCTCCGTGGCCTCCAGCATCCGACAAGAAGCTTCAGCCATGCAGGCCCC	NA	chr:136-47367	NA	5.35344	9.70428	66.1686	3.9786e-29	3.9786e-29	52.4938
ILMN_3235964	NR_024151.1	HSPA7	HSPA7	Homo sapiens heat shock 70kDa protein 7 (HSP70B) (HSPA7), non-coding RNA.	3311	NA	NA	NA	NA	S	CTAGACTGTCTTCTATGATCCTGCCCTTCAGAGATGAAGGGCTTGGGGGG	NA	chr1:2213-49444	NA	5.01677	9.93984	58.5003	7.97189e-28	7.97189e-28	50.5011
ILMN_1658383	NM_002155.3	HSPA6	HSPA6	Homo sapiens heat shock 70kDa protein 6 (HSP70B') (HSPA6), mRNA.	3310	NA	NA	NA	NA	S	GCCGGTGGAGAAGGCCCTGCGGGATGCCAAGCTGGACAAGGCCCAGATTC	NA	chr1:1364-48595	NA	5.67426	10.4434	54.9106	3.71572e-27	3.71572e-27	49.4112
ILMN_1800512	NM_002133.1	HMOX1	HMOX1	Homo sapiens heme oxygenase (decycling) 1 (HMOX1), mRNA.	3162	NA	NA	NA	NA	S	TCAAGTATCCTTGTTGACACGGCCATGACCACTTTCCCCGTGGGCCATGG	NA	chr22:1271-48502	NA	4.72893	10.4049	51.3677	1.87664e-26	1.87664e-26	48.2184
ILMN_1694671	NM_182491.1	ZFAND2A	ZFAND2A	Homo sapiens zinc finger, AN1-type domain 2A (ZFAND2A), mRNA.	90637	NA	NA	NA	NA	S	GCCCCATTGAGCACCATCCCACACTGGCTGCTGATCTTGTTTGTTGAGGG	NA	chr7:759-47990	NA	3.61663	12.6552	50.8774	2.36847e-26	2.36847e-26	48.0432
ILMN_2252160	NM_021009.3	UBC	UBC	Homo sapiens ubiquitin C (UBC), mRNA.	7316	NA	NA	NA	NA	I	TCCAGAGAGCGGAACAGGCGAGGAAAAGTAGTCCCTTCTCGGCGATTCTG	NA	chr12:95-47326	NA	3.55508	9.28888	45.4697	3.60843e-25	3.60843e-25	45.9275
ILMN_1660436	NM_005346.3	HSPA1B	HSPA1B	Homo sapiens heat shock 70kDa protein 1B (HSPA1B), mRNA.	3304	NA	NA	NA	NA	S	GAGGTGGACTGTTGGGACTCAAGGACTTTGCTGCTGTTTTCCTATGTCAT	NA	chr6:2161-49392	NA	2.95586	13.5541	45.2794	3.99408e-25	3.99408e-25	45.8464
ILMN_1661599	NM_019058.2	DDIT4	DDIT4	Homo sapiens DNA-damage-inducible transcript 4 (DDIT4), mRNA.	54541	NA	NA	NA	NA	S	GCTGCGTTTAAGCCTTCCCCCATCGTGTACTGCAGAGTTGAGCTGGCAGG	NA	chr10:1521-48752	NA	3.17004	12.4324	45.0555	4.50324e-25	4.50324e-25	45.7503
ILMN_1659936	NM_014330.2	PPP1R15A	PPP1R15A	Homo sapiens protein phosphatase 1, regulatory (inhibitor) subunit 15A (PPP1R15A), mRNA.	23645	NA	NA	NA	NA	S	CCCTGGACCTCAGTGGGAGGCGTGGCTGAGACCAACTGGTTTGCCTATAA	NA	chr19:2237-49468	NA	3.54964	10.6066	44.8675	4.98265e-25	4.98265e-25	45.6692
ILMN_1721833	NM_016545.4	IER5	IER5	Homo sapiens immediate early response 5 (IER5), mRNA.	51278	NA	NA	NA	NA	S	GGGATTTAGCCAAGAGCACAGACTTGGATTCCTTCTGTCCCTCCCCACCT	NA	chr1:1886-49117	NA	3.43317	11.1837	43.3138	1.16877e-24	1.16877e-24	44.9791
ILMN_2374865	NM_001040619.1	ATF3	ATF3	Homo sapiens activating transcription factor 3 (ATF3), transcript variant 4, mRNA.	467	NA	NA	NA	NA	A	CTCCCAGCGTTAACACAAAATCCATGGGCAGTATGATGGCAGGTCCTCTG	NA	chr1:1826-49057	NA	3.56332	9.80137	37.3237	4.243e-23	4.243e-23	41.9623
ILMN_1773337	NM_012242.2	DKK1	DKK1	Homo sapiens dickkopf homolog 1 (Xenopus laevis) (DKK1), mRNA.	22943	NA	NA	NA	NA	S	CCTGGAGTGTAAGAGCTTTGTTTCTTTATGGAACTCCCCTGTGATTGCAG	NA	chr10:1093-48324	NA	-3.08054	10.4752	-36.9897	5.26787e-23	5.26787e-23	41.7754
ILMN_1775304	NM_006145.1	DNAJB1	DNAJB1	Homo sapiens DnaJ (Hsp40) homolog, subfamily B, member 1 (DNAJB1), mRNA.	3337	NA	NA	NA	NA	S	CATTTCTGTAAGGCAATCTTGGCACACGTGGGGCTTACCAGTGGCCCAGG	NA	chr19:1788-49019	NA	2.64669	12.6159	36.4916	7.30038e-23	7.30038e-23	41.4924
ILMN_1773742	NM_012328.1	DNAJB9	DNAJB9	Homo sapiens DnaJ (Hsp40) homolog, subfamily B, member 9 (DNAJB9), mRNA.	4189	NA	NA	NA	NA	S	GGAGCAAGTGTTCCTGCTGCCAGTTCTTTCCTCTTTAGGCGTGGTTGAGA	NA	chr7:2167-49398	NA	3.00799	10.2699	36.3277	8.13528e-23	8.13528e-23	41.3982
ILMN_1728048	NM_001031744.1	LOC158160	LOC158160	Homo sapiens hypothetical protein LOC158160 (LOC158160), transcript variant 1, mRNA.	158160	NA	NA	NA	NA	I	CAGAGCTGACAATGACACTCTGGAACATTGCATACCTTCTGTACATTCTG	NA	chr10:1292-48523	NA	2.62348	9.66563	35.4762	1.439e-22	1.439e-22	40.8999
ILMN_1776998	NM_018602.2	DNAJA4	DNAJA4	Homo sapiens DnaJ (Hsp40) homolog, subfamily A, member 4 (DNAJA4), mRNA.	55466	NA	NA	NA	NA	S	CCAGCTGCACGGACCAGGTTCCCGCAAAACATTGCCAGCTAGTGAGGCAT	NA	chr15:2816-50047	NA	3.03439	11.7919	35.3636	1.55329e-22	1.55329e-22	40.8329
ILMN_1768031	NM_133328.2	DEDD2	DEDD2	Homo sapiens death effector domain containing 2 (DEDD2), mRNA.	162989	NA	NA	NA	NA	S	GGGAGTGTTATGGCAGCATCATACCAAGGCCTACTGTTGCACATGGGGCC	NA	chr19:1724-48955	NA	3.06347	11.6054	34.9092	2.1193e-22	2.1193e-22	40.5596
ILMN_1708006	NM_005931.2	MICB	MICB	Homo sapiens MHC class I polypeptide-related sequence B (MICB), mRNA.	4277	NA	NA	NA	NA	S	GACCAGCTTTCTTGTCACCTTGAGGTCCCCTCGCCCCGTCACACCGTTAT	NA	chr6:2255-49486	NA	2.95387	9.92611	34.8836	2.15689e-22	2.15689e-22	40.5441
ILMN_1679782	NM_001001342.1	BLOC1S2	BLOC1S2	Homo sapiens biogenesis of lysosomal organelles complex-1, subunit 2 (BLOC1S2), transcript variant 2, mRNA.	282991	NA	NA	NA	NA	I	CAAGTGGAGGGATGTCGGAACAGGCTGCTTTGGCTGGATTAGCACCGGGT	NA	chr10:59-47290	NA	2.23757	9.26708	33.6073	5.27678e-22	5.27678e-22	39.7513
ILMN_1789074	NM_005345.4	HSPA1A	HSPA1A	Homo sapiens heat shock 70kDa protein 1A (HSPA1A), mRNA.	3303	NA	NA	NA	NA	S	GGAGCTTCAAGACTTTGCATTTCCTAGTATTTCTGTTTGTCAGTTCTCAA	NA	chr6:2154-49385	NA	3.2781	13.179	33.5461	5.51274e-22	5.51274e-22	39.7123
ILMN_1676984	NM_004083.4	DDIT3	DDIT3	Homo sapiens DNA-damage-inducible transcript 3 (DDIT3), mRNA.	1649	NA	NA	NA	NA	S	ACCAAGGGAGAACCAGGAAACGGAAACAGAGTGGTCATTCCCCAGCCCGG	NA	chr12:473-47704	NA	2.7337	9.58645	32.6241	1.07519e-21	1.07519e-21	39.1146
ILMN_1694075	NM_001924.2	GADD45A	GADD45A	Homo sapiens growth arrest and DNA-damage-inducible, alpha (GADD45A), mRNA.	1647	NA	NA	NA	NA	S	CTGCACTGCGTGCTGGTGACGAATCCACATTCATCTCAATGGAAGGATCC	NA	chr1:659-47890	NA	2.49225	9.45488	31.8584	1.89859e-21	1.89859e-21	38.6023
ILMN_1664398	XM_940809.1	LOC651621	LOC651621	PREDICTED: Homo sapiens similar to hydroxysteroid (17-beta) dehydrogenase 7 (LOC651621), mRNA.	651621	NA	NA	NA	NA	S	TCTGCTGGCCTCTCACCCCACTGCTGAGGTCACCATTGTCCAGGTGGATG	NA	chr:214-47445	NA	2.26644	9.01003	31.8358	1.93114e-21	1.93114e-21	38.5869
ILMN_1790562	NM_001990.2	EYA3	EYA3	Homo sapiens eyes absent homolog 3 (Drosophila) (EYA3), mRNA.	2140	NA	NA	NA	NA	A	GTGTGAATGTTCTGATCACTACCACCCAGCTGGTTCCAGCCCTGGCCAAG	NA	chr1:1592-48823	NA	2.15729	8.74555	31.0334	3.55595e-21	3.55595e-21	38.0333
ILMN_1666757	NR_003264.1	SDHALP1	SDHALP1	Homo sapiens succinate dehydrogenase complex, subunit A, flavoprotein pseudogene 1 (SDHALP1) on chromosome 3.	255812	NA	NA	NA	NA	I	TATGGTGGCCCTCCGTATCCATCGGTTCCACATGTGTGGTTTCAACCAAC	NA	chr:13750-60981	NA	2.61129	9.81644	30.8423	4.1214e-21	4.1214e-21	37.899
ILMN_1751028	NM_001235.2	SERPINH1	SERPINH1	Homo sapiens serpin peptidase inhibitor, clade H (heat shock protein 47), member 1, (collagen binding protein 1) (SERPINH1), mRNA.	871	NA	NA	NA	NA	S	GCTGCCTCCCCAGCTCTATCCCAACCTCTCCCAACTATAAAACTAGGTGC	NA	chr11:1876-49107	NA	2.89531	12.5523	30.2188	6.71195e-21	6.71195e-21	37.4537
ILMN_1657554	NM_022117.1	TSPYL2	TSPYL2	Homo sapiens TSPY-like 2 (TSPYL2), mRNA.	64061	NA	NA	NA	NA	A	GCCCTCCGCCCCCGCAGGCTTCTGTGTGCTGCTAACTGTATTTATTGTGA	NA	chrX:2419-49650	NA	2.07761	8.45893	30.0964	7.39499e-21	7.39499e-21	37.3649
ILMN_1651498	NM_006705.2	GADD45G	GADD45G	Homo sapiens growth arrest and DNA-damage-inducible, gamma (GADD45G), mRNA.	10912	NA	NA	NA	NA	S	GCCCTGGACTTGGTACAGTTTCAGGAGCGTGAAGGACTTAACCGACTGCC	NA	chr9:923-48154	NA	2.34907	9.45513	29.9402	8.37253e-21	8.37253e-21	37.2511
ILMN_1793543	NM_144697.2	C1orf51	C1ORF51	Homo sapiens chromosome 1 open reading frame 51 (C1orf51), mRNA.	148523	NA	NA	NA	NA	S	GTTTGCCAGTAACTCTGCCATCAGACTGGAGCTATACCCTATCCCCTCCC	NA	chr1:1459-48690	NA	2.30039	8.95922	29.4392	1.25207e-20	1.25207e-20	36.8813
ILMN_1659766	NM_004281.3	BAG3	BAG3	Homo sapiens BCL2-associated athanogene 3 (BAG3), mRNA.	9531	NA	NA	NA	NA	S	TTCTGCAGCCCTGTCTACTTGGGCACCCCCACCACCTGTTAGCTGTGGTT	NA	chr10:2278-49509	NA	2.33677	12.7494	29.2685	1.4382e-20	1.4382e-20	36.7536
ILMN_2052208	NM_001924.2	GADD45A	GADD45A	Homo sapiens growth arrest and DNA-damage-inducible, alpha (GADD45A), mRNA.	1647	NA	NA	NA	NA	S	GAGTTCAACTACATGTTCTGGGGGCCCGGAGATAGATGACTTTGCAGATG	NA	chr1:920-48151	NA	2.76269	9.64325	29.1408	1.59613e-20	1.59613e-20	36.6575
ILMN_1760506	NR_003086.1	HSD17B7P2	HSD17B7P2	Homo sapiens hydroxysteroid (17-beta) dehydrogenase 7 pseudogene 2 (HSD17B7P2), non-coding RNA.	158160	NA	NA	NA	NA	A	TGCCACTGACCTTTTGAGTGTGGCTTTGAACAGGAACTTTCAACCAGCAG	NA	chr10:675-47906	NA	2.09998	8.79295	28.7078	2.2798e-20	2.2798e-20	36.328
ILMN_2374159	NM_001010990.1	HERPUD1	HERPUD1	Homo sapiens homocysteine-inducible, endoplasmic reticulum stress-inducible, ubiquitin-like domain member 1 (HERPUD1), transcript variant 3, mRNA.	9709	NA	NA	NA	NA	A	GCTGTAGCTGTTGGAGGCTTTGACAGGAATGGACTGGATCACCTGACTCC	NA	chr16:1521-48752	NA	2.24669	10.1324	28.5198	2.66569e-20	2.66569e-20	36.1831
ILMN_1797728	NM_002130.6	HMGCS1	HMGCS1	Homo sapiens 3-hydroxy-3-methylglutaryl-Coenzyme A synthase 1 (soluble) (HMGCS1), transcript variant 2, mRNA.	3157	NA	NA	NA	NA	S	GCCGGCAATGGGCAGGCCTGCAAATACTGGCACAGAGCATTAATCATACA	NA	chr5:3343-50574	NA	2.54334	12.1565	27.9324	4.37269e-20	4.37269e-20	35.7233
ILMN_1720889	NM_001017369.1	SC4MOL	SC4MOL	Homo sapiens sterol-C4-methyl oxidase-like (SC4MOL), transcript variant 2, mRNA.	6307	NA	NA	NA	NA	A	GCACCAAGAACTTCCATTCTAATCTAGAGCTGACCAGTTTGAGCTGATTC	NA	chr4:1548-48779	NA	1.98453	11.5884	27.5352	6.14551e-20	6.14551e-20	35.406
ILMN_1739241	NM_024111.2	CHAC1	CHAC1	Homo sapiens ChaC, cation transport regulator homolog 1 (E. coli) (CHAC1), mRNA.	79094	NA	NA	NA	NA	S	GCAGGCTGGATGAGGGATAGTAGGGCATGAGGAGAAGGAGCCCTGTAAGG	NA	chr15:1188-48419	NA	2.07659	8.10031	27.1116	8.87888e-20	8.87888e-20	35.062
ILMN_1689842	NM_006745.3	SC4MOL	SC4MOL	Homo sapiens sterol-C4-methyl oxidase-like (SC4MOL), transcript variant 1, mRNA.	6307	NA	NA	NA	NA	I	GGCAACAAATGAAAGTGTCAGCATCTTTAGTTCAGCATCCTTGGCTGTGG	NA	chr4:133-47364	NA	1.66811	10.6539	26.207	1.98454e-19	1.98454e-19	34.3065
ILMN_1669377	NM_006594.1	AP4B1	AP4B1	Homo sapiens adaptor-related protein complex 4, beta 1 subunit (AP4B1), mRNA.	10717	NA	NA	NA	NA	S	CGCAATGAGTAGGGCTGGGTCTCGGCCATGGAAAGCATACCTCAGTGCTC	NA	chr1:2210-49441	NA	1.74252	11.514	26.1024	2.18152e-19	2.18152e-19	34.2173
ILMN_1721626	NM_032199.1	ARID5B	ARID5B	Homo sapiens AT rich interactive domain 5B (MRF1-like) (ARID5B), mRNA.	84159	NA	NA	NA	NA	S	GTCCAGTGTTGGCTGTTAGTGTATTTGATATTCTGCCTGTCTCCTCATGG	NA	chr10:7061-54292	NA	-1.78831	8.49463	-25.9586	2.48607e-19	2.48607e-19	34.094
ILMN_1651838	NM_014470.2	RND1	RND1	Homo sapiens Rho family GTPase 1 (RND1), mRNA.	27289	NA	NA	NA	NA	S	TCACCTAAGTCCCCAGGGTCCAAGGGAGAAGCCCCAGACCCCCTTCTCTT	NA	chr12:1394-48625	NA	2.21107	8.06755	25.7266	3.07427e-19	3.07427e-19	33.8934
ILMN_2374164	NM_001010990.1	HERPUD1	HERPUD1	Homo sapiens homocysteine-inducible, endoplasmic reticulum stress-inducible, ubiquitin-like domain member 1 (HERPUD1), transcript variant 3, mRNA.	9709	NA	NA	NA	NA	A	GTACCTGCATCACGTTGGGTGGTTTCCATTTAGACCGAGGCCGGTTCAGA	NA	chr16:1234-48465	NA	1.94432	10.4371	25.6509	3.29607e-19	3.29607e-19	33.8275
ILMN_1733390	NM_032239.2	LARP1B	LARP1B	Homo sapiens La ribonucleoprotein domain family, member 1B (LARP1B), transcript variant 3, mRNA.	55132	NA	NA	NA	NA	I	TTCTCTGCAGGGTAGGTAAGATAGGTCAGTCAAGTTGGTAATGCCTGTCC	NA	chr4:2614-49845	NA	1.77578	9.94914	25.3004	4.56209e-19	4.56209e-19	33.5197
ILMN_2214678	NM_002357.2	MXD1	MXD1	Homo sapiens MAX dimerization protein 1 (MXD1), mRNA.	4084	NA	NA	NA	NA	S	CCTGACAACCAAACTTGCCTTTACCCCATCCCTAGAATTGGTGCTCTTGG	NA	chr2:5248-52479	NA	1.86604	9.50337	24.9152	6.55285e-19	6.55285e-19	33.176
ILMN_1784602	NM_000389.2	CDKN1A	CDKN1A	Homo sapiens cyclin-dependent kinase inhibitor 1A (p21, Cip1) (CDKN1A), transcript variant 1, mRNA.	1026	NA	NA	NA	NA	A	GTCCTGGTTCCCGTTTCTCCACCTAGACTGTAAACCTCTCGAGGGCAGGG	NA	chr6:1981-49212	NA	2.08479	13.0988	24.8161	7.19882e-19	7.19882e-19	33.0866
ILMN_1732468	NM_014278.2	HSPA4L	HSPA4L	Homo sapiens heat shock 70kDa protein 4-like (HSPA4L), mRNA.	22824	NA	NA	NA	NA	S	GTAACCACGGGGTCCATCTTTTACATCTGGTACACACAACAGACGCTCAG	NA	chr4:2812-50043	NA	2.19368	9.57595	24.6193	8.68559e-19	8.68559e-19	32.908
ILMN_1793474	NM_198336.1	INSIG1	INSIG1	Homo sapiens insulin induced gene 1 (INSIG1), transcript variant 2, mRNA.	3638	NA	NA	NA	NA	A	CCACCAGTCAGCAGAATGGAAGCTTAGAGGAACTTGCCTGTGAGCGCTGG	NA	chr7:2406-49637	NA	1.77526	11.9084	24.5025	9.71535e-19	9.71535e-19	32.8013
ILMN_1659703	NM_199423.1	WWP2	WWP2	Homo sapiens WW domain containing E3 ubiquitin protein ligase 2 (WWP2), transcript variant 3, mRNA.	11060	NA	NA	NA	NA	I	GCTAACTCCCGATCTGTAACCCCCAACCTATCCGCCGCACCCTGATCTAG	NA	chr16:2345-49576	NA	1.81664	9.69046	24.4873	9.85824e-19	9.85824e-19	32.7873
ILMN_1748124	NM_198057.2	TSC22D3	TSC22D3	Homo sapiens TSC22 domain family, member 3 (TSC22D3), transcript variant 1, mRNA.	1831	NA	NA	NA	NA	A	GAAGGATGGTGTCCTACTGTGGATGAGGGATGAACAAGGGGATGGCTTTG	NA	chrX:2043-49274	NA	1.73181	10.7192	24.4317	1.04013e-18	1.04013e-18	32.7362
ILMN_1712888	NM_006644.2	HSPH1	HSPH1	Homo sapiens heat shock 105kDa/110kDa protein 1 (HSPH1), mRNA.	10808	NA	NA	NA	NA	S	CCTGCCAAGGTAGTTTTCTTGCATTTTGCTCTCCATTCAGCATGTGTGTG	NA	chr13:3325-50556	NA	1.99276	13.514	24.4208	1.05111e-18	1.05111e-18	32.7262
ILMN_1738407	NM_025218.2	ULBP1	ULBP1	Homo sapiens UL16 binding protein 1 (ULBP1), mRNA.	80329	NA	NA	NA	NA	S	GGGCGATGGGATCATTGGGACACCAAGCCTCAGCTTCTCAAATTCTACCC	NA	chr6:2811-50042	NA	1.8124	8.50742	24.2434	1.24799e-18	1.24799e-18	32.5624
ILMN_2053415	NM_000527.2	LDLR	LDLR	Homo sapiens low density lipoprotein receptor (familial hypercholesterolemia) (LDLR), mRNA.	3949	NA	NA	NA	NA	S	GCACGAACTGGACTGTGTGCAACGCTTTTTGGGAGAATGATGTCCCCGTT	NA	chr19:5020-52251	NA	1.77826	12.1679	23.7532	2.01795e-18	2.01795e-18	32.1031
ILMN_2390310	NM_001001870.1	C17orf91	C17ORF91	Homo sapiens chromosome 17 open reading frame 91 (C17orf91), transcript variant 2, mRNA.	84981	NA	NA	NA	NA	A	CTCCATCCAGATGGTGGAGTACCGCGCAGACATTAAAAGTCATGTAAAAG	NA	chr17:975-48206	NA	2.23282	8.56824	23.5737	2.41156e-18	2.41156e-18	31.9324
ILMN_1791280	NM_014365.2	HSPB8	HSPB8	Homo sapiens heat shock 22kDa protein 8 (HSPB8), mRNA.	26353	NA	NA	NA	NA	S	GTCTCCAGACAGCTCCATCAGGAACCAAGCAAAGGCCAGATAGCCTGACA	NA	chr12:1819-49050	NA	1.95739	10.699	23.5723	2.41492e-18	2.41492e-18	31.931
ILMN_2278433	NM_001012626.1	LOC285074	LOC285074	Homo sapiens hypothetical protein LOC285074 (LOC285074), mRNA.	285074	NA	NA	NA	NA	I	TGTGAGTGAGGAAGGCTTTGAGATGGTTTCAGCCCTAGCCACCACTGACC	NA	chr2:1847-49078	NA	1.69855	9.40832	23.526	2.5291e-18	2.5291e-18	31.8867
ILMN_1737308	NM_002064.1	GLRX	GLRX	Homo sapiens glutaredoxin (thioltransferase) (GLRX), mRNA.	2745	NA	NA	NA	NA	S	AGTTGGTCTTGGTGTCATATGGATCAGAGGCACAAGTGCAGAGGCTGTGG	NA	chr5:982-48213	NA	1.76745	9.74114	23.4089	2.84364e-18	2.84364e-18	31.7743
ILMN_1759232	NM_005544.1	IRS1	IRS1	Homo sapiens insulin receptor substrate 1 (IRS1), mRNA.	3667	NA	NA	NA	NA	S	AGTGAGCTGATGTGCCCACCACCGTGTCATGAGAGAATGGGTTTACTCTC	NA	chr2:5048-52279	NA	-2.14572	8.9416	-23.2213	3.43447e-18	3.43447e-18	31.5931
ILMN_2347298	NM_022117.1	TSPYL2	TSPYL2	Homo sapiens TSPY-like 2 (TSPYL2), mRNA.	64061	NA	NA	NA	NA	A	ATTCGGACGACTCTGACCTAGAGGATGTGCTTCAGGTCCCAAACGGTTGG	NA	chrX:2129-49360	NA	1.82061	8.7247	23.0905	3.92113e-18	3.92113e-18	31.4657
ILMN_1806023	NM_002228.3	JUN	JUN	Homo sapiens jun oncogene (JUN), mRNA.	3725	NA	NA	NA	NA	S	GGGAGGTTTGTGAGAGCGAGGCTGAGCCTACAGATGAACTCTTTCTGGCC	NA	chr1:2486-49717	NA	2.19735	10.332	23.0579	4.05333e-18	4.05333e-18	31.4339
ILMN_1808779	NM_001326.2	CSTF3	CSTF3	Homo sapiens cleavage stimulation factor, 3' pre-RNA, subunit 3, 77kDa (CSTF3), transcript variant 1, mRNA.	1479	NA	NA	NA	NA	I	GTGGCAGAACCACATTTTGTTCCCTCTTCAAGGGTGTCTTGTATGTGCCG	NA	chr11:2557-49788	NA	-1.81093	9.31484	-22.8678	4.92132e-18	4.92132e-18	31.2472
ILMN_2117716	NM_005088.2	SFRS17A	SFRS17A	Homo sapiens splicing factor, arginine/serine-rich 17A (SFRS17A), transcript variant 1, mRNA.	8227	NA	NA	NA	NA	S	GGGCCGTTCTTTCTAAGGTGTCGGTATGTGGGGAGTGGTACAAAATGGTC	NA	chrY:2850-50081	NA	1.65216	11.0396	22.2958	8.90283e-18	8.90283e-18	30.6756
ILMN_1669523	NM_005252.2	FOS	FOS	Homo sapiens v-fos FBJ murine osteosarcoma viral oncogene homolog (FOS), mRNA.	2353	NA	NA	NA	NA	S	CCCAGTGACACTTCAGAGAGCTGGTAGTTAGTAGCATGTTGAGCCAGGCC	NA	chr14:1532-48763	NA	2.65409	8.64985	22.2141	9.70107e-18	9.70107e-18	30.5926
ILMN_1724837	NM_020119.3	ZC3HAV1	ZC3HAV1	Homo sapiens zinc finger CCCH-type, antiviral 1 (ZC3HAV1), transcript variant 1, mRNA.	56829	NA	NA	NA	NA	A	CCAACATTTGTGCCTCAGTGGTATGTGCAGCAGATGAAGAGAGGGCCAGA	NA	chr7:2435-49666	NA	1.5878	9.2741	22.0245	1.18524e-17	1.18524e-17	30.399
ILMN_2197365	NM_002923.1	RGS2	RGS2	Homo sapiens regulator of G-protein signalling 2, 24kDa (RGS2), mRNA.	5997	NA	NA	NA	NA	S	CTGCAGTGTCCGTTATGAGTGCCAAAAATCTGTCTTGAAGGCAGCTACAC	NA	chr1:1243-48474	NA	2.00405	8.46087	21.9453	1.28914e-17	1.28914e-17	30.3177
ILMN_1736829	NM_002392.2	MDM2	MDM2	Homo sapiens Mdm2 p53 binding protein homolog (mouse) (MDM2), transcript variant MDM2, mRNA.	4193	NA	NA	NA	NA	I	CCCCCCTTCCATCACATTGCAACAGATGTTGGGCCCTTCGTGAGAATTGG	NA	chr12:1234-48465	NA	1.90594	8.70718	21.8212	1.4716e-17	1.4716e-17	30.1895
ILMN_1658494	NM_014059.2	C13orf15	C13ORF15	Homo sapiens chromosome 13 open reading frame 15 (C13orf15), mRNA.	28984	NA	NA	NA	NA	S	TCTGCTGCCAGAGGGGACAAAGACGTGCACTCAACCTTCTACCAGGCCAC	NA	chr13:797-48028	NA	1.83579	8.56387	21.779	1.53968e-17	1.53968e-17	30.1457
ILMN_1764503	NM_032920.1	C21orf124	C21ORF124	Homo sapiens chromosome 21 open reading frame 124 (C21orf124), mRNA.	85006	NA	NA	NA	NA	S	GGTTAAGCCCGCTCCCACCAGCTCCTGTCCGATAAGTTAAAGATACGCTG	NA	chr21:1781-49012	NA	1.59857	8.4627	21.7651	1.56277e-17	1.56277e-17	30.1313
ILMN_2319588	NM_182980.2	OSGIN1	OSGIN1	Homo sapiens oxidative stress induced growth inhibitor 1 (OSGIN1), transcript variant 2, mRNA.	29948	NA	NA	NA	NA	A	TGCTAAGGAAGGAGACCAGGAAGCCACCCTAACACTCGGCCAGACCCGCT	NA	chr16:1875-49106	NA	1.71238	9.79623	21.5468	1.97678e-17	1.97678e-17	29.9035
ILMN_1795963	NM_013370.2	OKL38	OKL38	Homo sapiens pregnancy-induced growth inhibitor (OKL38), transcript variant 1, mRNA.	29948	NA	NA	NA	NA	A	CTGCGCCTTCCAGAAGCAGGTCCCAAATAAAGCCAGTGCCCACCTGAAAA	NA	chr16:2345-49576	NA	1.81757	12.144	21.3178	2.53544e-17	2.53544e-17	29.6619
ILMN_2376403	NM_004089.3	TSC22D3	TSC22D3	Homo sapiens TSC22 domain family, member 3 (TSC22D3), transcript variant 2, mRNA.	1831	NA	NA	NA	NA	A	AGGGCCTAACCAGCCTTGGGAGTATTGACTGGTCCCTTACCTCTTATGGC	NA	chrX:1372-48603	NA	1.92365	9.58185	21.2472	2.73896e-17	2.73896e-17	29.5869
ILMN_3237368	XR_017532.2	LOC644132	LOC644132	PREDICTED: Homo sapiens misc_RNA (LOC644132), miscRNA.	644132	NA	NA	NA	NA	S	AGGGGCTGTGCACTCAGGCCTGACCCGTTGCACTGAACAAGACCAAATCT	NA	chr17:1274-48505	NA	1.58578	9.45362	21.1315	3.11002e-17	3.11002e-17	29.4634
ILMN_2381697	NM_001017974.1	P4HA2	P4HA2	Homo sapiens prolyl 4-hydroxylase, alpha polypeptide II (P4HA2), transcript variant 3, mRNA.	8974	NA	NA	NA	NA	A	TTCCATTCAGCCTGTGCCATCCCTGGCCCCAAGGCTAGGATCAAAGTGGC	NA	chr5:1868-49099	NA	1.47989	9.47287	21.121	3.14606e-17	3.14606e-17	29.4522
ILMN_2134110	NM_021237.3	SELK	SELK	Homo sapiens selenoprotein K (SELK), mRNA.	58515	NA	NA	NA	NA	S	CCCCTCCAATGGCTGGTGGATGAGGAAGGTAAATGTCTGCTCTAAGAAGC	NA	chr3:428-47659	NA	1.53692	10.4533	20.9909	3.6322e-17	3.6322e-17	29.3124
ILMN_1795778	NM_001017973.1	P4HA2	P4HA2	Homo sapiens prolyl 4-hydroxylase, alpha polypeptide II (P4HA2), transcript variant 2, mRNA.	8974	NA	NA	NA	NA	A	CTGCCCTGTGCTTGTGGGCTGCAAGTGGGTCTCCAATAAGTGGTTCCATG	NA	chr5:2067-49298	NA	1.53595	10.2476	20.9252	3.90636e-17	3.90636e-17	29.2416
ILMN_1807737	NM_005088.2	SFRS17A	SFRS17A	Homo sapiens splicing factor, arginine/serine-rich 17A (SFRS17A), transcript variant 1, mRNA.	8227	NA	NA	NA	NA	S	CGGGCCACCATAGTCACACTGGCACTGAAAAGAAAGCGTTGCCCTGGTGA	NA	chrY:2674-49905	NA	1.48072	9.74668	20.7849	4.56715e-17	4.56715e-17	29.0894
ILMN_1781285	NM_004417.2	DUSP1	DUSP1	Homo sapiens dual specificity phosphatase 1 (DUSP1), mRNA.	1843	NA	NA	NA	NA	S	GCAGAAGAGAAAGGACTCAGTGTGTGATCCGGTTTCTTTTTGCTCGCCCC	NA	chr5:1591-48822	NA	2.0464	9.89288	20.7676	4.65662e-17	4.65662e-17	29.0705
ILMN_1704550	NM_015878.4	AZIN1	AZIN1	Homo sapiens antizyme inhibitor 1 (AZIN1), transcript variant 1, mRNA.	51582	NA	NA	NA	NA	I	CCAAGACTCATATTCATCCAGCTTGGTGTCAAGTGGGCTGTTGCTGCCAG	NA	chr8:523-47754	NA	1.73533	9.87365	20.6685	5.20347e-17	5.20347e-17	28.9623
ILMN_3290261	XR_017355.2	LOC644877	LOC644877	PREDICTED: Homo sapiens misc_RNA (LOC644877), miscRNA.	644877	NA	NA	NA	NA	M	GTTTGAGGGCTTGGCGCGGCGTTTCCTGTTCCTTCCTCTGCACGGCTGCA	NA	chr2:72-47303	NA	1.42558	11.3422	20.6209	5.48921e-17	5.48921e-17	28.9102
ILMN_2412761	NM_002359.2	MAFG	MAFG	Homo sapiens v-maf musculoaponeurotic fibrosarcoma oncogene homolog G (avian) (MAFG), transcript variant 1, mRNA.	4097	NA	NA	NA	NA	A	CCCCTCAATCTGCTAGTCCCTGAAGCCTTTAACCAAACGGGAGTGGGCAC	NA	chr17:4532-51763	NA	1.35508	8.10567	20.5153	6.1838e-17	6.1838e-17	28.794
ILMN_1657395	NM_000859.1	HMGCR	HMGCR	Homo sapiens 3-hydroxy-3-methylglutaryl-Coenzyme A reductase (HMGCR), mRNA.	3156	NA	NA	NA	NA	S	CTTGGATGGACCCACGAACGCTCTTAGCTTTCTCAGGGGGTCAGCAGAGT	NA	chr5:3983-51214	NA	1.54739	10.9263	20.4229	6.86554e-17	6.86554e-17	28.6919
ILMN_1794017	NM_013376.3	SERTAD1	SERTAD1	Homo sapiens SERTA domain containing 1 (SERTAD1), mRNA.	29950	NA	NA	NA	NA	S	GAATCTAGTCCTGGGCAACTTCACATCCGTCCTCCTGTCTCAGGGCTGGC	NA	chr19:996-48227	NA	1.54028	10.9038	20.2939	7.95139e-17	7.95139e-17	28.5486
ILMN_1776337	NM_012124.1	CHORDC1	CHORDC1	Homo sapiens cysteine and histidine-rich domain (CHORD)-containing 1 (CHORDC1), mRNA.	26973	NA	NA	NA	NA	S	GGTAGGAACCATAGTTGTGTCCTATACTTGAAGAGGCTGGAAAGTAGCCC	NA	chr11:1301-48532	NA	1.79958	10.423	20.259	8.2751e-17	8.2751e-17	28.5096
ILMN_2230672	NM_014161.2	MRPL18	MRPL18	Homo sapiens mitochondrial ribosomal protein L18 (MRPL18), nuclear gene encoding mitochondrial protein, mRNA.	29074	NA	NA	NA	NA	S	CTGTCAGCCACTACAGCCATCAAAAGAGAGCATCTGGAAGAACAGCCAGC	NA	chr6:704-47935	NA	1.30916	12.5244	20.0905	1.00403e-16	1.00403e-16	28.3206
ILMN_1699265	NM_003842.3	TNFRSF10B	TNFRSF10B	Homo sapiens tumor necrosis factor receptor superfamily, member 10b (TNFRSF10B), transcript variant 1, mRNA.	8795	NA	NA	NA	NA	A	TTAGGCTTTGCTATATCCCCAGGCCAAATAGCATGTGACACAGGACAGCC	NA	chr8:3932-51163	NA	1.37636	9.96933	20.0631	1.03619e-16	1.03619e-16	28.2898
ILMN_1746243	NM_015641.2	TES	TES	Homo sapiens testis derived transcript (3 LIM domains) (TES), transcript variant 1, mRNA.	26136	NA	NA	NA	NA	I	GAGGAGGGGACCCATAGGACGCGTTAACATGGACCTGGAAAACAAAGTGA	NA	chr7:154-47385	NA	1.53101	8.98673	20.0556	1.04522e-16	1.04522e-16	28.2813
ILMN_1679727	NM_004071.2	CLK1	CLK1	Homo sapiens CDC-like kinase 1 (CLK1), mRNA.	1195	NA	NA	NA	NA	A	TTAGCCCTAGGGTGGTCCCAACCATGTGATGTCTGGAGCATAGGATGCAT	NA	chr2:1190-48421	NA	2.22338	10.4307	20.0212	1.08755e-16	1.08755e-16	28.2425
ILMN_2371458	NM_001047841.1	CXCR7	CXCR7	Homo sapiens chemokine (C-X-C motif) receptor 7 (CXCR7), transcript variant 1, mRNA.	57007	NA	NA	NA	NA	A	GCGTCAGAGCCAGCTGAGGACAGGCTTGCCTGGACTTCTGTAAGATAGGA	NA	chr:1735-48966	NA	-1.82473	10.2915	-19.9867	1.13183e-16	1.13183e-16	28.2034
ILMN_1699574	NM_003873.4	NRP1	NRP1	Homo sapiens neuropilin 1 (NRP1), transcript variant 1, mRNA.	8829	NA	NA	NA	NA	I	CCTTCCCACATTGCTAGACGTCTCACTCAAAGACATTTGTTGGGAGTCAC	NA	chr10:5127-52358	NA	-1.66996	8.15293	-19.9512	1.17921e-16	1.17921e-16	28.1633
ILMN_2402416	NM_005494.2	DNAJB6	DNAJB6	Homo sapiens DnaJ (Hsp40) homolog, subfamily B, member 6 (DNAJB6), transcript variant 2, mRNA.	10049	NA	NA	NA	NA	A	CCGAGGGACGGGGTCGTTTTTCTCTGCGTTCAGTGGATTTCCGTCTTTTG	NA	chr7:557-47788	NA	1.54404	12.5288	19.9221	1.21977e-16	1.21977e-16	28.1302
ILMN_1689378	NM_012118.2	CCRN4L	CCRN4L	Homo sapiens CCR4 carbon catabolite repression 4-like (S. cerevisiae) (CCRN4L), mRNA.	25819	NA	NA	NA	NA	S	TCATTTTCTGCGTTTCCAGCATGCCCTTGGAAAAGACTCCCTTTAGTCCC	NA	chr4:1861-49092	NA	1.409	9.74145	19.8551	1.31849e-16	1.31849e-16	28.054
ILMN_2188862	NM_004864.1	GDF15	GDF15	Homo sapiens growth differentiation factor 15 (GDF15), mRNA.	9518	NA	NA	NA	NA	S	CCGGGGTGTCGCTCCAGACCTATGATGACTTGTTAGCCAAAGACTGCCAC	NA	chr19:894-48125	NA	2.07743	10.4339	19.8453	1.33358e-16	1.33358e-16	28.0429
ILMN_3249645	NM_006948.4	HSPA13	HSPA13	Homo sapiens heat shock protein 70kDa family, member 13 (HSPA13), mRNA.	6782	NA	NA	NA	NA	S	AGTAACGGGAGTGGCTATCCAAGCAGGGATTGATGGAGGCTCTTGGCCTC	NA	chr21:1377-48608	NA	1.47763	8.44728	19.7396	1.50875e-16	1.50875e-16	27.922
ILMN_1665554	NM_018310.2	BRF2	BRF2	Homo sapiens BRF2, subunit of RNA polymerase III transcription initiation factor, BRF1-like (BRF2), mRNA.	55290	NA	NA	NA	NA	S	GGCTCTTTGCTGCTGGTTTGAATTGGACACACTGCTGCGGCTCCTCCTGC	NA	chr8:1653-48884	NA	1.53497	9.70563	19.6655	1.64558e-16	1.64558e-16	27.837
ILMN_1679641	NM_032448.1	FAM120B	FAM120B	Homo sapiens family with sequence similarity 120B (FAM120B), mRNA.	84498	NA	NA	NA	NA	S	AGAGCTTTTGTTGGCTTCTCTCCCGAGCTTGTGCCTGATTCTGTGGCCCA	NA	chr6:3017-50248	NA	-1.46114	9.48635	-19.5597	1.86371e-16	1.86371e-16	27.715
ILMN_1729973	NM_024625.3	ZC3HAV1	ZC3HAV1	Homo sapiens zinc finger CCCH-type, antiviral 1 (ZC3HAV1), transcript variant 2, mRNA.	56829	NA	NA	NA	NA	I	GGGAAGTCTGAGCGAGTCTCCTAAATACTCTGGGCTTTAGCTTCTCCAGC	NA	chr7:2703-49934	NA	1.65297	8.77563	19.5409	1.90539e-16	1.90539e-16	27.6933
ILMN_2194828	NM_024516.2	C16orf53	C16ORF53	Homo sapiens chromosome 16 open reading frame 53 (C16orf53), mRNA.	79447	NA	NA	NA	NA	S	ACCTCAAGCTCCCAAACAGCACGTTGCGGGAAAGAGGAAGAGAGAGTGTG	NA	chr16:882-48113	NA	-1.26518	10.8837	-19.3642	2.34949e-16	2.34949e-16	27.4878
ILMN_1655229	NM_014331.3	SLC7A11	SLC7A11	Homo sapiens solute carrier family 7, (cationic amino acid transporter, y+ system) member 11 (SLC7A11), mRNA.	23657	NA	NA	NA	NA	S	CAGGGATTGGCTTCGTCATCACTCTGACTGGAGTCCCTGCGTATTATCTC	NA	chr4:1629-48860	NA	1.67349	8.08307	19.2236	2.77852e-16	2.77852e-16	27.3231
ILMN_1753342	NM_002970.1	SAT1	SAT1	Homo sapiens spermidine/spermine N1-acetyltransferase 1 (SAT1), mRNA.	6303	NA	NA	NA	NA	S	GGCAACAGAGGAGTGAGGAGTGCTGCTGTAGATGACAACCTCCATTCTAT	NA	chrX:666-47897	NA	1.31849	11.1237	19.1518	3.02866e-16	3.02866e-16	27.2384
ILMN_3246273	NR_004408.1	RNU1-3	RNU1-3	Homo sapiens RNA, U1 small nuclear 3 (RNU1-3), small nuclear RNA.	26869	NA	NA	NA	NA	S	GACCCCTGCGATTTCCCCAAATGTGGGAAACTCGACTGCATAATTTGTGG	NA	chr1:84-47315	NA	1.46567	9.56883	19.1491	3.03858e-16	3.03858e-16	27.2352
ILMN_1779353	NM_019042.3	PUS7	PUS7	Homo sapiens pseudouridylate synthase 7 homolog (S. cerevisiae) (PUS7), mRNA.	54517	NA	NA	NA	NA	S	TGGACAAGGCTTTCTTCTATCAGTAGCGTTTACCCTTTGTCACCAGTGGC	NA	chr7:3247-50478	NA	-1.52187	9.60891	-19.1207	3.14417e-16	3.14417e-16	27.2016
ILMN_1787815	NM_021158.3	TRIB3	TRIB3	Homo sapiens tribbles homolog 3 (Drosophila) (TRIB3), mRNA.	57761	NA	NA	NA	NA	S	CATGGGGCTTCTGACCTGAGCACCAAGGTTGAGGGACAGGATTAGGCAGG	NA	chr20:2258-49489	NA	1.58266	11.1931	19.1175	3.15622e-16	3.15622e-16	27.1979
ILMN_1814247	NM_006602.2	TCFL5	TCFL5	Homo sapiens transcription factor-like 5 (basic helix-loop-helix) (TCFL5), mRNA.	10732	NA	NA	NA	NA	S	CCCCCTTGTCATGACTCTGAGTCACGTGCTGCTGTATTGCAACGTGCAGG	NA	chr20:2064-49295	NA	-1.24115	9.47863	-19.1124	3.1755e-16	3.1755e-16	27.1919
ILMN_1790062	NM_138348.4	FAM105B	FAM105B	Homo sapiens family with sequence similarity 105, member B (FAM105B), mRNA.	90268	NA	NA	NA	NA	S	GGCAGCCCCTGAATTGGCTCAACGTTTGTGGAGGTGGTATTTCCCTGAAG	NA	chr5:2587-49818	NA	1.3126	9.99178	19.1041	3.2075e-16	3.2075e-16	27.182
ILMN_1730351	NM_207459.1	FLJ35767	FLJ35767	Homo sapiens FLJ35767 protein (FLJ35767), mRNA.	400629	NA	NA	NA	NA	S	TCTGGTCTACAGTGGAGGGAGAGCTGGTTTTAAATGTTGGCCGTTGATGC	NA	chr17:1816-49047	NA	1.47407	8.62785	19.0991	3.22665e-16	3.22665e-16	27.1762
ILMN_1798360	NM_020311.2	CXCR7	CXCR7	Homo sapiens chemokine (C-X-C motif) receptor 7 (CXCR7), mRNA.	57007	NA	NA	NA	NA	S	TCTGTGTGGTGTTTTGTACCGGCACGGGATATGGAACGAAAACTGCTTTG	NA	chr2:1890-49121	NA	-1.76486	11.6217	-18.9881	3.68965e-16	3.68965e-16	27.0444
ILMN_1796417	NM_133436.1	ASNS	ASNS	Homo sapiens asparagine synthetase (ASNS), transcript variant 1, mRNA.	440	NA	NA	NA	NA	A	AATGCCACTGACCCTTCTGCCCGCACGCTGACCCACTACAAGTCAGCTGT	NA	chr7:2101-49332	NA	1.39532	11.9862	18.9466	3.88009e-16	3.88009e-16	26.9949
ILMN_1725773	NM_201262.1	DNAJC12	DNAJC12	Homo sapiens DnaJ (Hsp40) homolog, subfamily C, member 12 (DNAJC12), transcript variant 2, mRNA.	56521	NA	NA	NA	NA	I	GTGGGTTTCTCGCTGGGTGCGACGTGAATTTGTGAAGCTCAGGATGCCCA	NA	chr10:466-47697	NA	1.45511	8.38171	18.9312	3.95294e-16	3.95294e-16	26.9766
ILMN_2094360	NM_021005.2	NR2F2	NR2F2	Homo sapiens nuclear receptor subfamily 2, group F, member 2 (NR2F2), mRNA.	7026	NA	NA	NA	NA	S	CTGTGGAATTTATTGGCAGCCAAGGAATGTGTCCAAGACACATGCTGAGG	NA	chr15:2589-49820	NA	-1.71141	11.2845	-18.8847	4.18264e-16	4.18264e-16	26.921
ILMN_3249624	XR_041850.1	LOC641298	LOC641298	PREDICTED: Homo sapiens misc_RNA (LOC641298), miscRNA.	641298	NA	NA	NA	NA	S	CTGGTTGGGGAGGACCAGAAATCAGGTTATCAATACTCTGGCTGACCATC	NA	chr16:4993-52224	NA	1.44232	8.92903	18.8614	4.30328e-16	4.30328e-16	26.8931
ILMN_1656501	NM_004419.3	DUSP5	DUSP5	Homo sapiens dual specificity phosphatase 5 (DUSP5), mRNA.	1847	NA	NA	NA	NA	S	CTCCCTGCCCCTGGAGGTTGTCTTCAAGCTGTGGACTTCTGGGATTTGCA	NA	chr10:2301-49532	NA	1.46738	9.47789	18.8579	4.3216e-16	4.3216e-16	26.8889
ILMN_3239181	NM_033397.2	ITPRIP	ITPRIP	Homo sapiens inositol 1,4,5-triphosphate receptor interacting protein (ITPRIP), mRNA.	85450	NA	NA	NA	NA	S	TCTGGCTTCTTGTGTGTACAGAGACAACAGAACTCGGTGGGGAAACGGGA	NA	chr10:4215-51446	NA	1.34869	8.53551	18.7401	4.99045e-16	4.99045e-16	26.7473
ILMN_2073010	NM_053045.1	TMEM203	TMEM203	Homo sapiens transmembrane protein 203 (TMEM203), mRNA.	94107	NA	NA	NA	NA	S	CCACCTTGGGCTGGCACTCTTAGCACACCTGAGACAGATTTAAGCCTCCC	NA	chr9:1332-48563	NA	-1.22794	10.2141	-18.6699	5.43868e-16	5.43868e-16	26.6626
ILMN_1721034	NM_182490.1	ZNF227	ZNF227	Homo sapiens zinc finger protein 227 (ZNF227), mRNA.	7770	NA	NA	NA	NA	S	AGTCCATGCTGGTGGTAAACCCTGTAAAACTACTGAGAGTGGAAGGGGGT	NA	chr19:2662-49893	NA	1.29557	8.76969	18.6428	5.62304e-16	5.62304e-16	26.6297
ILMN_1804479	NM_014161.2	MRPL18	MRPL18	Homo sapiens mitochondrial ribosomal protein L18 (MRPL18), nuclear gene encoding mitochondrial protein, mRNA.	29074	NA	NA	NA	NA	S	GCACTTGTGGAGCATCAGAATGGCAAGGTTGTGGTTTCGGCCTCCACTCG	NA	chr6:396-47627	NA	1.41812	12.4809	18.6289	5.71986e-16	5.71986e-16	26.6129
ILMN_3238676	NM_025217.2	ULBP2	ULBP2	Homo sapiens UL16 binding protein 2 (ULBP2), mRNA.	80328	NA	NA	NA	NA	S	TCCTGTGAGCACGGTCTTGATCAAACTCGCCCTTCTGTCTGGCCAGCTGC	NA	chr6:859-48090	NA	1.40602	9.2847	18.5632	6.20295e-16	6.20295e-16	26.533
ILMN_1746465	NM_014344.2	FJX1	FJX1	Homo sapiens four jointed box 1 (Drosophila) (FJX1), mRNA.	24147	NA	NA	NA	NA	S	CTCTGGGGAGCCCTGCAGACCTTGACAATTTGCCTGACTCATTCCTGACC	NA	chr11:2017-49248	NA	-1.38873	8.87761	-18.5404	6.38018e-16	6.38018e-16	26.5053
ILMN_2121408	NM_001945.1	HBEGF	HBEGF	Homo sapiens heparin-binding EGF-like growth factor (HBEGF), mRNA.	1839	NA	NA	NA	NA	S	CTGGTGCTACTCCATGCAGGGGTCAGTGCAGCAGAGGACAGTCTGGAGAA	NA	chr5:2024-49255	NA	1.41171	8.23422	18.5152	6.58195e-16	6.58195e-16	26.4746
ILMN_2073012	NM_053045.1	TMEM203	TMEM203	Homo sapiens transmembrane protein 203 (TMEM203), mRNA.	94107	NA	NA	NA	NA	S	GAACTCTGCTGTCCAGGCACTGCTTGGCTTACTATCCCAGCAAAGACTGC	NA	chr9:1264-48495	NA	-1.29718	10.4088	-18.4152	7.45171e-16	7.45171e-16	26.3522
ILMN_1787212	NM_078467.1	CDKN1A	CDKN1A	Homo sapiens cyclin-dependent kinase inhibitor 1A (p21, Cip1) (CDKN1A), transcript variant 2, mRNA.	1026	NA	NA	NA	NA	I	GAGGATGCGTGTTCGCGGGTGTGTGCTGCGTTCACAGGTGTTTCTGCGGC	NA	chr6:179-47410	NA	1.40191	7.71085	18.2975	8.62875e-16	8.62875e-16	26.2076
ILMN_1788547	NM_002061.2	GCLM	GCLM	Homo sapiens glutamate-cysteine ligase, modifier subunit (GCLM), mRNA.	2730	NA	NA	NA	NA	S	AAGCATTCCTGACATTCAAGCGCACGAGTGGGTGCCGCTGTGGCTACTGC	NA	chr1:989-48220	NA	1.32239	11.03	18.284	8.77635e-16	8.77635e-16	26.1909
ILMN_2345142	NM_018837.2	SULF2	SULF2	Homo sapiens sulfatase 2 (SULF2), transcript variant 1, mRNA.	55959	NA	NA	NA	NA	A	ATCCCTCGCAGTTGTGGACATTTCTGTTCCTGTCCAGATACCATTTCTCC	NA	chr20:3637-50868	NA	-1.49503	10.1256	-18.1266	1.06946e-15	1.06946e-15	25.9958
ILMN_1778161	NM_001015882.2	DNAJC25	DNAJC25	Homo sapiens DnaJ (Hsp40) homolog, subfamily C , member 25 (DNAJC25), mRNA.	548645	NA	NA	NA	NA	S	TGCATTTAAGCCAGAAACGAGGTACATGGCTGTGTGCTCTTCTGTCAACC	NA	chr9:2044-49275	NA	1.30321	9.01284	18.1166	1.08304e-15	1.08304e-15	25.9833
ILMN_3242357	XM_001719607.1	LOC100132418	LOC100132418	PREDICTED: Homo sapiens similar to PRO1102 (LOC100132418), mRNA.	100132418	NA	NA	NA	NA	S	GTGCTGCTGTCTGGCTCCTGAACCCAGCTGTAGAGGTGTGTGTCAATCCC	NA	chr10:548-47779	NA	1.21485	8.76514	18.0358	1.19941e-15	1.19941e-15	25.8825
ILMN_3248803	XR_040503.1	LOC729680	LOC729680	PREDICTED: Homo sapiens misc_RNA (LOC729680), miscRNA.	729680	NA	NA	NA	NA	S	GACTGGCACTTTCATGGCTGTTCATGGGCATCTCTTGGTCTATGACGACG	NA	chr:992-48223	NA	-1.32001	9.3646	-17.9233	1.38364e-15	1.38364e-15	25.7413
ILMN_1751598	NM_031459.3	SESN2	SESN2	Homo sapiens sestrin 2 (SESN2), mRNA.	83667	NA	NA	NA	NA	S	TCCTCTCTGACCAGTTTGGAGGGCACTGAAGAAAGGCAAGGGCCGTGCTG	NA	chr1:3145-50376	NA	1.4965	8.10187	17.8968	1.4311e-15	1.4311e-15	25.708
ILMN_1731086	NM_145805.1	ISL2	ISL2	Homo sapiens ISL LIM homeobox 2 (ISL2), mRNA.	64843	NA	NA	NA	NA	S	CCGGGCTCCTAGCGGGGAAAAGGAAGGGGATAACTCAGAGGAACAGACAC	NA	chr15:1551-48782	NA	1.53479	7.60287	17.8758	1.4699e-15	1.4699e-15	25.6815
ILMN_1792092	NM_017612.2	ZCCHC8	ZCCHC8	Homo sapiens zinc finger, CCHC domain containing 8 (ZCCHC8), mRNA.	55596	NA	NA	NA	NA	S	GGGCAGCCAGAAGCTCTTTCCTGCAGACACCAGTCCTTCAACGGCCACTA	NA	chr12:2045-49276	NA	1.3945	9.76675	17.8681	1.48449e-15	1.48449e-15	25.6718
ILMN_1690844	XR_019393.1	LOC387820	LOC387820	PREDICTED: Homo sapiens similar to DnaJ (Hsp40) homolog, subfamily B, member 6 isoform a (LOC387820), mRNA.	387820	NA	NA	NA	NA	I	CCTGCTTTTCATTGTGTCTGAAATGTGAGCCACGTAGTGTCGGCCTGCTG	NA	chr:1224-48455	NA	1.30564	13.6447	17.8194	1.57976e-15	1.57976e-15	25.6103
ILMN_1671067	NM_005121.2	MED13	MED13	Homo sapiens mediator complex subunit 13 (MED13), mRNA.	9969	NA	NA	NA	NA	S	AGCCAAAGACTTGTGATCTCTGCTCCAGACAGTCAAGTGAGATTTTCAAA	NA	chr17:1557-48788	NA	1.64416	8.73806	17.7086	1.82102e-15	1.82102e-15	25.4697
ILMN_1688480	NM_053056.2	CCND1	CCND1	Homo sapiens cyclin D1 (CCND1), mRNA.	595	NA	NA	NA	NA	S	CGGCGCTTCCCAGCACCAACATGTAACCGGCATGTTTCCAGCAGAAGACA	NA	chr11:4195-51426	NA	-1.43203	12.3388	-17.7084	1.82158e-15	1.82158e-15	25.4694
ILMN_1705774	NM_032862.2	TIGD5	TIGD5	Homo sapiens tigger transposable element derived 5 (TIGD5), mRNA.	84948	NA	NA	NA	NA	S	AGTCACATGCACTGGACGAGGGCCGAAACTCCTGTCTGCTATCGAGCCCT	NA	chr8:2115-49346	NA	-1.21181	9.46049	-17.6967	1.84921e-15	1.84921e-15	25.4545
ILMN_1665455	NM_173475.1	DCUN1D3	DCUN1D3	Homo sapiens DCN1, defective in cullin neddylation 1, domain containing 3 (S. cerevisiae) (DCUN1D3), mRNA.	123879	NA	NA	NA	NA	S	GGAGCTCACTCTGGGCCTACCTGGTTTCAGTTAGAGGGTCCTCCTGTTAT	NA	chr16:2785-50016	NA	1.2643	9.3071	17.6446	1.97753e-15	1.97753e-15	25.3881
ILMN_1716766	NM_001806.2	CEBPG	CEBPG	Homo sapiens CCAAT/enhancer binding protein (C/EBP), gamma (CEBPG), mRNA.	1054	NA	NA	NA	NA	S	CGTTTCCCAGTCCCCATTAGAGGGCTTGAGACCTTGTACCTGAACAACCC	NA	chr19:3459-50690	NA	1.4092	10.3519	17.6314	2.01142e-15	2.01142e-15	25.3713
ILMN_1672295	NM_025079.1	ZC3H12A	ZC3H12A	Homo sapiens zinc finger CCCH-type containing 12A (ZC3H12A), mRNA.	80149	NA	NA	NA	NA	S	AGGCCTCATCTGTGCTCTCGCTGGGCACGTGGCTTCATGTCAGTAAGCAA	NA	chr1:2384-49615	NA	1.27135	8.45223	17.6064	2.0775e-15	2.0775e-15	25.3393
ILMN_1764323	XM_940962.2	LOC124512	LOC124512	PREDICTED: Homo sapiens hypothetical protein LOC124512 (LOC124512), mRNA.	124512	NA	NA	NA	NA	A	CTGATGAGCAACCTGGCACACAAACTATGAGCAGACCACTTCAGCTTGAG	NA	chr:860-48091	NA	-1.24818	9.70138	-17.5617	2.20117e-15	2.20117e-15	25.2821
ILMN_1718977	NM_015675.2	GADD45B	GADD45B	Homo sapiens growth arrest and DNA-damage-inducible, beta (GADD45B), mRNA.	4616	NA	NA	NA	NA	S	GACCACACTTTGGGACTTGGGAGCTGGGGCTGAAGTTGCTCTGTACCCAT	NA	chr19:1169-48400	NA	1.45279	9.74052	17.5603	2.20518e-15	2.20518e-15	25.2803
ILMN_1693338	NM_000104.2	CYP1B1	CYP1B1	Homo sapiens cytochrome P450, family 1, subfamily B, polypeptide 1 (CYP1B1), mRNA.	1545	NA	NA	NA	NA	S	GCTTTCATGTCCCAGAACTTAGCCTTTACCTGTGAAGTGTTACTACAGCC	NA	chr2:4718-51949	NA	-1.49907	11.4803	-17.5426	2.25649e-15	2.25649e-15	25.2575
ILMN_1751464	NM_003811.2	TNFSF9	TNFSF9	Homo sapiens tumor necrosis factor (ligand) superfamily, member 9 (TNFSF9), mRNA.	8744	NA	NA	NA	NA	S	GTGTATTGAGCATCTGTAATGTGCCAGCATTGTGCCCAGGCTAGGGGGCT	NA	chr19:1202-48433	NA	1.47664	8.32167	17.5252	2.30787e-15	2.30787e-15	25.2352
ILMN_3244444	NR_003500.1	RP9P	RP9P	Homo sapiens retinitis pigmentosa 9 pseudogene (RP9P), non-coding RNA.	441212	NA	NA	NA	NA	S	GCCCTCCACAGTGTAGACTTGAACACTTGGCCTCATGTGATCCTTCCACC	NA	chr7:1113-48344	NA	1.31969	8.74299	17.5037	2.37339e-15	2.37339e-15	25.2075
ILMN_3245678	NR_004430.1	RNU1A3	RNU1A3	Homo sapiens RNA, U1A3 small nuclear (RNU1A3), small nuclear RNA.	26871	NA	NA	NA	NA	S	CTTACCTGGCAGGGGAGATACCATGATCACGAAGGTGGTTTTCCCAGGGC	NA	chr1:4-47235	NA	1.38708	9.98311	17.4942	2.40271e-15	2.40271e-15	25.1953
ILMN_1670875	NM_003620.2	PPM1D	PPM1D	Homo sapiens protein phosphatase 1D magnesium-dependent, delta isoform (PPM1D), mRNA.	8493	NA	NA	NA	NA	S	CCCAGACCAATGGCATTATTAGGTCTTAAAGTAGTTACTCCCTTCTCGTG	NA	chr17:2768-49999	NA	1.45718	12.1869	17.4696	2.48081e-15	2.48081e-15	25.1637
ILMN_1782110	NM_001098402.1	ZNF295	ZNF295	Homo sapiens zinc finger protein 295 (ZNF295), transcript variant 1, mRNA.	49854	NA	NA	NA	NA	S	CTTTCAGTGTATCTCAGCGGGTACTCCAGCTTGTGGCATTCCCATGTGAC	NA	chr21:6928-54159	NA	1.17413	8.80847	17.4624	2.50414e-15	2.50414e-15	25.1544
ILMN_1703244	NM_022818.3	MAP1LC3B	MAP1LC3B	Homo sapiens microtubule-associated protein 1 light chain 3 beta (MAP1LC3B), mRNA.	81631	NA	NA	NA	NA	S	CGGGGAAAACCAGATTCTTTGCATCTGGGCCCTCTACTGATTGTTAAAGG	NA	chr16:1914-49145	NA	1.25745	10.5914	17.3189	3.02061e-15	3.02061e-15	24.9686
ILMN_1718537	NM_024747.4	HPS6	HPS6	Homo sapiens Hermansky-Pudlak syndrome 6 (HPS6), mRNA.	79803	NA	NA	NA	NA	S	CCTGGAGGCTTGCTTGGGACTGGAGGCTTGCTTGGACAGTTCCTCTGTGT	NA	chr10:2443-49674	NA	-1.40717	10.2456	-17.2395	3.35252e-15	3.35252e-15	24.8653
ILMN_1692026	NM_016028.4	SUV420H1	SUV420H1	Homo sapiens suppressor of variegation 4-20 homolog 1 (Drosophila) (SUV420H1), transcript variant 2, mRNA.	51111	NA	NA	NA	NA	I	GCCCAACACTGGGTGCTCTCTTCCACTACAGAGAATCCTGAAGAAAAGGG	NA	chr11:2433-49664	NA	1.331	10.4114	17.2265	3.41068e-15	3.41068e-15	24.8482
ILMN_1811767	NM_031479.3	INHBE	INHBE	Homo sapiens inhibin, beta E (INHBE), mRNA.	83729	NA	NA	NA	NA	S	CTTCAAGTGTACTCTGTAGGCTTCTGGGAGGTCCCTTTTCAGGGGTGTCC	NA	chr12:2250-49481	NA	1.24935	7.91045	17.2172	3.45252e-15	3.45252e-15	24.8361
ILMN_1693317	NM_016030.5	TTC15	TTC15	Homo sapiens tetratricopeptide repeat domain 15 (TTC15), mRNA.	51112	NA	NA	NA	NA	S	AACAACGCTGCCGTGTGTCTGCTCTACCTGGGCAAGCTCAAGGACTCCCT	NA	chr2:2178-49409	NA	-1.28006	8.66781	-17.1815	3.61899e-15	3.61899e-15	24.7894
ILMN_1662618	NM_003900.3	SQSTM1	SQSTM1	Homo sapiens sequestosome 1 (SQSTM1), mRNA.	8878	NA	NA	NA	NA	S	GGAGGCCAGTGTTGTGGGCTTCCTGCTGGGACTGAGAAGGCTCACGAAGG	NA	chr5:1813-49044	NA	1.113	13.0006	17.1787	3.63265e-15	3.63265e-15	24.7857
ILMN_2150258	NM_006887.3	ZFP36L2	ZFP36L2	Homo sapiens zinc finger protein 36, C3H type-like 2 (ZFP36L2), mRNA.	678	NA	NA	NA	NA	S	GGACTTCAGGAAAAATCAACCCAGCACCAGCAGCTACCAACCACCATTCC	NA	chr2:2137-49368	NA	-1.49574	9.78024	-17.1687	3.68091e-15	3.68091e-15	24.7726
ILMN_1693635	NM_022117.1	TSPYL2	TSPYL2	Homo sapiens TSPY-like 2 (TSPYL2), mRNA.	64061	NA	NA	NA	NA	A	TTGCGGTATTCTTTGCGGTATTCTTGTCCCCGTCCCCCAGAAGGCTCGCC	NA	chrX:2716-49947	NA	1.32422	8.17859	17.1645	3.70133e-15	3.70133e-15	24.7671
ILMN_3236653	NR_004400.1	RNU1-5	RNU1-5	Homo sapiens RNA, U1 small nuclear 5 (RNU1-5), small nuclear RNA.	26863	NA	NA	NA	NA	S	GTGCTGACCCCTGCGATTTCCCCAAATGTGGGAAACTCGACTGCATAATT	NA	chr1:79-47310	NA	1.40192	9.85638	17.1105	3.97505e-15	3.97505e-15	24.6964
ILMN_2336609	NM_206929.1	SYTL2	SYTL2	Homo sapiens synaptotagmin-like 2 (SYTL2), transcript variant e, mRNA.	54843	NA	NA	NA	NA	A	GGGTCTGGTACCCTTGCAGGACCTTTGTAGGTTGTGGGAAAAAGTCGCAG	NA	chr11:1842-49073	NA	-1.69244	10.54	-17.0149	4.51351e-15	4.51351e-15	24.5703
ILMN_1701653	NM_004316.2	ASCL1	ASCL1	Homo sapiens achaete-scute complex homolog 1 (Drosophila) (ASCL1), mRNA.	429	NA	NA	NA	NA	S	CTCCTCATAGGTGAGATCAAGAGGCCACCAGTTGTACTTCAGCACCAATG	NA	chr12:2166-49397	NA	-2.1211	8.49447	-16.9433	4.96534e-15	4.96534e-15	24.4756
ILMN_1736015	NM_024900.3	PHF17	PHF17	Homo sapiens PHD finger protein 17 (PHF17), transcript variant S, mRNA.	79960	NA	NA	NA	NA	I	GCCTTTATGCCAGCCCGACACCTGCTGTAATTGGGGTGCATGAGCTATGG	NA	chr4:3339-50570	NA	1.22635	8.81545	16.9143	5.16168e-15	5.16168e-15	24.4371
ILMN_1688606	NM_016125.3	RNFT1	RNFT1	Homo sapiens ring finger protein, transmembrane 1 (RNFT1), mRNA.	51136	NA	NA	NA	NA	S	TACGGGGTCACTCCCACAGTGAAGCAAGGCTGACTGATGATACTGCCGCA	NA	chr17:437-47668	NA	1.61007	10.1972	16.8727	5.45768e-15	5.45768e-15	24.3818
ILMN_2406656	NM_002051.2	GATA3	GATA3	Homo sapiens GATA binding protein 3 (GATA3), transcript variant 2, mRNA.	2625	NA	NA	NA	NA	A	GCAGCCTGTGCTGAGGGTAGCAGTGTATGAGCTACCAGCGTGCATGTCAG	NA	chr10:2868-50099	NA	-1.47134	10.2756	-16.8613	5.54151e-15	5.54151e-15	24.3666
ILMN_1770811	NM_015946.4	PELO	PELO	Homo sapiens pelota homolog (Drosophila) (PELO), mRNA.	53918	NA	NA	NA	NA	S	CCGCTTCCCTGTTCCCGAACTTTCTGACCAAGAGGGTGATTCCAGTTCTG	NA	chr5:2083-49314	NA	1.21062	11.3815	16.848	5.6414e-15	5.6414e-15	24.3489
ILMN_1809931	NM_006096.2	NDRG1	NDRG1	Homo sapiens N-myc downstream regulated gene 1 (NDRG1), mRNA.	10397	NA	NA	NA	NA	S	CTTCCCTGGCCTTGAGTAGAAAAGTCGGGGATCGGGGCAAGAGAGGCTGA	NA	chr8:2882-50113	NA	1.24642	8.91428	16.7381	6.54016e-15	6.54016e-15	24.2021
ILMN_1726574	NM_014412.2	CACYBP	CACYBP	Homo sapiens calcyclin binding protein (CACYBP), transcript variant 1, mRNA.	27101	NA	NA	NA	NA	I	CGGGTAGGCGTCTGCGCTCGGTTTGAGGGCTCGGCGCGGGGTTTCCTGTT	NA	chr1:327-47558	NA	1.21715	12.5916	16.7142	6.7547e-15	6.7547e-15	24.17
ILMN_1655068	NM_001082968.1	TOM1L2	TOM1L2	Homo sapiens target of myb1-like 2 (chicken) (TOM1L2), transcript variant 3, mRNA.	146691	NA	NA	NA	NA	A	TGGCACGCTGCTGAGACGACACTACCAATAAACCAAACTGCCACGCACAC	NA	chr17:2422-49653	NA	1.17248	8.6996	16.6515	7.35376e-15	7.35376e-15	24.0856
ILMN_1677098	NM_001005404.3	YPEL2	YPEL2	Homo sapiens yippee-like 2 (Drosophila) (YPEL2), mRNA.	388403	NA	NA	NA	NA	S	GTATGGAGCTGTTGCGGGTTTGCTCCTTTTTCTTGCTTTGCGTGCTCAGT	NA	chr17:4412-51643	NA	1.39777	8.60418	16.5986	7.90053e-15	7.90053e-15	24.0143
ILMN_2358277	NM_023012.4	RSRC2	RSRC2	Homo sapiens arginine/serine-rich coiled-coil 2 (RSRC2), transcript variant 1, mRNA.	65117	NA	NA	NA	NA	A	AGAAGATCTGGCCATTTGGTACATAATCCAGCACAGATAAGCTGGGTGGT	NA	chr12:1846-49077	NA	1.29353	11.5164	16.5824	8.07714e-15	8.07714e-15	23.9923
ILMN_1693836	XM_933085.1	LOC653344	LOC653344	PREDICTED: Homo sapiens similar to cis-Golgi matrix protein GM130, transcript variant 2 (LOC653344), mRNA.	653344	NA	NA	NA	NA	A	GGAGCCCCTTGGAGTATGGCTTTTCACATGGGCTTCTATACCGCTTCGAC	NA	chr15:2221-49452	NA	1.33425	9.68778	16.5759	8.14873e-15	8.14873e-15	23.9835
ILMN_1781400	NM_001008539.2	SLC7A2	SLC7A2	Homo sapiens solute carrier family 7 (cationic amino acid transporter, y+ system), member 2 (SLC7A2), transcript variant 2, mRNA.	6542	NA	NA	NA	NA	A	GTGCCACGTGTCTCACCAAGACCCAGTTGGGAAAGAGCGTCATATTGCCA	NA	chr8:6998-54229	NA	-1.17843	9.9506	-16.5716	8.19622e-15	8.19622e-15	23.9777
ILMN_2056760	NM_014160.3	MKRN2	MKRN2	Homo sapiens makorin ring finger protein 2 (MKRN2), mRNA.	23609	NA	NA	NA	NA	S	GGCACCCAAGGTTTCTGATTCTGACCCAGCAGTGGTCCTGAAGAGAGCTG	NA	chr3:2223-49454	NA	1.11464	10.8219	16.5504	8.43648e-15	8.43648e-15	23.949
ILMN_1681135	NM_006038.2	SPATA2	SPATA2	Homo sapiens spermatogenesis associated 2 (SPATA2), mRNA.	9825	NA	NA	NA	NA	S	CGGCAATGCCTGGCCCACTCCTGAGAGCTCTAGTTTTCTAGTTTTCCATT	NA	chr20:3657-50888	NA	1.30131	9.18548	16.5366	8.59672e-15	8.59672e-15	23.9303
ILMN_1686929	NM_022078.1	GPATCH3	GPATCH3	Homo sapiens G patch domain containing 3 (GPATCH3), mRNA.	63906	NA	NA	NA	NA	S	GGGTAACGACCGCTTGTCTTTGGTCTCTAACCCTAATCTCTGGGCTTGCC	NA	chr1:1809-49040	NA	1.24943	8.52337	16.5364	8.59934e-15	8.59934e-15	23.93
ILMN_2151281	NM_031412.2	GABARAPL1	GABARAPL1	Homo sapiens GABA(A) receptor-associated protein like 1 (GABARAPL1), mRNA.	23710	NA	NA	NA	NA	S	CCCTTCAGGCTCACATGCACAGGAATGCTACATGATGGCCAGCTGCTTCC	NA	chr12:1534-48765	NA	1.21374	8.26464	16.5233	8.75442e-15	8.75442e-15	23.9122
ILMN_3214052	XR_038951.1	LOC644877	LOC644877	PREDICTED: Homo sapiens misc_RNA (LOC644877), miscRNA.	644877	NA	NA	NA	NA	A	AGGTGTTGCTGGAAAAGGCTACTAGGAAGAGTACGTGATGCCCTTACAGC	NA	chr:191-47422	NA	1.27604	11.4618	16.5041	8.9863e-15	8.9863e-15	23.8862
ILMN_1727134	NM_020782.1	KLHDC5	KLHDC5	Homo sapiens kelch domain containing 5 (KLHDC5), mRNA.	57542	NA	NA	NA	NA	S	GAAGAGCAAAGGGTGCTGAAATGACTTGTACGGTTGGCTGGTGCTTTCTC	NA	chr12:6055-53286	NA	-1.20014	9.65939	-16.4918	9.13844e-15	9.13844e-15	23.8695
ILMN_1756811	NM_018372.3	C1orf103	C1ORF103	Homo sapiens chromosome 1 open reading frame 103 (C1orf103), transcript variant 1, mRNA.	55791	NA	NA	NA	NA	I	CCCAGCTTGCTTCCATGGCCAATCTAAGGGCAGAGAAGAATAAAGTGGAG	NA	chr1:1551-48782	NA	1.17528	8.177	16.4844	9.23237e-15	9.23237e-15	23.8593
ILMN_1701655	NM_024959.2	SLC24A6	SLC24A6	Homo sapiens solute carrier family 24 (sodium/potassium/calcium exchanger), member 6 (SLC24A6), mRNA.	80024	NA	NA	NA	NA	S	GGCCTGCGAGCTGGGAAAGGACAGATGAGGGGACCTCGTGCCTTCTTGCT	NA	chr12:2794-50025	NA	1.13867	9.21381	16.432	9.91792e-15	9.91792e-15	23.7881
ILMN_3202024	XR_037197.1	LOC392437	LOC392437	PREDICTED: Homo sapiens misc_RNA (LOC392437), miscRNA.	392437	NA	NA	NA	NA	A	AGTTCATCAAGAAGATGGGTGACCACCTGACCACCCTCCACAGGCTGGCC	NA	chr:865-48096	NA	1.0905	11.975	16.4124	1.01891e-14	1.01891e-14	23.7613
ILMN_1679041	NM_001013251.1	SLC3A2	SLC3A2	Homo sapiens solute carrier family 3 (activators of dibasic and neutral amino acid transport), member 2 (SLC3A2), transcript variant 6, mRNA.	6520	NA	NA	NA	NA	I	TAGGGGTTGAGCCACCATCTGACCGCAAGCTGCGTCGTGTCGCCGGTTCT	NA	chr11:151-47382	NA	1.64188	11.5075	16.3888	1.05236e-14	1.05236e-14	23.7291
ILMN_2276952	NM_004089.3	TSC22D3	TSC22D3	Homo sapiens TSC22 domain family, member 3 (TSC22D3), transcript variant 2, mRNA.	1831	NA	NA	NA	NA	I	CAGAGCTTCCTAGCAGCCCGAGCCATGAACACCGAAATGTATCAGACCCC	NA	chrX:227-47458	NA	1.39374	7.73017	16.384	1.05937e-14	1.05937e-14	23.7225
ILMN_1680419	NM_024708.2	ASB7	ASB7	Homo sapiens ankyrin repeat and SOCS box-containing 7 (ASB7), transcript variant 1, mRNA.	140460	NA	NA	NA	NA	I	AATCATTCCTATAACCACTGCTTGGTAAGCGATGCCTCATTCTTCTGAAA	NA	chr15:1602-48833	NA	1.54018	9.11043	16.3604	1.0943e-14	1.0943e-14	23.6902
ILMN_1742260	NM_006751.4	SSFA2	SSFA2	Homo sapiens sperm specific antigen 2 (SSFA2), mRNA.	6744	NA	NA	NA	NA	S	GTGGCAAGGAAGAAAGTGTTCCGAGCATCGGTGGCTCTAACGCCAACAGC	NA	chr2:3539-50770	NA	-1.34881	9.19579	-16.3359	1.13185e-14	1.13185e-14	23.6567
ILMN_1667561	NM_001550.2	IFRD1	IFRD1	Homo sapiens interferon-related developmental regulator 1 (IFRD1), transcript variant 1, mRNA.	3475	NA	NA	NA	NA	A	GACAAGAGTTCTGGGTACAATTTTGGGATCTAGTTCCCCTGGAAAAGCTG	NA	chr7:1957-49188	NA	1.62469	10.4561	16.2876	1.20979e-14	1.20979e-14	23.5904
ILMN_1667577	NM_014793.3	LCMT2	LCMT2	Homo sapiens leucine carboxyl methyltransferase 2 (LCMT2), mRNA.	9836	NA	NA	NA	NA	S	GCTGAAGACAGTGGCCATGCAGTCCGAGAGGAGTAGTGGTCTGCCTCTAA	NA	chr15:2457-49688	NA	-1.1214	9.25333	-16.2572	1.26168e-14	1.26168e-14	23.5486
ILMN_1672783	NM_001017436.1	CT45A4	CT45A4	Homo sapiens cancer/testis antigen family 45, member A4 (CT45A4), mRNA.	441520	NA	NA	NA	NA	S	AATGGAGCAGGATATTGCTGAAGTCTCCTGGCATATGTTACCGAATCAAA	NA	chrX:906-48137	NA	1.69067	8.37231	16.1862	1.39215e-14	1.39215e-14	23.4506
ILMN_1670172	NM_001006622.1	WDR33	WDR33	Homo sapiens WD repeat domain 33 (WDR33), transcript variant 2, mRNA.	55339	NA	NA	NA	NA	I	CACCATTTTGCTGGCACCTTTCTGAAGTAGTGTTGTCCCGGTATCAGCCT	NA	chr2:965-48196	NA	1.11048	11.9208	16.0775	1.61973e-14	1.61973e-14	23.2998
ILMN_1761801	NR_003148.2	LOC147804	LOC147804	Homo sapiens tropomyosin 3 pseudogene (LOC147804), non-coding RNA.	147804	NA	NA	NA	NA	S	GGAGGCAGAGACCCATGCTGAGTTGGCTGAGAGATCAGTAGCCAAGCTGG	NA	chr19:697-47928	NA	1.21507	8.94729	15.9905	1.8294e-14	1.8294e-14	23.1785
ILMN_1717313	NM_004556.2	NFKBIE	NFKBIE	Homo sapiens nuclear factor of kappa light polypeptide gene enhancer in B-cells inhibitor, epsilon (NFKBIE), mRNA.	4794	NA	NA	NA	NA	S	GAAGAGCATGGGGCAATAAACCAGCACAGTCTCTGACCACTTGGAGCGTC	NA	chr6:2468-49699	NA	1.15693	8.2235	15.9825	1.84997e-14	1.84997e-14	23.1673
ILMN_2073732	NM_024814.1	CBLL1	CBLL1	Homo sapiens Cas-Br-M (murine) ecotropic retroviral transforming sequence-like 1 (CBLL1), mRNA.	79872	NA	NA	NA	NA	S	CATCTCTTTGTTCCCCTAGTTTAGTAAATTGACCCAGAGGTGACCATTTG	NA	chr7:1724-48955	NA	1.04297	10.8151	15.9759	1.86725e-14	1.86725e-14	23.1581
ILMN_1757689	NM_001017436.1	CT45A4	CT45A4	Homo sapiens cancer/testis antigen family 45, member A4 (CT45A4), mRNA.	441520	NA	NA	NA	NA	S	TGAGAATACTTGTCCCTGGAGGATTATCACACCCCAAATGCATAATCTCG	NA	chrX:813-48044	NA	1.44435	8.05195	15.9494	1.93794e-14	1.93794e-14	23.121
ILMN_2098446	NM_021127.1	PMAIP1	PMAIP1	Homo sapiens phorbol-12-myristate-13-acetate-induced protein 1 (PMAIP1), mRNA.	5366	NA	NA	NA	NA	S	CAGCCTAGAGGCAGCTATTTTACCATCTGGTATTTATGGTCTAATTTGTA	NA	chr18:1770-49001	NA	1.27636	8.39748	15.933	1.98328e-14	1.98328e-14	23.098
ILMN_2405521	NM_001040409.1	MTHFD2	MTHFD2	Homo sapiens methylenetetrahydrofolate dehydrogenase (NADP+ dependent) 2, methenyltetrahydrofolate cyclohydrolase (MTHFD2), nuclear gene encoding mitochondrial protein, transcript variant 2, mRNA.	10797	NA	NA	NA	NA	A	GTATCATGCAGGGTCCTGTGATCTAGCCAGGAGCAGCCATTAACCTAGTG	NA	chr2:1420-48651	NA	1.12051	12.442	15.9072	2.05647e-14	2.05647e-14	23.0619
ILMN_1814282	NM_022767.2	ISG20L1	ISG20L1	Homo sapiens interferon stimulated exonuclease gene 20kDa-like 1 (ISG20L1), mRNA.	64782	NA	NA	NA	NA	S	TCAATTGAGCAGTAGCTTTGATCCCTTGGTCTGGGGGTCGAAGGAAGATG	NA	chr15:2918-50149	NA	1.26931	10.7072	15.8687	2.1713e-14	2.1713e-14	23.0077
ILMN_2398107	NM_133436.1	ASNS	ASNS	Homo sapiens asparagine synthetase (ASNS), transcript variant 1, mRNA.	440	NA	NA	NA	NA	A	CGTGTTGGATGGGGACTGTGGGTAGATAGGGGAACAATGAGAGTCAACTC	NA	chr7:2199-49430	NA	1.37233	10.4931	15.8647	2.18359e-14	2.18359e-14	23.0021
ILMN_1750144	NM_016474.3	C3orf19	C3ORF19	Homo sapiens chromosome 3 open reading frame 19 (C3orf19), mRNA.	51244	NA	NA	NA	NA	S	CCCCTAGACAGTCTTTTTAGTGCCCTCTGCTCTCAGTCTTGTTGCCCTAG	NA	chr3:2739-49970	NA	1.045	9.80604	15.7683	2.50286e-14	2.50286e-14	22.866
ILMN_1692620	NM_005741.3	ZNF263	ZNF263	Homo sapiens zinc finger protein 263 (ZNF263), mRNA.	10127	NA	NA	NA	NA	S	GGTGGAATTTGCAGGTCAGCCCAGGAATTGGCAGAGGAAGTAGGTGTCTG	NA	chr16:3022-50253	NA	1.04317	10.41	15.7592	2.53511e-14	2.53511e-14	22.8532
ILMN_1711543	NM_024644.2	C14orf169	C14ORF169	Homo sapiens chromosome 14 open reading frame 169 (C14orf169), mRNA.	79697	NA	NA	NA	NA	S	TGGATCTTTCATCTGAGTTCTTTTTCATGGGCGGGTCGGGGTCAGTATCC	NA	chr14:2346-49577	NA	-1.04537	9.39069	-15.6973	2.76833e-14	2.76833e-14	22.7654
ILMN_1745620	NM_016618.1	KRCC1	KRCC1	Homo sapiens lysine-rich coiled-coil 1 (KRCC1), mRNA.	51315	NA	NA	NA	NA	S	GGAAAAGGCACCCAGAGGAAGGCAGAGAAAAATCAGAGGAGGAGCGGTCT	NA	chr2:873-48104	NA	-1.1865	9.29973	-15.6803	2.83634e-14	2.83634e-14	22.7412
ILMN_1672496	NM_001539.2	DNAJA1	DNAJA1	Homo sapiens DnaJ (Hsp40) homolog, subfamily A, member 1 (DNAJA1), mRNA.	3301	NA	NA	NA	NA	S	ACATCATCCCAGAGGTGGTGTTCAGTGTCAGACCTCTTAATGGGCCAGTG	NA	chr9:1338-48569	NA	1.02454	14.0568	15.68	2.83738e-14	2.83738e-14	22.7408
ILMN_1664956	NM_014188.2	SSU72	SSU72	Homo sapiens SSU72 RNA polymerase II CTD phosphatase homolog (S. cerevisiae) (SSU72), mRNA.	29101	NA	NA	NA	NA	S	GTTTGTGTGCACTTCCCGACATACCTGTGTCTTCGTGTGCCTGCCTTCCC	NA	chr1:1163-48394	NA	-1.12961	11.089	-15.6717	2.87142e-14	2.87142e-14	22.7289
ILMN_1773868	NM_005089.1	U2AF1L2	U2AF1L2	Homo sapiens U2(RNU2) small nuclear RNA auxiliary factor 1-like 2 (U2AF1L2), mRNA.	8233	NA	NA	NA	NA	S	AGCCAAAGTTCCTCTAGGTCCCGAAGTCGTGGCAGGAGGAGGTCGGGTAA	NA	chrX:1387-48618	NA	1.18782	9.59193	15.6212	3.08617e-14	3.08617e-14	22.6569
ILMN_3307782	NM_024963.4	FBXL18	FBXL18	Homo sapiens F-box and leucine-rich repeat protein 18 (FBXL18), mRNA.	80028	NA	NA	NA	NA	S	CCCGTGGCGTCTCACGGTGATGCCTGCTCCTGACATTGGTGTTCACTGTA	NA	chr7:8094-55325	NA	-1.22183	9.88234	-15.5866	3.2426e-14	3.2426e-14	22.6076
ILMN_1810228	NM_003594.3	TTF2	TTF2	Homo sapiens transcription termination factor, RNA polymerase II (TTF2), mRNA.	8458	NA	NA	NA	NA	S	CAGCCATCTCTGCAGTTCTCTCAGTGCAGGCAGTTCTTCCTCTCAGGCTG	NA	chr1:4321-51552	NA	-1.3914	10.4502	-15.5838	3.25553e-14	3.25553e-14	22.6036
ILMN_1700604	NM_006328.2	RBM14	RBM14	Homo sapiens RNA binding motif protein 14 (RBM14), mRNA.	10432	NA	NA	NA	NA	S	GCGGCACAGTCCCACTTCCCCATCTCCCCAAGTAGGTGGTGTTAGAAAAC	NA	chr11:2667-49898	NA	1.11518	12.189	15.5835	3.25721e-14	3.25721e-14	22.6031
ILMN_1682929	NM_206928.1	SYTL2	SYTL2	Homo sapiens synaptotagmin-like 2 (SYTL2), transcript variant d, mRNA.	54843	NA	NA	NA	NA	A	TGAGCCCAAATTCCACTGGCTCCTCCACTGAAAACTACTAAACCGGTGGA	NA	chr11:3781-51012	NA	-1.55203	9.33878	-15.5825	3.26164e-14	3.26164e-14	22.6017
ILMN_1679428	NM_012110.2	CHIC2	CHIC2	Homo sapiens cysteine-rich hydrophobic domain 2 (CHIC2), mRNA.	26511	NA	NA	NA	NA	S	CCAAGTATGTTGTCTTTCCAATGGTGCCTTGCTTGGTGCTCTCCTGGTGG	NA	chr4:845-48076	NA	0.98943	10.3602	15.5462	3.43602e-14	3.43602e-14	22.5497
ILMN_1679476	NM_000819.3	GART	GART	Homo sapiens phosphoribosylglycinamide formyltransferase, phosphoribosylglycinamide synthetase, phosphoribosylaminoimidazole synthetase (GART), transcript variant 1, mRNA.	2618	NA	NA	NA	NA	I	ATTTCCTGCAGCCCTTCAGCTGGTGGCCAGTGGAACTGTACAGCTTGGAG	NA	chr21:3036-50267	NA	-1.10366	10.3028	-15.5129	3.60459e-14	3.60459e-14	22.5019
ILMN_1800225	NM_015869.4	PPARG	PPARG	Homo sapiens peroxisome proliferator-activated receptor gamma (PPARG), transcript variant 2, mRNA.	5468	NA	NA	NA	NA	A	CCTGAGCCACTGCCAACATTTCCCTTCTTCCAGTTGCACTATTCTGAGGG	NA	chr3:1618-48849	NA	-1.27485	9.72496	-15.5118	3.61007e-14	3.61007e-14	22.5004
ILMN_1761875	NM_007341.2	SH3BGR	SH3BGR	Homo sapiens SH3 domain binding glutamic acid-rich protein (SH3BGR), transcript variant 1, mRNA.	6450	NA	NA	NA	NA	I	CAGGGGTGTGTTGGGGGGAGTCCTCTTTCCAACTGTCGAAATGGTTATCA	NA	chr21:204-47435	NA	1.11138	8.18211	15.4903	3.72365e-14	3.72365e-14	22.4695
ILMN_1736760	NM_005557.2	KRT16	KRT16	Homo sapiens keratin 16 (focal non-epidermolytic palmoplantar keratoderma) (KRT16), mRNA.	3868	NA	NA	NA	NA	S	AAAGAAGTGGCCTCCAACAGCGAACTGGTACAGAGCAGCCGCAGTGAGGT	NA	chr17:1028-48259	NA	1.09973	8.25978	15.4612	3.88337e-14	3.88337e-14	22.4275
ILMN_3235593	NM_001136499.1	ZNF841	ZNF841	Homo sapiens zinc finger protein 841 (ZNF841), mRNA.	284371	NA	NA	NA	NA	S	CCTTCCTCAGGTTTCCCGAGAGGGTGAACAGACGTCAGCGCCATGTTTCC	NA	chr19:3781-51012	NA	1.12149	8.00824	15.4329	4.04505e-14	4.04505e-14	22.3868
ILMN_3239445	NM_001137601.1	ZBTB42	ZBTB42	Homo sapiens zinc finger and BTB domain containing 42 (ZBTB42), mRNA.	100128927	NA	NA	NA	NA	S	GGAGGCGTGGGAATGGGTGCTGTCTTCCTCTTTTCACATCATGGCGACAG	NA	chr14:3563-50794	NA	-1.34625	9.13241	-15.4266	4.08222e-14	4.08222e-14	22.3776
ILMN_1708798	NM_018456.4	EAF2	EAF2	Homo sapiens ELL associated factor 2 (EAF2), mRNA.	55840	NA	NA	NA	NA	S	CTGATACAGGGAATTGTGTCTCAGGACATCCTACCATGACACAGTACAGG	NA	chr3:719-47950	NA	1.09596	8.13558	15.4251	4.09103e-14	4.09103e-14	22.3755
ILMN_1803941	NM_022771.3	TBC1D15	TBC1D15	Homo sapiens TBC1 domain family, member 15 (TBC1D15), mRNA.	64786	NA	NA	NA	NA	S	CACTCTCTGCCAGTGGAGCCAGAAATGACAGCCCAACACAGATACCAGTG	NA	chr12:2017-49248	NA	1.37627	10.1408	15.425	4.09139e-14	4.09139e-14	22.3754
ILMN_1854384			HS.259679	EST368678 MAGE resequences, MAGD Homo sapiens cDNA, mRNA sequence	NA	NA	NA	NA	NA	S	GTCCGGAAACTGGCCAGATAATGTAGAACGCACAAGTTGTTGAGAAGCCC	NA	chr16:165-47396	NA	1.47764	8.1102	15.4006	4.23812e-14	4.23812e-14	22.3402
ILMN_1660806	NM_001321.1	CSRP2	CSRP2	Homo sapiens cysteine and glycine-rich protein 2 (CSRP2), mRNA.	1466	NA	NA	NA	NA	S	GAGCTGGAAAGCCCTGGCACAAAAACTGTTTCCGATGTGCAAAGTGTGGG	NA	chr12:484-47715	NA	2.04013	9.83823	15.4001	4.24152e-14	4.24152e-14	22.3394
ILMN_2087575	NM_015168.1	ZC3H4	ZC3H4	Homo sapiens zinc finger CCCH-type containing 4 (ZC3H4), mRNA.	23211	NA	NA	NA	NA	S	GAAGCTGGAGCCCTCCTCTTGGAATATTCAGCCTAAGAACCTCATAGGAC	NA	chr19:5784-53015	NA	-1.02176	9.68204	-15.3797	4.3684e-14	4.3684e-14	22.31
ILMN_1683854	NM_001007101.1	ZNF484	ZNF484	Homo sapiens zinc finger protein 484 (ZNF484), transcript variant 2, mRNA.	83744	NA	NA	NA	NA	A	GTGCTCCATGCCACAATTATGGTGTGGGGACTCAGAAGGTGACCAAGGCC	NA	chr9:2577-49808	NA	1.16445	8.36066	15.3484	4.57151e-14	4.57151e-14	22.2646
ILMN_2143487	NM_005680.1	TAF1B	TAF1B	Homo sapiens TATA box binding protein (TBP)-associated factor, RNA polymerase I, B, 63kDa (TAF1B), mRNA.	9014	NA	NA	NA	NA	S	CTAGATCCCTTCATTATTCTTTATGCCCCAGAGTAAATCCCAGATGGATC	NA	chr2:2165-49396	NA	-1.01936	8.44557	-15.3261	4.72156e-14	4.72156e-14	22.2323
ILMN_3306997	NM_005371.5	METTL1	METTL1	Homo sapiens methyltransferase like 1 (METTL1), transcript variant 1, mRNA.	4234	NA	NA	NA	NA	A	CTGCTTGCTAGGCTCAATTACCACTTCTGTTTGCTTTGTGGATCCTGGGA	NA	chr12:1223-48454	NA	-1.1846	10.5506	-15.3245	4.73258e-14	4.73258e-14	22.23
ILMN_1761000	NM_001010887.2	ACER2	ACER2	Homo sapiens alkaline ceramidase 2 (ACER2), mRNA.	340485	NA	NA	NA	NA	S	CGCTTGCAGTAGAAGGTGCTTTCTCGGTTTCCCAGAGTATCCAACGGCTC	NA	chr9:2245-49476	NA	1.18382	8.3191	15.3211	4.7559e-14	4.7559e-14	22.225
ILMN_1799860	NM_145167.2	PIGM	PIGM	Homo sapiens phosphatidylinositol glycan anchor biosynthesis, class M (PIGM), mRNA.	93183	NA	NA	NA	NA	S	GGTCCACCTTCTAGGAAATCCTAGGACTCGTTTATTTGGGACATGGTGGG	NA	chr1:1701-48932	NA	-1.20263	10.174	-15.2577	5.21585e-14	5.21585e-14	22.1328
ILMN_2244547	NM_001039481.1	ETNK1	ETNK1	Homo sapiens ethanolamine kinase 1 (ETNK1), transcript variant 2, mRNA.	55500	NA	NA	NA	NA	I	ACTACAAGATGTTTTGGATTAACCGGCTGCAGAGGGTCAAGGCTTCTGCT	NA	chr12:737-47968	NA	1.25255	7.81501	15.2459	5.30619e-14	5.30619e-14	22.1156
ILMN_2360362	NM_024553.2	CCDC132	CCDC132	Homo sapiens coiled-coil domain containing 132 (CCDC132), transcript variant 2, mRNA.	55610	NA	NA	NA	NA	A	GCTGGAGGAGGAAGATTATCCAGGAGCTATTCAGTTGTGCCTTGAATGTC	NA	chr7:698-47929	NA	1.26164	8.2854	15.2284	5.44381e-14	5.44381e-14	22.09
ILMN_2043615	NM_001039842.1	C17orf90	C17ORF90	Homo sapiens chromosome 17 open reading frame 90 (C17orf90), mRNA.	339229	NA	NA	NA	NA	S	CCTTCACACCCCCTCACAGACTCCTTGTGTCCAACGGGAATAGGAAGAAT	NA	chr17:516-47747	NA	-1.01823	10.0535	-15.2237	5.48089e-14	5.48089e-14	22.0832
ILMN_1732410	NM_194298.1	SLC16A9	SLC16A9	Homo sapiens solute carrier family 16, member 9 (monocarboxylic acid transporter 9) (SLC16A9), mRNA.	220963	NA	NA	NA	NA	S	GGAGCTCCAAGTTGTCTTGGACTTCTACACCACACTCAGACTTCTGGAAA	NA	chr10:3302-50533	NA	-1.13604	7.7076	-15.1631	5.98891e-14	5.98891e-14	21.9946
ILMN_1653896	NM_032166.2	ATRIP	ATRIP	Homo sapiens ATR interacting protein (ATRIP), transcript variant 2, mRNA.	84126	NA	NA	NA	NA	A	GAAACCGATGTGGAAGACCCCGAGGTGGAGTGTGGCTGAGGCCCTGAGTG	NA	chr3:2289-49520	NA	-1.06971	8.11231	-15.1431	6.1675e-14	6.1675e-14	21.9653
ILMN_1813834	NM_018137.1	PRMT6	PRMT6	Homo sapiens protein arginine methyltransferase 6 (PRMT6), mRNA.	55170	NA	NA	NA	NA	S	TTCTTATGAAACAGGCTGGTAGAGGAGGTTTCTGAGCCTAGCCCAAGGGC	NA	chr1:1875-49106	NA	-1.23027	11.5655	-15.0526	7.04454e-14	7.04454e-14	21.8323
ILMN_1671843	NM_001032290.1	PSRC1	PSRC1	Homo sapiens proline/serine-rich coiled-coil 1 (PSRC1), transcript variant 4, mRNA.	84722	NA	NA	NA	NA	A	CCTGAATCGCATTCTCTACTGGACTCTGGCCTGCTTGGAGAGGTGGCAGC	NA	chr1:1634-48865	NA	-1.27959	9.45927	-15.0275	7.31082e-14	7.31082e-14	21.7952
ILMN_1695414	NM_018154.2	ASF1B	ASF1B	Homo sapiens ASF1 anti-silencing function 1 homolog B (S. cerevisiae) (ASF1B), mRNA.	55723	NA	NA	NA	NA	S	TCCTCTGCTAGGACCAGGGTGATTTCAAGCCAGGGAAGCAACTGGGACCC	NA	chr19:1527-48758	NA	-1.12014	9.8538	-15.0202	7.39028e-14	7.39028e-14	21.7844
ILMN_1770085	NM_006763.2	BTG2	BTG2	Homo sapiens BTG family, member 2 (BTG2), mRNA.	7832	NA	NA	NA	NA	S	CCAAACACTCTCCCTACCCATTCCTGCCAGCTCTGCCTCCTTTTCAACTC	NA	chr1:2218-49449	NA	1.09661	8.76417	15.0107	7.49435e-14	7.49435e-14	21.7704
ILMN_1686116	NM_003246.2	THBS1	THBS1	Homo sapiens thrombospondin 1 (THBS1), mRNA.	7057	NA	NA	NA	NA	S	CAGTCTAATAAGCTGCTCTGCCCCTTGTGCTCAGAGTGGATGTTATGGGA	NA	chr15:4947-52178	NA	-1.51805	9.22131	-14.9785	7.86016e-14	7.86016e-14	21.7227
ILMN_1734814	NM_002154.3	HSPA4	HSPA4	Homo sapiens heat shock 70kDa protein 4 (HSPA4), mRNA.	3308	NA	NA	NA	NA	I	GCCCTATAATTTCAAAGCCCAAACCCAAAGTGGAACCTCCAAAAGAGGAA	NA	chr5:2620-49851	NA	1.10556	9.94452	14.9706	7.95167e-14	7.95167e-14	21.7111
ILMN_2049727	NM_016470.6	C20orf111	C20ORF111	Homo sapiens chromosome 20 open reading frame 111 (C20orf111), mRNA.	51526	NA	NA	NA	NA	S	GAGTCTTCGTGGATGATGTGACCATTGAGGACCTGTCAGGCTACATGGAG	NA	chr20:910-48141	NA	1.14691	11.6222	14.9662	8.00374e-14	8.00374e-14	21.7046
ILMN_3239861	NM_207371.3	C10orf140	C10ORF140	Homo sapiens chromosome 10 open reading frame 140 (C10orf140), mRNA.	387640	NA	NA	NA	NA	S	GCCCTGGGTAAGGGCCATGCTGGTGTACTGTGTTGTGATGATGGAAGCAG	NA	chr10:6472-53703	NA	-1.18115	8.11964	-14.9491	8.20974e-14	8.20974e-14	21.6792
ILMN_1744508	NM_016605.1	FAM53C	FAM53C	Homo sapiens family with sequence similarity 53, member C (FAM53C), mRNA.	51307	NA	NA	NA	NA	S	GCCCTTCACTCCCACCTGCTGCCAAAGTCCCTGTGCTAATGGGATTACAA	NA	chr5:3934-51165	NA	1.12105	10.6748	14.9392	8.33113e-14	8.33113e-14	21.6645
ILMN_1805192	NM_033397.2	ITPRIP	ITPRIP	Homo sapiens inositol 1,4,5-triphosphate receptor interacting protein (ITPRIP), mRNA.	85450	NA	NA	NA	NA	S	GCCTCCAGAAGCCAAAACCATGCCTGGATCTCCCATAGCTTCTCCTTTGC	NA	chr10:4131-51362	NA	1.12489	8.75344	14.9388	8.33531e-14	8.33531e-14	21.664
ILMN_1659106	NM_012396.3	PHLDA3	PHLDA3	Homo sapiens pleckstrin homology-like domain, family A, member 3 (PHLDA3), mRNA.	23612	NA	NA	NA	NA	S	TCCTGCTGCTTAGGTCCTTTTGGGACCCCCACCCATCCAGGCCCTTTCTT	NA	chr1:1324-48555	NA	1.05212	9.70304	14.9375	8.35251e-14	8.35251e-14	21.6619
ILMN_2174369	NM_021814.3	ELOVL5	ELOVL5	Homo sapiens ELOVL family member 5, elongation of long chain fatty acids (FEN1/Elo2, SUR4/Elo3-like, yeast) (ELOVL5), mRNA.	60481	NA	NA	NA	NA	S	CTCACACATTTGAGGCAGTGGTCAAACAGGTAAAGCCTATGATGTGTGTC	NA	chr6:2467-49698	NA	1.40164	10.459	14.9372	8.35615e-14	8.35615e-14	21.6615
ILMN_2395043	NM_198431.1	HSPA4	HSPA4	Homo sapiens heat shock 70kDa protein 4 (HSPA4), transcript variant 2, mRNA.	3308	NA	NA	NA	NA	A	CACAGCTGTGCCTTCGGATTCAGACAAGAAGCTTCCTGAAATGGACATTG	NA	chr5:674-47905	NA	1.01621	11.8446	14.9145	8.64191e-14	8.64191e-14	21.6278
ILMN_1784946	NM_181837.1	ORC3L	ORC3L	Homo sapiens origin recognition complex, subunit 3-like (yeast) (ORC3L), transcript variant 1, mRNA.	23595	NA	NA	NA	NA	A	CTACCAAACAGAAGACTGACCATGTGGCAAGACTAACATGGGGAGGCTGC	NA	chr6:2131-49362	NA	-1.01176	9.33814	-14.9061	8.75018e-14	8.75018e-14	21.6154
ILMN_1719344	XM_001127763.1	LOC730820	LOC730820	PREDICTED: Homo sapiens similar to nuclear receptor binding factor 2 (LOC730820), mRNA.	730820	NA	NA	NA	NA	S	GGTGGACTGTGGGAGCAGAGGCATTGCCAGGACTTGGGAAACAGTCACTG	NA	chr:1088-48319	NA	1.00301	10.0695	14.9048	8.76795e-14	8.76795e-14	21.6133
ILMN_1815745	NM_003107.2	SOX4	SOX4	Homo sapiens SRY (sex determining region Y)-box 4 (SOX4), mRNA.	6659	NA	NA	NA	NA	S	ACATGACAGGCACTAGGACGTCTGCCTTTTTAAGGCAGTTCCGTTAAGGG	NA	chr6:4606-51837	NA	-1.24185	10.0643	-14.8898	8.96571e-14	8.96571e-14	21.591
ILMN_2317658	NM_001012661.1	SLC3A2	SLC3A2	Homo sapiens solute carrier family 3 (activators of dibasic and neutral amino acid transport), member 2 (SLC3A2), transcript variant 1, mRNA.	6520	NA	NA	NA	NA	A	AGGGGCTGTAAGTGCCAACATGACTGTGAAGGGCCAGAGTGAAGACCCTG	NA	chr11:1817-49048	NA	1.23153	10.6866	14.8443	9.59296e-14	9.59296e-14	21.5233
ILMN_1728163	NM_021198.1	CTDSP1	CTDSP1	Homo sapiens CTD (carboxy-terminal domain, RNA polymerase II, polypeptide A) small phosphatase 1 (CTDSP1), transcript variant 1, mRNA.	58190	NA	NA	NA	NA	I	CGGTTAAGGGGACCCACATACCAGTGCCAAGGGGGATGTCAAGTGGTGAT	NA	chr2:2447-49678	NA	-1.07178	10.2164	-14.8432	9.60875e-14	9.60875e-14	21.5217
ILMN_1707312	NM_005384.2	NFIL3	NFIL3	Homo sapiens nuclear factor, interleukin 3 regulated (NFIL3), mRNA.	4783	NA	NA	NA	NA	S	CACTCAAGAGACTTATAGCCACACAACCAATCTCTGCTTCAGACTCTGGG	NA	chr9:1732-48963	NA	1.14836	9.41551	14.8394	9.66421e-14	9.66421e-14	21.5159
ILMN_2364384	NM_138712.3	PPARG	PPARG	Homo sapiens peroxisome proliferator-activated receptor gamma (PPARG), transcript variant 1, mRNA.	5468	NA	NA	NA	NA	A	GCTGCTCCAGAAAATGACAGACCTCAGACAGATTGTCACGGAACACGTGC	NA	chr3:1549-48780	NA	-1.17573	8.52626	-14.8	1.02487e-13	1.02487e-13	21.4571
ILMN_1716272	NM_032505.1	KBTBD8	KBTBD8	Homo sapiens kelch repeat and BTB (POZ) domain containing 8 (KBTBD8), mRNA.	84541	NA	NA	NA	NA	S	TCAATGTTCAGTGCTCAGGTATGTAGTAAGTACTGTAGTCCTGTGGGGGC	NA	chr3:4466-51697	NA	1.14378	8.30617	14.7598	1.08839e-13	1.08839e-13	21.3969
ILMN_1797929	NM_000247.1	MICA	MICA	Homo sapiens MHC class I polypeptide-related sequence A (MICA), mRNA.	4276	NA	NA	NA	NA	S	CGGCGATATCTAAAATCCGGCGTAGTCCTGAGGAGAACAGTGCCCCCCAT	NA	chr6:613-47844	NA	1.17214	9.50103	14.7462	1.1109e-13	1.1109e-13	21.3764
ILMN_2389273	NM_005087.2	FXR1	FXR1	Homo sapiens fragile X mental retardation, autosomal homolog 1 (FXR1), transcript variant 1, mRNA.	8087	NA	NA	NA	NA	A	GACATCAGCGTGACAGCAGGAGACGCCCAGGAGGAAGAGGCAGAAGTGTT	NA	chr3:1320-48551	NA	1.09477	10.4239	14.7278	1.1419e-13	1.1419e-13	21.3489
ILMN_1656335	NM_006912.4	RIT1	RIT1	Homo sapiens Ras-like without CAAX 1 (RIT1), mRNA.	6016	NA	NA	NA	NA	S	GGTCACCAAGGAAGAAGGATTGGCCTTGGCCCGAGAATTCAGCTGTCCCT	NA	chr1:616-47847	NA	1.13688	9.73683	14.7205	1.15445e-13	1.15445e-13	21.3379
ILMN_1653432	NR_003249.1	HNRPDL	HNRPDL	Homo sapiens heterogeneous nuclear ribonucleoprotein D-like (HNRPDL), transcript variant 3, transcribed RNA.	9987	NA	NA	NA	NA	I	CGCACGTTGCGGGCAGAGCGCAAGGCATACACCAGAAAACGCTGTCCTGT	NA	chr4:1875-49106	NA	1.20854	10.5998	14.7035	1.18427e-13	1.18427e-13	21.3124
ILMN_1689400	NM_001024646.1	CLK1	CLK1	Homo sapiens CDC-like kinase 1 (CLK1), transcript variant 2, mRNA.	1195	NA	NA	NA	NA	A	ACTCTCAGAGAAGCCTTAAAGCATCCTTTCTTTGACCTTCTGAAGAAAAG	NA	chr2:1444-48675	NA	1.62839	8.90542	14.6977	1.19462e-13	1.19462e-13	21.3037
ILMN_2382724	NM_001080510.2	C17orf95	C17ORF95	Homo sapiens chromosome 17 open reading frame 95 (C17orf95), mRNA.	124512	NA	NA	NA	NA	A	GCAGGTGGTAGGACTAACATGGGGTCATATATCTTGGGATCTTCTGGCTC	NA	chr17:554-47785	NA	-0.971509	9.1251	-14.6944	1.20063e-13	1.20063e-13	21.2986
ILMN_1683052	NM_001015509.1	PTRH2	PTRH2	Homo sapiens peptidyl-tRNA hydrolase 2 (PTRH2), nuclear gene encoding mitochondrial protein, transcript variant 1, mRNA.	51651	NA	NA	NA	NA	I	CATCAGAAGAGAGAGAAATTGAGGACCCTGTTGCATCCCCATCATCCAGC	NA	chr17:1327-48558	NA	1.08028	9.46093	14.654	1.27582e-13	1.27582e-13	21.2378
ILMN_1784300	NM_006000.1	TUBA4A	TUBA4A	Homo sapiens tubulin, alpha 4a (TUBA4A), mRNA.	7277	NA	NA	NA	NA	S	GAGGGAGAAGAATAAAGCAGCTGCCTGGAGCCTATTCACTATGTTTATTG	NA	chr2:1391-48622	NA	1.27283	9.01913	14.6319	1.31904e-13	1.31904e-13	21.2044
ILMN_1740900	NM_130851.1	BMP4	BMP4	Homo sapiens bone morphogenetic protein 4 (BMP4), transcript variant 3, mRNA.	652	NA	NA	NA	NA	A	AGTAGAGGGATGTGGGTGCCGCTGAGATCAGGCAGTCCTTGAGGATAGAC	NA	chr14:1460-48691	NA	1.06973	9.83696	14.6232	1.33651e-13	1.33651e-13	21.1913
ILMN_1707534	NM_017544.2	NKRF	NKRF	Homo sapiens NFKB repressing factor (NKRF), mRNA.	55922	NA	NA	NA	NA	S	GACTCACAGCAACTCTCCATTATAGCTTTCACACGGTTTGGATGTGCAGC	NA	chrX:2935-50166	NA	1.0656	10.0559	14.6106	1.3621e-13	1.3621e-13	21.1722
ILMN_1860638			HS.374257	Homo sapiens mRNA; cDNA DKFZp779K2051 (from clone DKFZp779K2051)	NA	NA	NA	NA	NA	S	TCCTGAGCTGTGGGACGTCAGCTTTAACCCTAGCCTGTCTCAGGGCCTCG	NA	chr8:3635-50866	NA	-1.12685	8.30946	-14.6015	1.38093e-13	1.38093e-13	21.1585
ILMN_3240321	NM_022767.3	AEN	AEN	Homo sapiens apoptosis enhancing nuclease (AEN), mRNA.	64782	NA	NA	NA	NA	S	ACACTGTGCGGGAGGTGACAACAGAGCAAAGCAGCGCAGGGGTCAGGGAG	NA	chr15:2725-49956	NA	1.20937	9.41709	14.587	1.41172e-13	1.41172e-13	21.1364
ILMN_1781374	NM_020127.1	TUFT1	TUFT1	Homo sapiens tuftelin 1 (TUFT1), mRNA.	7286	NA	NA	NA	NA	S	ACGCAGCCAGAATCCTTAAGTCTGTGTGTTTCTGTGTCTCAAGACTGGGC	NA	chr1:2886-50117	NA	1.29314	10.9561	14.5852	1.41558e-13	1.41558e-13	21.1337
ILMN_3235326	NR_015366.2	LOC388796	LOC388796	Homo sapiens hypothetical LOC388796 (LOC388796), non-coding RNA.	388796	NA	NA	NA	NA	S	CTCTTGGTGGTGTTTGTGGGCACGAGAGGGGCAGAGAATGGAGAGTGAGG	NA	chr:1800-49031	NA	1.40276	9.84621	14.572	1.44398e-13	1.44398e-13	21.1138
ILMN_1705064	NM_030808.3	NDEL1	NDEL1	Homo sapiens nudE nuclear distribution gene E homolog (A. nidulans)-like 1 (NDEL1), transcript variant 2, mRNA.	81565	NA	NA	NA	NA	A	GAACGCATACGGCATGTTAATGACTCTGATGGTGTCCTCCTCTGGGCAGC	NA	chr17:2237-49468	NA	0.990879	10.763	14.5611	1.4681e-13	1.4681e-13	21.0972
ILMN_2361862	NM_001018056.1	VLDLR	VLDLR	Homo sapiens very low density lipoprotein receptor (VLDLR), transcript variant 2, mRNA.	7436	NA	NA	NA	NA	A	GAGGTCTAAACAAATAATACCCCCGTCGGAATGGTAACCGAGCCAGCAGC	NA	chr9:2960-50191	NA	1.25367	8.20601	14.5504	1.49207e-13	1.49207e-13	21.0809
ILMN_3235340	NM_001010887.2	ACER2	ACER2	Homo sapiens alkaline ceramidase 2 (ACER2), mRNA.	340485	NA	NA	NA	NA	S	CCATTGTTGGGAGAGGGCAGGACAGGTGTGTTCTTCTGTGGGCAGGAGTC	NA	chr9:2532-49763	NA	1.03659	8.78346	14.5465	1.50082e-13	1.50082e-13	21.0751
ILMN_1875096			HS.201441	Homo sapiens cDNA FLJ11076 fis, clone PLACE1005077	NA	NA	NA	NA	NA	S	ttGGCCTTCCTATACCTCCATTTGCCTCTCCAGGAAGCTGAATTCCAGAC	NA	chr13:3030-50261	NA	-1.74059	8.3966	-14.5405	1.51464e-13	1.51464e-13	21.0659
ILMN_1744050	NM_024708.2	ASB7	ASB7	Homo sapiens ankyrin repeat and SOCS box-containing 7 (ASB7), transcript variant 1, mRNA.	140460	NA	NA	NA	NA	A	GGGTCGCTTAGAAGACGGACAGACTCCTTTACACTTATCTGCCCTTAGGG	NA	chr15:1313-48544	NA	1.23213	8.26815	14.5135	1.5779e-13	1.5779e-13	21.0249
ILMN_1789171	NM_013302.3	EEF2K	EEF2K	Homo sapiens eukaryotic elongation factor-2 kinase (EEF2K), mRNA.	29904	NA	NA	NA	NA	S	GGCTTTGCAGGCCATATAGCCTCTGCTGCAAATGCTCAGCCCTGCTGTTG	NA	chr16:5172-52403	NA	-1.09768	8.95676	-14.5037	1.60153e-13	1.60153e-13	21.01
ILMN_1652790	NM_004071.2	CLK1	CLK1	Homo sapiens CDC-like kinase 1 (CLK1), mRNA.	1195	NA	NA	NA	NA	I	GTCACCGAAGGAAAAGAACCAGGAGTGTAGAGGATGATGAGGAGGGTCAC	NA	chr2:531-47762	NA	1.39962	8.63947	14.4931	1.62754e-13	1.62754e-13	20.9938
ILMN_3286809	XR_037336.1	LOC100131139	LOC100131139	PREDICTED: Homo sapiens misc_RNA (LOC100131139), miscRNA.	100131139	NA	NA	NA	NA	M	TGGCGTTATGTCCTTAATTTTAAAACTCTTGATGCTGGCTGGGTTCGGTG	NA	chr:2145-49376	NA	-1.13549	8.75049	-14.4921	1.62994e-13	1.62994e-13	20.9924
ILMN_2359627	NM_006538.3	BCL2L11	BCL2L11	Homo sapiens BCL2-like 11 (apoptosis facilitator) (BCL2L11), transcript variant 6, mRNA.	10018	NA	NA	NA	NA	A	AACCCCAAGTCCTCCTTGCCAGGCCTTCAACCACTATCTCAGTGCAATGG	NA	chr2:453-47684	NA	1.0849	8.33848	14.4741	1.67515e-13	1.67515e-13	20.965
ILMN_1782730	NM_015428.1	ZNF473	ZNF473	Homo sapiens zinc finger protein 473 (ZNF473), transcript variant 1, mRNA.	25888	NA	NA	NA	NA	A	CCAGTTCCCTACCAGTGTCTTGTCAGCTCTGGGTGTTTGTTCCCTGCCAC	NA	chr19:4150-51381	NA	1.06751	8.43105	14.4713	1.68251e-13	1.68251e-13	20.9606
ILMN_1744949	NM_014899.3	RHOBTB3	RHOBTB3	Homo sapiens Rho-related BTB domain containing 3 (RHOBTB3), mRNA.	22836	NA	NA	NA	NA	S	ATTGGGACCCCATACCGTTAGCCCTTGTATGTATACCAACACTGCCAAAG	NA	chr5:3960-51191	NA	-1.52747	11.7243	-14.4527	1.73062e-13	1.73062e-13	20.9323
ILMN_2073289	NM_014751.2	MTSS1	MTSS1	Homo sapiens metastasis suppressor 1 (MTSS1), mRNA.	9788	NA	NA	NA	NA	S	TTGTGCTTTAGTTGCTAGTTTGTACTGAGAGTTGACCTCTCCCTGTGCAG	NA	chr8:4780-52011	NA	-1.2004	8.81408	-14.4471	1.74543e-13	1.74543e-13	20.9238
ILMN_1718831	NM_018202.3	TMEM57	TMEM57	Homo sapiens transmembrane protein 57 (TMEM57), mRNA.	55219	NA	NA	NA	NA	S	GCCCCTCTGGACTTGACCCCAATGCCTCTGTTTACCAGCCCCTGAAGAAA	NA	chr1:2114-49345	NA	0.958218	8.26654	14.4307	1.78967e-13	1.78967e-13	20.8987
ILMN_1687315	NM_002957.3	RXRA	RXRA	Homo sapiens retinoid X receptor, alpha (RXRA), mRNA.	6256	NA	NA	NA	NA	S	AAGCCTTGCTCTGTTGTGTCCTGTTGCCGGCTCTGGCCTTCCTGTGACTG	NA	chr9:5207-52438	NA	-1.08047	10.9535	-14.4196	1.82038e-13	1.82038e-13	20.8816
ILMN_3249419	XR_037027.1	LOC728457	LOC728457	PREDICTED: Homo sapiens misc_RNA (LOC728457), miscRNA.	728457	NA	NA	NA	NA	S	ATGGGGCTCATTCCTCACAACGGCCTTTCCAGGCCCAGTTTTTCCCTTCC	NA	chr7:1-47232	NA	1.11572	8.97208	14.3989	1.87886e-13	1.87886e-13	20.8499
ILMN_1758918	NM_005104.2	BRD2	BRD2	Homo sapiens bromodomain containing 2 (BRD2), mRNA.	6046	NA	NA	NA	NA	S	GCCCTGGGGGTTTCAGTCATCTCCCCATTTGGTCCCCTGGACTGTCTTTG	NA	chr6:4613-51844	NA	1.15801	12.3291	14.3927	1.89653e-13	1.89653e-13	20.8405
ILMN_1751075	NM_017438.2	SETD4	SETD4	Homo sapiens SET domain containing 4 (SETD4), transcript variant 1, mRNA.	54093	NA	NA	NA	NA	A	AGAGCCGGACACCTGTGCACTCGCTCCGTACCTGGACCTGCTGAATCATA	NA	chr21:1230-48461	NA	0.963577	8.8203	14.364	1.9816e-13	1.9816e-13	20.7965
ILMN_1776121	NM_207362.1	MGC42367	MGC42367	Homo sapiens similar to 2010300C02Rik protein (MGC42367), mRNA.	343990	NA	NA	NA	NA	S	CTGAGATCAGCCCATGTCTCTGGTCGCTCTCTTGCCTGTGGATCCTGTCT	NA	chr2:3574-50805	NA	-1.15009	8.01976	-14.3592	1.9962e-13	1.9962e-13	20.7892
ILMN_1671731	NM_021732.1	AVPI1	AVPI1	Homo sapiens arginine vasopressin-induced 1 (AVPI1), mRNA.	60370	NA	NA	NA	NA	S	ACTGTAAACCATGGTTCCAGCAGCCTGTTCCACACCCCCACACCATCAGG	NA	chr10:1259-48490	NA	1.05931	11.2209	14.3515	2.01999e-13	2.01999e-13	20.7773
ILMN_1659553	NM_022662.2	ANAPC1	ANAPC1	Homo sapiens anaphase promoting complex subunit 1 (ANAPC1), mRNA.	64682	NA	NA	NA	NA	A	CATGGCAGCAATTTGATAGGTATGTCTGATCTCAATGTGCCTGAGCAGCT	NA	chr2:4172-51403	NA	1.05291	8.74102	14.3436	2.04474e-13	2.04474e-13	20.7651
ILMN_1688853	NM_152735.3	ZBTB9	ZBTB9	Homo sapiens zinc finger and BTB domain containing 9 (ZBTB9), mRNA.	221504	NA	NA	NA	NA	S	CCTTGGTCAGAGGGACTCAGGTTTGGGACAGCACAAGCTGAAGGCTGGAG	NA	chr6:2504-49735	NA	-1.04638	9.33263	-14.3348	2.07237e-13	2.07237e-13	20.7516
ILMN_2263312	NM_001011703.1	FAM125B	FAM125B	Homo sapiens family with sequence similarity 125, member B (FAM125B), transcript variant 2, mRNA.	89853	NA	NA	NA	NA	I	GTGGTCTAGAAGGGCCCAGAAATGGGCACCACCTCAGGCAGGTTTTGACT	NA	chr9:2241-49472	NA	1.08111	7.94863	14.3316	2.08248e-13	2.08248e-13	20.7467
ILMN_1671554	NM_145693.1	LPIN1	LPIN1	Homo sapiens lipin 1 (LPIN1), mRNA.	23175	NA	NA	NA	NA	S	ACCCAGTGATGCTGAGGTCATGTGCTGGAATGCTGTATTTGGACCACACA	NA	chr2:4982-52213	NA	1.19004	9.87001	14.3209	2.11701e-13	2.11701e-13	20.7303
ILMN_1662686	NM_005800.3	USPL1	USPL1	Homo sapiens ubiquitin specific peptidase like 1 (USPL1), mRNA.	10208	NA	NA	NA	NA	S	CCCAGAACACACATCTGAGACAGGACCATAATTATTGTAGCCCCACCAAG	NA	chr13:3386-50617	NA	1.18486	9.35566	14.3195	2.12151e-13	2.12151e-13	20.7281
ILMN_1703316	NR_002797.1	LOC255783	LOC255783	Homo sapiens hypothetical protein LOC255783 (LOC255783), non-coding RNA.	255783	NA	NA	NA	NA	A	ACAGAGCCCACAGCCCATCTGCCTCTTCACCTCCCTGAATCCGTGTCCAT	NA	chr19:703-47934	NA	0.994784	10.7585	14.2983	2.19173e-13	2.19173e-13	20.6955
ILMN_1787657	NM_012129.2	CLDN12	CLDN12	Homo sapiens claudin 12 (CLDN12), mRNA.	9069	NA	NA	NA	NA	S	AGTCACTTTTGAGCCCTCATCAAGCTCTCATTGTGATGGGAGGGATACCT	NA	chr7:3178-50409	NA	1.01468	8.87765	14.2949	2.20318e-13	2.20318e-13	20.6902
ILMN_3250592	NM_201400.2	FAM86A	FAM86A	Homo sapiens family with sequence similarity 86, member A (FAM86A), transcript variant 1, mRNA.	196483	NA	NA	NA	NA	M	CCAACGCAGTCCCACCCATCTGTGGGTAACAAGGGGGTGTCGGTGTTCTT	NA	chr16:2218-49449	NA	-1.01594	8.52573	-14.2878	2.22756e-13	2.22756e-13	20.6792
ILMN_2346649	NM_015428.1	ZNF473	ZNF473	Homo sapiens zinc finger protein 473 (ZNF473), transcript variant 1, mRNA.	25888	NA	NA	NA	NA	A	AACTTCTCGCACATGGTTCCCGTCCTCTGGAGCTCTGTCTTGTCGGGGAG	NA	chr19:4446-51677	NA	0.957372	9.50963	14.2543	2.34508e-13	2.34508e-13	20.6276
ILMN_1815190	NM_005371.4	METTL1	METTL1	Homo sapiens methyltransferase like 1 (METTL1), transcript variant 1, mRNA.	4234	NA	NA	NA	NA	A	TGGACCATAGGGGATCTTTGGAAGGCTGTGGGGTCTTGCTCTTCCTTAGC	NA	chr12:1535-48766	NA	-1.06891	10.0148	-14.243	2.38656e-13	2.38656e-13	20.61
ILMN_1726456	NM_001013251.1	SLC3A2	SLC3A2	Homo sapiens solute carrier family 3 (activators of dibasic and neutral amino acid transport), member 2 (SLC3A2), transcript variant 6, mRNA.	6520	NA	NA	NA	NA	A	CCTCTTGAGCTGGAACGCCTGAAACTGGAGCCTCACGAAGGGCTGCTGCT	NA	chr11:1728-48959	NA	1.07403	12.4147	14.2396	2.39878e-13	2.39878e-13	20.6049
ILMN_1672878	NM_001092.3	ABR	ABR	Homo sapiens active BCR-related gene (ABR), transcript variant 2, mRNA.	29	NA	NA	NA	NA	A	AAACGCCAGGTCTGCCTGTTCTTGCTGGGCAATGGCTGATGGCTGCCAGT	NA	chr17:4814-52045	NA	-0.926987	9.17203	-14.2338	2.42054e-13	2.42054e-13	20.5959
ILMN_1717639	NM_173354.3	SIK1	SIK1	Homo sapiens salt-inducible kinase 1 (SIK1), mRNA.	150094	NA	NA	NA	NA	S	CCATCTTGGGGCAGCCAGGCCCTTGCCTTCATTTTTACAGAGGTAGCACA	NA	chr21:4225-51456	NA	1.19036	8.41055	14.2297	2.43596e-13	2.43596e-13	20.5895
ILMN_1801109	NM_024561.3	NARG1L	NARG1L	Homo sapiens NMDA receptor regulated 1-like (NARG1L), transcript variant 1, mRNA.	79612	NA	NA	NA	NA	I	AGTAGCTTATACTGAGGTGTGCTTCAAGGGAGCATTATAGGGCAGAAAAC	NA	chr13:3826-51057	NA	1.359	8.75879	14.2159	2.48828e-13	2.48828e-13	20.5682
ILMN_1703335	NM_032857.2	LACTB	LACTB	Homo sapiens lactamase, beta (LACTB), nuclear gene encoding mitochondrial protein, transcript variant 1, mRNA.	114294	NA	NA	NA	NA	I	ATACTGGAGGGGCAGTGGGTGCCAGTAGTGTCCTGCTGGTCCTTCCTGAA	NA	chr15:1493-48724	NA	-1.00643	10.0454	-14.2076	2.52019e-13	2.52019e-13	20.5554
ILMN_1669982	NM_001080433.1	CCDC85A	CCDC85A	Homo sapiens coiled-coil domain containing 85A (CCDC85A), mRNA.	114800	NA	NA	NA	NA	A	GCTTTTGTGCCTGCAGCAGAGCCTGCAGAAGCTAATACAAGGGACACTGG	NA	chr2:3804-51035	NA	-1.57678	7.73309	-14.2	2.55014e-13	2.55014e-13	20.5435
ILMN_1805643	NM_178314.2	RILPL1	RILPL1	Homo sapiens Rab interacting lysosomal protein-like 1 (RILPL1), mRNA.	353116	NA	NA	NA	NA	S	CCCACAAACGGAGGCCAGACTTCTGCGTTAACTTCAGTAACACAAGCTTC	NA	chr12:1636-48867	NA	-1.10642	9.07438	-14.18	2.63028e-13	2.63028e-13	20.5125
ILMN_1785037	XM_945430.1	SSR2	SSR2	PREDICTED: Homo sapiens signal sequence receptor, beta (translocon-associated protein beta), transcript variant 4 (SSR2), mRNA.	6746	NA	NA	NA	NA	I	GCAGCAGGGGTACTTCAAATAGGCTGGATATGTGTGGCTGTCCTCCTGTC	NA	chr:309-47540	NA	1.53095	9.11671	14.1765	2.64441e-13	2.64441e-13	20.5071
ILMN_1768534	NM_003670.1	BHLHB2	BHLHB2	Homo sapiens basic helix-loop-helix domain containing, class B, 2 (BHLHB2), mRNA.	8553	NA	NA	NA	NA	S	GGTCCAGAGTACTTGTTTTCCCGATGTGTCCAGCCAGCTCCGCAGCAGCT	NA	chr3:2510-49741	NA	0.960957	9.98275	14.1576	2.72272e-13	2.72272e-13	20.4778
ILMN_1748291	NM_152608.3	C1orf55	C1ORF55	Homo sapiens chromosome 1 open reading frame 55 (C1orf55), mRNA.	163859	NA	NA	NA	NA	S	TAGCCACTGCAGCCTTCTTAAGCTTAGTGTTTGCACAGTATACCTCTTTC	NA	chr1:3462-50693	NA	1.14529	9.73494	14.1557	2.7309e-13	2.7309e-13	20.4748
ILMN_2337974	NM_181839.1	PKIA	PKIA	Homo sapiens protein kinase (cAMP-dependent, catalytic) inhibitor alpha (PKIA), transcript variant 7, mRNA.	5569	NA	NA	NA	NA	A	ACTGTGTTTGATGGCCTCTGCTGTGTTTTAACATCGTGCTTCTTATATGG	NA	chr8:1890-49121	NA	-1.07964	9.4426	-14.1473	2.76657e-13	2.76657e-13	20.4618
ILMN_3241692	XM_001713607.1	LOC100129668	LOC100129668	PREDICTED: Homo sapiens hypothetical protein LOC100129668 (LOC100129668), mRNA.	100129668	NA	NA	NA	NA	S	GCTGGTGCTTCAGAGTCATTGGCAGACATTCCATGTTTCTGCTGTTGCTG	NA	chr6:939-48170	NA	1.20659	10.6754	14.1461	2.77187e-13	2.77187e-13	20.4599
ILMN_1757134	NM_032683.2	MPV17L2	MPV17L2	Homo sapiens MPV17 mitochondrial membrane protein-like 2 (MPV17L2), nuclear gene encoding mitochondrial protein, mRNA.	84769	NA	NA	NA	NA	S	ACTCTGCCAACCAGTCTCAAGCACCAGCCCCTCAACACTGCCATCCACCT	NA	chr19:956-48187	NA	1.01596	8.71081	14.1328	2.82952e-13	2.82952e-13	20.4392
ILMN_2390974	NM_006736.5	DNAJB2	DNAJB2	Homo sapiens DnaJ (Hsp40) homolog, subfamily B, member 2 (DNAJB2), transcript variant 2, mRNA.	3300	NA	NA	NA	NA	A	GGGAGTGGTGGAGCCAGTCGCTGTAACACTGAGCCTCAGAGACGAACCAA	NA	chr2:3006-50237	NA	0.967025	10.6585	14.1221	2.87679e-13	2.87679e-13	20.4226
ILMN_1770373	NM_018266.1	TMEM39A	TMEM39A	Homo sapiens transmembrane protein 39A (TMEM39A), mRNA.	55254	NA	NA	NA	NA	S	GAGGCTGAGGGTTTTGCTGCCACTTTTCCTGTGTTTCCACTTCTGCTTCC	NA	chr3:2433-49664	NA	1.03433	8.30963	14.1183	2.89403e-13	2.89403e-13	20.4166
ILMN_1673711	NM_007355.2	HSP90AB1	HSP90AB1	Homo sapiens heat shock protein 90kDa alpha (cytosolic), class B member 1 (HSP90AB1), mRNA.	3326	NA	NA	NA	NA	S	AATGCTGCAGTTCCTGATGAGATCCCCCCTCTCGAGGGCGATGAGGATGC	NA	chr6:2185-49416	NA	0.893565	13.631	14.1143	2.91188e-13	2.91188e-13	20.4104
ILMN_1655557	NM_001039937.1	INTS6	INTS6	Homo sapiens integrator complex subunit 6 (INTS6), transcript variant 2, mRNA.	26512	NA	NA	NA	NA	S	CCTCCAAATCTCTTGCTTGTCATTGACTCTTGCGTGTCAATTTCCCTCAG	NA	chr13:3028-50259	NA	-0.944714	8.95566	-14.1005	2.97518e-13	2.97518e-13	20.3889
ILMN_2234229	NM_018137.1	PRMT6	PRMT6	Homo sapiens protein arginine methyltransferase 6 (PRMT6), mRNA.	55170	NA	NA	NA	NA	S	GGAGGGATCATGTGAGTTGGCCTACTTACAAGTAGTGAAAGTTCCCTTTT	NA	chr1:2025-49256	NA	-1.22034	11.9653	-14.091	3.01905e-13	3.01905e-13	20.3742
ILMN_1815035	NM_198459.2	DENND2C	DENND2C	Homo sapiens DENN/MADD domain containing 2C (DENND2C), mRNA.	163259	NA	NA	NA	NA	S	TGGGGGTAAAAGGGTTTACTGTGATGGATCCTGGCTATCCCTCTAGGAGG	NA	chr1:4457-51688	NA	1.13525	9.09768	14.0734	3.10289e-13	3.10289e-13	20.3467
ILMN_1775677	NM_001040273.1	TYSND1	TYSND1	Homo sapiens trypsin domain containing 1 (TYSND1), transcript variant 2, mRNA.	219743	NA	NA	NA	NA	S	AGGGGCGCTCTTGACACTGTGCCTTCATTTTCCAGCCCACAGCCTGGGTC	NA	chr10:2139-49370	NA	-0.958593	10.32	-14.0668	3.13513e-13	3.13513e-13	20.3363
ILMN_1757639	NM_001040100.1	C3orf57	C3ORF57	Homo sapiens chromosome 3 open reading frame 57 (C3orf57), mRNA.	165679	NA	NA	NA	NA	S	ATGGATTTGAGGCGTGTGAAGGAATATTTCTCCTGGCTCTACTATCAATA	NA	chr3:775-48006	NA	-1.24117	11.6824	-14.0517	3.20951e-13	3.20951e-13	20.3128
ILMN_1755075	NM_004508.2	IDI1	IDI1	Homo sapiens isopentenyl-diphosphate delta isomerase 1 (IDI1), mRNA.	3422	NA	NA	NA	NA	S	TGAGCACAGAGGTGTTCATAAAATGGGAATTGAGTCCCACTCGGTAAGAG	NA	chr10:1674-48905	NA	1.09338	10.9125	14.0502	3.21686e-13	3.21686e-13	20.3105
ILMN_1773865	NM_005347.2	HSPA5	HSPA5	Homo sapiens heat shock 70kDa protein 5 (glucose-regulated protein, 78kDa) (HSPA5), mRNA.	3309	NA	NA	NA	NA	S	CTAGGGCTAGTCTTCCCTTACCTCAAAGGCTCTCACTACCGTGGACCACC	NA	chr9:3804-51035	NA	1.50581	9.12922	14.0356	3.2913e-13	3.2913e-13	20.2875
ILMN_1857915	XM_001132317.1	LOC401397	LOC401397	PREDICTED: Homo sapiens hypothetical LOC401397 (LOC401397), mRNA.	401397	NA	NA	NA	NA	S	GGCCTACTGAGTCAAACCTCACCCTGAAAACCTTTGCGCTTTAGAGGCTA	NA	chr7:484-47715	NA	-1.06705	10.6514	-14.0149	3.39899e-13	3.39899e-13	20.2552
ILMN_1660359	XM_945981.1	LOC654126	LOC654126	PREDICTED: Homo sapiens similar to leucine rich repeat containing 37B, transcript variant 2 (LOC654126), mRNA.	654126	NA	NA	NA	NA	I	GCTCTAGTTTGCCTTGAAGGAAGTTGTATTGTCTGTAGAGCATGTGGGCC	NA	chr:309-47540	NA	1.04559	8.10405	13.9987	3.48596e-13	3.48596e-13	20.2298
ILMN_1771841	NM_005438.2	FOSL1	FOSL1	Homo sapiens FOS-like antigen 1 (FOSL1), mRNA.	8061	NA	NA	NA	NA	S	CACTGCCACACTCTCCATCACCCTCTTCCTGTGATCCACCCAACCCTATC	NA	chr11:1332-48563	NA	1.21923	8.22984	13.9966	3.49758e-13	3.49758e-13	20.2265
ILMN_1687922	NM_203288.1	RP9	RP9	Homo sapiens retinitis pigmentosa 9 (autosomal dominant) (RP9), mRNA.	6100	NA	NA	NA	NA	S	CCACAGTGTGGACTCAGGTCCCATAGACATCAGGCTGGAGTCTTCTCTGT	NA	chr7:1034-48265	NA	0.957331	10.871	13.9637	3.68203e-13	3.68203e-13	20.1749
ILMN_2226304	NM_020337.1	ANKRD50	ANKRD50	Homo sapiens ankyrin repeat domain 50 (ANKRD50), mRNA.	57182	NA	NA	NA	NA	S	TGTTTTCACCCCCACCCTCACTGGAATTCTCACCAAAAATAGTTTGATAC	NA	chr4:7271-54502	NA	-1.04073	8.51138	-13.9411	3.8148e-13	3.8148e-13	20.1393
ILMN_2052891	NM_000297.2	PKD2	PKD2	Homo sapiens polycystic kidney disease 2 (autosomal dominant) (PKD2), mRNA.	5311	NA	NA	NA	NA	S	ATTTGAAGTGCAGCTATTATGTGGTATCCATGTGTATCGACCATGTGCCA	NA	chr4:4717-51948	NA	-1.07421	7.8654	-13.918	3.95573e-13	3.95573e-13	20.1029
ILMN_1815184	NM_018136.3	ASPM	ASPM	Homo sapiens asp (abnormal spindle) homolog, microcephaly associated (Drosophila) (ASPM), mRNA.	259266	NA	NA	NA	NA	S	CACAAATCCCCTGCAAGCTATTCAAATGGTGATGGATACGCTTGGCATTC	NA	chr1:10474-57705	NA	-1.1233	9.78509	-13.9135	3.98379e-13	3.98379e-13	20.0958
ILMN_1754458	NR_003264.1	SDHALP1	SDHALP1	Homo sapiens succinate dehydrogenase complex, subunit A, flavoprotein pseudogene 1 (SDHALP1) on chromosome 3.	255812	NA	NA	NA	NA	I	CCGATCTGCCGTCATTTACAGTCCCCTGTTGCGCATGTAGATCATTTTTG	NA	chr:26702-73933	NA	0.972219	8.75922	13.9098	4.007e-13	4.007e-13	20.09
ILMN_2364131	NM_024331.3	TTPAL	TTPAL	Homo sapiens tocopherol (alpha) transfer protein-like (TTPAL), transcript variant 1, mRNA.	79183	NA	NA	NA	NA	A	ATACTTGAAACCTCTCTGACCAAGAGCCTCTGATGGAGTGGGAGGTGAGC	NA	chr20:5931-53162	NA	-1.04531	9.12671	-13.902	4.05596e-13	4.05596e-13	20.0778
ILMN_1795228	NM_006007.1	ZFAND5	ZFAND5	Homo sapiens zinc finger, AN1-type domain 5 (ZFAND5), mRNA.	7763	NA	NA	NA	NA	S	TGTACTTGGGTGTAGGACTCTAGTGTTCTTGGGTGTATTGCATGGGCTGC	NA	chr9:1964-49195	NA	1.02357	12.2501	13.8886	4.14239e-13	4.14239e-13	20.0566
ILMN_2411559	NM_001002019.1	PUS1	PUS1	Homo sapiens pseudouridylate synthase 1 (PUS1), transcript variant 2, mRNA.	80324	NA	NA	NA	NA	A	AAGTACAACCAGCGCTTTGGCAACGATGGGCTGCATGAGCCGCTGGACTG	NA	chr12:1111-48342	NA	-1.03024	9.12927	-13.8874	4.1507e-13	4.1507e-13	20.0546
ILMN_1809566	NM_025231.1	ZSCAN16	ZSCAN16	Homo sapiens zinc finger and SCAN domain containing 16 (ZSCAN16), mRNA.	80345	NA	NA	NA	NA	S	CTTCAGTGGGCGCACAGGTCTTATTCAGCATCAGAGAATCCACACAGGTG	NA	chr6:1000-48231	NA	-1.02815	8.42091	-13.8812	4.19137e-13	4.19137e-13	20.0448
ILMN_1737343	NM_001008738.2	FNIP1	FNIP1	Homo sapiens folliculin interacting protein 1 (FNIP1), transcript variant 2, mRNA.	96459	NA	NA	NA	NA	A	GGATTCCTGAGTTACTGTTTTGTTCCTCCCCACTGCTTCCCATTCCTGAG	NA	chr5:5877-53108	NA	0.91852	8.84517	13.8762	4.2239e-13	4.2239e-13	20.037
ILMN_1791728	NM_052901.2	SLC25A25	SLC25A25	Homo sapiens solute carrier family 25 (mitochondrial carrier; phosphate carrier), member 25 (SLC25A25), nuclear gene encoding mitochondrial protein, transcript variant 1, mRNA.	114789	NA	NA	NA	NA	A	CTGCCCTTGCTTAACAATGCCGGCCAACTGGCGACCTCACGGTTGCACTT	NA	chr9:3018-50249	NA	0.974066	10.6879	13.8599	4.3337e-13	4.3337e-13	20.0113
ILMN_2231020	NR_000034.1	TMEM185B	TMEM185B	Homo sapiens transmembrane protein 185B (pseudogene) (TMEM185B), non-coding RNA.	79134	NA	NA	NA	NA	S	GGGTAAGAGACTTGCTTTCCAGGTTCGCACTTTCAGGTGTAGCTGGGGGC	NA	chr2:1673-48904	NA	-0.94893	9.82942	-13.8511	4.39432e-13	4.39432e-13	19.9973
ILMN_3237966	NM_012308.1	FBXL11	FBXL11	Homo sapiens F-box and leucine-rich repeat protein 11 (FBXL11), mRNA.	22992	NA	NA	NA	NA	S	TGGGGGACAGAGGAACCTGGGGAGTCCATCGCATGTCCTACAATCTGCTC	NA	chr11:5970-53201	NA	1.07186	10.5574	13.845	4.43674e-13	4.43674e-13	19.9876
ILMN_1667932	XM_942351.2	LOC652726	LOC652726	PREDICTED: Homo sapiens similar to ankyrin repeat domain 36 (LOC652726), mRNA.	652726	NA	NA	NA	NA	S	ATGTGGACTGCCCTACATTTGGCCTGTGCCACTGGCCAACCGGAAATGGT	NA	chr:1-47232	NA	0.983038	8.57878	13.8403	4.4701e-13	4.4701e-13	19.9801
ILMN_1733523	NM_024561.3	NARG1L	NARG1L	Homo sapiens NMDA receptor regulated 1-like (NARG1L), transcript variant 1, mRNA.	79612	NA	NA	NA	NA	A	GGGGAGAAGGAACCCCCGACAACACTACTCTGGGTTCAGTATTTCCTGGC	NA	chr13:1340-48571	NA	1.27534	8.65353	13.8354	4.50421e-13	4.50421e-13	19.9725
ILMN_1776653	NM_001037540.1	SCML1	SCML1	Homo sapiens sex comb on midleg-like 1 (Drosophila) (SCML1), transcript variant 1, mRNA.	6322	NA	NA	NA	NA	S	CTGTAGATTGGTTTCCATACAGGGAAGTTCTCCGTCCTATGCAATGTTTC	NA	chrX:2360-49591	NA	0.904165	9.27362	13.8236	4.58879e-13	4.58879e-13	19.9538
ILMN_1709734	NM_001202.2	BMP4	BMP4	Homo sapiens bone morphogenetic protein 4 (BMP4), transcript variant 1, mRNA.	652	NA	NA	NA	NA	I	ACGCCGCTGCTGCTCCGGCTGAGTATCTAGCTTGTCTCCCCGATGGGATT	NA	chr14:175-47406	NA	1.10996	8.12761	13.8233	4.59152e-13	4.59152e-13	19.9532
ILMN_1662065	NM_138458.2	WDR92	WDR92	Homo sapiens WD repeat domain 92 (WDR92), mRNA.	116143	NA	NA	NA	NA	S	CTGCTGCACGTGGGTATCAGAAGCACCAAGTAAACTATCTCCAGGGCCAG	NA	chr2:1646-48877	NA	-0.93674	8.88768	-13.8157	4.64669e-13	4.64669e-13	19.9412
ILMN_1682747	NM_001018112.1	FANCA	FANCA	Homo sapiens Fanconi anemia, complementation group A (FANCA), transcript variant 2, mRNA.	2175	NA	NA	NA	NA	A	GGAGCCTGAAAAAATGCCGCAGGTCACGGTTGATGTACTGCAGAGAATGC	NA	chr16:813-48044	NA	1.04388	8.69109	13.7996	4.76657e-13	4.76657e-13	19.9156
ILMN_1735930	NM_016270.2	KLF2	KLF2	Homo sapiens Kruppel-like factor 2 (lung) (KLF2), mRNA.	10365	NA	NA	NA	NA	S	ATTACTGTACATAGAGAGACAGGTGGGCATTTTTGGGCTACCTGGTTCGT	NA	chr19:1541-48772	NA	1.14644	9.37237	13.7947	4.80348e-13	4.80348e-13	19.9079
ILMN_1671661	NM_016371.2	HSD17B7	HSD17B7	Homo sapiens hydroxysteroid (17-beta) dehydrogenase 7 (HSD17B7), mRNA.	51478	NA	NA	NA	NA	S	TAGCTGGGTGTGGTGGCATGCGCATGTAGTCCCAGCTACTCAGAAGGATG	NA	chr1:1231-48462	NA	1.21917	10.6109	13.778	4.9317e-13	4.9317e-13	19.8814
ILMN_1653001	NM_138375.1	CABLES1	CABLES1	Homo sapiens Cdk5 and Abl enzyme substrate 1 (CABLES1), transcript variant 1, mRNA.	91768	NA	NA	NA	NA	S	GCTGACTAAGGAGGCGGTGGCTCTTTCTTAACATTCCCACGTGCCCAGGG	NA	chr18:2245-49476	NA	-1.01219	9.20264	-13.7776	4.93478e-13	4.93478e-13	19.8808
ILMN_1664028	NM_001810.5	CENPB	CENPB	Homo sapiens centromere protein B, 80kDa (CENPB), mRNA.	1059	NA	NA	NA	NA	S	GGGCCCAGAGTCCAGCCGTCCAGCTGCTCCTTTCCCAGTTTGATTTCAAT	NA	chr20:2744-49975	NA	-0.935332	12.0954	-13.7282	5.3362e-13	5.3362e-13	19.8022
ILMN_3176746	XM_001718586.1	LOC100128191	LOC100128191	PREDICTED: Homo sapiens hypothetical protein LOC100128191 (LOC100128191), mRNA.	100128191	NA	NA	NA	NA	A	TGACCTCAGTCCTCTCAGGAGCACTCAACACTGGCTGGCAATGCTATTCC	NA	chr:3360-50591	NA	-0.904107	7.82369	-13.7071	5.51864e-13	5.51864e-13	19.7684
ILMN_1746393	NM_025265.2	TSEN2	TSEN2	Homo sapiens tRNA splicing endonuclease 2 homolog (S. cerevisiae) (TSEN2), mRNA.	80746	NA	NA	NA	NA	S	GCACTTTCATACGCAGGCATCTCTTGTTACCTACATCTAAGCTGTTCCCG	NA	chr3:2154-49385	NA	-0.943207	9.38233	-13.6973	5.60479e-13	5.60479e-13	19.7529
ILMN_1795342	NM_001042467.1	MLPH	MLPH	Homo sapiens melanophilin (MLPH), transcript variant 2, mRNA.	79083	NA	NA	NA	NA	S	TCCTGCACTGCTCACCTGGGTTTACTGATGACTCCTGGCTGCCCCACCAT	NA	chr2:2118-49349	NA	-1.14832	11.402	-13.6931	5.64202e-13	5.64202e-13	19.7462
ILMN_2343036	NM_001039649.1	ZMYM5	ZMYM5	Homo sapiens zinc finger, MYM-type 5 (ZMYM5), transcript variant 2, mRNA.	9205	NA	NA	NA	NA	A	GGTCATCCAGCTTGTCCTTTAGTCAGTAGATCTAGGAACTCACCAGTGGA	NA	chr13:368-47599	NA	1.08776	9.55368	13.691	5.66136e-13	5.66136e-13	19.7428
ILMN_1735779	NM_004982.2	KCNJ8	KCNJ8	Homo sapiens potassium inwardly-rectifying channel, subfamily J, member 8 (KCNJ8), mRNA.	3764	NA	NA	NA	NA	S	GTCGGTGACTCCTGAAGGTTTCCTGGTCCATCTCATTGCGGCCTGTTGGG	NA	chr12:2171-49402	NA	-1.26026	8.09897	-13.685	5.71538e-13	5.71538e-13	19.7332
ILMN_1680507	NM_181876.2	PPP2R2C	PPP2R2C	Homo sapiens protein phosphatase 2 (formerly 2A), regulatory subunit B, gamma isoform (PPP2R2C), transcript variant 2, mRNA.	5522	NA	NA	NA	NA	A	CGGTGGAAGGACCAGTGTAATAGTCACAGACTTGCATCCTGGCTCTGCTT	NA	chr4:3734-50965	NA	-1.1678	9.1761	-13.6834	5.73027e-13	5.73027e-13	19.7306
ILMN_1732885	NM_032444.2	BTBD12	BTBD12	Homo sapiens BTB (POZ) domain containing 12 (BTBD12), mRNA.	84464	NA	NA	NA	NA	S	CTCCAGCCTCAGGAGCAGTGTGGAGGAAGATGAGGGCCAGGAAAGAAGGA	NA	chr16:7144-54375	NA	-0.986753	7.81641	-13.6801	5.76002e-13	5.76002e-13	19.7254
ILMN_1682197	NM_152995.4	NFXL1	NFXL1	Homo sapiens nuclear transcription factor, X-box binding-like 1 (NFXL1), mRNA.	152518	NA	NA	NA	NA	S	GTGCTGACAACAGGGCTTATGAGGTCTATGTACCTTAATCTCGTTTCTCC	NA	chr4:3516-50747	NA	1.08076	9.06582	13.6484	6.05841e-13	6.05841e-13	19.6746
ILMN_2339284	NM_001042572.2	CHD2	CHD2	Homo sapiens chromodomain helicase DNA binding protein 2 (CHD2), transcript variant 2, mRNA.	1106	NA	NA	NA	NA	A	GGGACTCCCCTATTCAGAGTGTAGCTGGGAAGATGAAGCCCTCATTGGAA	NA	chr15:1829-49060	NA	1.13034	8.02383	13.6412	6.12869e-13	6.12869e-13	19.6631
ILMN_3288717	XR_017149.2	LOC392437	LOC392437	PREDICTED: Homo sapiens misc_RNA (LOC392437), miscRNA.	392437	NA	NA	NA	NA	M	GAAAATTATCCTGAATTGCTGCTCGGCGGTCCCACGGGTCTGTCTCTTGC	NA	chrX:82-47313	NA	1.24796	10.6198	13.6298	6.2405e-13	6.2405e-13	19.6449
ILMN_3244646	NR_004426.1	RNU1G2	RNU1G2	Homo sapiens RNA, U1G2 small nuclear (RNU1G2), small nuclear RNA.	26864	NA	NA	NA	NA	S	TGTGCTGCCCCTGCGATTTCCCCAAATGTGGGAAACTCGACTGCATAATT	NA	chr1:78-47309	NA	1.29543	9.46064	13.6204	6.33482e-13	6.33482e-13	19.6298
ILMN_1751656	XM_001129527.1	KLF11	KLF11	PREDICTED: Homo sapiens Kruppel-like factor 11 (KLF11), mRNA.	8462	NA	NA	NA	NA	A	AGGTGGGCTCCCCTCGTGCACTTTATTGCCTGGGCAGTTTTGCTTGATCT	NA	chr:4250-51481	NA	1.06872	8.94048	13.6183	6.35671e-13	6.35671e-13	19.6263
ILMN_1800530	NM_014914.2	CENTG2	CENTG2	Homo sapiens centaurin, gamma 2 (CENTG2), mRNA.	116987	NA	NA	NA	NA	S	AGAGAGGAAATCAGTCGCTGAGTATTATTTGACTCCGGTCTCCTTGGTGC	NA	chr2:3778-51009	NA	-1.05975	9.5024	-13.6079	6.46317e-13	6.46317e-13	19.6096
ILMN_1683313	NM_003033.2	ST3GAL1	ST3GAL1	Homo sapiens ST3 beta-galactoside alpha-2,3-sialyltransferase 1 (ST3GAL1), transcript variant 1, mRNA.	6482	NA	NA	NA	NA	A	CGAAGCCTGGCCTCTTGCTTGGCGTGATAACCCTGTCATCTTCCCAAAGC	NA	chr8:2501-49732	NA	-1.32014	9.75168	-13.6057	6.48555e-13	6.48555e-13	19.6062
ILMN_1714335	NM_172037.2	RDH10	RDH10	Homo sapiens retinol dehydrogenase 10 (all-trans) (RDH10), mRNA.	157506	NA	NA	NA	NA	S	GTGCCCTTTCCTCAGGAAGTTGCTGTGTTTCATTTCTTTGGATGGACTCT	NA	chr8:2236-49467	NA	-1.11206	8.56233	-13.5935	6.61314e-13	6.61314e-13	19.5866
ILMN_1781198	NM_006242.3	PPP1R3D	PPP1R3D	Homo sapiens protein phosphatase 1, regulatory (inhibitor) subunit 3D (PPP1R3D), mRNA.	5509	NA	NA	NA	NA	S	GGCCTTCACTGCTACGCCCCTGGCCCCAAAACAGAGAGCAAGACAGTTGT	NA	chr20:3031-50262	NA	-1.23368	9.22032	-13.5923	6.62569e-13	6.62569e-13	19.5847
ILMN_1696127	NM_015349.1	KIAA0240	KIAA0240	Homo sapiens KIAA0240 (KIAA0240), mRNA.	23506	NA	NA	NA	NA	S	AGGGAGGCCTTACAGACTGACTTTACTTAAAGAGGACGCGTCACTCGCTG	NA	chr6:6191-53422	NA	-0.973704	8.1514	-13.5813	6.74355e-13	6.74355e-13	19.567
ILMN_1805474	NM_152379.2	C1orf131	C1ORF131	Homo sapiens chromosome 1 open reading frame 131 (C1orf131), mRNA.	128061	NA	NA	NA	NA	S	ATTTCTAGTTGCCGAAGTGTCTGCTTCATGGTGCTGAACGTGTCAGGCCC	NA	chr1:1065-48296	NA	-0.896607	10.7129	-13.5244	7.38754e-13	7.38754e-13	19.4753
ILMN_1686989	NM_198336.1	INSIG1	INSIG1	Homo sapiens insulin induced gene 1 (INSIG1), transcript variant 2, mRNA.	3638	NA	NA	NA	NA	I	GATACCCTTCTGTGAGGAGTTGAATTTGAAGACCACTTGGCTGTTTCACA	NA	chr7:961-48192	NA	0.957914	8.73128	13.4984	7.70203e-13	7.70203e-13	19.4334
ILMN_2339234	NM_006470.3	TRIM16	TRIM16	Homo sapiens tripartite motif-containing 16 (TRIM16), mRNA.	10626	NA	NA	NA	NA	A	AGGACTGTTGCCAGGAGCACAGTGGCCACACCATAGTCTCCCTGGATGCA	NA	chr17:1009-48240	NA	1.18712	8.881	13.4665	8.10741e-13	8.10741e-13	19.3818
ILMN_1707484	NM_024775.9	GEMIN6	GEMIN6	Homo sapiens gem (nuclear organelle) associated protein 6 (GEMIN6), mRNA.	79833	NA	NA	NA	NA	S	AGGGAGACGCTCCAAGGACTCTCTGTGTGGCTGGGGTCCTGACTATAGAC	NA	chr2:475-47706	NA	-1.12787	10.1675	-13.4577	8.22269e-13	8.22269e-13	19.3676
ILMN_3178043	NM_152751.2	BEND7	BEND7	Homo sapiens BEN domain containing 7 (BEND7), transcript variant 1, mRNA.	222389	NA	NA	NA	NA	A	CAAACTACACTCGCTCAGGAAGCCTTCTGTTTAGAAAACTGGTGTGTGCG	NA	chr10:1046-48277	NA	1.24906	8.42355	13.4386	8.48043e-13	8.48043e-13	19.3365
ILMN_1773119	NM_001761.1	CCNF	CCNF	Homo sapiens cyclin F (CCNF), mRNA.	899	NA	NA	NA	NA	S	TCGGGGTGAGAACCCAAGCGTTGGAACTGTAGACCCGTCCTGTCGACTGT	NA	chr16:4082-51313	NA	-1.12008	10.0991	-13.4255	8.66085e-13	8.66085e-13	19.3154
ILMN_1792078	NM_018683.3	RNF114	RNF114	Homo sapiens ring finger protein 114 (RNF114), mRNA.	55905	NA	NA	NA	NA	S	GTCTGGAGGGAAATCTGGCGAAACCTTCGTTTGAGGGACTGATGTGAGTG	NA	chr20:2265-49496	NA	0.885368	12.8868	13.39	9.17269e-13	9.17269e-13	19.2576
ILMN_1748970	NM_024320.2	PRR15L	PRR15L	Homo sapiens proline rich 15-like (PRR15L), mRNA.	79170	NA	NA	NA	NA	S	GATGGCAAGTCACACACCCTCAAAGGGAAGCTACACGGGCCAAATCGGGG	NA	chr17:1091-48322	NA	-1.14471	9.13447	-13.3795	9.32915e-13	9.32915e-13	19.2406
ILMN_1757646	NM_016617.1	UFM1	UFM1	Homo sapiens ubiquitin-fold modifier 1 (UFM1), mRNA.	51569	NA	NA	NA	NA	S	CTCCTGTATTCTGAATGGTGAACTCTGGAAGCAGGGATTGTGTCTGGCTC	NA	chr13:1627-48858	NA	0.892474	10.4899	13.3676	9.51091e-13	9.51091e-13	19.2212
ILMN_1685095	NM_018366.2	CNO	CNO	Homo sapiens cappuccino homolog (mouse) (CNO), mRNA.	55330	NA	NA	NA	NA	S	GCCTGTGTCTTCCAGCTCTAATCAGAAAGCTGCTTGTCGAGGGCATGGGG	NA	chr4:1056-48287	NA	-1.1433	9.55327	-13.3397	9.95058e-13	9.95058e-13	19.1757
ILMN_2309446	NM_032626.5	RBBP6	RBBP6	Homo sapiens retinoblastoma binding protein 6 (RBBP6), transcript variant 3, mRNA.	5930	NA	NA	NA	NA	A	GAAGCAGATTATGGGGAGAGAGAAGCTGAAAGCTGCCGACTGCGACCTGC	NA	chr16:1130-48361	NA	0.937175	9.11874	13.3352	1.00238e-12	1.00238e-12	19.1684
ILMN_1732537	NM_017802.2	HEATR2	HEATR2	Homo sapiens HEAT repeat containing 2 (HEATR2), mRNA. XM_935824 XM_935825	54919	NA	NA	NA	NA	A	TGCGCAGCTGGTTCATGAACTATTGGCTGCATCCTGCTTAGGTGCCCACC	NA	chr7:2894-50125	NA	-0.976497	10.2948	-13.3329	1.00606e-12	1.00606e-12	19.1647
ILMN_1765021	NM_003935.3	TOP3B	TOP3B	Homo sapiens topoisomerase (DNA) III beta (TOP3B), mRNA.	8940	NA	NA	NA	NA	S	GATGTCAGCCCTGGCCGCCTACTTTGTATGATGACCCTGTCCTCCCTCAC	NA	chr22:2994-50225	NA	-0.986195	8.25425	-13.3166	1.03313e-12	1.03313e-12	19.138
ILMN_1692260	NM_032711.2	MAFG	MAFG	Homo sapiens v-maf musculoaponeurotic fibrosarcoma oncogene homolog G (avian) (MAFG), transcript variant 2, mRNA.	4097	NA	NA	NA	NA	A	TTGCTCTCCTGGCGCTGAGAGGTGGGTCCAAGCAGAGTTGATCAGTCCCT	NA	chr17:4629-51860	NA	1.12256	8.44412	13.309	1.04596e-12	1.04596e-12	19.1256
ILMN_1680104	NM_018389.3	SLC35C1	SLC35C1	Homo sapiens solute carrier family 35, member C1 (SLC35C1), mRNA.	55343	NA	NA	NA	NA	S	AGGGTGGCTTGCAGTCCCTGGCCCTTCTGGTGGGCATTTGGTATGTCCTT	NA	chr11:2575-49806	NA	-1.01306	9.69028	-13.3009	1.05989e-12	1.05989e-12	19.1122
ILMN_1784352	NM_001029835.1	CCM2	CCM2	Homo sapiens cerebral cavernous malformation 2 (CCM2), transcript variant 1, mRNA.	83605	NA	NA	NA	NA	A	AGAGCCAGTCCTGTCGGCTGGGCCCTTGGACGGCTGTCAGTTTTGCACAT	NA	chr7:2001-49232	NA	-1.07156	9.93971	-13.2925	1.07445e-12	1.07445e-12	19.0985
ILMN_3247906	NM_018683.3	RNF114	RNF114	Homo sapiens ring finger protein 114 (RNF114), mRNA.	55905	NA	NA	NA	NA	S	GGTGAAGAGCTGCAGATGCCGAGAAGCCAGCAAACACAGGGCCCACTGGA	NA	chr20:2097-49328	NA	0.928852	11.2831	13.2883	1.08179e-12	1.08179e-12	19.0917
ILMN_2146372	NM_153331.2	KCTD6	KCTD6	Homo sapiens potassium channel tetramerisation domain containing 6 (KCTD6), mRNA.	200845	NA	NA	NA	NA	S	GTCCCTGTGGTAGAAAACTTACTCTTTATGCCTGGTGCAGTATAATTCCC	NA	chr3:1720-48951	NA	0.884529	9.1256	13.2686	1.11698e-12	1.11698e-12	19.0594
ILMN_2367258	NM_175840.1	SMOX	SMOX	Homo sapiens spermine oxidase (SMOX), transcript variant 2, mRNA.	54498	NA	NA	NA	NA	A	ATCTTCTGTAGAGCTAGCCGCCCTGACTGCCTTCAGACCTGGCCCTGTAG	NA	chr20:1814-49045	NA	0.924569	7.75813	13.2504	1.1506e-12	1.1506e-12	19.0296
ILMN_1658649	NM_001040100.1	C3orf57	C3ORF57	Homo sapiens chromosome 3 open reading frame 57 (C3orf57), mRNA.	165679	NA	NA	NA	NA	S	CTCAACAGCTCCAGTTAAATGCTTTGATATAGTGGCTCCTTTGCAGAGCC	NA	chr3:1890-49121	NA	-1.29173	10.5478	-13.2407	1.16898e-12	1.16898e-12	19.0137
ILMN_1751086	NM_015459.3	ATL3	ATL3	Homo sapiens atlastin GTPase 3 (ATL3), mRNA.	25923	NA	NA	NA	NA	S	AGAACACAACAAGCCCCTACTGATTTCTGGGTTTCTGCCACGGCCACAGG	NA	chr11:1926-49157	NA	0.934343	10.9619	13.2163	1.21641e-12	1.21641e-12	18.9736
ILMN_2412024	NM_015167.2	JMJD6	JMJD6	Homo sapiens jumonji domain containing 6 (JMJD6), transcript variant 2, mRNA.	23210	NA	NA	NA	NA	A	AAACGGGGACACCACCTCCCAGGACGACTGTGTCAGCAAAGAGCGCAGCT	NA	chr17:1476-48707	NA	1.02078	8.33149	13.187	1.2762e-12	1.2762e-12	18.9254
ILMN_1678004	NM_015012.1	TMEM41B	TMEM41B	Homo sapiens transmembrane protein 41B (TMEM41B), mRNA.	440026	NA	NA	NA	NA	S	CACAAGAAGACAAGCATCTGTGGTGCGGAGGCAAGCAGGCTAACTAGGAG	NA	chr11:1431-48662	NA	0.95551	10.178	13.1418	1.37413e-12	1.37413e-12	18.8509
ILMN_1655694	XM_936101.2	LOC642031	LOC642031	PREDICTED: Homo sapiens hypothetical protein LOC642031 (LOC642031), mRNA.	642031	NA	NA	NA	NA	S	GGTGCTCACCTGGGGCCTCCATCCCAGAAGCGCAGGGCTTATTTTTCTGA	NA	chr:3014-50245	NA	0.875514	10.6753	13.1223	1.41888e-12	1.41888e-12	18.8187
ILMN_1749253	NM_016261.2	TUBD1	TUBD1	Homo sapiens tubulin, delta 1 (TUBD1), mRNA.	51174	NA	NA	NA	NA	S	GCTTTGAACCACAGGAGGGAGATGTTGTCAAATGCTACAGTGTGAACATG	NA	chr17:2328-49559	NA	-1.34889	10.2128	-13.1209	1.42212e-12	1.42212e-12	18.8164
ILMN_1766650	NM_004496.2	FOXA1	FOXA1	Homo sapiens forkhead box A1 (FOXA1), mRNA.	3169	NA	NA	NA	NA	S	GCCATCGTGTGCTTGTTTCATCCAGTGTTATGCACTTTCCACAGTTGGAC	NA	chr14:2793-50024	NA	-1.02371	12.1503	-13.1192	1.42617e-12	1.42617e-12	18.8135
ILMN_1737728	NM_031299.3	CDCA3	CDCA3	Homo sapiens cell division cycle associated 3 (CDCA3), mRNA.	83461	NA	NA	NA	NA	S	GGAAGGAGCCATTCTTGGAACTGGACGACTTCTGAAAACTGGAGGACGAG	NA	chr12:793-48024	NA	-0.840807	9.83649	-13.1	1.47196e-12	1.47196e-12	18.7817
ILMN_1691717	NM_001005498.2	RHBDF2	RHBDF2	Homo sapiens rhomboid 5 homolog 2 (Drosophila) (RHBDF2), transcript variant 2, mRNA.	79651	NA	NA	NA	NA	I	TGCTCGAGGCGCATCAGGCCCGTTTTTTACCAGTTTATATCACGGTCTTC	NA	chr17:3398-50629	NA	-0.987333	8.81719	-13.0911	1.49345e-12	1.49345e-12	18.7671
ILMN_1703906	NM_018410.3	HJURP	HJURP	Homo sapiens Holliday junction recognition protein (HJURP), mRNA.	55355	NA	NA	NA	NA	S	ATGGGGTGGACAACACCGTCAGACCGGGAGACCAGGGCAGCTCTTCACAG	NA	chr2:2171-49402	NA	-0.909334	9.98959	-13.0711	1.54354e-12	1.54354e-12	18.7339
ILMN_1743078	XM_926402.1	LOC643031	LOC643031	PREDICTED: Homo sapiens similar to NADH dehydrogenase subunit 5 (LOC643031), mRNA.	643031	NA	NA	NA	NA	S	ACTATACCCCTCACTTCAACCTCCCTCACCATTGGCAGCCTAGCACTTGC	NA	chr5:385-47616	NA	1.18961	12.307	13.0651	1.55903e-12	1.55903e-12	18.7238
ILMN_1787415	NM_022133.2	SNX16	SNX16	Homo sapiens sorting nexin 16 (SNX16), transcript variant 1, mRNA.	64089	NA	NA	NA	NA	A	TAGTGTTGCCTGTCTGTTCTAAAGCGAACCAGCCACTTTTTCAATCTGGC	NA	chr8:3083-50314	NA	0.927866	8.52928	13.0593	1.57377e-12	1.57377e-12	18.7144
ILMN_1776109	NM_033414.2	ZNF622	ZNF622	Homo sapiens zinc finger protein 622 (ZNF622), mRNA.	90441	NA	NA	NA	NA	S	TGCCCTGAGGACCAGTGAAAGACAGATCATAGGAGAGACCCTTTTGCTGC	NA	chr5:1601-48832	NA	0.976512	11.8134	13.0542	1.58718e-12	1.58718e-12	18.7058
ILMN_1692219	NM_001002814.1	RAB11FIP1	RAB11FIP1	Homo sapiens RAB11 family interacting protein 1 (class I) (RAB11FIP1), transcript variant 3, mRNA.	80223	NA	NA	NA	NA	I	CTGTGTGAGCTACTTAACTGACGCCCTCTTCCTCCAACTGAAGGATCGCC	NA	chr8:7660-54891	NA	0.872693	10.5976	13.0298	1.65233e-12	1.65233e-12	18.6653
ILMN_1755954	NM_014912.3	CPEB3	CPEB3	Homo sapiens cytoplasmic polyadenylation element binding protein 3 (CPEB3), mRNA.	22849	NA	NA	NA	NA	S	CACAGAGGTGTTCTGACCTGCAACTTGACTGGGAAGCCCCTGGGTAACAC	NA	chr10:5081-52312	NA	0.919879	8.20377	13.0296	1.65303e-12	1.65303e-12	18.6649
ILMN_1762275	NM_177436.1	CSE1L	CSE1L	Homo sapiens CSE1 chromosome segregation 1-like (yeast) (CSE1L), transcript variant 2, mRNA.	1434	NA	NA	NA	NA	I	GGGGTTTGTATTGGCGCACCAAGATCTCCAACAGCCAGTGTGTGTTTCCC	NA	chr20:1696-48927	NA	0.890354	9.17445	13.0134	1.69772e-12	1.69772e-12	18.638
ILMN_1652505	NM_014481.2	APEX2	APEX2	Homo sapiens APEX nuclease (apurinic/apyrimidinic endonuclease) 2 (APEX2), nuclear gene encoding mitochondrial protein, mRNA.	27301	NA	NA	NA	NA	S	CCTAGCTCCTTGTTGGTGAGCTTCTTGTGCCTTAATCCTGTGACCCAGCC	NA	chrX:1785-49016	NA	-0.920361	10.1713	-13.0099	1.70753e-12	1.70753e-12	18.6322
ILMN_1767068	NM_005585.3	SMAD6	SMAD6	Homo sapiens SMAD family member 6 (SMAD6), transcript variant 1, mRNA.	4091	NA	NA	NA	NA	S	CCAGAGACACAGCCCCCACGGACAAAACCCCCCAGATATCATCTACCTAG	NA	chr15:2529-49760	NA	-0.91365	9.00029	-13.0068	1.71645e-12	1.71645e-12	18.627
ILMN_1716086	NM_001006623.1	WDR33	WDR33	Homo sapiens WD repeat domain 33 (WDR33), transcript variant 3, mRNA.	55339	NA	NA	NA	NA	A	CTCACGACAGCCCAGTGAGGGCCATGACGTGGTCACATAATGACATGTGG	NA	chr2:659-47890	NA	1.01727	9.88719	13.0057	1.7195e-12	1.7195e-12	18.6252
ILMN_1733696	NM_018285.2	IMP3	IMP3	Homo sapiens IMP3, U3 small nucleolar ribonucleoprotein, homolog (yeast) (IMP3), mRNA.	55272	NA	NA	NA	NA	S	CTGGAAATCCCCACGCCCTGTTTCCCTTTATCGTCTTGTGGTTGGACTGG	NA	chr15:950-48181	NA	-1.00789	12.0855	-13.0039	1.72451e-12	1.72451e-12	18.6223
ILMN_1780806	NM_025190.2	ANKRD36B	ANKRD36B	Homo sapiens ankyrin repeat domain 36B (ANKRD36B), mRNA.	57730	NA	NA	NA	NA	S	AAAGGACTGCCCTACATTTGGCCTGTGCCACTGGCCAACCGGAAATGGTA	NA	chr2:339-47570	NA	0.953	8.63819	12.9864	1.77535e-12	1.77535e-12	18.593
ILMN_2176768	NM_012247.3	SEPHS1	SEPHS1	Homo sapiens selenophosphate synthetase 1 (SEPHS1), mRNA.	22929	NA	NA	NA	NA	S	TCAGCAGCTGTTTGGCCTAATTCTTAGCATTATTTTGTCCTTTGCGCCAG	NA	chr10:2446-49677	NA	-0.869291	10.1805	-12.9756	1.80721e-12	1.80721e-12	18.5751
ILMN_1753627	NM_014908.3	DOLK	DOLK	Homo sapiens dolichol kinase (DOLK), mRNA.	22845	NA	NA	NA	NA	S	CAGTTATGCTTGGATTTTGGGGTCCATCAGCACTGTGTCCCTCCTGGAAG	NA	chr9:1933-49164	NA	-0.951173	9.6506	-12.9753	1.80807e-12	1.80807e-12	18.5746
ILMN_3178302	NM_001135095.1	FNDC3B	FNDC3B	Homo sapiens fibronectin type III domain containing 3B (FNDC3B), transcript variant 2, mRNA.	64778	NA	NA	NA	NA	A	CCCTGGCACAAGAAATTCCAGTCATGTGAAGCAAACTGCCCTTTGTCCTC	NA	chr3:6451-53682	NA	0.921411	9.1349	12.9618	1.84898e-12	1.84898e-12	18.5521
ILMN_1754114	XM_028217.4	FLJ20021	FLJ20021	PREDICTED: Homo sapiens hypothetical LOC90024 (FLJ20021), mRNA.	90024	NA	NA	NA	NA	A	TCCCCGACCAACTGCAGCACCCAAGGACTGGCAACGTGGTTGGAGCTTTT	NA	chr4:829-48060	NA	-1.06186	10.1048	-12.9561	1.86668e-12	1.86668e-12	18.5425
ILMN_3287583	XR_037845.1	LOC648390	LOC648390	PREDICTED: Homo sapiens misc_RNA (LOC648390), miscRNA.	648390	NA	NA	NA	NA	M	GGCATTACCCCGGACCAGCAGAGGCTCATCTTTGCAGTCAAGCAGGTGGA	NA	chr2:298-47529	NA	1.01263	13.1823	12.9554	1.86892e-12	1.86892e-12	18.5413
ILMN_1771627	NM_020338.2	ZMIZ1	ZMIZ1	Homo sapiens zinc finger, MIZ-type containing 1 (ZMIZ1), mRNA.	57178	NA	NA	NA	NA	S	CGTACACACATAAACACACCCACCAGTGCAGCCTGAAGTAACTCCCACAG	NA	chr10:6689-53920	NA	-1.11145	10.4589	-12.9523	1.87846e-12	1.87846e-12	18.5362
ILMN_1740426	NM_016084.3	RASD1	RASD1	Homo sapiens RAS, dexamethasone-induced 1 (RASD1), mRNA.	51655	NA	NA	NA	NA	S	GTCAGGACCCACGGGGCATTATCTTGTCTGTGATTCCGGGTTGCTGTGAC	NA	chr17:1441-48672	NA	1.15797	8.5945	12.9492	1.88824e-12	1.88824e-12	18.5309
ILMN_1770044	NM_000745.2	CHRNA5	CHRNA5	Homo sapiens cholinergic receptor, nicotinic, alpha 5 (CHRNA5), mRNA.	1138	NA	NA	NA	NA	S	TGCCATGGCGCCTTTGGTCCGCAAGATATTTCTTCACACGCTTCCCAAAC	NA	chr15:1200-48431	NA	1.01966	10.0528	12.9361	1.92968e-12	1.92968e-12	18.5091
ILMN_1739967	NM_013254.2	TBK1	TBK1	Homo sapiens TANK-binding kinase 1 (TBK1), mRNA.	29110	NA	NA	NA	NA	S	CGTTTGTAAATGGTAGAACGGTGGCTACTGTGAGTGGGGAGCAGAACCGC	NA	chr12:2643-49874	NA	0.982858	11.0639	12.9321	1.94253e-12	1.94253e-12	18.5024
ILMN_1655051	NM_001083537.1	FAM86B1	FAM86B1	Homo sapiens family with sequence similarity 86, member B1 (FAM86B1), transcript variant 1, mRNA.	85002	NA	NA	NA	NA	I	GAGCGCCGCTTCCTGGCGGTGCGCACACTGCGCTCCTTCCCCTGGCAGAG	NA	chr8:94-47325	NA	-0.858962	9.31477	-12.9149	1.99877e-12	1.99877e-12	18.4736
ILMN_3208330	XR_036994.1	LOC100132797	LOC100132797	PREDICTED: Homo sapiens misc_RNA (LOC100132797), miscRNA.	100132797	NA	NA	NA	NA	A	GAAGAAGATGATCGAGACAGCCGACATCAGCGTGACAGCAGGAGATGCCC	NA	chr:1291-48522	NA	0.912819	9.99178	12.8995	2.05077e-12	2.05077e-12	18.4478
ILMN_1753426	NM_015202.1	KIAA0556	KIAA0556	Homo sapiens KIAA0556 (KIAA0556), mRNA.	23247	NA	NA	NA	NA	S	GTCAGGGAGATGGCACTAACACGACACAAGCTCACTCCCAGAACCGCAGC	NA	chr16:6441-53672	NA	-0.996087	8.13804	-12.8916	2.07768e-12	2.07768e-12	18.4346
ILMN_1686968	NM_152493.2	ZNF362	ZNF362	Homo sapiens zinc finger protein 362 (ZNF362), mRNA.	149076	NA	NA	NA	NA	S	TTCTCTGCCCCCACCCCCGGCCCTTTGTTTGACTTGCGTCGTCTGATACT	NA	chr1:2693-49924	NA	-1.14877	8.00161	-12.8887	2.08797e-12	2.08797e-12	18.4297
ILMN_1721138	NM_152407.3	GRPEL2	GRPEL2	Homo sapiens GrpE-like 2, mitochondrial (E. coli) (GRPEL2), nuclear gene encoding mitochondrial protein, mRNA.	134266	NA	NA	NA	NA	S	GGCTCACTCTCACTTGAAGAGGGGATCTTGGTGTTGTAGTACTTGGACTG	NA	chr5:3819-51050	NA	0.930738	10.4113	12.8885	2.08861e-12	2.08861e-12	18.4293
ILMN_1718633	NM_182492.1	LRP5L	LRP5L	Homo sapiens low density lipoprotein receptor-related protein 5-like (LRP5L), mRNA.	91355	NA	NA	NA	NA	S	GCACACGTGCAGCCTATATGGGAAAACCTTCCCTCTGTACCTGCCTCAAA	NA	chr22:3433-50664	NA	1.02897	8.60244	12.8813	2.11372e-12	2.11372e-12	18.4173
ILMN_1763916	NM_020328.2	ACVR1B	ACVR1B	Homo sapiens activin A receptor, type IB (ACVR1B), transcript variant 3, mRNA.	91	NA	NA	NA	NA	I	TCGTTTAAGGTTGCCATCAAAGGTGTGGAGGTAGCTGTGCTTAGGGTGCG	NA	chr12:1426-48657	NA	0.940961	7.66169	12.8769	2.12924e-12	2.12924e-12	18.4099
ILMN_1732489	NM_001029998.2	SLC10A7	SLC10A7	Homo sapiens solute carrier family 10 (sodium/bile acid cotransporter family), member 7 (SLC10A7), transcript variant 2, mRNA.	84068	NA	NA	NA	NA	I	CTACGAGAACACTTTTCTGTGTTTCCCCCATGCCGTCCTGTCACATCCTC	NA	chr4:2527-49758	NA	0.972406	8.5559	12.8683	2.1599e-12	2.1599e-12	18.3956
ILMN_1659058	NM_002714.2	PPP1R10	PPP1R10	Homo sapiens protein phosphatase 1, regulatory (inhibitor) subunit 10 (PPP1R10), mRNA.	5514	NA	NA	NA	NA	S	GCTGGGCCTGAAAGTCACACTACATGCACTGCCTTTGGGAGTCAGCTCAC	NA	chr6:4171-51402	NA	-0.991898	8.6365	-12.8658	2.16914e-12	2.16914e-12	18.3912
ILMN_1693004	NM_199181.2	C20orf117	C20ORF117	Homo sapiens chromosome 20 open reading frame 117 (C20orf117), transcript variant 2, mRNA.	140710	NA	NA	NA	NA	I	CAAGGGCATCCTTGGGCCAACTGTCCACCTCTCTTGTCCACTATTCTCTC	NA	chr20:3473-50704	NA	-1.00859	8.21542	-12.8521	2.21933e-12	2.21933e-12	18.3682
ILMN_1674706	NM_006636.3	MTHFD2	MTHFD2	Homo sapiens methylenetetrahydrofolate dehydrogenase (NADP+ dependent) 2, methenyltetrahydrofolate cyclohydrolase (MTHFD2), nuclear gene encoding mitochondrial protein, transcript variant 1, mRNA.	10797	NA	NA	NA	NA	S	GGGTAAGTACGCAACTTACTTTTCCACCAAAGAACTGTCAGCAGCTGCCT	NA	chr2:1989-49220	NA	1.06088	11.7546	12.8366	2.27746e-12	2.27746e-12	18.3422
ILMN_2218758	NM_022351.2	EFCBP1	EFCBP1	Homo sapiens EF-hand calcium binding protein 1 (EFCBP1), mRNA.	64168	NA	NA	NA	NA	S	ACAGTCCATTACAGTTATTGTTGCTAGATCCACCTCATTTGCAGATGTCC	NA	chr8:4756-51987	NA	-1.26917	8.56646	-12.8341	2.28687e-12	2.28687e-12	18.338
ILMN_1734486	NM_052965.1	C1orf19	C1ORF19	Homo sapiens chromosome 1 open reading frame 19 (C1orf19), mRNA.	116461	NA	NA	NA	NA	S	GTGGTGCCATAGTTTGTCATCCCTGGGTCTAGGAAATAGTCAATAAACAG	NA	chr1:1605-48836	NA	0.863653	10.609	12.834	2.28717e-12	2.28717e-12	18.3379
ILMN_2091375	NM_016618.1	KRCC1	KRCC1	Homo sapiens lysine-rich coiled-coil 1 (KRCC1), mRNA.	51315	NA	NA	NA	NA	S	AGGAACAAGGCCAAGAAAGGACAGAGGAGGAAATGCTTTGGGACCAGTCT	NA	chr2:1110-48341	NA	-1.19497	7.93126	-12.8257	2.31917e-12	2.31917e-12	18.3239
ILMN_3235647	NM_173354.3	SIK1	SIK1	Homo sapiens salt-inducible kinase 1 (SIK1), mRNA.	150094	NA	NA	NA	NA	S	CTGTTTCAAAGACTGGGCGAAAGGCTGTCCGGAGGGCAGACCAGGTGCCT	NA	chr21:4105-51336	NA	1.07197	7.81924	12.8222	2.33297e-12	2.33297e-12	18.3179
ILMN_2150802	NM_025084.1	FLJ22795	FLJ22795	Homo sapiens hypothetical protein FLJ22795 (FLJ22795), mRNA.	80154	NA	NA	NA	NA	S	CACCTGTCAAATGTCACAGATCTGGGAGGGGACTTAAGACTTATCATGCC	NA	chr15:2491-49722	NA	0.799284	8.24008	12.8204	2.33994e-12	2.33994e-12	18.3149
ILMN_1814823	NM_000146.3	FTL	FTL	Homo sapiens ferritin, light polypeptide (FTL), mRNA.	2512	NA	NA	NA	NA	S	TCCTACACCTACCTCTCTCTGGGCTTCTATTTCGACCGCGATGATGTGGC	NA	chr19:281-47512	NA	0.899262	13.9709	12.8172	2.35222e-12	2.35222e-12	18.3096
ILMN_1805807	NM_003459.4	SLC30A3	SLC30A3	Homo sapiens solute carrier family 30 (zinc transporter), member 3 (SLC30A3), mRNA.	7781	NA	NA	NA	NA	S	CTGTTTGGGGGTCTATCTCTCCATCCCTCTGTTGGTGCTGTGCCCTTGGC	NA	chr2:1984-49215	NA	0.969781	8.95191	12.81	2.38093e-12	2.38093e-12	18.2974
ILMN_2305112	NM_153742.3	CTH	CTH	Homo sapiens cystathionase (cystathionine gamma-lyase) (CTH), transcript variant 2, mRNA.	1491	NA	NA	NA	NA	A	CACACTGATTCGACTTTCTGTGGGCTTAGAGGATGAGGAAGACCTACTGG	NA	chr1:1125-48356	NA	1.19305	7.95874	12.8066	2.3946e-12	2.3946e-12	18.2916
ILMN_2048793	NM_004804.2	CIAO1	CIAO1	Homo sapiens cytosolic iron-sulfur protein assembly 1 homolog (S. cerevisiae) (CIAO1), mRNA.	9391	NA	NA	NA	NA	S	GAGCTCAGGAATTCAAGGTCAGCCTGGGCAACATGGCTAAACTCTGTCTC	NA	chr2:3867-51098	NA	-0.958949	10.0816	-12.8053	2.39947e-12	2.39947e-12	18.2896
ILMN_1691097	NM_001017963.2	HSP90AA1	HSP90AA1	Homo sapiens heat shock protein 90kDa alpha (cytosolic), class A member 1 (HSP90AA1), transcript variant 1, mRNA.	3320	NA	NA	NA	NA	A	ATCTCTGGCTGAGGGATGACTTACCTGTTCAGTACTCTACAATTCCTCTG	NA	chr14:2910-50141	NA	0.955686	14.4549	12.8011	2.41671e-12	2.41671e-12	18.2824
ILMN_1746457	NM_001521.2	GTF3C2	GTF3C2	Homo sapiens general transcription factor IIIC, polypeptide 2, beta 110kDa (GTF3C2), transcript variant 1, mRNA.	2976	NA	NA	NA	NA	S	CCACAGACACCCTACCGATAGAACAGTGGCTCAGATCTTACTTGCTCCTG	NA	chr2:3638-50869	NA	-0.928927	10.605	-12.7958	2.43829e-12	2.43829e-12	18.2734
ILMN_2230892	NM_000628.3	IL10RB	IL10RB	Homo sapiens interleukin 10 receptor, beta (IL10RB), mRNA.	3588	NA	NA	NA	NA	S	ACTCAAGGGTGGTCAGCTCAATGCTACACAGAGCACGGACTTTTGGATTC	NA	chr21:1803-49034	NA	-0.840923	10.0467	-12.7934	2.44794e-12	2.44794e-12	18.2694
ILMN_1811264	NM_052849.2	C15orf57	C15ORF57	Homo sapiens chromosome 15 open reading frame 57 (C15orf57), transcript variant 2, mRNA.	90416	NA	NA	NA	NA	S	GCATGGCTTCTCCTCCAACTTCCTCCTGCACTTAAAAAGGGCCAGGTTCC	NA	chr15:1496-48727	NA	0.793915	10.4076	12.7782	2.51119e-12	2.51119e-12	18.2437
ILMN_1667460	NM_018837.2	SULF2	SULF2	Homo sapiens sulfatase 2 (SULF2), transcript variant 1, mRNA.	55959	NA	NA	NA	NA	A	CAGGACAGAGGCAACGTGGAGAGGCTGAAAACAGTGCAGAGACGTTTGAC	NA	chr20:3389-50620	NA	-1.16493	10.805	-12.7727	2.53429e-12	2.53429e-12	18.2345
ILMN_2120247	NM_030777.3	SLC2A10	SLC2A10	Homo sapiens solute carrier family 2 (facilitated glucose transporter), member 10 (SLC2A10), mRNA.	81031	NA	NA	NA	NA	S	ACCAGCATTCATGCCGAACCTATACCCATTCTTCAGTGCCTAGCTGTACA	NA	chr20:3830-51061	NA	-1.11157	9.1851	-12.7692	2.54918e-12	2.54918e-12	18.2286
ILMN_1661220	NM_006470.3	TRIM16	TRIM16	Homo sapiens tripartite motif-containing 16 (TRIM16), mRNA.	10626	NA	NA	NA	NA	A	TGCATCTGCCAGGACTGTTGCCAGGAGCACAGTGGCCACACCATAGTCTC	NA	chr17:999-48230	NA	1.14532	9.10459	12.7596	2.59065e-12	2.59065e-12	18.2123
ILMN_1781745	NM_001012993.1	C9orf152	C9ORF152	Homo sapiens chromosome 9 open reading frame 152 (C9orf152), mRNA.	401546	NA	NA	NA	NA	S	GCATGGCCGTCCAGTCTTGCCCATCTACATCCAGAGCTGTTAACTAGTAG	NA	chr9:1963-49194	NA	-0.964799	8.61678	-12.7529	2.61976e-12	2.61976e-12	18.2011
ILMN_1763364	NM_001080435.1	WHAMM	WHAMM	Homo sapiens WAS protein homolog associated with actin, golgi membranes and microtubules (WHAMM), mRNA.	123720	NA	NA	NA	NA	A	TGGAGTCTAAACGGGGCAGGATCTGTGCCAAAAGAGCCTCTCTCCGGAGT	NA	chr15:1909-49140	NA	1.15517	8.07601	12.75	2.63255e-12	2.63255e-12	18.1962
ILMN_1665510	NM_018948.2	ERRFI1	ERRFI1	Homo sapiens ERBB receptor feedback inhibitor 1 (ERRFI1), mRNA.	54206	NA	NA	NA	NA	S	GCTGTGGCTGCTTCACTTAGATGCAGTGAGACACATAGTTGGTGTTCCGA	NA	chr1:2719-49950	NA	1.10279	10.3044	12.7441	2.65892e-12	2.65892e-12	18.1861
ILMN_2322996	NM_172112.1	EYA2	EYA2	Homo sapiens eyes absent homolog 2 (Drosophila) (EYA2), transcript variant 4, mRNA.	2139	NA	NA	NA	NA	A	CTCCGGAATTATGCTCTTGTACCTGTGTGGCTGGGTTTCTTAGTCGTTGG	NA	chr20:2089-49320	NA	-1.12454	8.87614	-12.742	2.66832e-12	2.66832e-12	18.1826
ILMN_1740429	NM_000146.3	FTL	FTL	Homo sapiens ferritin, light polypeptide (FTL), mRNA.	2512	NA	NA	NA	NA	S	GGCCTCCTACACCTACCTCTCTCTGGGCTTCTATTTCGACCGCGATGATG	NA	chr19:277-47508	NA	0.868322	14.0407	12.7363	2.6937e-12	2.6937e-12	18.173
ILMN_1746561	NM_004050.2	BCL2L2	BCL2L2	Homo sapiens BCL2-like 2 (BCL2L2), mRNA.	599	NA	NA	NA	NA	S	AGGGACTTTGTTTAGGCCAAGGAAGGAGCGGAAGTAGGGCAACTCGGTCC	NA	chr14:3247-50478	NA	-0.81877	9.24738	-12.7323	2.71216e-12	2.71216e-12	18.1661
ILMN_1798380	NM_053067.1	UBQLN1	UBQLN1	Homo sapiens ubiquilin 1 (UBQLN1), transcript variant 2, mRNA.	29979	NA	NA	NA	NA	A	CCCAGGGTTTACTCCTGGCTTGGGGGCATTAGGAAGCACTGGAGGCTCTT	NA	chr9:1633-48864	NA	0.896309	10.6858	12.6985	2.87071e-12	2.87071e-12	18.1089
ILMN_1741096	NM_004462.3	FDFT1	FDFT1	Homo sapiens farnesyl-diphosphate farnesyltransferase 1 (FDFT1), mRNA.	2222	NA	NA	NA	NA	S	CGCTGTGTGGCTGGGACCTTTAGGAAAGTGAAATGCAGGTGAGAAGAACC	NA	chr8:1520-48751	NA	0.851698	11.1111	12.6953	2.88604e-12	2.88604e-12	18.1035
ILMN_1662470	NM_145306.2	C10orf35	C10ORF35	Homo sapiens chromosome 10 open reading frame 35 (C10orf35), mRNA.	219738	NA	NA	NA	NA	S	ACATGTTCCGATGCCTGTGGAAGACATGCCGACGTCTCCTCTGCCTAGGG	NA	chr10:864-48095	NA	1.07581	10.4194	12.6885	2.91948e-12	2.91948e-12	18.0919
ILMN_2139970	NM_000693.1	ALDH1A3	ALDH1A3	Homo sapiens aldehyde dehydrogenase 1 family, member A3 (ALDH1A3), mRNA.	220	NA	NA	NA	NA	S	TAGGCCTGGGAATTCCGATCCTAGCTGCAGATCGCATCCCACAATGCGAG	NA	chr15:3364-50595	NA	-1.36558	8.9001	-12.6801	2.96095e-12	2.96095e-12	18.0777
ILMN_1667893	NM_022748.10	TNS3	TNS3	Homo sapiens tensin 3 (TNS3), mRNA.	64759	NA	NA	NA	NA	S	GCGGAGAGTTCACGAACTGTGCCCAACGCATGTTATAGCCAGGGTCCTAC	NA	chr7:7314-54545	NA	-1.21105	7.85915	-12.6799	2.96193e-12	2.96193e-12	18.0774
ILMN_1753613	NM_019102.2	HOXA5	HOXA5	Homo sapiens homeobox A5 (HOXA5), mRNA.	3202	NA	NA	NA	NA	S	CTGAAACTCCCTTGTGTTCCTTCTGTGAAGAAGCCCTGTTCTCGTTGCCC	NA	chr7:944-48175	NA	0.830513	8.39354	12.6727	2.99801e-12	2.99801e-12	18.0652
ILMN_1772521	NM_015440.3	MTHFD1L	MTHFD1L	Homo sapiens methylenetetrahydrofolate dehydrogenase (NADP+ dependent) 1-like (MTHFD1L), mRNA.	25902	NA	NA	NA	NA	S	CTAAGTGGACAAGGCTCTCACAGGACCCGATGCAGACTCCTGAAACAGAC	NA	chr6:3202-50433	NA	-0.914699	9.60689	-12.6578	3.07442e-12	3.07442e-12	18.0398
ILMN_1782551	NM_001951.3	E2F5	E2F5	Homo sapiens E2F transcription factor 5, p130-binding (E2F5), transcript variant 1, mRNA.	1875	NA	NA	NA	NA	S	CTTCTGACGTGTTTCCTCTCTTAAGGCTTTCTCCTACCCCGGCAGATGAC	NA	chr8:960-48191	NA	-0.985804	8.98692	-12.6491	3.12021e-12	3.12021e-12	18.0249
ILMN_3226181	NM_001105663.1	NUDT7	NUDT7	Homo sapiens nudix (nucleoside diphosphate linked moiety X)-type motif 7 (NUDT7), transcript variant 1, mRNA.	283927	NA	NA	NA	NA	A	GCAGTATGTAGTTAGAATCCTTGCCTCTTTTCCAGTTGCCTTCTATTGTC	NA	chr16:897-48128	NA	-1.09544	9.03625	-12.6397	3.16971e-12	3.16971e-12	18.009
ILMN_1795428	NM_030581.3	WDR59	WDR59	Homo sapiens WD repeat domain 59 (WDR59), mRNA.	79726	NA	NA	NA	NA	S	CTCTTGATGCCAGTGCAGAGACCAGAGTCAGATGCCCGAGGACAGTGGGT	NA	chr16:3388-50619	NA	-0.949895	10.1278	-12.6252	3.24879e-12	3.24879e-12	17.9842
ILMN_1795285	NM_015288.4	PHF15	PHF15	Homo sapiens PHD finger protein 15 (PHF15), mRNA.	23338	NA	NA	NA	NA	S	ACGAGCAATAGAATGTATGGTCACCTGGGTGTGGCCAGTGCCCGCTGTGC	NA	chr5:6247-53478	NA	-1.06735	8.38413	-12.6099	3.33383e-12	3.33383e-12	17.9581
ILMN_2120555	NM_021116.1	ADCY1	ADCY1	Homo sapiens adenylate cyclase 1 (brain) (ADCY1), mRNA.	107	NA	NA	NA	NA	S	GCGCCTGCGTTCTTCTGGGTTTGGCTAGATAGGGTTGTGTCCCTCTATGG	NA	chr7:12060-59291	NA	-1.29715	8.27124	-12.6017	3.38021e-12	3.38021e-12	17.9442
ILMN_1748488	NM_017853.1	TXNL4B	TXNL4B	Homo sapiens thioredoxin-like 4B (TXNL4B), mRNA.	54957	NA	NA	NA	NA	S	CCATGAGTCTTGCTTTTGGCTCATACAGGAGAGAGGGAAGGCTGCCAGGC	NA	chr16:2169-49400	NA	0.906724	8.83981	12.5993	3.39436e-12	3.39436e-12	17.94
ILMN_1737857	NM_001514.3	GTF2B	GTF2B	Homo sapiens general transcription factor IIB (GTF2B), mRNA.	2959	NA	NA	NA	NA	S	CATCTCTGTGGCAGCGGCAGCTATTTACATGGCCTCACAGGCATCAGCTG	NA	chr1:822-48053	NA	0.854302	9.54314	12.5825	3.49191e-12	3.49191e-12	17.9114
ILMN_1689704	NM_014254.1	TMEM5	TMEM5	Homo sapiens transmembrane protein 5 (TMEM5), mRNA.	10329	NA	NA	NA	NA	S	GAGGCTTGCTCCTATGGCTCCATTCCTGTGGTGGAAGACGTGATGACAGC	NA	chr12:1131-48362	NA	-0.940186	10.916	-12.5758	3.53223e-12	3.53223e-12	17.8999
ILMN_1720998	NM_001218.3	CA12	CA12	Homo sapiens carbonic anhydrase XII (CA12), transcript variant 1, mRNA.	771	NA	NA	NA	NA	A	AGCACCCCTCAGTTCCTGTGCCTCAGCCCACAGGCCACTGTGATAATGGT	NA	chr15:3837-51068	NA	-1.18295	11.2019	-12.5724	3.55256e-12	3.55256e-12	17.8941
ILMN_1679268	NM_020651.2	PELI1	PELI1	Homo sapiens pellino homolog 1 (Drosophila) (PELI1), mRNA.	57162	NA	NA	NA	NA	S	TGTTTGGTTGGCAGATGAGCACCAATGACTGCAGCGTGGAGTGACGCACT	NA	chr2:6418-53649	NA	1.02073	7.96171	12.5574	3.64408e-12	3.64408e-12	17.8684
ILMN_1686981	NM_018837.2	SULF2	SULF2	Homo sapiens sulfatase 2 (SULF2), transcript variant 1, mRNA.	55959	NA	NA	NA	NA	I	GTTTCAGCGTCGAAAGTGGCCAGAAATGAAGAGACCTTCTTCCAAATCAC	NA	chr20:2862-50093	NA	-0.958688	8.7162	-12.5505	3.687e-12	3.687e-12	17.8566
ILMN_1662658	NM_001002019.1	PUS1	PUS1	Homo sapiens pseudouridylate synthase 1 (PUS1), transcript variant 2, mRNA.	80324	NA	NA	NA	NA	A	CCGGCGTTGTAACCTCAGGACCTTCCCTTGTAGGAACAGCCTTTCTCGAA	NA	chr12:1489-48720	NA	-0.915092	11.1015	-12.5403	3.75129e-12	3.75129e-12	17.8392
ILMN_1751607	NM_006732.1	FOSB	FOSB	Homo sapiens FBJ murine osteosarcoma viral oncogene homolog B (FOSB), mRNA.	2354	NA	NA	NA	NA	S	TGGGCCGTCCCCTCTCCCCTTGGTTCTGCACTGTTGCCAATAAAAAGCTC	NA	chr19:3716-50947	NA	1.39099	7.76415	12.5402	3.75207e-12	3.75207e-12	17.839
ILMN_1656111	NM_013262.3	MYLIP	MYLIP	Homo sapiens myosin regulatory light chain interacting protein (MYLIP), mRNA.	29116	NA	NA	NA	NA	S	GCATTTTGGAAGCTGGTCAGCTAGCAGGTTTTCTGGGATGTCGGGAGACC	NA	chr6:2705-49936	NA	1.07157	10.7399	12.5401	3.753e-12	3.753e-12	17.8387
ILMN_1703123	NM_033027.2	AXUD1	AXUD1	Homo sapiens AXIN1 up-regulated 1 (AXUD1), mRNA.	64651	NA	NA	NA	NA	S	GGCCTTGCCAGCCTGTGTGCTTGTGGGAACACCTTGTACCTGAGCTTACA	NA	chr3:3107-50338	NA	1.13041	9.37269	12.5393	3.75799e-12	3.75799e-12	17.8374
ILMN_2364852	NM_007049.2	BTN2A1	BTN2A1	Homo sapiens butyrophilin, subfamily 2, member A1 (BTN2A1), transcript variant 1, mRNA.	11120	NA	NA	NA	NA	A	GGGGACACCAGTGGCTTCAAACTTCCTGGTTTCATGATATCTTGAGACGC	NA	chr6:2571-49802	NA	0.930314	9.11185	12.5295	3.82091e-12	3.82091e-12	17.8207
ILMN_1741736	NM_018380.2	DDX28	DDX28	Homo sapiens DEAD (Asp-Glu-Ala-Asp) box polypeptide 28 (DDX28), nuclear gene encoding mitochondrial protein, mRNA.	55794	NA	NA	NA	NA	S	CCTTGAGGGCGGGATGAACTGCTTTGTGACTTGGAAAGGTACGCTGCTGG	NA	chr16:2585-49816	NA	-0.915581	8.92911	-12.5139	3.92371e-12	3.92371e-12	17.7939
ILMN_1746769	NM_015715.3	PLA2G3	PLA2G3	Homo sapiens phospholipase A2, group III (PLA2G3), mRNA.	50487	NA	NA	NA	NA	S	CCCCCCTGCGACACCTAGCTGAACTATGGTTTGGTGTCTGATCTTGAGAG	NA	chr22:2413-49644	NA	1.03873	7.7771	12.506	3.97666e-12	3.97666e-12	17.7804
ILMN_1848552			HS.370359	Homo sapiens mRNA; cDNA DKFZp686F09166 (from clone DKFZp686F09166)	NA	NA	NA	NA	NA	S	CCAGCCTATACTGCTAGCAGCTGCTCATACTGCAGTCAATTACTGGAAGC	NA	chr9:4953-52184	NA	-0.945606	9.50052	-12.4984	4.02861e-12	4.02861e-12	17.7673
ILMN_1681008	NM_006568.2	CGRRF1	CGRRF1	Homo sapiens cell growth regulator with ring finger domain 1 (CGRRF1), mRNA.	10668	NA	NA	NA	NA	S	CCAGAATGGGACTGTGAACTGGGTACTCTTACCATGCAGACACACATGCC	NA	chr14:922-48153	NA	0.928692	9.98842	12.4972	4.03654e-12	4.03654e-12	17.7653
ILMN_1699772	NM_021244.3	RRAGD	RRAGD	Homo sapiens Ras-related GTP binding D (RRAGD), mRNA.	58528	NA	NA	NA	NA	S	TGCAGAAGAAAAAGAGAGCCACCCCTAATGGGACCCCTAGAGTGCTGCTG	NA	chr6:1217-48448	NA	0.895431	9.08319	12.4964	4.04242e-12	4.04242e-12	17.7638
ILMN_1740604	NM_015470.2	RAB11FIP5	RAB11FIP5	Homo sapiens RAB11 family interacting protein 5 (class I) (RAB11FIP5), mRNA.	26056	NA	NA	NA	NA	S	AGCCACACTTGGAGGAAAGTTGCAGGTGGGTTGGGCAGGGAGCAGGCATG	NA	chr2:4192-51423	NA	0.985599	8.03638	12.4945	4.05551e-12	4.05551e-12	17.7606
ILMN_1705783	NM_001081491.1	NXF1	NXF1	Homo sapiens nuclear RNA export factor 1 (NXF1), transcript variant 2, mRNA.	10482	NA	NA	NA	NA	S	CCTTGGATATTACCGTCTGGTTGTCGTCTGTCATCTCCTCCTGTCTGGCC	NA	chr11:3838-51069	NA	0.912073	10.2895	12.4883	4.09854e-12	4.09854e-12	17.7499
ILMN_1771805	NM_001973.2	ELK4	ELK4	Homo sapiens ELK4, ETS-domain protein (SRF accessory protein 1) (ELK4), transcript variant a, mRNA.	2005	NA	NA	NA	NA	A	CCACTGGGAATACTGAGCCCATCTCTCCCTACAGCTTCTCTTACACCAGC	NA	chr1:2268-49499	NA	0.877753	8.43427	12.4725	4.21044e-12	4.21044e-12	17.7228
ILMN_1811624	NM_022065.4	THADA	THADA	Homo sapiens thyroid adenoma associated (THADA), transcript variant 1, mRNA.	63892	NA	NA	NA	NA	A	GTCAGAGCAGTGCCACCTCCTGTCTCAGTTCTTCAGAGAGCTTCCACCAG	NA	chr2:5765-52996	NA	-0.869882	8.33119	-12.4558	4.3326e-12	4.3326e-12	17.6939
ILMN_1654566	NM_005527.3	HSPA1L	HSPA1L	Homo sapiens heat shock 70kDa protein 1-like (HSPA1L), mRNA.	3305	NA	NA	NA	NA	S	GGAGAAGGAGTCTCATGCACCACCTATCACACTCCCTCACATCCTGTTTC	NA	chr6:2230-49461	NA	0.934535	7.81024	12.447	4.39749e-12	4.39749e-12	17.6789
ILMN_1693985	NM_020647.2	JPH1	JPH1	Homo sapiens junctophilin 1 (JPH1), mRNA.	56704	NA	NA	NA	NA	S	CTCACTGCCCCTCCCAAACCCTATAGCTCCTTACGCTGGGAAAGCTGGTT	NA	chr8:3883-51114	NA	-0.886083	8.24703	-12.4446	4.41616e-12	4.41616e-12	17.6747
ILMN_1703617	NM_012111.1	AHSA1	AHSA1	Homo sapiens AHA1, activator of heat shock 90kDa protein ATPase homolog 1 (yeast) (AHSA1), mRNA.	10598	NA	NA	NA	NA	S	CCACCATCACCTTGACCTTCATCGACAAGAACGGAGAGACTGAGCTGTGC	NA	chr14:985-48216	NA	0.987649	12.5387	12.4439	4.42101e-12	4.42101e-12	17.6735
ILMN_1656977	NM_198047.1	HIBCH	HIBCH	Homo sapiens 3-hydroxyisobutyryl-Coenzyme A hydrolase (HIBCH), nuclear gene encoding mitochondrial protein, transcript variant 2, mRNA.	26275	NA	NA	NA	NA	A	GTAGCATGGGTTGGCAATCTACAGCATGTGGGCCAAATCCAGCCTGCTGC	NA	chr2:1237-48468	NA	0.941497	10.0029	12.4429	4.42869e-12	4.42869e-12	17.6718
ILMN_1652525	NM_033446.1	FAM125B	FAM125B	Homo sapiens family with sequence similarity 125, member B (FAM125B), transcript variant 1, mRNA.	89853	NA	NA	NA	NA	I	ACCAGAGACGGCTTTGTTCTCCCAGCTAAGGCCGTGGAGCTGCTGTGTGA	NA	chr9:4615-51846	NA	-0.967899	7.7381	-12.4395	4.45454e-12	4.45454e-12	17.6659
ILMN_1869109			HS.213061	Homo sapiens cDNA FLJ38536 fis, clone HCHON2001200	NA	NA	NA	NA	NA	S	GAAGGGTTTCCAGGACTGCGTGTCTGCTCCTGAGCTCTGTTTTAAGTATG	NA	chr1:2875-50106	NA	-0.879052	13.0655	-12.4086	4.69607e-12	4.69607e-12	17.6127
ILMN_1692271	NM_031443.3	CCM2	CCM2	Homo sapiens cerebral cavernous malformation 2 (CCM2), transcript variant 2, mRNA.	83605	NA	NA	NA	NA	I	GGCCGCGGGAGCCGCACGCGGCGATATGGAAGAGGAGGGCAAGAAGGGCA	NA	chr7:122-47353	NA	-1.02181	7.60787	-12.4032	4.74045e-12	4.74045e-12	17.6032
ILMN_1713189	NM_017822.3	C12orf41	C12ORF41	Homo sapiens chromosome 12 open reading frame 41 (C12orf41), mRNA.	54934	NA	NA	NA	NA	S	ATCCTCTGAGAAAACAGCCCACAGGACTGGGTCCTCCTTATCCGTCTTGC	NA	chr12:2018-49249	NA	0.866406	11.1887	12.3792	4.93932e-12	4.93932e-12	17.5617
ILMN_1664608	XM_001133189.1	INPP5A	INPP5A	PREDICTED: Homo sapiens inositol polyphosphate-5-phosphatase, 40kDa (INPP5A), mRNA.	3632	NA	NA	NA	NA	A	ACATTTCCTCATTGCTCCGCTACAGACAACCCATGTCATAACCTTGTTGC	NA	chr:2300-49531	NA	-0.923826	9.41079	-12.3733	4.98942e-12	4.98942e-12	17.5516
ILMN_2366445	NM_182507.2	KRT80	KRT80	Homo sapiens keratin 80 (KRT80), transcript variant 1, mRNA.	144501	NA	NA	NA	NA	A	CCAGTGTTGGAAGTGGAGCCTGGTGGGAAGTATTTGGATCATGAGAGAGG	NA	chr12:3554-50785	NA	-1.2505	10.5814	-12.3673	5.04115e-12	5.04115e-12	17.5412
ILMN_1675939	NM_000416.1	IFNGR1	IFNGR1	Homo sapiens interferon gamma receptor 1 (IFNGR1), mRNA.	3459	NA	NA	NA	NA	S	CGGAACATATCCAGTACTCCTGGTTCCTAGGTGAGCAGGTGATGCCCCAG	NA	chr6:1771-49002	NA	0.878654	10.0381	12.3653	5.05814e-12	5.05814e-12	17.5378
ILMN_1781419	NM_016401.2	C11orf73	C11ORF73	Homo sapiens chromosome 11 open reading frame 73 (C11orf73), mRNA.	51501	NA	NA	NA	NA	S	GGCGGGGAGGCTGGTGCAAACAGCTGCACAGCAAGTGGCAGAGGATAAAT	NA	chr11:221-47452	NA	0.853097	10.5584	12.3535	5.16211e-12	5.16211e-12	17.5172
ILMN_1769757	NM_018139.2	C14orf104	C14ORF104	Homo sapiens chromosome 14 open reading frame 104 (C14orf104), transcript variant 1, mRNA.	55172	NA	NA	NA	NA	S	TGCAGGATGGTAGTGTGCAGGTCATTAAAGATCATGTGACCAATTGTGCA	NA	chr14:2507-49738	NA	-0.899201	9.03111	-12.3246	5.42506e-12	5.42506e-12	17.4671
ILMN_1676237	NM_006635.3	ZNF460	ZNF460	Homo sapiens zinc finger protein 460 (ZNF460), mRNA.	10794	NA	NA	NA	NA	S	GTGAAAGCCTGCTTTGTTCCACAGCATTGTCTCCACTCTTGAGGAGCAGA	NA	chr19:2584-49815	NA	0.883887	7.79626	12.3238	5.43258e-12	5.43258e-12	17.4657
ILMN_1687495	NM_018964.3	SLC37A1	SLC37A1	Homo sapiens solute carrier family 37 (glycerol-3-phosphate transporter), member 1 (SLC37A1), mRNA.	54020	NA	NA	NA	NA	S	CTGTTCAGCTCAGGCACAGGGGCACAGCAGAGGTTTGGGAAGCGGTCTCC	NA	chr21:2766-49997	NA	-0.972952	8.52541	-12.3048	5.61339e-12	5.61339e-12	17.4327
ILMN_1737988	NM_001080121.1	PRNP	PRNP	Homo sapiens prion protein (PRNP), transcript variant 3, mRNA.	5621	NA	NA	NA	NA	A	GTGGGAAACCCTTTTGCGTGGTCCTTAGGCTTACAATGTGCACTGAATCG	NA	chr20:2523-49754	NA	0.828219	11.3947	12.3047	5.61373e-12	5.61373e-12	17.4326
ILMN_1675007	NM_024303.1	ZSCAN5A	ZSCAN5A	Homo sapiens zinc finger and SCAN domain containing 5A (ZSCAN5A), mRNA.	79149	NA	NA	NA	NA	S	GCAAGGGCGTCTGACACACAGAGGGAGTGCCCTAGATATGAATTGCCAGG	NA	chr19:1742-48973	NA	-0.820167	7.4428	-12.3036	5.625e-12	5.625e-12	17.4306
ILMN_2209180	NM_018170.2	P15RS	P15RS	Homo sapiens hypothetical protein FLJ10656 (P15RS), mRNA.	55197	NA	NA	NA	NA	S	GTTGCCAACTGTTGTTCCAGCCATCCACACAGGAGTCTGTTCTGAGGTGG	NA	chr18:4110-51341	NA	-1.02648	10.2327	-12.2934	5.72418e-12	5.72418e-12	17.413
ILMN_2144088	NM_004462.3	FDFT1	FDFT1	Homo sapiens farnesyl-diphosphate farnesyltransferase 1 (FDFT1), mRNA.	2222	NA	NA	NA	NA	S	GCAGAGCATTCAGTGCCACGGTTTAGGTGAAGTCGCTGCATATGTGACTG	NA	chr8:1649-48880	NA	0.851683	12.3702	12.2589	6.07639e-12	6.07639e-12	17.3527
ILMN_1694268	NM_018645.3	HES6	HES6	Homo sapiens hairy and enhancer of split 6 (Drosophila) (HES6), mRNA.	55502	NA	NA	NA	NA	S	GCTGCACTGCCCAGAGCTGTGATGCTCTGTACATCTTGTTTGTAGCACAC	NA	chr2:1233-48464	NA	0.884078	10.5105	12.24	6.27743e-12	6.27743e-12	17.3199
ILMN_3238740	NM_145039.2	CENPBD1	CENPBD1	Homo sapiens CENPB DNA-binding domains containing 1 (CENPBD1), mRNA.	92806	NA	NA	NA	NA	S	CTGTCGGCAGCCCTCTCACATTTTGAGGCTGGCTTGTAGGTCCTTGCTAG	NA	chr16:2388-49619	NA	-0.886578	8.48568	-12.2379	6.30093e-12	6.30093e-12	17.3161
ILMN_1786021	NM_005399.3	PRKAB2	PRKAB2	Homo sapiens protein kinase, AMP-activated, beta 2 non-catalytic subunit (PRKAB2), mRNA.	5565	NA	NA	NA	NA	S	TACACGGCAGCATTTCGAATGAGTGCAGCTCTGTGTCTGTCAGAAAGGAG	NA	chr1:5115-52346	NA	0.813991	8.54944	12.2364	6.31692e-12	6.31692e-12	17.3136
ILMN_3247261	NM_014247.2	RAPGEF2	RAPGEF2	Homo sapiens Rap guanine nucleotide exchange factor (GEF) 2 (RAPGEF2), mRNA. XM_944403 XM_944410 XM_944412	9693	NA	NA	NA	NA	S	GTAGAACATAGGACTGCTAATCTCAGTTCGCTCTGTGATGTCAAGTGCAG	NA	chr4:6555-53786	NA	0.881685	9.09934	12.2331	6.3536e-12	6.3536e-12	17.3077
ILMN_1720233	NM_017748.3	CCDC49	CCDC49	Homo sapiens coiled-coil domain containing 49 (CCDC49), mRNA.	54883	NA	NA	NA	NA	S	GGCAGGCCAGCTCGTTTTTCTCTCTGAATCTGGCTGGTTTAGGAGGAGCC	NA	chr17:2124-49355	NA	1.01348	8.60971	12.2138	6.56864e-12	6.56864e-12	17.2741
ILMN_1727444	NM_024516.2	C16orf53	C16ORF53	Homo sapiens chromosome 16 open reading frame 53 (C16orf53), mRNA.	79447	NA	NA	NA	NA	S	AGCAGATCCTTCGTACCGGGAGGGACCTCTTCAGCCTGGACTCGGAGGAC	NA	chr16:662-47893	NA	-0.906438	9.2273	-12.2078	6.63771e-12	6.63771e-12	17.2636
ILMN_1794875	NM_032717.3	AGPAT9	AGPAT9	Homo sapiens 1-acylglycerol-3-phosphate O-acyltransferase 9 (AGPAT9), mRNA.	84803	NA	NA	NA	NA	S	TCCTTGTTTGAATGCTGTAGATCTGTACCTAGTACCCCTCCCATCTACTG	NA	chr4:2111-49342	NA	0.953825	8.59274	12.2052	6.66798e-12	6.66798e-12	17.259
ILMN_2220187	NM_002056.1	GFPT1	GFPT1	Homo sapiens glutamine-fructose-6-phosphate transaminase 1 (GFPT1), mRNA.	2673	NA	NA	NA	NA	S	GATGGGATGTGTACATGTTGGGTATCCTACTACTTTGTGTTTTCATCTCC	NA	chr2:2910-50141	NA	0.908562	10.401	12.2005	6.72205e-12	6.72205e-12	17.2508
ILMN_1708922	NM_007313.2	ABL1	ABL1	Homo sapiens c-abl oncogene 1, receptor tyrosine kinase (ABL1), transcript variant b, mRNA.	25	NA	NA	NA	NA	I	CCCACGTATATGCCATTTCCCTCTACGCTCGCTGACCGTTCTGGAAGATC	NA	chr9:351-47582	NA	0.832533	8.09108	12.1997	6.73092e-12	6.73092e-12	17.2495
ILMN_1805812	NM_000113.2	TOR1A	TOR1A	Homo sapiens torsin family 1, member A (torsin A) (TOR1A), mRNA.	1861	NA	NA	NA	NA	S	CAGCCTCTCCAAGGGTTTTCACCTTAGCAACAATGGGAGCTGTGGGAGTG	NA	chr9:1729-48960	NA	-0.891397	10.2458	-12.1984	6.74679e-12	6.74679e-12	17.2471
ILMN_1748258	NM_181740.1	LINS1	LINS1	Homo sapiens lines homolog 1 (Drosophila) (LINS1), transcript variant 3, mRNA.	55180	NA	NA	NA	NA	I	CTTGGACAGACAGCTCTGGCATCCGATGAAGTGATCTTAGTTGTCTGCTC	NA	chr15:2248-49479	NA	0.825637	8.35702	12.1879	6.87013e-12	6.87013e-12	17.2289
ILMN_1662318	NM_014167.2	CCDC59	CCDC59	Homo sapiens coiled-coil domain containing 59 (CCDC59), mRNA.	29080	NA	NA	NA	NA	S	ATCTGCTGCCTATTAGGTTCTTCTGTGACATGTGCCTCCCAGCAGTGAAC	NA	chr:769-48000	NA	0.819221	12.5468	12.1867	6.88456e-12	6.88456e-12	17.2267
ILMN_2193706	NM_003806.1	HRK	HRK	Homo sapiens harakiri, BCL2 interacting protein (contains only BH3 domain) (HRK), mRNA.	8739	NA	NA	NA	NA	S	AGCCCAGAGCTTGAAAGGCCGCGGTTGGCACTTCGAGAAGGAAGTGGAGA	NA	chr12:508-47739	NA	1.0891	7.9202	12.1814	6.94892e-12	6.94892e-12	17.2173
ILMN_3237385	NM_030759.3	NRBF2	NRBF2	Homo sapiens nuclear receptor binding factor 2 (NRBF2), mRNA.	29982	NA	NA	NA	NA	S	TGGTGGCCGGAGGGGCTGCCTTATATTTGAAACATGCTTTCTATCATGCA	NA	chr10:1478-48709	NA	0.922873	9.32396	12.1784	6.98546e-12	6.98546e-12	17.2121
ILMN_1759513	NM_005168.3	RND3	RND3	Homo sapiens Rho family GTPase 3 (RND3), mRNA.	390	NA	NA	NA	NA	S	GAAGTGTTGAAGCTGTGCTCCCCTTAAATCGTGGCAGGAGAGATTAAGGT	NA	chr2:2287-49518	NA	0.884068	9.64471	12.1783	6.98585e-12	6.98585e-12	17.212
ILMN_2104696	NM_207332.1	ERICH1	ERICH1	Homo sapiens glutamate-rich 1 (ERICH1), mRNA.	157697	NA	NA	NA	NA	S	TTTATTCACGTGTTTGTTCCTGGTGGGCAAGATGCCATCTGAGGCTTCAG	NA	chr8:1512-48743	NA	-0.957914	8.57278	-12.1737	7.04255e-12	7.04255e-12	17.2038
ILMN_1721316	NM_003844.2	TNFRSF10A	TNFRSF10A	Homo sapiens tumor necrosis factor receptor superfamily, member 10a (TNFRSF10A), mRNA.	8797	NA	NA	NA	NA	S	GGCACAGGCTCTGCCGTGTCCTTGGAGTGAAAGACTCTTTTTACCAGAGG	NA	chr8:1443-48674	NA	1.0281	8.41149	12.1718	7.06554e-12	7.06554e-12	17.2005
ILMN_1743021	NM_153500.1	CAMKK2	CAMKK2	Homo sapiens calcium/calmodulin-dependent protein kinase kinase 2, beta (CAMKK2), transcript variant 4, mRNA.	10645	NA	NA	NA	NA	A	ATGATACGTAAACGCTCCTTTGGGAACCCATTCGAGGGCAGCCGGCGGGA	NA	chr12:2168-49399	NA	-1.10028	8.34656	-12.1634	7.16911e-12	7.16911e-12	17.1859
ILMN_1693410	XM_941876.1	BRI3BP	BRI3BP	PREDICTED: Homo sapiens BRI3 binding protein (BRI3BP), mRNA.	140707	NA	NA	NA	NA	I	GGACCAGCCCTCTCTAGATTGCTGGAATTGTATGGATGTGTTGGGGTTGG	NA	chr:3717-50948	NA	-1.02864	10.9445	-12.1431	7.42745e-12	7.42745e-12	17.1501
ILMN_1771601	NM_001015072.3	UFSP1	UFSP1	Homo sapiens UFM1-specific peptidase 1 (non-functional) (UFSP1), mRNA.	402682	NA	NA	NA	NA	S	TGGGTGGGCTGGCAAGAGGTGAGTGCAGCCTTTGACCCCAACTCCTTCTA	NA	chr7:772-48003	NA	-0.892023	7.68164	-12.1419	7.44277e-12	7.44277e-12	17.1481
ILMN_2405305	NM_001030272.1	ARNTL	ARNTL	Homo sapiens aryl hydrocarbon receptor nuclear translocator-like (ARNTL), transcript variant 2, mRNA.	406	NA	NA	NA	NA	A	GCCTCTTGGAAGCAGATGCTGGACTGGGTGGCCCTGTTGACTTTAGTGAC	NA	chr11:2164-49395	NA	0.911111	7.83466	12.1305	7.59136e-12	7.59136e-12	17.1281
ILMN_2263144	NM_001080501.1	MGC3196	MGC3196	Homo sapiens hypothetical protein MGC3196 (MGC3196), mRNA.	79064	NA	NA	NA	NA	I	TTCCTTTGAAGCAGGTATCTTGCATGGCCCACCGGGGTGAAGTCCCTGCC	NA	chr:446-47677	NA	-1.05205	9.26561	-12.1188	7.74752e-12	7.74752e-12	17.1075
ILMN_1803813	NM_014065.2	ASTE1	ASTE1	Homo sapiens asteroid homolog 1 (Drosophila) (ASTE1), mRNA.	28990	NA	NA	NA	NA	S	GAGGGAGAACCACTGCACACACCAAGTGTTGGTATGAGGGAAACAACCGG	NA	chr3:2373-49604	NA	-0.949342	8.20476	-12.1144	7.80694e-12	7.80694e-12	17.0998
ILMN_2351611	NM_053067.1	UBQLN1	UBQLN1	Homo sapiens ubiquilin 1 (UBQLN1), transcript variant 2, mRNA.	29979	NA	NA	NA	NA	A	GCAGCTATTGAAAGGTTACTGGGCTCCCAGCCATCATAGCAGCATTTCTG	NA	chr9:1922-49153	NA	0.822233	11.6848	12.097	8.04746e-12	8.04746e-12	17.0692
ILMN_2358652	NM_006362.4	NXF1	NXF1	Homo sapiens nuclear RNA export factor 1 (NXF1), transcript variant 1, mRNA.	10482	NA	NA	NA	NA	A	AAGTGGCATTCATGAAGTGATCGTAGTCATGCCTCAGAAGCAGTCCCCCC	NA	chr11:1977-49208	NA	0.904094	10.7222	12.0895	8.1538e-12	8.1538e-12	17.056
ILMN_1729269	NM_001012626.1	LOC285074	LOC285074	Homo sapiens hypothetical protein LOC285074 (LOC285074), mRNA.	285074	NA	NA	NA	NA	S	GAGTGCGCATCCTGTCCGTGTCAATGTAGTGCAGTACCCAGAGCTCAGTG	NA	chr2:734-47965	NA	1.03017	8.52395	12.0889	8.16307e-12	8.16307e-12	17.0548
ILMN_1711904	NM_031300.2	MXD3	MXD3	Homo sapiens MAX dimerization protein 3 (MXD3), mRNA.	83463	NA	NA	NA	NA	S	GCCTTCAGGGCTGCTCGGAGTCACCTGTTGGAATGGACTAAAAGGACCCT	NA	chr5:745-47976	NA	-0.846826	7.91042	-12.087	8.18955e-12	8.18955e-12	17.0515
ILMN_1721029	NM_144593.1	RHEBL1	RHEBL1	Homo sapiens Ras homolog enriched in brain like 1 (RHEBL1), mRNA.	121268	NA	NA	NA	NA	S	CAATGTTTACAAAGGGGCAAGGACCTCTCATGGACACTGGCCTCTAGCCC	NA	chr12:937-48168	NA	0.848258	7.72515	12.0817	8.2658e-12	8.2658e-12	17.0422
ILMN_2390227	NM_015043.3	TBC1D9B	TBC1D9B	Homo sapiens TBC1 domain family, member 9B (with GRAM domain) (TBC1D9B), transcript variant 2, mRNA.	23061	NA	NA	NA	NA	A	CCCTTATCCACAGGGGATACAGTGGATATCTAAAACCAGACCCCCAGTGG	NA	chr5:4925-52156	NA	-0.915852	9.07407	-12.0803	8.28596e-12	8.28596e-12	17.0397
ILMN_1712639	NM_032797.4	AIFM2	AIFM2	Homo sapiens apoptosis-inducing factor, mitochondrion-associated, 2 (AIFM2), nuclear gene encoding mitochondrial protein, mRNA.	84883	NA	NA	NA	NA	S	TTCTCAGGCCATCCCGTTGGGGCTGTCGCCCAGGCCTAAGTGAGTCGTGT	NA	chr10:2912-50143	NA	0.903897	7.39098	12.0799	8.29193e-12	8.29193e-12	17.039
ILMN_1669598	NM_017635.3	SUV420H1	SUV420H1	Homo sapiens suppressor of variegation 4-20 homolog 1 (Drosophila) (SUV420H1), transcript variant 1, mRNA.	51111	NA	NA	NA	NA	A	CTGGTGCTTTTAAATCCAGAGTGGGACTGCCTGCGCCTGCTCCTGTTATC	NA	chr11:1242-48473	NA	0.973046	10.1527	12.0783	8.31548e-12	8.31548e-12	17.0361
ILMN_3236713	NR_003098.1	SNHG1	SNHG1	Homo sapiens small nucleolar RNA host gene 1 (non-protein coding) (SNHG1), non-coding RNA.	23642	NA	NA	NA	NA	S	GGCACCCAGACTTTGCTGCCTTTCTTACATGATCCAGGCCCAGAACCCAA	NA	chr11:775-48006	NA	1.1593	11.9948	12.0684	8.46068e-12	8.46068e-12	17.0187
ILMN_1883745			HS.385784	Homo sapiens cDNA clone IMAGE:5418341, partial cds	NA	NA	NA	NA	NA	S	CCGCTGGGGGCTTCAAGATAACGATGGACGGATAGGGTTCTCTCACCGCT	NA	chr2:1133-48364	NA	-0.957075	8.20664	-12.0537	8.68126e-12	8.68126e-12	16.9927
ILMN_1776047	XM_929153.1	LOC646197	LOC646197	PREDICTED: Homo sapiens similar to Heat shock protein HSP 90-beta (HSP 84) (Tumor-specific transplantation 84 kDa antigen) (TSTA) (LOC646197), mRNA.	646197	NA	NA	NA	NA	S	GGCTACATGATGGCCAAAAAGCACCTGGAGATCAACCCCAACCACCCCAT	NA	chr8:121-47352	NA	0.976449	10.8306	12.0447	8.81784e-12	8.81784e-12	16.9769
ILMN_1651278	NM_024700.2	SNIP1	SNIP1	Homo sapiens Smad nuclear interacting protein 1 (SNIP1), mRNA.	79753	NA	NA	NA	NA	S	CCCAAGGTTGGAAAGCAGGGGAATTTCCCAGTGTCCTAGTTTTCCACCAG	NA	chr1:2230-49461	NA	0.913053	9.41724	12.0313	9.02832e-12	9.02832e-12	16.9531
ILMN_1654268	NM_002129.2	HMGB2	HMGB2	Homo sapiens high-mobility group box 2 (HMGB2), mRNA.	3148	NA	NA	NA	NA	S	GCAAAAGTGAAGCAGGAAAGAAGGGCCCTGGCAGGCCAACAGGCTCAAAG	NA	chr4:687-47918	NA	-0.808012	11.3266	-12.0162	9.27021e-12	9.27021e-12	16.9264
ILMN_1806314	NM_001005372.1	METTL2A	METTL2A	Homo sapiens methyltransferase like 2A (METTL2A), mRNA.	339175	NA	NA	NA	NA	I	TGCCCGCAGCCAGGACGTGAGGCCCCTAAGCTGCCCGTTTGATTTTCTCA	NA	chr17:264-47495	NA	0.852132	8.41725	12.0156	9.2795e-12	9.2795e-12	16.9254
ILMN_1778064	NM_007076.2	FICD	FICD	Homo sapiens FIC domain containing (FICD), mRNA.	11153	NA	NA	NA	NA	S	GGCCTTTCATTCGCTTCATCGCCAAGTGTACTGAGACCACCCTGGACACC	NA	chr12:1381-48612	NA	1.12099	9.00688	12.0016	9.50989e-12	9.50989e-12	16.9006
ILMN_1713688	NM_018180.2	DHX32	DHX32	Homo sapiens DEAH (Asp-Glu-Ala-His) box polypeptide 32 (DHX32), mRNA.	55760	NA	NA	NA	NA	S	CAAACACAAGGTGCAGCAGGGTCCCAAAGGTAGCTGGATGGCTGAACTGC	NA	chr10:2732-49963	NA	-0.961881	9.16172	-11.9829	9.82786e-12	9.82786e-12	16.8674
ILMN_1794324	NM_001008225.1	CNOT4	CNOT4	Homo sapiens CCR4-NOT transcription complex, subunit 4 (CNOT4), transcript variant 2, mRNA.	4850	NA	NA	NA	NA	I	TACACCCAGAAGAGCCAATATAAACGTTCCTCATGCCTACAGCTAGCGTG	NA	chr7:2120-49351	NA	0.920348	8.51448	11.9676	1.00951e-11	1.00951e-11	16.8404
ILMN_1756402	NM_030577.1	TMEM177	TMEM177	Homo sapiens transmembrane protein 177 (TMEM177), mRNA.	80775	NA	NA	NA	NA	S	GGGCTCATCACAAGGACACTTCCAGCTTGTGCAGACACCACCCTGCCATT	NA	chr2:1058-48289	NA	-0.819689	9.28145	-11.9616	1.02024e-11	1.02024e-11	16.8297
ILMN_1795918	NM_031946.3	CENTG3	CENTG3	Homo sapiens centaurin, gamma 3 (CENTG3), mRNA.	116988	NA	NA	NA	NA	S	AGGGATTTAGCCCTCTGCCCTAAGGTGCCATTGAAAAGGGACAGGACCCT	NA	chr7:2823-50054	NA	-0.880925	8.83632	-11.9494	1.04234e-11	1.04234e-11	16.808
ILMN_3239946	NR_024252.1	LOC729375	LOC729375	Homo sapiens family with sequence similarity 86, member A pseudogene (LOC729375), non-coding RNA.	729375	NA	NA	NA	NA	S	CACAGTCCCACCCATCTGTGGGTAACAAGGGGGTGTTCTTTTCAGCCTTG	NA	chr3:1960-49191	NA	-0.895948	8.65435	-11.9488	1.04351e-11	1.04351e-11	16.8069
ILMN_1785852	NM_001031716.1	OBFC2A	OBFC2A	Homo sapiens oligonucleotide/oligosaccharide-binding fold containing 2A (OBFC2A), mRNA.	64859	NA	NA	NA	NA	A	CAGCCTGGAGTGAAAATCCTGGGTACTGACTTTGAGAGGAGTGAGTGTGC	NA	chr2:1590-48821	NA	-0.926404	8.95424	-11.9292	1.08023e-11	1.08023e-11	16.772
ILMN_1810392	NM_014205.2	ZNHIT2	ZNHIT2	Homo sapiens zinc finger, HIT type 2 (ZNHIT2), mRNA.	741	NA	NA	NA	NA	S	GGCCGTGCCCGGAAACAGGCCGTGGCTAGAGAAGAGCGAGATCATCTTTA	NA	chr11:997-48228	NA	-0.926137	8.70083	-11.9186	1.10043e-11	1.10043e-11	16.7533
ILMN_2176251	NM_052865.2	C20orf72	C20ORF72	Homo sapiens chromosome 20 open reading frame 72 (C20orf72), mRNA.	92667	NA	NA	NA	NA	S	CGTAACACCAAATAACCCCCCAGAAGTAGCCAGAGGCCAGTTTGAACATC	NA	chr20:1752-48983	NA	-0.842146	9.54627	-11.9075	1.12237e-11	1.12237e-11	16.7333
ILMN_1745152	NM_018244.3	UQCC	UQCC	Homo sapiens ubiquinol-cytochrome c reductase complex chaperone (UQCC), nuclear gene encoding mitochondrial protein, transcript variant 1, mRNA.	55245	NA	NA	NA	NA	A	CTCATTACAGCTGGGCACTATTTACATAAACCAGAGCTGAGCCAGGCAGG	NA	chr20:2200-49431	NA	-0.896179	8.6554	-11.892	1.15336e-11	1.15336e-11	16.7058
ILMN_1803143	NM_032431.2	SYVN1	SYVN1	Homo sapiens synovial apoptosis inhibitor 1, synoviolin (SYVN1), transcript variant 1, mRNA.	84447	NA	NA	NA	NA	A	GCCAGACTCCTGGTCTTTCCAGTTTAGAAAAGGCTCTGTGCCAAGGAGGG	NA	chr11:2838-50069	NA	0.80525	10.1863	11.8911	1.15524e-11	1.15524e-11	16.7042
ILMN_1651438	NM_153813.2	ZFPM1	ZFPM1	Homo sapiens zinc finger protein, multitype 1 (ZFPM1), mRNA.	161882	NA	NA	NA	NA	S	ACCACCGGTACTGCCGTCTTTGCAACATCAAGTTCAGCAGCCTGTCCACC	NA	chr16:2948-50179	NA	-0.896683	9.29403	-11.8579	1.22515e-11	1.22515e-11	16.6449
ILMN_3253456	NM_022763.3	FNDC3B	FNDC3B	Homo sapiens fibronectin type III domain containing 3B (FNDC3B), transcript variant 1, mRNA.	64778	NA	NA	NA	NA	M	GCTATGTGAGGAGTGAATGAGTGGCCTTCTGATGCTCTGACTCTTCTCTG	NA	chr3:6460-53691	NA	0.913442	9.04761	11.8572	1.22662e-11	1.22662e-11	16.6437
ILMN_2399300	NM_145117.3	NAV2	NAV2	Homo sapiens neuron navigator 2 (NAV2), transcript variant 2, mRNA.	89797	NA	NA	NA	NA	A	TTGTCATGAGGTTTTTGGATTTGCCAATGATCTGCTGGACATCATGCCCC	NA	chr11:10833-58064	NA	-0.801036	7.98328	-11.8407	1.26302e-11	1.26302e-11	16.6141
ILMN_1692072	XM_001128698.1	LOC728006	LOC728006	PREDICTED: Homo sapiens hypothetical protein LOC728006 (LOC728006), mRNA.	728006	NA	NA	NA	NA	S	GGCCTCCCTGCTCTGTGGTGTTGGACATCCCTGGAAACCTTGCTGTTGGT	NA	chr16:948-48179	NA	-0.940202	10.071	-11.8201	1.31002e-11	1.31002e-11	16.5772
ILMN_1778991	NM_005596.2	NFIB	NFIB	Homo sapiens nuclear factor I/B (NFIB), mRNA.	4781	NA	NA	NA	NA	S	ATCACTATTCCTGGTTATCTCACCAACGAAGGCTAGGAGGCGGCGTCAGA	NA	chr9:2186-49417	NA	-1.01256	10.4326	-11.8192	1.31213e-11	1.31213e-11	16.5756
ILMN_1765212	NM_018078.2	LARP1B	LARP1B	Homo sapiens La ribonucleoprotein domain family, member 1B (LARP1B), transcript variant 1, mRNA.	55132	NA	NA	NA	NA	A	TAGAGGTCGAGGAAGAGGCCGAGGACGGGGAAGAGGACGAGGCAGAGGAA	NA	chr4:575-47806	NA	0.934501	7.98599	11.7766	1.41527e-11	1.41527e-11	16.4992
ILMN_1722522	NM_058241.1	CCNT2	CCNT2	Homo sapiens cyclin T2 (CCNT2), transcript variant b, mRNA.	905	NA	NA	NA	NA	A	TTGGGGTACTTAGGAGCCTCTTTGTAGGGACTGTGCCTAGGTAGCATGTC	NA	chr2:3919-51150	NA	0.84348	8.66275	11.7736	1.42286e-11	1.42286e-11	16.4937
ILMN_1747935	NM_004487.3	GOLGB1	GOLGB1	Homo sapiens golgin B1, golgi integral membrane protein (GOLGB1), mRNA.	2804	NA	NA	NA	NA	S	CACGGAAAGTGCCTGCAAAAACAGAGGTGGATACGAGGACAGGTTGGAGC	NA	chr3:10026-57257	NA	0.986312	9.33744	11.7724	1.42586e-11	1.42586e-11	16.4916
ILMN_2401344	NM_181876.2	PPP2R2C	PPP2R2C	Homo sapiens protein phosphatase 2 (formerly 2A), regulatory subunit B, gamma isoform (PPP2R2C), transcript variant 2, mRNA.	5522	NA	NA	NA	NA	A	TGGTGGTCAAGTTGTCAGCCCTGATCAGTTTGGACTCTGTAACTCATAGG	NA	chr4:3931-51162	NA	-1.12864	9.69909	-11.767	1.43971e-11	1.43971e-11	16.4819
ILMN_1738093	NM_032814.2	TMEM118	TMEM118	Homo sapiens transmembrane protein 118 (TMEM118), mRNA.	84900	NA	NA	NA	NA	S	AGCCATCTCCAGGGTGACGGAACCCAGTGTATTACCTGCTGGAACCAAGG	NA	chr:1619-48850	NA	-0.952285	9.48582	-11.7653	1.44402e-11	1.44402e-11	16.4788
ILMN_2361643	NM_006064.3	RRAGB	RRAGB	Homo sapiens Ras-related GTP binding B (RRAGB), transcript variant RAGBs, mRNA.	10325	NA	NA	NA	NA	A	TTCTGGGAAACCTGGTATTGAACCTGTGGGATTGTGGTGGGCAAGACACC	NA	chrX:836-48067	NA	0.870404	8.70487	11.7592	1.45967e-11	1.45967e-11	16.4679
ILMN_1806473	NM_001012978.1	BEX5	BEX5	Homo sapiens brain expressed, X-linked 5 (BEX5), mRNA.	340542	NA	NA	NA	NA	S	CACCTGCCCCGGGTTTTGGAGAGGATGTGCCCAATAGGCTTGTCGATAAC	NA	chrX:425-47656	NA	0.932918	7.97148	11.7518	1.47898e-11	1.47898e-11	16.4547
ILMN_2198878	NM_003866.1	INPP4B	INPP4B	Homo sapiens inositol polyphosphate-4-phosphatase, type II, 105kDa (INPP4B), mRNA.	8821	NA	NA	NA	NA	S	CTTGAGAGATGAGCACCAGTTACACAAGGACTTCTTTATCCGAGCGCTGG	NA	chr4:2701-49932	NA	-1.00593	10.3219	-11.7515	1.47994e-11	1.47994e-11	16.454
ILMN_1771039	NM_016426.4	GTSE1	GTSE1	Homo sapiens G-2 and S-phase expressed 1 (GTSE1), mRNA.	51512	NA	NA	NA	NA	S	CTCTTATCTACCTATGACCTGCGAGCTGCCCACCACCCCCAGTTGTTGCG	NA	chr22:4249-51480	NA	-0.893585	8.52314	-11.7382	1.51528e-11	1.51528e-11	16.4302
ILMN_1684042	NM_005868.4	BET1	BET1	Homo sapiens blocked early in transport 1 homolog (S. cerevisiae) (BET1), mRNA.	10282	NA	NA	NA	NA	S	GGAAACTTAGTGGGAGAGTAACAGAATGCCTGGAGAGCCTGACTCTGAGC	NA	chr7:856-48087	NA	0.819173	8.93148	11.7173	1.57302e-11	1.57302e-11	16.3924
ILMN_1733377	NM_021826.4	FASTKD5	FASTKD5	Homo sapiens FAST kinase domains 5 (FASTKD5), mRNA.	60493	NA	NA	NA	NA	S	GCTCGGCTTGGCTACCGTGTGGTAGAGTTATCCTACTGGGAATGGCTCCC	NA	chr20:2487-49718	NA	0.767397	9.25257	11.7164	1.57538e-11	1.57538e-11	16.3909
ILMN_1659544	NM_004177.3	STX3	STX3	Homo sapiens syntaxin 3 (STX3), mRNA.	6809	NA	NA	NA	NA	S	GGCCGGTCACAATCCAGCACTCAGACAGAGCCAAGGCAATATCCTCTTGC	NA	chr11:2682-49913	NA	0.86015	10.053	11.712	1.58806e-11	1.58806e-11	16.3828
ILMN_2387952	NM_001034850.1	FAM134B	FAM134B	Homo sapiens family with sequence similarity 134, member B (FAM134B), transcript variant 1, mRNA.	54463	NA	NA	NA	NA	A	GCCTCATGACTGTGTTTGATGTCCTTTATTGATACAAAGTGAGCCTGTGC	NA	chr5:3026-50257	NA	-0.88683	7.91159	-11.711	1.59085e-11	1.59085e-11	16.381
ILMN_1750969	NM_198841.1	C9orf10OS	C9ORF10OS	Homo sapiens chromosome 9 open reading frame 10 opposite strand (C9orf10OS), mRNA.	158293	NA	NA	NA	NA	S	AGAACACCAAAGGAGACCATATGGGTGAAAGCAACCAGCACTGCCCTGGC	NA	chr9:2299-49530	NA	-0.819541	10.4861	-11.6968	1.63149e-11	1.63149e-11	16.3555
ILMN_2280568	NM_198555.3	ANKRD36	ANKRD36	Homo sapiens ankyrin repeat domain 36 (ANKRD36), mRNA.	375248	NA	NA	NA	NA	I	GCGCTTGTGCTCGGATGGCTTCGCATTTCCCCAATACCCCATTAAACCGT	NA	chr2:165-47396	NA	0.905422	8.04895	11.693	1.64284e-11	1.64284e-11	16.3485
ILMN_1770206	NM_015721.2	GEMIN4	GEMIN4	Homo sapiens gem (nuclear organelle) associated protein 4 (GEMIN4), mRNA.	50628	NA	NA	NA	NA	S	GCTTCTTACCTGTGCGGGAGCGAAAAAGCTGGGCTTCAACATGGCAGGTC	NA	chr17:3348-50579	NA	-0.957465	9.8455	-11.691	1.64861e-11	1.64861e-11	16.345
ILMN_1759048	NR_003264.1	SDHALP1	SDHALP1	Homo sapiens succinate dehydrogenase complex, subunit A, flavoprotein pseudogene 1 (SDHALP1) on chromosome 3.	255812	NA	NA	NA	NA	I	AAACAGAGTAGGACAGTGGTTGCCAGGGGCTGGGGGAATGCAGACTGTGG	NA	chr:9400-56631	NA	0.923879	8.1143	11.6729	1.70284e-11	1.70284e-11	16.3123
ILMN_2370464	NM_032166.2	ATRIP	ATRIP	Homo sapiens ATR interacting protein (ATRIP), transcript variant 2, mRNA.	84126	NA	NA	NA	NA	A	TCTGTGCCGCGGAAACCGATGTGGAAGACCCCGAGGTGGAGTGTGGCTGA	NA	chr3:2278-49509	NA	-0.907159	8.41234	-11.6671	1.72059e-11	1.72059e-11	16.3018
ILMN_1762262	NM_006823.2	PKIA	PKIA	Homo sapiens protein kinase (cAMP-dependent, catalytic) inhibitor alpha (PKIA), transcript variant 6, mRNA.	5569	NA	NA	NA	NA	A	CTCCTTGCAATCATGTGGACACCAATCACAAAAGTAAAGCCCTGGTGTTG	NA	chr8:1824-49055	NA	-1.02212	8.9091	-11.663	1.73339e-11	1.73339e-11	16.2943
ILMN_1803279	NM_016040.3	TMED5	TMED5	Homo sapiens transmembrane emp24 protein transport domain containing 5 (TMED5), mRNA.	50999	NA	NA	NA	NA	S	GGCCCAACCGATTTCCATAATGTAGCAGTTACCGTGTTCACCTCACACTA	NA	chr1:3552-50783	NA	0.791452	10.1724	11.6623	1.73551e-11	1.73551e-11	16.2931
ILMN_1789508	NM_012086.2	GTF3C3	GTF3C3	Homo sapiens general transcription factor IIIC, polypeptide 3, 102kDa (GTF3C3), mRNA.	9330	NA	NA	NA	NA	S	GCCTACAACTTGTCTCTCATCTATCAGAGCAGTGGGAATACCGGAATGGC	NA	chr2:2668-49899	NA	0.779023	10.2839	11.6595	1.74411e-11	1.74411e-11	16.2881
ILMN_2373062	NM_024599.3	RHBDF2	RHBDF2	Homo sapiens rhomboid 5 homolog 2 (Drosophila) (RHBDF2), transcript variant 1, mRNA.	79651	NA	NA	NA	NA	A	CCCAGGGAGTGCTCGAGGCGCATCAGGCCCGTTTTTTACCAGTTTATATC	NA	chr17:3476-50707	NA	-0.825448	8.16979	-11.6505	1.77264e-11	1.77264e-11	16.2717
ILMN_1815366	NM_022759.1	FLJ21865	FLJ21865	Homo sapiens endo-beta-N-acetylglucosaminidase (FLJ21865), mRNA.	64772	NA	NA	NA	NA	S	TTGTGGGGGGCGCAGCATCCACGCCTTGCTGCCCTTCTTTCATGAAGTCT	NA	chr17:2410-49641	NA	0.786583	7.7821	11.6473	1.78296e-11	1.78296e-11	16.2658
ILMN_1803348	NM_015252.2	EHBP1	EHBP1	Homo sapiens EH domain binding protein 1 (EHBP1), mRNA.	23301	NA	NA	NA	NA	S	GCCAGAAACAAGCCCTGTGGTTTGAAGGTGAGCTGTGAGGATGGGACTAA	NA	chr2:4701-51932	NA	-0.852736	9.5595	-11.6449	1.79038e-11	1.79038e-11	16.2616
ILMN_1734205	NM_170712.1	RASSF1	RASSF1	Homo sapiens Ras association (RalGDS/AF-6) domain family 1 (RASSF1), transcript variant B, mRNA.	11186	NA	NA	NA	NA	A	CTGAGGTCAGGGAGTGCTGGCTCACAGTACAGCATGTGCCTTAATGCTTC	NA	chr3:1366-48597	NA	0.78992	8.90988	11.638	1.81264e-11	1.81264e-11	16.2491
ILMN_1700232	NM_032145.4	FBXO30	FBXO30	Homo sapiens F-box protein 30 (FBXO30), mRNA.	84085	NA	NA	NA	NA	S	GTGTCCTCTCTTCCTACATTTGTCCCTGAGAGTACTCCACGATTACTAGG	NA	chr6:3736-50967	NA	0.936976	8.75504	11.6358	1.8201e-11	1.8201e-11	16.245
ILMN_1882590			HS.531457	Homo sapiens cDNA FLJ37595 fis, clone BRCOC2007864	NA	NA	NA	NA	NA	S	CGACCGGCTCGTATTCCGATCAGTCGCTTCCATTGTTAGCATCGTACACG	NA	chr9:3383-50614	NA	-0.839775	9.44623	-11.6351	1.8224e-11	1.8224e-11	16.2437
ILMN_3256801	NR_024125.1	C1orf203	C1ORF203	Homo sapiens chromosome 1 open reading frame 203 (C1orf203), non-coding RNA.	84852	NA	NA	NA	NA	M	CCTAGCAAGCAACCAGGTGATGCTGATAAACTGCTGGTCAGGGACTCATG	NA	chr:1653-48884	NA	-0.923481	7.83973	-11.6278	1.84644e-11	1.84644e-11	16.2305
ILMN_1674024	NM_022466.3	IKZF5	IKZF5	Homo sapiens IKAROS family zinc finger 5 (Pegasus) (IKZF5), mRNA.	64376	NA	NA	NA	NA	S	CAGGTAAATACACTAGAGTGCTAGATGCCTTTTTCCCCTGTCAGTTTGAC	NA	chr:2246-49477	NA	0.936719	8.53256	11.6219	1.8659e-11	1.8659e-11	16.2199
ILMN_1728699	NM_194285.2	SPTY2D1	SPTY2D1	Homo sapiens SPT2, Suppressor of Ty, domain containing 1 (S. cerevisiae) (SPTY2D1), mRNA.	144108	NA	NA	NA	NA	S	TAAATGCAGTTGTGTCCAGTTGGAGGCCAGGGTACCACATGTCACAGGCG	NA	chr11:4868-52099	NA	1.02247	9.11914	11.6179	1.87938e-11	1.87938e-11	16.2126
ILMN_1700549	NM_007175.5	ERLIN2	ERLIN2	Homo sapiens ER lipid raft associated 2 (ERLIN2), transcript variant 1, mRNA.	11160	NA	NA	NA	NA	I	ACTGCTGGATTGATTGCCGTGGGTTGATAGCTGGAGGAATTGTTTTGGAC	NA	chr8:4519-51750	NA	-0.792446	8.2803	-11.6105	1.90468e-11	1.90468e-11	16.1991
ILMN_1664216	NM_020345.3	NKIRAS1	NKIRAS1	Homo sapiens NFKB inhibitor interacting Ras-like 1 (NKIRAS1), mRNA.	28512	NA	NA	NA	NA	S	CCGTTTTTTCCTTAGCCAGACCCCTGTTGATAGACCAGATACTTGAGGGC	NA	chr3:1607-48838	NA	0.788709	9.55643	11.6067	1.91769e-11	1.91769e-11	16.1922
ILMN_3235113	NM_001134493.1	TOMM6	TOMM6	Homo sapiens translocase of outer mitochondrial membrane 6 homolog (yeast) (TOMM6), nuclear gene encoding mitochondrial protein, mRNA.	100188893	NA	NA	NA	NA	S	CAGCCTACAATCTGTGACCACCACAAGATGTGCCCTGATGGCAGCTGAAG	NA	chr6:566-47797	NA	-0.82601	12.6456	-11.5811	2.00781e-11	2.00781e-11	16.1458
ILMN_1671404	NM_003174.3	SVIL	SVIL	Homo sapiens supervillin (SVIL), transcript variant 1, mRNA.	6840	NA	NA	NA	NA	A	GTTTCCTGCAGCATTAGGTATGACTTGTTCTGAGTACTGCTTCCGGTGCT	NA	chr10:6366-53597	NA	-0.758581	9.01662	-11.5802	2.01112e-11	2.01112e-11	16.1441
ILMN_1700081	NM_013409.1	FST	FST	Homo sapiens follistatin (FST), transcript variant FST344, mRNA.	10468	NA	NA	NA	NA	A	AGAGGCCGGTGTTCCCTCTGTGATGAGCTGTGCCCTGACAGTAAGTCGGA	NA	chr5:817-48048	NA	-0.913131	7.45162	-11.5748	2.03092e-11	2.03092e-11	16.1343
ILMN_1764871	NM_153682.2	PIGP	PIGP	Homo sapiens phosphatidylinositol glycan anchor biosynthesis, class P (PIGP), transcript variant 2, mRNA.	51227	NA	NA	NA	NA	A	GCTCTTGTTTGGGATTAACATGATGAGTACCTCTCCACTCGACTCCATCC	NA	chr21:394-47625	NA	-0.739116	10.2325	-11.5566	2.09852e-11	2.09852e-11	16.1012
ILMN_1724984	NM_004836.4	EIF2AK3	EIF2AK3	Homo sapiens eukaryotic translation initiation factor 2-alpha kinase 3 (EIF2AK3), mRNA.	9451	NA	NA	NA	NA	S	CCCTGGCGGGTAAATTAGGAATCTGCACTATTTTGGAGGACAAGTAGCAC	NA	chr2:4008-51239	NA	0.980162	8.57506	11.5532	2.11131e-11	2.11131e-11	16.095
ILMN_1652008	NM_033286.1	C15orf23	C15ORF23	Homo sapiens chromosome 15 open reading frame 23 (C15orf23), mRNA.	90417	NA	NA	NA	NA	S	GCCTTGATCCAGCTTTAGGCAGTGAGACCCTGGCATCACGACAAGAATCC	NA	chr15:688-47919	NA	-0.817878	9.21176	-11.549	2.12736e-11	2.12736e-11	16.0874
ILMN_1795865	NM_021923.3	FGFRL1	FGFRL1	Homo sapiens fibroblast growth factor receptor-like 1 (FGFRL1), transcript variant 3, mRNA.	53834	NA	NA	NA	NA	A	AATGATGGAAGGAAGACTGGGTTGCAGGGACTGTGGTCTCTCCTGGGGCC	NA	chr4:2862-50093	NA	-0.810031	9.55775	-11.5349	2.18224e-11	2.18224e-11	16.0616
ILMN_1654287	NM_001116.2	ADCY9	ADCY9	Homo sapiens adenylate cyclase 9 (ADCY9), mRNA.	115	NA	NA	NA	NA	S	TAGCTTGAGAGCCCCACAGGCTCTGCCACACCCGTGACTTCATCCACACT	NA	chr16:7347-54578	NA	-0.843925	7.71903	-11.5282	2.20869e-11	2.20869e-11	16.0494
ILMN_1702775	NM_002335.1	LRP5	LRP5	Homo sapiens low density lipoprotein receptor-related protein 5 (LRP5), mRNA.	4041	NA	NA	NA	NA	S	GACCTCGGCCGGGCCACTCTGGCTTCTCTGTGCCCCTGTAAATAGTTTTA	NA	chr11:4895-52126	NA	-0.880858	8.78782	-11.4892	2.37009e-11	2.37009e-11	15.9782
ILMN_1732404	NM_144706.2	C2orf15	C2ORF15	Homo sapiens chromosome 2 open reading frame 15 (C2orf15), mRNA.	150590	NA	NA	NA	NA	S	GAAGGGACTGGCACAGGATCTCTTTCTGGGAAAGCCTTGGGTTCAGTGGT	NA	chr2:682-47913	NA	-0.976532	8.84615	-11.4891	2.37051e-11	2.37051e-11	15.978
ILMN_1660544	NM_183376.1	ARRDC4	ARRDC4	Homo sapiens arrestin domain containing 4 (ARRDC4), mRNA.	91947	NA	NA	NA	NA	S	CTTCTGAGTTATATAGTTCATGCCCTGCCAAGGCATTGTTCGACTCCATG	NA	chr15:3348-50579	NA	0.760489	8.3538	11.4599	2.49964e-11	2.49964e-11	15.9244
ILMN_1676197	NM_032832.4	LRP11	LRP11	Homo sapiens low density lipoprotein receptor-related protein 11 (LRP11), mRNA.	84918	NA	NA	NA	NA	S	AGGCAAATCATTCCCACCATCACTTAACGCCGGGATTATACACATTCTAG	NA	chr6:2943-50174	NA	-0.913826	9.34051	-11.4505	2.54262e-11	2.54262e-11	15.9071
ILMN_2132982	NM_000599.2	IGFBP5	IGFBP5	Homo sapiens insulin-like growth factor binding protein 5 (IGFBP5), mRNA.	3488	NA	NA	NA	NA	S	CACCTGAATGCGGAAGAGCTCGGCTCCCGTTTAGCATTTTGTACTTAAGG	NA	chr2:6041-53272	NA	-1.56959	10.5375	-11.4442	2.57147e-11	2.57147e-11	15.8957
ILMN_1700028	NM_016481.3	C9orf156	C9ORF156	Homo sapiens chromosome 9 open reading frame 156 (C9orf156), mRNA.	51531	NA	NA	NA	NA	S	CATATGACTGGCCCTGTGGGGTCCTTGGTGTCTCTAGGGTCTTAAGGAGC	NA	chr9:1359-48590	NA	0.77237	9.95001	11.4357	2.61154e-11	2.61154e-11	15.8801
ILMN_1714108	NM_033285.2	TP53INP1	TP53INP1	Homo sapiens tumor protein p53 inducible nuclear protein 1 (TP53INP1), mRNA.	94241	NA	NA	NA	NA	S	AGTACCTGGGGAGGTTAGATGTGTGTTTCAGGCTTGGAGTGTATGAGTGG	NA	chr8:5025-52256	NA	0.963252	9.31192	11.4336	2.62174e-11	2.62174e-11	15.8762
ILMN_1713505	NM_000271.3	NPC1	NPC1	Homo sapiens Niemann-Pick disease, type C1 (NPC1), mRNA.	4864	NA	NA	NA	NA	S	CTTTGGCAAGCAGGAGGTGACACTAGATGGCTGTGAATGTGATCCGCTCA	NA	chr18:4250-51481	NA	0.755786	9.70908	11.4335	2.62198e-11	2.62198e-11	15.8761
ILMN_1672759	NM_138357.1	CCDC109A	CCDC109A	Homo sapiens coiled-coil domain containing 109A (CCDC109A), mRNA.	90550	NA	NA	NA	NA	S	CTTCTCCCTCCACCACCCCCAGTCGTCAGCTCCTTCCCTCATTTATTTTT	NA	chr10:2652-49883	NA	0.797076	9.48379	11.4221	2.67697e-11	2.67697e-11	15.8551
ILMN_1720270	NM_001802.1	CDR2	CDR2	Homo sapiens cerebellar degeneration-related protein 2, 62kDa (CDR2), mRNA.	1039	NA	NA	NA	NA	S	GCTGACTTGCCAGCCACAAGCTGCTCTTGCAGAGTTCTTACCATTCCTGT	NA	chr16:2480-49711	NA	0.868837	10.0081	11.4129	2.72236e-11	2.72236e-11	15.8381
ILMN_1789510	NM_006819.1	STIP1	STIP1	Homo sapiens stress-induced-phosphoprotein 1 (Hsp70/Hsp90-organizing protein) (STIP1), mRNA.	10963	NA	NA	NA	NA	S	GAAGACACAGAGACTCGTACCTGCGCTGTTTGTGCCGCCGCTGCCTCTGG	NA	chr11:1827-49058	NA	0.76449	12.4529	11.4088	2.74269e-11	2.74269e-11	15.8306
ILMN_1692163	NM_015922.1	NSDHL	NSDHL	Homo sapiens NAD(P) dependent steroid dehydrogenase-like (NSDHL), mRNA.	50814	NA	NA	NA	NA	S	TGGGCTCTCTCGACACGTTGCTCAGCCAGTCACTCCTTCCCCTGTGGATT	NA	chrX:1331-48562	NA	0.820043	11.2293	11.4018	2.77758e-11	2.77758e-11	15.8178
ILMN_1710427	NM_024667.1	VPS37B	VPS37B	Homo sapiens vacuolar protein sorting 37 homolog B (S. cerevisiae) (VPS37B), mRNA.	79720	NA	NA	NA	NA	S	CAGTCAGGCGGGCTTGCCATGTTCTGTGAATCTCGAGTGAGCGGTGCCAC	NA	chr12:2501-49732	NA	0.888312	9.57382	11.4018	2.77775e-11	2.77775e-11	15.8177
ILMN_2368971	NM_002816.3	PSMD12	PSMD12	Homo sapiens proteasome (prosome, macropain) 26S subunit, non-ATPase, 12 (PSMD12), transcript variant 1, mRNA. XM_946055 XM_946058	5718	NA	NA	NA	NA	A	GGATGGCACAGCTTCTGGATCTATCTGTTGATGAGTCCGAAGCCTTTCTC	NA	chr17:1216-48447	NA	0.778319	12.7516	11.4005	2.78421e-11	2.78421e-11	15.8154
ILMN_1794505	NM_006304.1	SHFM1	SHFM1	Homo sapiens split hand/foot malformation (ectrodactyly) type 1 (SHFM1), mRNA.	7979	NA	NA	NA	NA	S	TTTCCCCAAGTCTCTATGGTAGCGTCAGCGTCGGAGGCGGTAGTGACGGT	NA	chr7:5-47236	NA	0.846849	10.3594	11.3906	2.83476e-11	2.83476e-11	15.7972
ILMN_1765091	NM_017747.1	ANKHD1	ANKHD1	Homo sapiens ankyrin repeat and KH domain containing 1 (ANKHD1), transcript variant 1, mRNA.	54882	NA	NA	NA	NA	I	GCCCAGCAGATTTGGCCTGGCACGTGGGCACCTCATATTGGAAACATGCA	NA	chr5:7685-54916	NA	0.988368	8.96884	11.383	2.87418e-11	2.87418e-11	15.7832
ILMN_2177156	NM_003106.2	SOX2	SOX2	Homo sapiens SRY (sex determining region Y)-box 2 (SOX2), mRNA.	6657	NA	NA	NA	NA	S	GGCCATGCAGGTTGACACCGTTGGTAATTTATAATAGCTTTTGTTCGATC	NA	chr3:2157-49388	NA	-0.91836	7.75536	-11.3792	2.89464e-11	2.89464e-11	15.776
ILMN_1664034	NM_145312.2	ZNF485	ZNF485	Homo sapiens zinc finger protein 485 (ZNF485), mRNA.	220992	NA	NA	NA	NA	S	CCTTTCGGCACAGCTCAGGCCTTGTTGAACATCAGAGACTCCATACTGGG	NA	chr10:1361-48592	NA	-0.799706	8.44107	-11.371	2.9382e-11	2.9382e-11	15.7609
ILMN_3246247	XR_041580.1	LOC399491	LOC399491	PREDICTED: Homo sapiens misc_RNA (LOC399491), miscRNA.	399491	NA	NA	NA	NA	S	TCCTCACGTTCTCAGGCCTCCACGCTGAGGTTATCAATACTCTGGCTGAC	NA	chr16:1887-49118	NA	0.84628	8.27819	11.3707	2.93935e-11	2.93935e-11	15.7606
ILMN_3244065	NM_152833.2	C9orf69	C9ORF69	Homo sapiens chromosome 9 open reading frame 69 (C9orf69), mRNA.	90120	NA	NA	NA	NA	S	GCAGGTAGGCGGGAGCTTCCCTGCGTGGGCCTCATTTCTTGCTGCAGAGA	NA	chr9:2523-49754	NA	-0.773649	9.80945	-11.3541	3.0301e-11	3.0301e-11	15.7298
ILMN_1688622	NM_013438.3	UBQLN1	UBQLN1	Homo sapiens ubiquilin 1 (UBQLN1), transcript variant 1, mRNA.	29979	NA	NA	NA	NA	I	GCTTGCTATTAAAAAGGTTAAGAGGCCAGGTTACCCACCAGTCCTTGCAC	NA	chr9:3668-50899	NA	0.931097	11.6989	11.3273	3.18196e-11	3.18196e-11	15.6804
ILMN_1711894	NM_005375.2	MYB	MYB	Homo sapiens v-myb myeloblastosis viral oncogene homolog (avian) (MYB), transcript variant 2, mRNA.	4602	NA	NA	NA	NA	S	GTGTTTGCAACTGGGGAGACAGAAACTGTGGTTGATAGCCAGTCACTGCC	NA	chr6:3164-50395	NA	-1.06211	9.8984	-11.3218	3.2144e-11	3.2144e-11	15.6701
ILMN_3251451	NM_016060.2	MED31	MED31	Homo sapiens mediator complex subunit 31 (MED31), mRNA.	51003	NA	NA	NA	NA	S	TGAACAGCAGATTCTACATTGGCAGCACTATTCCCGGAAGCGGATGCGCC	NA	chr17:400-47631	NA	0.824445	9.33806	11.3202	3.22339e-11	3.22339e-11	15.6673
ILMN_1663090	NM_032195.1	SON	SON	Homo sapiens SON DNA binding protein (SON), transcript variant b, mRNA.	6651	NA	NA	NA	NA	I	GTGTTTAACCTAATGCTCAGCCTTGGTACTCCATTCCCTTCTCCTTCCCC	NA	chr21:7184-54415	NA	0.921932	9.01041	11.3126	3.26897e-11	3.26897e-11	15.6531
ILMN_1722025	NM_030627.1	CPEB4	CPEB4	Homo sapiens cytoplasmic polyadenylation element binding protein 4 (CPEB4), mRNA.	80315	NA	NA	NA	NA	S	ACTGAAAGCAGTCATGCGAATGGAGGGTGCTCTTGTGTAGCTGGTCAGGG	NA	chr5:4555-51786	NA	0.911992	7.78263	11.3083	3.29468e-11	3.29468e-11	15.6452
ILMN_2102670	NM_032638.3	GATA2	GATA2	Homo sapiens GATA binding protein 2 (GATA2), mRNA.	2624	NA	NA	NA	NA	S	TGGGTCCAGTTGATTGTACGTAGCCACAGGAGCCCTGCTATGAAAGGAAT	NA	chr3:2688-49919	NA	0.976234	8.52947	11.3077	3.29834e-11	3.29834e-11	15.6441
ILMN_1708375	NM_002198.1	IRF1	IRF1	Homo sapiens interferon regulatory factor 1 (IRF1), mRNA.	3659	NA	NA	NA	NA	S	CCTCAACAGGCCCAGGGAGGGAAGTGTGAGCGCCTTGGTATGACTTAAAA	NA	chr5:1893-49124	NA	0.93685	8.4949	11.3076	3.29891e-11	3.29891e-11	15.6439
ILMN_2382431	NM_198555.3	ANKRD36	ANKRD36	Homo sapiens ankyrin repeat domain 36 (ANKRD36), mRNA.	375248	NA	NA	NA	NA	A	AGGCGGCGATCCCCGAAGGCGAGCTGAAATACGGCTGCAGGCTACAATTT	NA	chr2:61-47292	NA	0.850683	7.85269	11.3069	3.30294e-11	3.30294e-11	15.6426
ILMN_3224856	XR_039044.1	LOC729660	LOC729660	PREDICTED: Homo sapiens misc_RNA (LOC729660), miscRNA.	729660	NA	NA	NA	NA	A	CCTCACAGCGGACTCTCCACGCCCAGCTAGCTCTCGCCTCACTGCGGCCT	NA	chr:1018-48249	NA	0.780958	8.78809	11.304	3.32067e-11	3.32067e-11	15.6372
ILMN_1667295	NM_138440.2	VASN	VASN	Homo sapiens vasorin (VASN), mRNA.	114990	NA	NA	NA	NA	S	GGTAGGCGGCTGTGTGACTCTAGTCTTGGCCCCAGGAAGCGAAGGAACAA	NA	chr16:2565-49796	NA	0.824327	10.9404	11.3029	3.32729e-11	3.32729e-11	15.6352
ILMN_1698419	NM_001077261.1	NCOR2	NCOR2	Homo sapiens nuclear receptor co-repressor 2 (NCOR2), transcript variant 2, mRNA.	9612	NA	NA	NA	NA	S	CGTTGCCGCAGCGGTGGGAAGGAAAGGCAGATGTAAATGATGTGTTGGTT	NA	chr12:8164-55395	NA	-0.877733	9.83914	-11.2987	3.35299e-11	3.35299e-11	15.6274
ILMN_1673649	NM_006389.2	HYOU1	HYOU1	Homo sapiens hypoxia up-regulated 1 (HYOU1), mRNA.	10525	NA	NA	NA	NA	S	CCCCTGACCCCCTGGGCTGACCAAAATGTGCTTTCTACTGTGAGTCCCTA	NA	chr11:4051-51282	NA	0.786237	9.07537	11.2983	3.35543e-11	3.35543e-11	15.6267
ILMN_1672728	NM_018992.2	KCTD5	KCTD5	Homo sapiens potassium channel tetramerisation domain containing 5 (KCTD5), mRNA.	54442	NA	NA	NA	NA	S	TCCTGGGCATCCTCTCTGGGGAGCTGCTGGCCGCTTAGCGTTGTTTGATT	NA	chr16:2222-49453	NA	0.801701	11.7461	11.2929	3.38872e-11	3.38872e-11	15.6167
ILMN_1690653	NM_005851.3	CDK2AP2	CDK2AP2	Homo sapiens cyclin-dependent kinase 2 associated protein 2 (CDK2AP2), mRNA.	10263	NA	NA	NA	NA	S	TCCCCTCCAGGAACCAAGGAGTGGCCCTCCAGGTGGCAGCACTAAGGACA	NA	chr11:1055-48286	NA	0.829509	9.61075	11.2885	3.41638e-11	3.41638e-11	15.6085
ILMN_1768488	NM_005652.2	TERF2	TERF2	Homo sapiens telomeric repeat binding factor 2 (TERF2), mRNA.	7014	NA	NA	NA	NA	S	GGGCTATGTAGGCAGGTTAATCCTCCACTTCTCATGTGGTTGAACCAGTG	NA	chr16:2517-49748	NA	-0.812191	8.20459	-11.2867	3.42722e-11	3.42722e-11	15.6053
ILMN_1758658	NM_003824.2	FADD	FADD	Homo sapiens Fas (TNFRSF6)-associated via death domain (FADD), mRNA.	8772	NA	NA	NA	NA	S	CTCTGAGACTGCTAAGTAGGGGCAGTGATGGTTGCCAGGACGAATTGAGA	NA	chr11:1558-48789	NA	-0.819693	9.89166	-11.2866	3.428e-11	3.428e-11	15.6051
ILMN_1767658	NM_015169.3	RRS1	RRS1	Homo sapiens RRS1 ribosome biogenesis regulator homolog (S. cerevisiae) (RRS1), mRNA.	23212	NA	NA	NA	NA	S	CCTGGCCGCTGCCTTCATTGAGTTTAAAGGGACAGGATTGCCCTTCCGTC	NA	chr8:1292-48523	NA	-0.710919	10.3089	-11.2714	3.52465e-11	3.52465e-11	15.577
ILMN_1804822	NM_080725.1	SRXN1	SRXN1	Homo sapiens sulfiredoxin 1 homolog (S. cerevisiae) (SRXN1), mRNA.	140809	NA	NA	NA	NA	S	GGCAGGCCTTGTTCTCACTGCCCTCTAAGGGAACTTGGTCACTCGGCACT	NA	chr20:2141-49372	NA	0.918032	10.5309	11.2684	3.54443e-11	3.54443e-11	15.5713
ILMN_2198499	NM_033412.2	MCART1	MCART1	Homo sapiens mitochondrial carrier triple repeat 1 (MCART1), nuclear gene encoding mitochondrial protein, mRNA.	92014	NA	NA	NA	NA	S	CATTATCACAAAGCTATCATCCTGCCAAACTCCAGGCTCAGATGTCACAG	NA	chr9:359-47590	NA	0.790428	8.33394	11.2615	3.58931e-11	3.58931e-11	15.5586
ILMN_1731287	NM_014570.3	ARFGAP3	ARFGAP3	Homo sapiens ADP-ribosylation factor GTPase activating protein 3 (ARFGAP3), mRNA.	26286	NA	NA	NA	NA	S	GCGGATGCTGGATGGGCCTGCAGAAACAACACTCACCACACACACTTCCT	NA	chr22:2051-49282	NA	0.893853	9.17214	11.261	3.59307e-11	3.59307e-11	15.5575
ILMN_1693014	NM_005194.2	CEBPB	CEBPB	Homo sapiens CCAAT/enhancer binding protein (C/EBP), beta (CEBPB), mRNA.	1051	NA	NA	NA	NA	S	GACTGACGCAACCCACGTGTAACTGTCAGCCGGGCCCTGAGTAATCGCTT	NA	chr20:1601-48832	NA	0.867011	13.1126	11.2494	3.67011e-11	3.67011e-11	15.5361
ILMN_1735014	NM_001300.4	KLF6	KLF6	Homo sapiens Kruppel-like factor 6 (KLF6), transcript variant 2, mRNA.	1316	NA	NA	NA	NA	I	CCCTTCCGAGCGGCGCCTAAGCCTTTGCCGTGAGCATGCACACTGAGAAT	NA	chr10:1330-48561	NA	0.914078	10.6691	11.2486	3.67573e-11	3.67573e-11	15.5345
ILMN_1806502	NM_003447.2	ZNF165	ZNF165	Homo sapiens zinc finger protein 165 (ZNF165), mRNA.	7718	NA	NA	NA	NA	S	CCCTATGAATGCAGTGAGTGTGGAAGAGCCTTCAGTCAGAGCTCAAACCT	NA	chr6:2447-49678	NA	0.860219	8.98703	11.2446	3.70303e-11	3.70303e-11	15.527
ILMN_1693620	NM_015599.1	PGM3	PGM3	Homo sapiens phosphoglucomutase 3 (PGM3), mRNA.	5238	NA	NA	NA	NA	S	CTTGGCTCTGAAGGGCTTGACTGTACAACAGTGGGATGCTCTCTATACAG	NA	chr6:1327-48558	NA	0.742652	10.1699	11.2382	3.74632e-11	3.74632e-11	15.5153
ILMN_1782810	NM_032487.3	ARPM1	ARPM1	Homo sapiens actin related protein M1 (ARPM1), mRNA.	84517	NA	NA	NA	NA	S	CATCATGGAAGGGGTGGCATTGGGATGGAGCGCAGATATCCAGGCAAGCA	NA	chr3:1873-49104	NA	0.7866	7.8656	11.2286	3.81355e-11	3.81355e-11	15.4973
ILMN_1682034	NM_012259.1	HEY2	HEY2	Homo sapiens hairy/enhancer-of-split related with YRPW motif 2 (HEY2), mRNA.	23493	NA	NA	NA	NA	S	ACCTCTGCACCCTGAAGGTAGCCATACAGATGCCGACAGATCCACAAAGG	NA	chr6:1125-48356	NA	-0.819569	10.3776	-11.2237	3.84755e-11	3.84755e-11	15.4883
ILMN_1787477	NM_024322.1	CENPO	CENPO	Homo sapiens centromere protein O (CENPO), mRNA.	79172	NA	NA	NA	NA	S	CTGTATAAGGACCTCACAGCAACTCTTCCCACTGACGTCACCGTGACATG	NA	chr2:843-48074	NA	0.760749	9.13831	11.2184	3.88519e-11	3.88519e-11	15.4785
ILMN_1801124	NM_032424.1	KIAA1826	KIAA1826	Homo sapiens KIAA1826 (KIAA1826), mRNA.	84437	NA	NA	NA	NA	S	TCTGAGACCAAGGGCTTGCTTGACCTGATGATTTTCCTTCAGCTCTCTGA	NA	chr11:3724-50955	NA	0.929503	8.55408	11.2167	3.89751e-11	3.89751e-11	15.4753
ILMN_1661142	NM_007114.2	TMF1	TMF1	Homo sapiens TATA element modulatory factor 1 (TMF1), mRNA.	7110	NA	NA	NA	NA	S	CGCAAGCCATTTTCTGTTTCTAGCACTCCCACCATGTCACGCTCAAGTTC	NA	chr3:3008-50239	NA	0.883262	8.91078	11.2121	3.93069e-11	3.93069e-11	15.4667
ILMN_1784523	NM_004888.3	ATP6V1G1	ATP6V1G1	Homo sapiens ATPase, H+ transporting, lysosomal 13kDa, V1 subunit G1 (ATP6V1G1), mRNA.	9550	NA	NA	NA	NA	S	ACCTGTGTGAAGCAGCAGCCAGCCTTAAAGTAGTCCATTCTTGCTAATGG	NA	chr9:919-48150	NA	0.804901	13.4779	11.2113	3.93672e-11	3.93672e-11	15.4651
ILMN_1704353	NM_001542.2	IGSF3	IGSF3	Homo sapiens immunoglobulin superfamily, member 3 (IGSF3), transcript variant 1, mRNA.	3321	NA	NA	NA	NA	A	CAGATGGATGGTAATGGTGCCCTCCAGTGGCTGTGAGACCTCATTGCGCA	NA	chr1:6841-54072	NA	-0.8895	11.0976	-11.2026	4.00023e-11	4.00023e-11	15.4489
ILMN_1760147	XM_931826.1	DDX12	DDX12	PREDICTED: Homo sapiens DEAD/H (Asp-Glu-Ala-Asp/His) box polypeptide 12 (CHL1-like helicase homolog, S. cerevisiae), transcript variant 3 (DDX12), mRNA.	440081	NA	NA	NA	NA	I	CAGGGCAGGAACCACGTCTTTACAGTTTGATGTTCCCAGAGCTGACCCAG	NA	chr12:1669-48900	NA	0.832029	7.90651	11.2022	4.00317e-11	4.00317e-11	15.4482
ILMN_1706376	NM_002556.2	OSBP	OSBP	Homo sapiens oxysterol binding protein (OSBP), mRNA.	5007	NA	NA	NA	NA	S	CCCCTTCTCTTCCTTCACCATCTGCACTACATTTCTGGCTGATCCCAATC	NA	chr11:4881-52112	NA	0.789131	10.5177	11.2006	4.01515e-11	4.01515e-11	15.4452
ILMN_1752046	NM_005475.1	SH2B3	SH2B3	Homo sapiens SH2B adaptor protein 3 (SH2B3), mRNA.	10019	NA	NA	NA	NA	S	AAGGCCTTGGACTCTTCCCTGAGGGTTGCCTGAAATTCCTTCATGCTTTC	NA	chr12:5059-52290	NA	0.93973	8.24698	11.2003	4.01732e-11	4.01732e-11	15.4446
ILMN_2347068	NM_017572.2	MKNK2	MKNK2	Homo sapiens MAP kinase interacting serine/threonine kinase 2 (MKNK2), transcript variant 1, mRNA.	2872	NA	NA	NA	NA	A	GGTCAGAACCGTTACTGTGAATGAGTGAAGATCCTGGAGGACCCTGGGCC	NA	chr19:1453-48684	NA	0.946665	10.5761	11.1929	4.07218e-11	4.07218e-11	15.4309
ILMN_1740276	NM_020982.2	CLDN9	CLDN9	Homo sapiens claudin 9 (CLDN9), mRNA.	9080	NA	NA	NA	NA	S	CACCTCCCCAGTAATTGTTTCCTTCCGTTGCCCAGGACACTGGCTGGCCT	NA	chr16:1474-48705	NA	-0.888291	8.98174	-11.1837	4.14234e-11	4.14234e-11	15.4137
ILMN_1724407	NM_006342.1	TACC3	TACC3	Homo sapiens transforming, acidic coiled-coil containing protein 3 (TACC3), mRNA.	10460	NA	NA	NA	NA	S	GGAGCAGAAGACTAAAGAGAACGAGGAGCTGACCAGGATCTGCGACGACC	NA	chr4:2550-49781	NA	-0.772796	9.96554	-11.181	4.16234e-11	4.16234e-11	15.4088
ILMN_1680223	NM_015723.2	PNPLA8	PNPLA8	Homo sapiens patatin-like phospholipase domain containing 8 (PNPLA8), mRNA.	50640	NA	NA	NA	NA	S	GGAGAATCCTGAAAAAGACGGTGCTTCAACCAGCTTGCATAGCACAGAGA	NA	chr7:2868-50099	NA	0.799953	8.65466	11.1746	4.2123e-11	4.2123e-11	15.3967
ILMN_2410038	NM_022074.2	FAM111A	FAM111A	Homo sapiens family with sequence similarity 111, member A (FAM111A), transcript variant 1, mRNA.	63901	NA	NA	NA	NA	A	GTGCCGGTAGTACAGATAACCCCTCATAAAGATGCTTATCTAACCTCCCC	NA	chr11:3375-50606	NA	-0.89203	9.93098	-11.168	4.26344e-11	4.26344e-11	15.3845
ILMN_2184966	NM_014943.3	ZHX2	ZHX2	Homo sapiens zinc fingers and homeoboxes 2 (ZHX2), mRNA.	22882	NA	NA	NA	NA	S	CCCGTCCCACACTGCCCCCCATTTGAGTACACCGCACAAGTCAAACGCTA	NA	chr8:4223-51454	NA	-0.937206	7.9663	-11.1595	4.33151e-11	4.33151e-11	15.3685
ILMN_1780298	NM_201598.1	FAM86A	FAM86A	Homo sapiens family with sequence similarity 86, member A (FAM86A), transcript variant 2, mRNA.	196483	NA	NA	NA	NA	A	GCAGAAACTGTTTCCCTACGAAGAGCACTTGGAGATGGCAATGCTGAATC	NA	chr16:872-48103	NA	-0.860135	9.30854	-11.1587	4.33785e-11	4.33785e-11	15.367
ILMN_2196984	NM_007280.1	OIP5	OIP5	Homo sapiens Opa interacting protein 5 (OIP5), mRNA.	11339	NA	NA	NA	NA	S	GATGCAGAGTCCCATGTGTCCTCTGATCTAAAGTTGCATGGTTGGTCTGA	NA	chr15:1040-48271	NA	-0.758409	10.3357	-11.1572	4.34956e-11	4.34956e-11	15.3643
ILMN_2166524	NM_152523.1	CCNYL1	CCNYL1	Homo sapiens cyclin Y-like 1 (CCNYL1), mRNA.	151195	NA	NA	NA	NA	S	GGAGCAGACAGCAGCGTTGTTAGGTACTGAAGGGTTCTTCCTCCCTACTG	NA	chr2:1657-48888	NA	0.886283	8.92084	11.1444	4.45361e-11	4.45361e-11	15.3404
ILMN_1670218	NM_058219.2	EXOSC6	EXOSC6	Homo sapiens exosome component 6 (EXOSC6), mRNA.	118460	NA	NA	NA	NA	S	TGTGTGTTTTCTGCGGCCCTGGATAATGCTGTAGCATTCAGGGTCGATTG	NA	chr16:1629-48860	NA	-0.762434	10.6913	-11.1394	4.49543e-11	4.49543e-11	15.3309
ILMN_1656196	NM_198256.2	E2F6	E2F6	Homo sapiens E2F transcription factor 6 (E2F6), mRNA.	1876	NA	NA	NA	NA	A	TGTACCTTGCCCTCTCTCCAGCTCTGCTCCCACATTTTCACATACCTAGC	NA	chr2:2100-49331	NA	0.833083	10.8599	11.139	4.49806e-11	4.49806e-11	15.3303
ILMN_1665049	NM_025137.3	SPG11	SPG11	Homo sapiens spastic paraplegia 11 (autosomal recessive) (SPG11), transcript variant 1, mRNA.	80208	NA	NA	NA	NA	S	GAACAATCCCGGTACTGTACCATATCAGTCCTTTGTGGGTAGTAGGTAGC	NA	chr15:7456-54687	NA	-0.859364	8.10448	-11.133	4.54832e-11	4.54832e-11	15.3191
ILMN_3239168	NR_024249.1	LOC645332	LOC645332	Homo sapiens family with sequence similarity 86, member A pseudogene (LOC645332), non-coding RNA.	645332	NA	NA	NA	NA	S	GGCCAAGTCCCACCCATCTGTGGGTAACAAGGGGGTGTTGGTGTTCTTTT	NA	chr11:1695-48926	NA	-0.977386	8.0719	-11.1327	4.55076e-11	4.55076e-11	15.3185
ILMN_3177271	XM_001720509.1	LOC100129585	LOC100129585	PREDICTED: Homo sapiens similar to hCG2011544 (LOC100129585), mRNA.	100129585	NA	NA	NA	NA	A	GAACACCAAGAGGTGGTGGCCGTGGAGGAAGCCGATCTGATAGAGGGGGA	NA	chr:226-47457	NA	-0.811733	10.8546	-11.1315	4.5611e-11	4.5611e-11	15.3162
ILMN_2323491	NM_153719.2	NUP62	NUP62	Homo sapiens nucleoporin 62kDa (NUP62), transcript variant 1, mRNA.	23636	NA	NA	NA	NA	A	GCTAACCACCAAGGCAAAGCAGCACAGTGTGAATAGAACAGAGCGGGATC	NA	chr19:2771-50002	NA	-0.752592	8.74726	-11.1294	4.57917e-11	4.57917e-11	15.3123
ILMN_1757956	NM_032673.2	PCGF1	PCGF1	Homo sapiens polycomb group ring finger 1 (PCGF1), mRNA.	84759	NA	NA	NA	NA	S	GATCACATGACAATGAAGCAGATATGGCTCTCCCGCTGGTTCGGCAAGCC	NA	chr2:711-47942	NA	0.776291	9.99869	11.1278	4.59298e-11	4.59298e-11	15.3092
ILMN_1812934	NM_022105.3	DIDO1	DIDO1	Homo sapiens death inducer-obliterator 1 (DIDO1), transcript variant 1, mRNA.	11083	NA	NA	NA	NA	A	CAATGCAGTAAAGCCAGAAAAGACTGCTGCTCCCTCGCCGTCACTGTTGT	NA	chr20:1859-49090	NA	0.930133	8.67091	11.1219	4.64295e-11	4.64295e-11	15.2983
ILMN_1804679	NM_032188.1	MYST1	MYST1	Homo sapiens MYST histone acetyltransferase 1 (MYST1), transcript variant 1, mRNA.	84148	NA	NA	NA	NA	S	GCCTCAAGTGGGCACCCCCCAAGCACAAGCAAGTCAAGCTCTCCAAGAAG	NA	chr16:1341-48572	NA	-0.813005	8.47878	-11.1213	4.64817e-11	4.64817e-11	15.2971
ILMN_2383913	NM_001006622.1	WDR33	WDR33	Homo sapiens WD repeat domain 33 (WDR33), transcript variant 2, mRNA.	55339	NA	NA	NA	NA	A	GGCAGTCGAACATGAACAACGTCAAGATGTTCCAGGCACATAAGGAGGCG	NA	chr2:746-47977	NA	0.960788	9.75356	11.1179	4.6773e-11	4.6773e-11	15.2908
ILMN_1672660	NM_001025100.1	MBP	MBP	Homo sapiens myelin basic protein (MBP), transcript variant 8, mRNA.	4155	NA	NA	NA	NA	I	CTGCTCACTGTGTCCTTCTGTGGTCTCAGGAGCTGCAGTTGTTGCTGTTG	NA	chr18:4616-51847	NA	-1.01311	7.66259	-11.1129	4.72141e-11	4.72141e-11	15.2813
ILMN_1656386	NM_014822.1	SEC24D	SEC24D	Homo sapiens SEC24 related gene family, member D (S. cerevisiae) (SEC24D), mRNA.	9871	NA	NA	NA	NA	S	CCAGGAAGAGATGGCATTTAGAACTTCAGCTTTGGTGCTCAGGTATAAAG	NA	chr4:3418-50649	NA	0.990941	8.68827	11.1117	4.7313e-11	4.7313e-11	15.2792
ILMN_1673024	NM_013286.3	RBM15B	RBM15B	Homo sapiens RNA binding motif protein 15B (RBM15B), mRNA.	29890	NA	NA	NA	NA	S	CTGCCCCAGCTACAGAGACGGCCGAAATGCTTTCACTCCTTAGCTTTGCC	NA	chr3:6141-53372	NA	-0.796039	7.39102	-11.1055	4.78661e-11	4.78661e-11	15.2674
ILMN_2181363	NM_014671.1	UBE3C	UBE3C	Homo sapiens ubiquitin protein ligase E3C (UBE3C), mRNA.	9690	NA	NA	NA	NA	S	TCTCTTCTATGTCTAGTATTTTACTGTCACTGGAGGCTCTGTGGGCTGTC	NA	chr7:4734-51965	NA	-0.782722	11.2579	-11.103	4.80816e-11	4.80816e-11	15.2629
ILMN_1803988	NM_021960.3	MCL1	MCL1	Homo sapiens myeloid cell leukemia sequence 1 (BCL2-related) (MCL1), transcript variant 1, mRNA.	4170	NA	NA	NA	NA	A	GTGCTGACTGGCTACGTAGTTCGGGCAAATCCTCCAAAAGGGAAAGGGAG	NA	chr1:3686-50917	NA	0.858858	10.4029	11.0971	4.8617e-11	4.8617e-11	15.2517
ILMN_1751097	NM_194071.2	CREB3L2	CREB3L2	Homo sapiens cAMP responsive element binding protein 3-like 2 (CREB3L2), mRNA.	64764	NA	NA	NA	NA	S	AACCAGGGGTTTTAGCTCTGTTCTCTGCTCCCATCCTTCGCTCACCAGCT	NA	chr7:6955-54186	NA	0.838433	10.4386	11.0914	4.9133e-11	4.9133e-11	15.241
ILMN_1782377	NR_002473.2	LOC440354	LOC440354	Homo sapiens PI-3-kinase-related kinase SMG-1 pseudogene (LOC440354), non-coding RNA.	440354	NA	NA	NA	NA	I	ATTTGACCTCAGTGCCCTGACTACAACTGGAAATGCCAAAAACTCGAGTC	NA	chr16:1713-48944	NA	0.926294	9.30248	11.0852	4.97029e-11	4.97029e-11	15.2293
ILMN_1732926	NR_003367.1	PVT1	PVT1	Homo sapiens Pvt1 oncogene (non-protein coding) (PVT1), non-coding RNA.	5820	NA	NA	NA	NA	A	ATGTTGGCGGTCCCTGTGACCTGTGGAGACACGGCCAGATCTGCCCTCCA	NA	chr8:153-47384	NA	0.856495	9.24189	11.0808	5.01071e-11	5.01071e-11	15.2211
ILMN_1790249	NM_012151.3	F8A1	F8A1	Homo sapiens coagulation factor VIII-associated (intronic transcript) 1 (F8A1), mRNA.	8263	NA	NA	NA	NA	S	CTCCGCTGCTTCCACCTAACGCAGCCTCCTGCCTCCGCCTTTGTTTCATA	NA	chrX:1433-48664	NA	-0.823415	9.5105	-11.0671	5.13934e-11	5.13934e-11	15.1955
ILMN_3183620	XR_038006.1	LOC100128326	LOC100128326	PREDICTED: Homo sapiens misc_RNA (LOC100128326), miscRNA.	100128326	NA	NA	NA	NA	A	TCAGCCTCACAGCGGACTCTCCACGCCCAGCTAGCTCTCGCCTCACTACA	NA	chr:4515-51746	NA	0.781364	8.72943	11.0653	5.15714e-11	5.15714e-11	15.192
ILMN_1784436	NM_025251.1	KIAA1688	KIAA1688	Homo sapiens KIAA1688 protein (KIAA1688), mRNA.	80728	NA	NA	NA	NA	S	CCCGACGCATGGACCCGAGAGGCGACGACACGAGTGAATAAAGTGCACAT	NA	chr8:5090-52321	NA	-0.870453	8.85588	-11.0611	5.19747e-11	5.19747e-11	15.1841
ILMN_1784364	NM_181900.2	STARD5	STARD5	Homo sapiens StAR-related lipid transfer (START) domain containing 5 (STARD5), mRNA.	80765	NA	NA	NA	NA	A	AGGCCCTGTTGCCTTTTAAGCATGTACCGCTCCCTCAGTCCTGTGCTGCA	NA	chr15:1135-48366	NA	0.844815	8.40386	11.0535	5.27115e-11	5.27115e-11	15.1699
ILMN_1753111	NM_005746.2	NAMPT	NAMPT	Homo sapiens nicotinamide phosphoribosyltransferase (NAMPT), mRNA.	10135	NA	NA	NA	NA	A	AATCCTGCGGCAGAAGCCGAGTTCAACATCCTCCTGGCCACCGACTCCTA	NA	chr7:312-47543	NA	0.719148	9.15927	11.0519	5.28715e-11	5.28715e-11	15.1668
ILMN_2340052	NM_006312.3	NCOR2	NCOR2	Homo sapiens nuclear receptor co-repressor 2 (NCOR2), transcript variant 1, mRNA.	9612	NA	NA	NA	NA	A	CTGCTGCTGTGCTTTTGATCTCTGCTTACCGTTCAAGAGGCGTGTGCAGG	NA	chr12:8564-55795	NA	-0.876344	11.0198	-11.0506	5.3e-11	5.3e-11	15.1644
ILMN_1798256	NM_003364.2	UPP1	UPP1	Homo sapiens uridine phosphorylase 1 (UPP1), transcript variant 1, mRNA.	7378	NA	NA	NA	NA	A	ATCAAGAAGAAACTGAGCAAGGCCTGAGCGCTGCCCTGCACCTCCGCAGA	NA	chr7:1375-48606	NA	1.0054	8.44142	11.049	5.31587e-11	5.31587e-11	15.1614
ILMN_2405602	NM_080597.2	OSBPL1A	OSBPL1A	Homo sapiens oxysterol binding protein-like 1A (OSBPL1A), transcript variant OSBPL1B, mRNA.	114876	NA	NA	NA	NA	A	CCCTACAATGGAGCACAGGACTGGATTTACTCTGGCAGCTACTGGGACAG	NA	chr18:2947-50178	NA	0.923016	10.0676	11.0308	5.49814e-11	5.49814e-11	15.1272
ILMN_2220184	NM_002056.1	GFPT1	GFPT1	Homo sapiens glutamine-fructose-6-phosphate transaminase 1 (GFPT1), mRNA.	2673	NA	NA	NA	NA	S	GAATGCTGGGTGTTGCATTTCTGGACCCTCCACTTCAATCTGAGAAGACA	NA	chr2:2434-49665	NA	0.852526	9.88326	11.0245	5.56342e-11	5.56342e-11	15.1153
ILMN_1753482	NM_152563.2	FAM86C	FAM86C	Homo sapiens family with sequence similarity 86, member C (FAM86C), transcript variant 2, mRNA.	55199	NA	NA	NA	NA	A	CAGCGCTCCGCCTCCAACTTGACATCATGCTTTCTGGAAACTTCCCCGTG	NA	chr11:1714-48945	NA	-0.785548	7.90747	-11.0243	5.56522e-11	5.56522e-11	15.115
ILMN_1708611	NM_002906.3	RDX	RDX	Homo sapiens radixin (RDX), mRNA.	5962	NA	NA	NA	NA	S	CTGGTTAACCTTGAAGTGACTGTTGTACCATGGTTGTGCACATGCTTCAG	NA	chr11:3904-51135	NA	-0.993348	10.5669	-11.0149	5.66428e-11	5.66428e-11	15.0971
ILMN_2375879	NM_003376.4	VEGFA	VEGFA	Homo sapiens vascular endothelial growth factor A (VEGFA), transcript variant 2, mRNA.	7422	NA	NA	NA	NA	A	CCCTGGCTCCCCAGCACACATTCCTTTGAAATAAGGTTTCAATATACATC	NA	chr6:3172-50403	NA	0.88754	8.2132	11.0096	5.72043e-11	5.72043e-11	15.0871
ILMN_1798288	NM_145279.4	MOBKL2C	MOBKL2C	Homo sapiens MOB1, Mps One Binder kinase activator-like 2C (yeast) (MOBKL2C), transcript variant 1, mRNA.	148932	NA	NA	NA	NA	A	CAGAGGCTGTGGAGCGAGGGTAGTAGGAGCTTTTCCCAGAGTGCTGTGAC	NA	chr1:2617-49848	NA	0.799291	8.0908	10.9959	5.86851e-11	5.86851e-11	15.0613
ILMN_1772241	NM_003129.3	SQLE	SQLE	Homo sapiens squalene epoxidase (SQLE), mRNA.	6713	NA	NA	NA	NA	S	CTTAGAAGCCACTGACAATTCTCATCTGAGGTCCATGCCAGCAAGCTTCC	NA	chr8:2054-49285	NA	0.889677	11.5347	10.9828	6.01387e-11	6.01387e-11	15.0365
ILMN_2151075	NM_017530.1	ZNF821	ZNF821	Homo sapiens zinc finger protein 821 (ZNF821), mRNA.	55565	NA	NA	NA	NA	S	GCTGTGCTTCTAGGACTGTGGGGCCCCTGTGTGGCCCATGAAGTTGTGAA	NA	chr16:1748-48979	NA	0.773796	8.55294	10.9648	6.219e-11	6.219e-11	15.0026
ILMN_1668012	NM_014251.1	SLC25A13	SLC25A13	Homo sapiens solute carrier family 25, member 13 (citrin) (SLC25A13), mRNA.	10165	NA	NA	NA	NA	S	TTACTGTACAGACAGAAAAAACTGAGATGTAGCCCCTCTCCTGGAAGTGC	NA	chr7:2818-50049	NA	-0.771462	9.80957	-10.959	6.28693e-11	6.28693e-11	14.9916
ILMN_1759495	NM_020750.1	XPO5	XPO5	Homo sapiens exportin 5 (XPO5), mRNA.	57510	NA	NA	NA	NA	S	TGCGGGCCACAGGCAGGGTCAGATTGAGAAGAAGCAAAGCTGGGGAAGCA	NA	chr6:4882-52113	NA	-0.725558	9.10197	-10.9529	6.35838e-11	6.35838e-11	14.9802
ILMN_1772719	NM_007266.2	GPN1	GPN1	Homo sapiens GPN-loop GTPase 1 (GPN1), mRNA.	11321	NA	NA	NA	NA	S	GCCTCTACTCCCCCAGCTTCTTGCTCTTGACCCTGCACTGTAAGTTGCCC	NA	chr2:1533-48764	NA	0.748012	11.3364	10.9413	6.49897e-11	6.49897e-11	14.958
ILMN_1679640	NM_005087.2	FXR1	FXR1	Homo sapiens fragile X mental retardation, autosomal homolog 1 (FXR1), transcript variant 1, mRNA.	8087	NA	NA	NA	NA	A	TCTGCAGGGACACTGGGCGATACTTGGCAGTGACTGTTCTACCTTGAGGC	NA	chr3:2437-49668	NA	0.912001	11.3062	10.9355	6.56889e-11	6.56889e-11	14.9472
ILMN_2141790	NM_006389.2	HYOU1	HYOU1	Homo sapiens hypoxia up-regulated 1 (HYOU1), mRNA.	10525	NA	NA	NA	NA	S	AGGGTCAGGGCTGGCCTTCCTCTGTGCATCACTCTGCTAGGTTGGGGGCC	NA	chr11:4190-51421	NA	0.857332	9.11047	10.9352	6.57342e-11	6.57342e-11	14.9465
ILMN_1682206	NM_024523.5	GCC1	GCC1	Homo sapiens GRIP and coiled-coil domain containing 1 (GCC1), mRNA.	79571	NA	NA	NA	NA	S	GGGAGGCTGGGTGACCTGGATTATCTACAGTGAGCAGACTTAAATGGAAC	NA	chr7:4034-51265	NA	0.881399	10.0201	10.9154	6.82171e-11	6.82171e-11	14.909
ILMN_1740165	NM_017970.2	C14orf102	C14ORF102	Homo sapiens chromosome 14 open reading frame 102 (C14orf102), transcript variant 1, mRNA.	55051	NA	NA	NA	NA	I	GAAGCAGCTCCAGCCCATGTTTCTGAAGGGTTACCGCTGACAAGGAGTCA	NA	chr14:161-47392	NA	0.785733	9.72155	10.9086	6.90869e-11	6.90869e-11	14.8962
ILMN_1784655	NM_138463.2	TLCD1	TLCD1	Homo sapiens TLC domain containing 1 (TLCD1), mRNA.	116238	NA	NA	NA	NA	S	ATCTACTTTTCCCGCCTCCTCCGCTCTGACTTCTGCCCTGAGCATGTCCC	NA	chr17:769-48000	NA	-0.80767	8.29574	-10.8747	7.36391e-11	7.36391e-11	14.8316
ILMN_3301824	NM_001127394.2	TSEN15	TSEN15	Homo sapiens tRNA splicing endonuclease 15 homolog (S. cerevisiae) (TSEN15), transcript variant 2, mRNA.	116461	NA	NA	NA	NA	M	GGGACCAGAGACATGTTACCTACAAGAGTTCTGGGCTATCCTTTTCATTC	NA	chr1:1067-48298	NA	0.740618	9.31947	10.8746	7.36409e-11	7.36409e-11	14.8316
ILMN_1733045	NM_004914.2	RAB36	RAB36	Homo sapiens RAB36, member RAS oncogene family (RAB36), mRNA.	9609	NA	NA	NA	NA	S	GTTTGCTGGGCATAAGCTTCACAGGACGGGAGAACCTGCCCATGGTGGAC	NA	chr22:3609-50840	NA	-0.782415	7.1657	-10.8731	7.38535e-11	7.38535e-11	14.8287
ILMN_1660635	NM_016027.1	LACTB2	LACTB2	Homo sapiens lactamase, beta 2 (LACTB2), mRNA.	51110	NA	NA	NA	NA	S	CACAGATTTCTATGCACCTTTACTCTTTCCTCAACCCTTGTCTCTATCTG	NA	chr8:1285-48516	NA	-0.751741	8.32562	-10.8684	7.45095e-11	7.45095e-11	14.8197
ILMN_2360415	NM_183079.2	PRNP	PRNP	Homo sapiens prion protein (PRNP), transcript variant 2, mRNA.	5621	NA	NA	NA	NA	A	CAGCCCGCTGGAGCATGAGCTCTGTGTGTACCGAGAACTGGGGTGATGTT	NA	chr20:1665-48896	NA	0.940952	10.3279	10.8652	7.4958e-11	7.4958e-11	14.8137
ILMN_1706015	NM_153690.4	FAM43A	FAM43A	Homo sapiens family with sequence similarity 43, member A (FAM43A), mRNA.	131583	NA	NA	NA	NA	S	GTAGCACTGTTCTGGTTCTGTTTGCACGCCAGTGGGGAGAGAATAAAGAG	NA	chr3:3081-50312	NA	0.812717	8.74828	10.8652	7.49582e-11	7.49582e-11	14.8137
ILMN_1716988	NM_014322.2	OPN3	OPN3	Homo sapiens opsin 3 (OPN3), mRNA.	23596	NA	NA	NA	NA	A	CACCTTCCTGGTCTGTTGGATGCCTTATATCGTGATCTGCTTCTTGGTGG	NA	chr1:931-48162	NA	-0.862242	8.5071	-10.8629	7.52881e-11	7.52881e-11	14.8092
ILMN_2069060	NM_144770.2	RBM11	RBM11	Homo sapiens RNA binding motif protein 11 (RBM11), mRNA.	54033	NA	NA	NA	NA	S	CTCTTTCAGAAGATGCAGTGGCATGTGTATAATCCAGTGCTGCAGCTTCC	NA	chr21:457-47688	NA	0.883512	8.0453	10.856	7.62642e-11	7.62642e-11	14.7962
ILMN_1717056	NM_001093771.1	TXNRD1	TXNRD1	Homo sapiens thioredoxin reductase 1 (TXNRD1), transcript variant 5, mRNA.	7296	NA	NA	NA	NA	A	AGGGAACCCATGCATCTGCCTGGCATTTAGGCAGCAGAGCCCCTGACCGT	NA	chr12:3392-50623	NA	0.926094	11.0757	10.851	7.69895e-11	7.69895e-11	14.7866
ILMN_1755134	NM_002154.3	HSPA4	HSPA4	Homo sapiens heat shock 70kDa protein 4 (HSPA4), mRNA.	3308	NA	NA	NA	NA	A	CCCTCTTTGTGAGGGCTGGAGCATGGCACGGCATGGATTAACACGGCAGA	NA	chr5:3245-50476	NA	0.809943	8.57788	10.8493	7.72424e-11	7.72424e-11	14.7833
ILMN_1738704	NM_003449.3	TRIM26	TRIM26	Homo sapiens tripartite motif-containing 26 (TRIM26), mRNA.	7726	NA	NA	NA	NA	S	TGATCTCCCAGTCTTGTCCTTACCCATTCCAAGTGCTCTGCCAGCCCCTG	NA	chr6:3172-50403	NA	0.817981	9.85947	10.8399	7.86198e-11	7.86198e-11	14.7654
ILMN_1768110	NM_133646.2	ZAK	ZAK	Homo sapiens sterile alpha motif and leucine zipper containing kinase AZK (ZAK), transcript variant 2, mRNA.	51776	NA	NA	NA	NA	I	CTCCACCTTTGTTTGCACTCTGTTGCCTGTGAGGAGCTTTCTGGCATGTG	NA	chr2:6650-53881	NA	-0.8122	10.2072	-10.8398	7.86266e-11	7.86266e-11	14.7653
ILMN_1657679	NM_006113.4	VAV3	VAV3	Homo sapiens vav 3 guanine nucleotide exchange factor (VAV3), transcript variant 1, mRNA.	10451	NA	NA	NA	NA	S	GTTGCATTTCATGGGCCTGGGGGTTTCCTAGCAGAGGATATTGGAGCCCC	NA	chr1:4490-51721	NA	-0.884603	8.31569	-10.834	7.94944e-11	7.94944e-11	14.7542
ILMN_1704305	NM_016101.3	NIP7	NIP7	Homo sapiens nuclear import 7 homolog (S. cerevisiae) (NIP7), mRNA.	51388	NA	NA	NA	NA	S	CAGAGGCCACGACATAAAAATTCAGTCCCTTTGTCCTTCCCCGTGCCTCC	NA	chr16:1959-49190	NA	-0.754788	10.9293	-10.8288	8.02732e-11	8.02732e-11	14.7443
ILMN_1746517	NM_003937.2	KYNU	KYNU	Homo sapiens kynureninase (L-kynurenine hydrolase) (KYNU), transcript variant 1, mRNA.	8942	NA	NA	NA	NA	I	AGAGGAGTGGTTTGTGACAAGCGGAATCCAAATGGCATTCGAGTGGCTCC	NA	chr2:1391-48622	NA	-0.914483	11.056	-10.8278	8.04239e-11	8.04239e-11	14.7424
ILMN_2340565	NM_001001486.1	ATP2C1	ATP2C1	Homo sapiens ATPase, Ca++ transporting, type 2C, member 1 (ATP2C1), transcript variant 4, mRNA.	27032	NA	NA	NA	NA	A	AGGCTGCAGACATTGGAGTTGCGATGGGCCAGACTGGTACAGATGTTTGC	NA	chr3:2138-49369	NA	0.752346	9.89674	10.8223	8.12625e-11	8.12625e-11	14.7319
ILMN_3243366	NM_207362.2	C2orf55	C2ORF55	Homo sapiens chromosome 2 open reading frame 55 (C2orf55), mRNA.	343990	NA	NA	NA	NA	S	TTTTCCTAAAGACAGCCACTCTGAGAAGGAGATGAAGGAACACGGCAGGG	NA	chr2:3707-50938	NA	-0.834221	7.51198	-10.819	8.17778e-11	8.17778e-11	14.7255
ILMN_1754727	NM_001004051.1	GPRASP2	GPRASP2	Homo sapiens G protein-coupled receptor associated sorting protein 2 (GPRASP2), transcript variant 1, mRNA.	114928	NA	NA	NA	NA	A	ACCACCTGCCGCTGATCAGCCTTATGTTCCCAAAGAGCCCTGAGTAGTGC	NA	chrX:3234-50465	NA	0.777222	8.74599	10.8107	8.30597e-11	8.30597e-11	14.7098
ILMN_1741475	NM_145030.1	C7orf47	C7ORF47	Homo sapiens chromosome 7 open reading frame 47 (C7orf47), mRNA.	221908	NA	NA	NA	NA	S	TTATGAATCTCCACACCTGACCCTGGACGGTCTGCCCCCTCTCCGACTTC	NA	chr7:742-47973	NA	-0.810276	9.87003	-10.8107	8.30643e-11	8.30643e-11	14.7097
ILMN_1696956	NM_006465.2	ARID3B	ARID3B	Homo sapiens AT rich interactive domain 3B (BRIGHT-like) (ARID3B), mRNA.	10620	NA	NA	NA	NA	S	AAGGTGCCATCAGCCAGGGCAGCTCTGTCCCCTCCTGCTCTCCATCTTAT	NA	chr15:4029-51260	NA	0.710425	8.49723	10.7929	8.59123e-11	8.59123e-11	14.6756
ILMN_2222317	NM_007034.3	DNAJB4	DNAJB4	Homo sapiens DnaJ (Hsp40) homolog, subfamily B, member 4 (DNAJB4), mRNA.	11080	NA	NA	NA	NA	S	GTAATGGCAATTTCTCTCCTGTGGAAATCCCAATTGCTTGAATTACTGAT	NA	chr1:1779-49010	NA	0.971846	7.94021	10.792	8.60513e-11	8.60513e-11	14.674
ILMN_2323007	NM_021810.3	CDH26	CDH26	Homo sapiens cadherin-like 26 (CDH26), transcript variant b, mRNA.	60437	NA	NA	NA	NA	A	TATAACCCATAGATTACCCAGCCACTTGGGAACAGCAGGTAATACTGAAG	NA	chr20:1000-48231	NA	-0.956128	9.60382	-10.7898	8.64098e-11	8.64098e-11	14.6698
ILMN_2059549	NM_003177.3	SYK	SYK	Homo sapiens spleen tyrosine kinase (SYK), mRNA.	6850	NA	NA	NA	NA	S	CCCGGGAGAAAAGACGGATGGCAGGATCCAAGGGGCTAGCTGGATTTGTT	NA	chr9:2241-49472	NA	-1.09886	8.47645	-10.7851	8.71725e-11	8.71725e-11	14.6609
ILMN_2311796	NM_152829.1	TES	TES	Homo sapiens testis derived transcript (3 LIM domains) (TES), transcript variant 2, mRNA.	26136	NA	NA	NA	NA	A	GTGGGAGCCACCATGCCTGACCCACACACTTTTTACTTGTATAGATGATT	NA	chr7:2193-49424	NA	0.976813	7.91829	10.7758	8.87342e-11	8.87342e-11	14.6429
ILMN_1664826	NM_203301.1	FBXO33	FBXO33	Homo sapiens F-box protein 33 (FBXO33), mRNA.	254170	NA	NA	NA	NA	S	CCTTTTGACAGGTGTGCACTGTTTTGTCTCCAGTGAGCACATACCATGCG	NA	chr14:3422-50653	NA	0.70452	10.386	10.7684	8.99732e-11	8.99732e-11	14.6289
ILMN_1781752	NM_015226.1	CLEC16A	CLEC16A	Homo sapiens C-type lectin domain family 16, member A (CLEC16A), mRNA.	23274	NA	NA	NA	NA	S	GCCCTGCCAGACGCGCTAGATTCCTCTAAGGTCTCTGAGATGCACCGTTT	NA	chr16:6408-53639	NA	-0.904004	8.48736	-10.7652	9.05248e-11	9.05248e-11	14.6227
ILMN_1652331	NM_018992.2	KCTD5	KCTD5	Homo sapiens potassium channel tetramerisation domain containing 5 (KCTD5), mRNA.	54442	NA	NA	NA	NA	A	TGAAACAGGCGCCTATTTAATCGACAGAGACCCCACCTACTTTGGGCCTG	NA	chr16:307-47538	NA	0.877075	9.77962	10.7648	9.06003e-11	9.06003e-11	14.6218
ILMN_1683950	NM_152244.1	SNX11	SNX11	Homo sapiens sorting nexin 11 (SNX11), transcript variant 1, mRNA.	29916	NA	NA	NA	NA	A	CTCCCTCCTCTGGCTATCCTACCCTGTCTGTGGGCTCTTTTACTACCAGC	NA	chr17:2280-49511	NA	0.725806	10.0861	10.7642	9.0691e-11	9.0691e-11	14.6208
ILMN_2080751	NM_014913.2	ADNP2	ADNP2	Homo sapiens ADNP homeobox 2 (ADNP2), mRNA.	22850	NA	NA	NA	NA	S	TAAAGCACCAGAACCAGTCATGGAGACCAGCCAGTTTAGATGGTAAGTCA	NA	chr18:5052-52283	NA	0.832565	9.95804	10.761	9.12498e-11	9.12498e-11	14.6146
ILMN_2315964	NM_001032291.1	PSRC1	PSRC1	Homo sapiens proline/serine-rich coiled-coil 1 (PSRC1), transcript variant 3, mRNA.	84722	NA	NA	NA	NA	A	TCTCTGGGTTGAAAGAAGATTAGGGGAAAAGAGGTCACCTTCCAGCAGTG	NA	chr1:1323-48554	NA	-0.890273	7.96722	-10.7597	9.14676e-11	9.14676e-11	14.6122
ILMN_2408543	NM_002659.2	PLAUR	PLAUR	Homo sapiens plasminogen activator, urokinase receptor (PLAUR), transcript variant 1, mRNA.	5329	NA	NA	NA	NA	A	AGTGCCGCAGCCCTGAAGAACAGTGCCTGGATGTGGTGACCCACTGGATC	NA	chr19:637-47868	NA	0.806228	7.70512	10.7522	9.27859e-11	9.27859e-11	14.5977
ILMN_1726666	NM_002084.3	GPX3	GPX3	Homo sapiens glutathione peroxidase 3 (plasma) (GPX3), mRNA.	2878	NA	NA	NA	NA	S	CTTCGGAGGACGTGCCCTCACCCCTCACTGGTCCACTGGCTTGAGACTCA	NA	chr5:1674-48905	NA	1.01632	9.33777	10.7355	9.57561e-11	9.57561e-11	14.5658
ILMN_1687107	NM_018124.3	RFWD3	RFWD3	Homo sapiens ring finger and WD repeat domain 3 (RFWD3), mRNA.	55159	NA	NA	NA	NA	S	GTCTTCTGGGCTCCACCAGTCTCTGCCCCACCATATTCCTTTGTCACTAC	NA	chr16:4724-51955	NA	-0.900819	9.97197	-10.735	9.58552e-11	9.58552e-11	14.5648
ILMN_1695658	NM_005733.1	KIF20A	KIF20A	Homo sapiens kinesin family member 20A (KIF20A), mRNA.	10112	NA	NA	NA	NA	S	GATCCTACGCTCACGGCGTTCCCCTTTACTCAAATCTGGGCCTTTTGGCA	NA	chr5:2640-49871	NA	-0.914674	10.2989	-10.7061	1.01254e-10	1.01254e-10	14.5093
ILMN_1786125	NM_001237.2	CCNA2	CCNA2	Homo sapiens cyclin A2 (CCNA2), mRNA.	890	NA	NA	NA	NA	S	CCTTGTCTCATGGACCTTCACCAGACCTACCTCAAAGCACCACAGCATGC	NA	chr4:1273-48504	NA	-0.850674	11.0549	-10.7057	1.01337e-10	1.01337e-10	14.5085
ILMN_3248764	NR_021487.1	KIAA1908	KIAA1908	Homo sapiens KIAA1908 protein (KIAA1908), non-coding RNA.	114796	NA	NA	NA	NA	S	CAGGGCTCCCAGAGCTACTGTCCCAAGAGATAGAAGGTGGAAACTGCCAG	NA	chr:3423-50654	NA	-0.980318	7.7465	-10.7042	1.01629e-10	1.01629e-10	14.5056
ILMN_3196690	XR_041215.1	C22orf27	C22ORF27	PREDICTED: Homo sapiens misc_RNA (C22orf27), miscRNA.	150291	NA	NA	NA	NA	A	GATGGCACTGGACTCGCCGTTATCTTGAGGAGCCAGGAGCTGAAATGGCT	NA	chr22:1398-48629	NA	-0.862983	8.28809	-10.7042	1.01633e-10	1.01633e-10	14.5055
ILMN_1685567	NM_014305.2	TGDS	TGDS	Homo sapiens TDP-glucose 4,6-dehydratase (TGDS), mRNA.	23483	NA	NA	NA	NA	S	CCTGATTCGGACAACCATGAGGGGTAGTGGTGCTAGGGAGAAGGCAACCT	NA	chr13:1455-48686	NA	0.838322	8.99957	10.6971	1.03008e-10	1.03008e-10	14.4919
ILMN_3283680	XR_018747.2	LOC345041	LOC345041	PREDICTED: Homo sapiens misc_RNA (LOC345041), miscRNA.	345041	NA	NA	NA	NA	M	GGATGGAATGGGAGGTGGTATGGGAGGTGGTATGTTCTAACTCCTAGAAG	NA	chr:1683-48914	NA	0.734527	13.6252	10.6924	1.03927e-10	1.03927e-10	14.4829
ILMN_1773407	NM_014117.2	C16orf72	C16ORF72	Homo sapiens chromosome 16 open reading frame 72 (C16orf72), mRNA.	29035	NA	NA	NA	NA	S	ACGTCATAGCTCCTTAGTTCTGCTCCTGTCGCCCTAACTTGGCATGGGCA	NA	chr16:3734-50965	NA	0.924718	9.74869	10.6859	1.05228e-10	1.05228e-10	14.4703
ILMN_1803559	XR_015133.1	FLJ39632	FLJ39632	PREDICTED: Homo sapiens misc_RNA (FLJ39632), miscRNA.	642477	NA	NA	NA	NA	S	GGAGCAGCCACTGCAAATGCTGCGCTGACCCCAAATGCTGTGTCCTTTAA	NA	chr14:3905-51136	NA	-0.869098	8.4334	-10.685	1.05405e-10	1.05405e-10	14.4686
ILMN_1657550	NM_002461.1	MVD	MVD	Homo sapiens mevalonate (diphospho) decarboxylase (MVD), mRNA.	4597	NA	NA	NA	NA	S	AGGGCTGAAGGGCTTTCTCACCCCAGCTCTGGCTATGCCCAGTTCTCTGA	NA	chr16:1488-48719	NA	0.951459	9.68374	10.6807	1.06269e-10	1.06269e-10	14.4604
ILMN_1750079	NM_033224.3	PURB	PURB	Homo sapiens purine-rich element binding protein B (PURB), mRNA.	5814	NA	NA	NA	NA	S	GCAGAGTCCAGACGGGCTGTTGATCTCACTGCCTGTAGGTTGAAGCTCAG	NA	chr7:8749-55980	NA	-0.816087	10.4874	-10.6696	1.0853e-10	1.0853e-10	14.4391
ILMN_1743340	NM_130468.2	CHST14	CHST14	Homo sapiens carbohydrate (N-acetylgalactosamine 4-0) sulfotransferase 14 (CHST14), mRNA.	113189	NA	NA	NA	NA	S	AGCTCTGCAGGCACCCAAAGACCCTCTGTGCCCAGCCTCTTCCTTGAGTT	NA	chr15:1910-49141	NA	-0.806672	7.87972	-10.6652	1.09452e-10	1.09452e-10	14.4305
ILMN_1749410	NM_003628.3	PKP4	PKP4	Homo sapiens plakophilin 4 (PKP4), transcript variant 1, mRNA.	8502	NA	NA	NA	NA	A	CCACACATAGTGTACTTTGGAAGCACAACGTCCAGGCTGGTACCGCAGCG	NA	chr2:4448-51679	NA	-0.745453	10.0059	-10.6636	1.09773e-10	1.09773e-10	14.4275
ILMN_1748844	NM_173515.2	CNKSR3	CNKSR3	Homo sapiens CNKSR family member 3 (CNKSR3), mRNA.	154043	NA	NA	NA	NA	S	TGCATTTTGACCTGTTCAGTGTCTGTCTTCCAGCACGGTGTGTACACTTC	NA	chr6:2972-50203	NA	0.737866	8.89025	10.6404	1.14736e-10	1.14736e-10	14.3828
ILMN_2393450	NM_022489.2	C14orf173	C14ORF173	Homo sapiens chromosome 14 open reading frame 173 (C14orf173), transcript variant 2, mRNA.	64423	NA	NA	NA	NA	A	TGTGCCCTGAGGCTGGCGGCTGGATGCGTGGCCAATAAAAAGCAGACCTA	NA	chr14:2949-50180	NA	-0.69816	11.3402	-10.6368	1.15535e-10	1.15535e-10	14.3758
ILMN_1718830	NM_024611.4	NARG2	NARG2	Homo sapiens NMDA receptor regulated 2 (NARG2), transcript variant 1, mRNA.	79664	NA	NA	NA	NA	I	TGCCTCAGCAAGTTCTGTAGAAAATGAGCCGGCAGTTAGTTCAGCAACTC	NA	chr15:403-47634	NA	0.766865	8.57167	10.6349	1.15945e-10	1.15945e-10	14.3722
ILMN_1737314	NM_001706.2	BCL6	BCL6	Homo sapiens B-cell CLL/lymphoma 6 (zinc finger protein 51) (BCL6), transcript variant 1, mRNA.	604	NA	NA	NA	NA	A	ATGGGCGAGCGTGCACCATCCCTTTTTGAAGTGTAGGCAGACACAGGGAC	NA	chr3:3306-50537	NA	0.724086	8.3182	10.6225	1.18726e-10	1.18726e-10	14.3482
ILMN_1695706	NM_005324.3	H3F3B	H3F3B	Homo sapiens H3 histone, family 3B (H3.3B) (H3F3B), mRNA.	3021	NA	NA	NA	NA	S	GAGCACTCAACCCAGAAGGCGAAGATAGCTTTTGGTTGTAGGCGGCTTCC	NA	chr17:2533-49764	NA	0.748953	11.1944	10.6193	1.19462e-10	1.19462e-10	14.3419
ILMN_1709044	NM_021809.5	TGIF2	TGIF2	Homo sapiens TGFB-induced factor homeobox 2 (TGIF2), mRNA.	60436	NA	NA	NA	NA	S	GTGCACTGAGCAATGGAGGGTGGTGAGGGAGCCATGCTGCTGAATTCTGG	NA	chr20:3174-50405	NA	-0.942838	8.91267	-10.6121	1.21111e-10	1.21111e-10	14.328
ILMN_1798543	NM_004226.2	STK17B	STK17B	Homo sapiens serine/threonine kinase 17b (STK17B), mRNA.	9262	NA	NA	NA	NA	S	GACCAACAGCAGAGATATGCCTTTCTCATTCTTGGCTACAGCAGTGGGAC	NA	chr2:1105-48336	NA	0.962751	9.03048	10.5962	1.24862e-10	1.24862e-10	14.2972
ILMN_1809813	NM_002632.4	PGF	PGF	Homo sapiens placental growth factor (PGF), mRNA.	5228	NA	NA	NA	NA	S	TAAGAGACACATACAGAGTGGGCCCCGGGCTGGAGAAAGAGCTGCCTGGA	NA	chr14:1503-48734	NA	0.827872	7.83243	10.5958	1.24955e-10	1.24955e-10	14.2964
ILMN_2132809	NM_014629.2	ARHGEF10	ARHGEF10	Homo sapiens Rho guanine nucleotide exchange factor (GEF) 10 (ARHGEF10), mRNA.	9639	NA	NA	NA	NA	S	GTGAGCGCCATCCTGCTGAACGTGTATTTCAGTGTTTCACTTACTGGACG	NA	chr8:5333-52564	NA	-0.968961	8.01102	-10.5941	1.25358e-10	1.25358e-10	14.2932
ILMN_3238859	NM_198841.2	FAM120AOS	FAM120AOS	Homo sapiens family with sequence similarity 120A opposite strand (FAM120AOS), mRNA.	158293	NA	NA	NA	NA	S	GCAGGGTGGGCAGTGAGAGCTGCTATGGAATCAATGGACAAACTGACAGG	NA	chr9:2579-49810	NA	-0.798237	11.2369	-10.5864	1.27203e-10	1.27203e-10	14.2783
ILMN_1758613	NM_016339.2	RAPGEFL1	RAPGEFL1	Homo sapiens Rap guanine nucleotide exchange factor (GEF)-like 1 (RAPGEFL1), mRNA.	51195	NA	NA	NA	NA	S	CCCAGCCCCCTCCCGTTGCCCTGCAGCTTTAACAGAGTGAACCATGTGTA	NA	chr17:3223-50454	NA	-0.8881	8.64799	-10.585	1.27564e-10	1.27564e-10	14.2755
ILMN_1804642	NM_014311.1	SMUG1	SMUG1	Homo sapiens single-strand-selective monofunctional uracil-DNA glycosylase 1 (SMUG1), mRNA.	23583	NA	NA	NA	NA	S	GGGAGGCTGCAGCTGGATCAGAGGAAAAATCCAGTGTGACAGAGTGCAAG	NA	chr12:1438-48669	NA	-0.695287	10.3123	-10.5812	1.28487e-10	1.28487e-10	14.2682
ILMN_2081883	NM_153208.1	IQCK	IQCK	Homo sapiens IQ motif containing K (IQCK), mRNA.	124152	NA	NA	NA	NA	S	CCGACCCTCAAGGCAGATCCGAAAGCCTAGTAGTTAGTTGCACTGGGTTG	NA	chr16:2237-49468	NA	-0.695925	8.73385	-10.5793	1.28959e-10	1.28959e-10	14.2645
ILMN_1812474	NM_001007565.1	TFG	TFG	Homo sapiens TRK-fused gene (TFG), transcript variant 2, mRNA.	10342	NA	NA	NA	NA	A	ATGCGCGTAACCGTCCTCCCTTTGGTCAGGGCTATACCCAACCTGGACCT	NA	chr3:1301-48532	NA	0.762786	11.9266	10.5777	1.29355e-10	1.29355e-10	14.2614
ILMN_1731720	NM_030815.2	PDRG1	PDRG1	Homo sapiens p53 and DNA-damage regulated 1 (PDRG1), mRNA.	81572	NA	NA	NA	NA	S	GGGGCAGGCACACACACCTCCCGCCAGCTCCAATTTTGCACTTTTTCCCT	NA	chr20:1039-48270	NA	0.778416	10.003	10.5603	1.33746e-10	1.33746e-10	14.2276
ILMN_2060770	NM_030665.3	RAI1	RAI1	Homo sapiens retinoic acid induced 1 (RAI1), mRNA.	10743	NA	NA	NA	NA	S	GCCCAGGGCCGCCCTAGCAACTTCCTGTACATATGACTGTAAAATGGTAA	NA	chr17:7361-54592	NA	-0.874236	9.05373	-10.5571	1.34561e-10	1.34561e-10	14.2214
ILMN_1815705	NM_020347.2	LZTFL1	LZTFL1	Homo sapiens leucine zipper transcription factor-like 1 (LZTFL1), mRNA.	54585	NA	NA	NA	NA	S	GGTGGTTTGAGCCTTGATTAGACTTTTGATGTGCTAAGCCAGACAGGCAG	NA	chr3:3123-50354	NA	0.743525	7.28428	10.5536	1.35472e-10	1.35472e-10	14.2146
ILMN_3274914	XR_038906.1	LOC648927	LOC648927	PREDICTED: Homo sapiens misc_RNA (LOC648927), miscRNA.	648927	NA	NA	NA	NA	M	CACCTGTGGGCAGTGGGCAGTGTCTTGGTGAAAGGGAGCGGATACTACTT	NA	chrX:1717-48948	NA	0.7732	9.2882	10.5495	1.3653e-10	1.3653e-10	14.2067
ILMN_1811650	NM_017803.3	DUS2L	DUS2L	Homo sapiens dihydrouridine synthase 2-like, SMM1 homolog (S. cerevisiae) (DUS2L), mRNA.	54920	NA	NA	NA	NA	S	GGTGGTAACTCCCCAACCTGACATTGGTACTGTGCAATAAAGACACCCCC	NA	chr16:1869-49100	NA	-0.793938	8.81118	-10.5475	1.37067e-10	1.37067e-10	14.2027
ILMN_1804494	NM_022480.2	KLHL25	KLHL25	Homo sapiens kelch-like 25 (Drosophila) (KLHL25), mRNA.	64410	NA	NA	NA	NA	S	TGGGCAGGGTGTCCAAACTTGGGGCTTCCCAGGCACCTGCAGTGTGAACA	NA	chr15:3104-50335	NA	1.05959	8.04385	10.5461	1.37427e-10	1.37427e-10	14.2001
ILMN_3244483	XR_038970.1	LOC100134571	LOC100134571	PREDICTED: Homo sapiens misc_RNA (LOC100134571), miscRNA.	100134571	NA	NA	NA	NA	S	AGTATGTAGCCCTGCATTTCCTGGGCCTGTGGCTGGTACTGCTGCTCTGG	NA	chr7:379-47610	NA	0.707002	7.88849	10.5448	1.37773e-10	1.37773e-10	14.1975
ILMN_2263718	NM_003971.3	SPAG9	SPAG9	Homo sapiens sperm associated antigen 9 (SPAG9), mRNA.	9043	NA	NA	NA	NA	I	GCCACAGTCTAATGTCATTCACTTCATTTGATGGGGTCACTTGTTAGCTG	NA	chr17:4296-51527	NA	0.747847	9.74825	10.5402	1.38983e-10	1.38983e-10	14.1887
ILMN_1689059	NM_024620.3	ZNF329	ZNF329	Homo sapiens zinc finger protein 329 (ZNF329), mRNA.	79673	NA	NA	NA	NA	S	CCCCACCACTACCTCCATGGTTGTTCATTTAGGATGCTTCTAATTCAGCC	NA	chr19:3186-50417	NA	0.797028	9.36301	10.5397	1.39118e-10	1.39118e-10	14.1877
ILMN_2228809	NM_012479.2	YWHAG	YWHAG	Homo sapiens tyrosine 3-monooxygenase/tryptophan 5-monooxygenase activation protein, gamma polypeptide (YWHAG), mRNA.	7532	NA	NA	NA	NA	S	CCAGCTCCGTGTTTCTCTAAGGAATTATTTCACACACGGACCATCTTTAG	NA	chr7:3602-50833	NA	0.808728	11.5145	10.5353	1.40295e-10	1.40295e-10	14.1792
ILMN_2096116	NM_003299.1	HSP90B1	HSP90B1	Homo sapiens heat shock protein 90kDa beta (Grp94), member 1 (HSP90B1), mRNA.	7184	NA	NA	NA	NA	S	CCCCTTCTCCCCTGCACTGTAAAATGTGGGATTATGGGTCACAGGAAAAA	NA	chr12:2612-49843	NA	0.684955	13.0165	10.5291	1.41977e-10	1.41977e-10	14.1671
ILMN_2161330	NM_012391.1	SPDEF	SPDEF	Homo sapiens SAM pointed domain containing ets transcription factor (SPDEF), mRNA.	25803	NA	NA	NA	NA	S	GCAGAGCCTACAGAAGGGCAGTGACTCGACAAAGGCCACAGGCAGTCCAG	NA	chr6:1713-48944	NA	-0.843959	10.7989	-10.5267	1.42652e-10	1.42652e-10	14.1623
ILMN_2376667	NM_133635.4	POFUT2	POFUT2	Homo sapiens protein O-fucosyltransferase 2 (POFUT2), transcript variant 3, mRNA.	23275	NA	NA	NA	NA	A	GAGAGAGGACAGTTAGGAGGGACAGACAGCTCTTCCTTTCGGAGCCTGGC	NA	chr21:2567-49798	NA	0.732913	9.36177	10.5253	1.43016e-10	1.43016e-10	14.1597
ILMN_1671933	NM_015127.3	CLCC1	CLCC1	Homo sapiens chloride channel CLIC-like 1 (CLCC1), transcript variant 2, mRNA.	23155	NA	NA	NA	NA	S	CTTCTCTGGACATGCGCGTTTGAGGGTGGAGGGGTCCTGTAAGGTGCTTC	NA	chr1:4095-51326	NA	-0.823887	10.0105	-10.5252	1.43055e-10	1.43055e-10	14.1594
ILMN_3199609	XR_039228.1	LOC400013	LOC400013	PREDICTED: Homo sapiens misc_RNA (LOC400013), miscRNA.	400013	NA	NA	NA	NA	A	CCTAATACACTGGCAGTTAATGCTGCCCAGGACTCCACAGATCTGGTCAC	NA	chr:1321-48552	NA	0.763886	11.2439	10.5165	1.45455e-10	1.45455e-10	14.1426
ILMN_1789001	NM_178148.1	SLC35B2	SLC35B2	Homo sapiens solute carrier family 35, member B2 (SLC35B2), mRNA.	347734	NA	NA	NA	NA	S	GTTACTCTTCCCACAAGTTCCCTTAAGTCTTGCCCTAGCTGTGCTCTGCC	NA	chr6:1708-48939	NA	-0.691839	10.6707	-10.5126	1.46554e-10	1.46554e-10	14.135
ILMN_1742230	NM_182648.1	BAZ1A	BAZ1A	Homo sapiens bromodomain adjacent to zinc finger domain, 1A (BAZ1A), transcript variant 2, mRNA.	11177	NA	NA	NA	NA	A	CCTTGAAGTGCTGTACCAGTGCTGGCTGCAGGTATTAAGTCCAAGTTTAT	NA	chr14:5616-52847	NA	-0.749185	9.99068	-10.5098	1.47341e-10	1.47341e-10	14.1296
ILMN_1731113	NM_014007.2	ZBTB43	ZBTB43	Homo sapiens zinc finger and BTB domain containing 43 (ZBTB43), mRNA.	23099	NA	NA	NA	NA	S	AGTGCTAAGGTGACACTCCACCAACCAGAGTGAGAGGGCAGATAGGCAGG	NA	chr9:2610-49841	NA	1.11524	9.19354	10.5095	1.47434e-10	1.47434e-10	14.1289
ILMN_1680018	NM_020639.2	RIPK4	RIPK4	Homo sapiens receptor-interacting serine-threonine kinase 4 (RIPK4), mRNA.	54101	NA	NA	NA	NA	S	TTTGGGGTATGGGGGGAGTGTTTCTGACCTGCTTTGCAGACGTGCCTCCG	NA	chr21:3436-50667	NA	0.823889	8.47847	10.505	1.48713e-10	1.48713e-10	14.1202
ILMN_3240220	NR_004402.1	RNU1F1	RNU1F1	Homo sapiens RNA, U1F1 small nuclear (RNU1F1), small nuclear RNA.	26866	NA	NA	NA	NA	S	ACTTACCTGGCAGGGGAGATACCATGATCACGAAGGTGGTTTTCCCAGGG	NA	chr14:3-47234	NA	1.08845	9.07414	10.4899	1.53098e-10	1.53098e-10	14.0907
ILMN_1739749	NM_080605.3	B3GALT6	B3GALT6	Homo sapiens UDP-Gal:betaGal beta 1,3-galactosyltransferase polypeptide 6 (B3GALT6), mRNA.	126792	NA	NA	NA	NA	S	GTTTGGAATTGCTTGAGGAACCCTGCGTGTGCTTGGAGAGGCCAGAGGGC	NA	chr1:2500-49731	NA	-0.701913	8.53103	-10.4777	1.5674e-10	1.5674e-10	14.0669
ILMN_2135944	NM_001017436.1	CT45A4	CT45A4	Homo sapiens cancer/testis antigen family 45, member A4 (CT45A4), mRNA.	441520	NA	NA	NA	NA	S	TGCTGAAGTCTCCTGGCATATGTTACCGAATCAAATAGCCTTCCAGAGGC	NA	chrX:921-48152	NA	0.91482	7.86964	10.4774	1.56827e-10	1.56827e-10	14.0664
ILMN_2388155	NM_032991.2	CASP3	CASP3	Homo sapiens caspase 3, apoptosis-related cysteine peptidase (CASP3), transcript variant beta, mRNA.	836	NA	NA	NA	NA	A	GTGCGGAGCCGTCACTGCACCAAGTCTCACTGGCTGTCAGTATGACATTT	NA	chr4:2261-49492	NA	0.756498	9.44698	10.4713	1.58688e-10	1.58688e-10	14.0544
ILMN_1803367	NM_005241.1	EVI1	EVI1	Homo sapiens ecotropic viral integration site 1 (EVI1), mRNA.	2122	NA	NA	NA	NA	S	CCAGGGCTGCGGCGGAATCCAGTGCTATCCAGTCCATAAGCCACGTATGA	NA	chr3:3374-50605	NA	-0.825201	7.70644	-10.4673	1.59909e-10	1.59909e-10	14.0467
ILMN_1769390	NM_198147.1	ABHD15	ABHD15	Homo sapiens abhydrolase domain containing 15 (ABHD15), mRNA.	116236	NA	NA	NA	NA	S	GGGACCAGAGGAAACAAAAGCACCAAGAGGTTGACTAGAGCTGACCAGTG	NA	chr17:2451-49682	NA	-0.77195	7.97323	-10.4622	1.61507e-10	1.61507e-10	14.0366
ILMN_1730260	NM_174928.1	N6AMT2	N6AMT2	Homo sapiens N-6 adenine-specific DNA methyltransferase 2 (putative) (N6AMT2), mRNA.	221143	NA	NA	NA	NA	S	CTGGGCTGGACTGTGGGATCTGATTACAGACGGTGACATAACACAGGAAG	NA	chr13:704-47935	NA	-0.838322	10.1768	-10.4479	1.66011e-10	1.66011e-10	14.0088
ILMN_1752394	NM_182849.1	CCNB1IP1	CCNB1IP1	Homo sapiens cyclin B1 interacting protein 1 (CCNB1IP1), transcript variant 2, mRNA.	57820	NA	NA	NA	NA	A	TCAGACCATTTTTTGCGGGTTCTCCCACAGCACCTGAACCCAGCAACAGC	NA	chr14:979-48210	NA	0.811842	9.97645	10.4366	1.69667e-10	1.69667e-10	13.9867
ILMN_1715069	NM_004180.2	TANK	TANK	Homo sapiens TRAF family member-associated NFKB activator (TANK), transcript variant 1, mRNA.	10010	NA	NA	NA	NA	I	CAAGCAGTTTTCCCACCATCCATTACATCCAGGGGGGATTTCCTTCGGCA	NA	chr2:1356-48587	NA	-1.04502	9.28156	-10.4217	1.74632e-10	1.74632e-10	13.9575
ILMN_2349459	NM_001168.2	BIRC5	BIRC5	Homo sapiens baculoviral IAP repeat-containing 5 (BIRC5), transcript variant 1, mRNA.	332	NA	NA	NA	NA	A	GCACCTGAAAGCTTCCTCGACATCTGTTAATAAAGCCGTAGGCCCTTGTC	NA	chr17:2289-49520	NA	-0.70734	10.3463	-10.414	1.77253e-10	1.77253e-10	13.9424
ILMN_1752111	NM_014140.2	SMARCAL1	SMARCAL1	Homo sapiens SWI/SNF related, matrix associated, actin dependent regulator of chromatin, subfamily a-like 1 (SMARCAL1), mRNA.	50485	NA	NA	NA	NA	S	ATGGAGCTCCTGGAAGCAGCAGAGTCCTTTGACCCAGGAAGTGCTTCAGG	NA	chr2:2789-50020	NA	-0.951629	8.08297	-10.4117	1.78035e-10	1.78035e-10	13.9379
ILMN_1730809	NM_001532.2	SLC29A2	SLC29A2	Homo sapiens solute carrier family 29 (nucleoside transporters), member 2 (SLC29A2), mRNA.	3177	NA	NA	NA	NA	S	GGTGACAAAACTGAGTCCTGGGGAAAGTGACTGGTCCGTGGTAGAGCCGG	NA	chr11:2300-49531	NA	-0.794888	9.42007	-10.4092	1.78914e-10	1.78914e-10	13.933
ILMN_3256868	XM_001721365.1	LOC100129585	LOC100129585	PREDICTED: Homo sapiens similar to hCG2011544 (LOC100129585), mRNA.	100129585	NA	NA	NA	NA	M	ACTCAAGTGGTCGTGATCAGGTTGGCAGACAAGAAAGAGGGCTTCCCCCT	NA	chrX:121-47352	NA	-0.787713	9.44213	-10.4045	1.80538e-10	1.80538e-10	13.9238
ILMN_1809889	NM_173510.1	CCDC117	CCDC117	Homo sapiens coiled-coil domain containing 117 (CCDC117), mRNA.	150275	NA	NA	NA	NA	S	CTTGTGGTGCTTATTCATCTGAGCCGTCTCCACAGTCCCAATGCCTCTGC	NA	chr22:3338-50569	NA	0.905725	11.111	10.4041	1.80676e-10	1.80676e-10	13.923
ILMN_2106107	NM_001078173.1	FAM127C	FAM127C	Homo sapiens family with sequence similarity 127, member C (FAM127C), mRNA.	441518	NA	NA	NA	NA	S	GTTGCACAAAGCTGAGCTCCTGTTACACACTGACAGACCACTGACAGCCG	NA	chrX:710-47941	NA	-0.776567	7.55127	-10.4035	1.80893e-10	1.80893e-10	13.9218
ILMN_1795118	NM_017699.2	SIDT1	SIDT1	Homo sapiens SID1 transmembrane family, member 1 (SIDT1), mRNA.	54847	NA	NA	NA	NA	S	GGCAGCTCTGTGTCTGAGAAGTTCTACATTGACCAGGCCCCCTTGTTGCC	NA	chr3:4383-51614	NA	-0.891486	7.99848	-10.4022	1.81341e-10	1.81341e-10	13.9193
ILMN_1725612	NM_007172.3	NUP50	NUP50	Homo sapiens nucleoporin 50kDa (NUP50), transcript variant 2, mRNA.	10762	NA	NA	NA	NA	A	GCCACCATGCCAGTCACCATGTTGATTCGGGTAAAAACCAGCGAGGATGC	NA	chr22:1777-49008	NA	0.793731	9.64778	10.3955	1.83721e-10	1.83721e-10	13.9061
ILMN_3305055	NM_001114981.1	TP63	TP63	Homo sapiens tumor protein p63 (TP63), transcript variant 5, mRNA.	8626	NA	NA	NA	NA	M	GCTTCAGTTGCTTGTCTTCTGGTACTTTCTGTTATGGGCTTTTGGGGAGC	NA	chr3:4453-51684	NA	-0.766381	7.48002	-10.392	1.84963e-10	1.84963e-10	13.8993
ILMN_1702933	NM_024866.4	ADM2	ADM2	Homo sapiens adrenomedullin 2 (ADM2), mRNA.	79924	NA	NA	NA	NA	S	CGCCCTAACAACTTCCCATCCGCTGACCCCTCCAACGCCATCAATCTCCA	NA	chr22:4125-51356	NA	0.850768	8.14707	10.3796	1.89468e-10	1.89468e-10	13.8749
ILMN_1681249	NM_017641.2	KIF21A	KIF21A	Homo sapiens kinesin family member 21A (KIF21A), mRNA.	55605	NA	NA	NA	NA	S	GTTTGCGAACCTTGGTAGCTATGATGAGAGCTATTATCATCTGTGGTGGG	NA	chr12:6010-53241	NA	0.773975	10.1016	10.3761	1.90732e-10	1.90732e-10	13.8682
ILMN_1772527	NM_001098673.1	C12orf44	C12ORF44	Homo sapiens chromosome 12 open reading frame 44 (C12orf44), transcript variant 2, mRNA.	60673	NA	NA	NA	NA	S	GGGCCTTTGGGCTCTGGAACCTGCTCTGGGTCATTGGTGAGACTTGGAAG	NA	chr12:1028-48259	NA	0.770908	11.3428	10.3685	1.93585e-10	1.93585e-10	13.8531
ILMN_1682081	NM_153341.1	RNF19B	RNF19B	Homo sapiens ring finger protein 19B (RNF19B), mRNA.	127544	NA	NA	NA	NA	S	GCCCATATGAACCTCTCTGCCCTAGCCGAGGGACAAACTGTCTTGAAGCC	NA	chr1:1553-48784	NA	0.776196	8.5433	10.3656	1.94655e-10	1.94655e-10	13.8476
ILMN_3243961	NR_023392.1	ZNF252	ZNF252	Homo sapiens zinc finger protein 252 (ZNF252), non-coding RNA.	286101	NA	NA	NA	NA	S	GACTTCTTAGGTTGACCTTGGCCTTGACCTCCACCACTAGCTCATGACCC	NA	chr8:5196-52427	NA	-0.894847	9.45	-10.3598	1.96891e-10	1.96891e-10	13.836
ILMN_1771903	NM_024057.2	NUP37	NUP37	Homo sapiens nucleoporin 37kDa (NUP37), mRNA.	79023	NA	NA	NA	NA	S	GACTGTCCTGGCATCGAACTCTCCCTCTGTGTGTAATTGGAGGAGACCAC	NA	chr12:967-48198	NA	-0.756083	11.0677	-10.3582	1.97502e-10	1.97502e-10	13.8329
ILMN_1810235	NM_080653.3	ATP6V1E2	ATP6V1E2	Homo sapiens ATPase, H+ transporting, lysosomal 31kDa, V1 subunit E2 (ATP6V1E2), mRNA.	90423	NA	NA	NA	NA	S	GCATACCTGGCTGTGAATGCAGCTGGAGGTGTGGAGGTCTACAGTGGCAA	NA	chr2:1625-48856	NA	-0.87777	7.89084	-10.3447	2.02715e-10	2.02715e-10	13.8065
ILMN_1710962	NM_014573.2	TMEM97	TMEM97	Homo sapiens transmembrane protein 97 (TMEM97), mRNA.	27346	NA	NA	NA	NA	S	GCTCACAAGCCATATTGGCCCGATTAGTGGTACTGTCTGACTCACGTGTG	NA	chr17:2031-49262	NA	0.720839	12.277	10.3391	2.04943e-10	2.04943e-10	13.7954
ILMN_1706645	NM_138441.2	C6orf150	C6ORF150	Homo sapiens chromosome 6 open reading frame 150 (C6orf150), mRNA.	115004	NA	NA	NA	NA	S	TACCCAGAACCCTCAAGACAGTCAGTGGGACCGCAAAGACCTGGGCCTCT	NA	chr6:1477-48708	NA	0.808252	8.1184	10.3357	2.06317e-10	2.06317e-10	13.7886
ILMN_1723398	NM_022048.3	CSNK1G1	CSNK1G1	Homo sapiens casein kinase 1, gamma 1 (CSNK1G1), mRNA.	53944	NA	NA	NA	NA	I	CCGCCTCATTTGCGCCTTGCAGCACTGCTGGACCAGGTTACAAGATGTTC	NA	chr15:221-47452	NA	0.744502	7.52547	10.3311	2.08149e-10	2.08149e-10	13.7797
ILMN_2338447	NM_023000.2	ARID4A	ARID4A	Homo sapiens AT rich interactive domain 4A (RBP1-like) (ARID4A), transcript variant 2, mRNA.	5926	NA	NA	NA	NA	A	TGAGGATGCAATGCCTCTGATCGGGCCTGAAACCTTGGTTTGCCATGAAG	NA	chr14:3089-50320	NA	0.746506	7.78857	10.3149	2.14829e-10	2.14829e-10	13.7477
ILMN_1668283	NM_003773.2	HYAL2	HYAL2	Homo sapiens hyaluronoglucosaminidase 2 (HYAL2), transcript variant 1, mRNA.	8692	NA	NA	NA	NA	A	CATTGACCACCTGCAGACACACTTCCGCTGCCAGTGCTACTTGGGCTGGA	NA	chr3:1357-48588	NA	-0.782603	8.46002	-10.3109	2.16491e-10	2.16491e-10	13.7399
ILMN_2382942	NM_001218.3	CA12	CA12	Homo sapiens carbonic anhydrase XII (CA12), transcript variant 1, mRNA.	771	NA	NA	NA	NA	A	GCTGCATGGCAGATGCCTAGGTGGAAATAGCAAAAACAAGGCCCAGGCTG	NA	chr15:3536-50767	NA	-0.922359	9.28529	-10.3034	2.19687e-10	2.19687e-10	13.725
ILMN_2311020	NM_201262.1	DNAJC12	DNAJC12	Homo sapiens DnaJ (Hsp40) homolog, subfamily C, member 12 (DNAJC12), transcript variant 2, mRNA.	56521	NA	NA	NA	NA	A	CTGGCGAAGGAGCCAGATGTCGATGCCATTCCAGCAGTGGGAAGCTTTGA	NA	chr10:399-47630	NA	0.817443	9.19037	10.3014	2.20543e-10	2.20543e-10	13.7211
ILMN_1791792	NM_020375.2	C12orf5	C12ORF5	Homo sapiens chromosome 12 open reading frame 5 (C12orf5), mRNA.	57103	NA	NA	NA	NA	S	CAGCCACTCTGAGCAGATCTGAACTTATGTCAGTCACTCCCAATACAGGG	NA	chr12:732-47963	NA	0.674232	9.88621	10.2976	2.22201e-10	2.22201e-10	13.7135
ILMN_1655329	NM_018343.1	RIOK2	RIOK2	Homo sapiens RIO kinase 2 (yeast) (RIOK2), mRNA.	55781	NA	NA	NA	NA	S	CAAGGAGGAGTCCCTGCTGGCTCTGACGAGTATGAAGATGAATGCCCTCA	NA	chr5:1352-48583	NA	0.900511	10.2656	10.2945	2.23535e-10	2.23535e-10	13.7075
ILMN_1704793	NM_001012643.2	MYPOP	MYPOP	Homo sapiens Myb-related transcription factor, partner of profilin (MYPOP), mRNA.	339344	NA	NA	NA	NA	S	GCGCCGAGTTCTGATGGGAGAGGTACAGGTTGGGTTCTCTGCCTACCATT	NA	chr19:1758-48989	NA	-0.680265	9.92027	-10.2943	2.23632e-10	2.23632e-10	13.707
ILMN_1679797	NM_001112.2	ADARB1	ADARB1	Homo sapiens adenosine deaminase, RNA-specific, B1 (RED1 homolog rat) (ADARB1), transcript variant 1, mRNA.	104	NA	NA	NA	NA	A	TACACCACACGTTACAACTGCATGAGCTTCCTCTCGCACAAGACCAGCTG	NA	chr21:6758-53989	NA	-0.78943	8.83746	-10.2941	2.23688e-10	2.23688e-10	13.7068
ILMN_3234963	XM_001717676.1	LOC730153	LOC730153	PREDICTED: Homo sapiens hypothetical LOC730153 (LOC730153), mRNA.	730153	NA	NA	NA	NA	S	CTGAGCGGAGGCTGTAAAACCTGGCACTCTGCTTGGGTGTCTCTCCTGAA	NA	chr16:28-47259	NA	0.824471	8.12871	10.2919	2.24682e-10	2.24682e-10	13.7023
ILMN_1759460	NM_005642.2	TAF7	TAF7	Homo sapiens TAF7 RNA polymerase II, TATA box binding protein (TBP)-associated factor, 55kDa (TAF7), mRNA.	6879	NA	NA	NA	NA	S	GCAAGCTCCAAGAGACCCAGGACAGGGCAAAACGACAAGAGGATCTCATC	NA	chr5:1609-48840	NA	0.797562	10.8729	10.287	2.26804e-10	2.26804e-10	13.6928
ILMN_1672094	NM_178120.4	DLX1	DLX1	Homo sapiens distal-less homeobox 1 (DLX1), transcript variant 1, mRNA.	1745	NA	NA	NA	NA	S	CCCTAGAGGCTCGACCACAGAATAATGCCAGTCACCACCCTGAACGCACA	NA	chr2:2000-49231	NA	-0.710923	10.1623	-10.2864	2.27099e-10	2.27099e-10	13.6914
ILMN_1676848	XM_001133058.1	LOC728844	LOC728844	PREDICTED: Homo sapiens hypothetical LOC728844 (LOC728844), mRNA.	728844	NA	NA	NA	NA	S	GCTCAGACACTCTACAGCTGAGAGTAGACACTTGTGGGAGGAGTCTGCTA	NA	chr:203-47434	NA	0.946248	8.34923	10.2844	2.27995e-10	2.27995e-10	13.6875
ILMN_2219351	NM_024322.1	CENPO	CENPO	Homo sapiens centromere protein O (CENPO), mRNA.	79172	NA	NA	NA	NA	S	CTGTTCAGCCCTATGCCTAAGACCCCTATGCTGGGGACACTACAGGCACA	NA	chr2:1420-48651	NA	0.755408	7.99878	10.2828	2.28682e-10	2.28682e-10	13.6844
ILMN_1785646	NM_153321.1	PMP22	PMP22	Homo sapiens peripheral myelin protein 22 (PMP22), transcript variant 2, mRNA.	5376	NA	NA	NA	NA	A	TAGAGCTTGGCTGGGTCTAGGCTGTTCTGTGCCTCCAAGGACTGTCTGGC	NA	chr17:1601-48832	NA	-0.833576	11.189	-10.2824	2.28849e-10	2.28849e-10	13.6837
ILMN_1700733	NM_019600.2	KIAA1370	KIAA1370	Homo sapiens KIAA1370 (KIAA1370), mRNA.	56204	NA	NA	NA	NA	S	GTACGGCTCCTGTTCTCTAGAAAGTCAATGGAGGTTGATAGCGGTGCTGC	NA	chr15:3274-50505	NA	0.85713	9.85128	10.281	2.29507e-10	2.29507e-10	13.6807
ILMN_1739345	NM_024099.3	C11orf48	C11ORF48	Homo sapiens chromosome 11 open reading frame 48 (C11orf48), mRNA.	79081	NA	NA	NA	NA	S	GATCCGGCTTGCCCAGAAAGAGAAGACAGCCATGGAAGTGGAAGCCCCTT	NA	chr11:940-48171	NA	-0.688736	11.3616	-10.2802	2.29863e-10	2.29863e-10	13.6792
ILMN_1813179	XM_942831.2	LOC401074	LOC401074	PREDICTED: Homo sapiens hypothetical LOC401074 (LOC401074), mRNA.	401074	NA	NA	NA	NA	A	GGATGAATGCCTCAAGGGGCTCACACAACTCGTTCCAGGACTTAGTGACC	NA	chr:1700-48931	NA	0.816791	9.11856	10.2748	2.32301e-10	2.32301e-10	13.6685
ILMN_3228595	XR_016076.2	LOC729768	LOC729768	PREDICTED: Homo sapiens misc_RNA (LOC729768), miscRNA.	729768	NA	NA	NA	NA	A	TACTGGCTCCAAGTAGACCATGTCAGCTTCACCCCCCGGCTTTGTGTCTG	NA	chr:543-47774	NA	0.637418	12.0247	10.2723	2.3343e-10	2.3343e-10	13.6636
ILMN_1652521	NM_015458.3	MTMR9	MTMR9	Homo sapiens myotubularin related protein 9 (MTMR9), mRNA.	66036	NA	NA	NA	NA	S	CCCCTGTACCCTATAACTGTAATCATTCACCTTGGGTTGGCCGGTTTGTC	NA	chr8:7181-54412	NA	0.747415	8.85986	10.2704	2.34303e-10	2.34303e-10	13.6598
ILMN_1764522	NM_022458.3	LMBR1	LMBR1	Homo sapiens limb region 1 homolog (mouse) (LMBR1), mRNA.	64327	NA	NA	NA	NA	S	GCCGAGTGGTAGAAACTCCTCTTTCTTCATAGTCCTCAGGCTTTGGTTAC	NA	chr7:2586-49817	NA	-0.909617	10.9543	-10.2616	2.3834e-10	2.3834e-10	13.6425
ILMN_2325347	NM_033168.2	B3GALNT1	B3GALNT1	Homo sapiens beta-1,3-N-acetylgalactosaminyltransferase 1 (globoside blood group) (B3GALNT1), transcript variant 3, mRNA.	8706	NA	NA	NA	NA	A	GTCATAGCCTAGTGCATTACTCACGTGTCTGTGGAGATGCTGGTGTAAAC	NA	chr3:3063-50294	NA	-0.915812	10.3301	-10.2556	2.41135e-10	2.41135e-10	13.6307
ILMN_3208233	XR_038716.1	LOC100131735	LOC100131735	PREDICTED: Homo sapiens misc_RNA (LOC100131735), miscRNA.	100131735	NA	NA	NA	NA	A	AAGCCGTGGAGCACCAAGAGGTGGTGGCCGTGGACGAAGCCGATCTGATA	NA	chr:1270-48501	NA	-0.768769	11.1571	-10.2453	2.46038e-10	2.46038e-10	13.6103
ILMN_1745021	NM_021194.2	SLC30A1	SLC30A1	Homo sapiens solute carrier family 30 (zinc transporter), member 1 (SLC30A1), mRNA.	7779	NA	NA	NA	NA	S	GGGACACTACCACAAGCCCCTTCTGGAAAGGATGCAGAAAAGACCCCAGC	NA	chr1:1487-48718	NA	0.827354	8.91482	10.2423	2.47529e-10	2.47529e-10	13.6042
ILMN_2411963	NM_184234.1	RBM39	RBM39	Homo sapiens RNA binding motif protein 39 (RBM39), transcript variant 1, mRNA.	9584	NA	NA	NA	NA	A	GAACACGAGCACCACAGGCGCCCGAAGGCCGGAACAGGCGTTTAGAGAAA	NA	chr20:295-47526	NA	0.850171	10.5558	10.2419	2.47718e-10	2.47718e-10	13.6034
ILMN_1665964	NM_080491.1	GAB2	GAB2	Homo sapiens GRB2-associated binding protein 2 (GAB2), transcript variant 1, mRNA.	9846	NA	NA	NA	NA	A	CGAGGGGGTCCCCAAGAGATCCAGGCTGTCATGTGATTTATGGTGGCATG	NA	chr11:5592-52823	NA	0.754586	8.30593	10.24	2.48638e-10	2.48638e-10	13.5997
ILMN_1653871	NM_005746.2	NAMPT	NAMPT	Homo sapiens nicotinamide phosphoribosyltransferase (NAMPT), mRNA.	10135	NA	NA	NA	NA	I	CGTCTTCAAGGACCCAGTTGCTGATCCCAACAAAAGGTCCAAAAAGGGCC	NA	chr7:1544-48775	NA	0.696305	9.57905	10.2311	2.52985e-10	2.52985e-10	13.5821
ILMN_1787280	NM_024037.1	C1orf135	C1ORF135	Homo sapiens chromosome 1 open reading frame 135 (C1orf135), mRNA.	79000	NA	NA	NA	NA	S	TCTGGATGTGACTCTGTTACCCTTTTCCCACAAGATAGGAGGGAATCCCC	NA	chr1:1973-49204	NA	0.848865	9.42888	10.2309	2.53092e-10	2.53092e-10	13.5817
ILMN_1798014	NM_003908.3	EIF2S2	EIF2S2	Homo sapiens eukaryotic translation initiation factor 2, subunit 2 beta, 38kDa (EIF2S2), mRNA.	8894	NA	NA	NA	NA	S	GGATAAGGGCATACACGCTGCTCCTCGCTTTCTTGTTGCCCGACTTCGTA	NA	chr20:2242-49473	NA	0.817153	8.00187	10.23	2.53553e-10	2.53553e-10	13.5798
ILMN_1786920	NM_005056.1	JARID1A	JARID1A	Homo sapiens Jumonji, AT rich interactive domain 1A (RBBP2-like) (JARID1A), mRNA.	5927	NA	NA	NA	NA	S	GCTTTTTCCCTTGCAGCCCTGACCCCAATGTCTGCTGTTTCCAACACTGG	NA	chr12:6277-53508	NA	0.755343	9.53984	10.2204	2.58325e-10	2.58325e-10	13.561
ILMN_1780302	NM_001376.2	DYNC1H1	DYNC1H1	Homo sapiens dynein, cytoplasmic 1, heavy chain 1 (DYNC1H1), mRNA.	1778	NA	NA	NA	NA	S	GCGCTGGGTCAAGCAGACAAACACCGAGAAGAAGGCCAGTGTGGTAACCT	NA	chr14:13815-61046	NA	0.754031	9.87569	10.2154	2.60878e-10	2.60878e-10	13.551
ILMN_2374362	NM_016014.2	FAM108B1	FAM108B1	Homo sapiens family with sequence similarity 108, member B1 (FAM108B1), transcript variant 1, mRNA.	51104	NA	NA	NA	NA	A	ACCTGTGGAGCCTCTCTGGGTTGAAGGAGCAGGTCACAATGATGTGGAAC	NA	chr9:1358-48589	NA	0.645802	8.69466	10.2029	2.67348e-10	2.67348e-10	13.5262
ILMN_2408645	NM_001080536.1	LOC653566	LOC653566	Homo sapiens similar to Signal peptidase complex subunit 2 (Microsomal signal peptidase 25 kDa subunit) (SPase 25 kDa subunit) (LOC653566), mRNA.	653566	NA	NA	NA	NA	A	AGTGGCCGTAGCGGCTTGTTGGATAAGTGGAAGATAGATGATAAGCCTGT	NA	chr:135-47366	NA	0.73007	10.5568	10.2015	2.68059e-10	2.68059e-10	13.5235
ILMN_2404135	NM_003831.2	RIOK3	RIOK3	Homo sapiens RIO kinase 3 (yeast) (RIOK3), transcript variant 1, mRNA.	8780	NA	NA	NA	NA	A	AACCTGAGGAGTGGGCAATGGTGCTTCTGTGCTTTTCCCCCTTGTAACCC	NA	chr18:1796-49027	NA	0.748989	10.5234	10.2003	2.68703e-10	2.68703e-10	13.5211
ILMN_2356654	NM_201545.1	LGALS8	LGALS8	Homo sapiens lectin, galactoside-binding, soluble, 8 (LGALS8), transcript variant 4, mRNA.	3964	NA	NA	NA	NA	A	GAAAGTGTACGCCAACTAAGGGACCCACAAAGCAGGCAGAGGTAATGCAG	NA	chr1:2202-49433	NA	0.789843	9.50344	10.1838	2.77533e-10	2.77533e-10	13.4883
ILMN_1741200	NM_001025603.1	RFX5	RFX5	Homo sapiens regulatory factor X, 5 (influences HLA class II expression) (RFX5), transcript variant 2, mRNA.	5993	NA	NA	NA	NA	A	GCTAGTTCTGTGGTCAGGCGGCACCAATGAGAAAGGAATGCAGACCCTCC	NA	chr1:3271-50502	NA	-0.87542	9.59722	-10.1827	2.78168e-10	2.78168e-10	13.486
ILMN_1765578	NM_015508.3	TIPARP	TIPARP	Homo sapiens TCDD-inducible poly(ADP-ribose) polymerase (TIPARP), mRNA.	25976	NA	NA	NA	NA	S	CCTGTTGTTTGCTGCCATTGGCATGAAATGGCCAACTGTGGCTGTTACAG	NA	chr3:3621-50852	NA	0.85509	9.98333	10.1798	2.79765e-10	2.79765e-10	13.4802
ILMN_2393573	NM_007182.4	RASSF1	RASSF1	Homo sapiens Ras association (RalGDS/AF-6) domain family member 1 (RASSF1), transcript variant A, mRNA.	11186	NA	NA	NA	NA	A	GGCCTGCAGCAGGAGTGGTGCAGACAGAAGTCTCCTCAATTTTTGTCTCA	NA	chr3:1408-48639	NA	0.732098	8.13498	10.1743	2.82788e-10	2.82788e-10	13.4693
ILMN_2279873	NM_001080435.1	WHAMM	WHAMM	Homo sapiens WAS protein homolog associated with actin, golgi membranes and microtubules (WHAMM), mRNA.	123720	NA	NA	NA	NA	I	ACATACCTTAGCTGCTGTAAAAGCAAAGTCTTCCGTGTCCGGGTGGGCTG	NA	chr15:4163-51394	NA	0.762131	8.49005	10.1726	2.83744e-10	2.83744e-10	13.4659
ILMN_1777061	XM_035299.8	ZSWIM6	ZSWIM6	PREDICTED: Homo sapiens zinc finger, SWIM-type containing 6 (ZSWIM6), mRNA.	57688	NA	NA	NA	NA	A	TGGTGCAAAAGTTGTCCAGTGTCTCTTGTTCCCTTCACTAGAGAACATGC	NA	chr5:5246-52477	NA	0.813144	9.44987	10.1639	2.886e-10	2.886e-10	13.4487
ILMN_2358278	NM_023012.4	RSRC2	RSRC2	Homo sapiens arginine/serine-rich coiled-coil 2 (RSRC2), transcript variant 1, mRNA.	65117	NA	NA	NA	NA	A	CCCACCACCCTTTTTAAGGCCAGTTAACTATACTACAGTCAATACCGTGG	NA	chr12:2027-49258	NA	0.896192	8.61008	10.1637	2.88752e-10	2.88752e-10	13.4482
ILMN_1714741	XM_943533.1	LOC346887	LOC346887	PREDICTED: Homo sapiens similar to solute carrier family 16 (monocarboxylic acid transporters), member 14 (LOC346887), mRNA.	346887	NA	NA	NA	NA	A	GTCCCGTGGAGGGACACAAGAGCGAGGACAGCATGGTTCTAATGGCCAGG	NA	chr:1424-48655	NA	0.833304	7.97434	10.1574	2.92343e-10	2.92343e-10	13.4356
ILMN_1712959	NM_004418.2	DUSP2	DUSP2	Homo sapiens dual specificity phosphatase 2 (DUSP2), mRNA.	1844	NA	NA	NA	NA	S	AAGCCCTGTGTTCCTGGGGAAGCTGGGGACTTGGGAAGTGATGGGTGTGT	NA	chr2:1440-48671	NA	0.974027	8.76477	10.1536	2.94487e-10	2.94487e-10	13.4282
ILMN_2324421	NM_182743.1	TXNRD1	TXNRD1	Homo sapiens thioredoxin reductase 1 (TXNRD1), transcript variant 4, mRNA.	7296	NA	NA	NA	NA	A	GCATGGAAGGGATAGTTTGGCTCCCTTGGAGGCTATGTAGGCTTGTCCCG	NA	chr12:2175-49406	NA	0.853848	10.7807	10.1523	2.95245e-10	2.95245e-10	13.4256
ILMN_1792689	NM_003512.3	HIST1H2AC	HIST1H2AC	Homo sapiens histone cluster 1, H2ac (HIST1H2AC), mRNA.	8334	NA	NA	NA	NA	S	TCTGGACGTGGTAAGCAAGGAGGCAAAGCTCGCGCCAAAGCGAAATCCCG	NA	chr6:92-47323	NA	0.894759	10.1477	10.1523	2.95261e-10	2.95261e-10	13.4256
ILMN_2331163	NM_003589.2	CUL4A	CUL4A	Homo sapiens cullin 4A (CUL4A), transcript variant 2, mRNA.	8451	NA	NA	NA	NA	A	GTCTCTTTTTGAAACATGCGGGTTTGAAATATGACACCTTGTGGGTTTCC	NA	chr13:3445-50676	NA	-0.737916	8.60349	-10.1401	3.02443e-10	3.02443e-10	13.4012
ILMN_1672042	NM_020438.3	DOLPP1	DOLPP1	Homo sapiens dolichyl pyrophosphate phosphatase 1 (DOLPP1), mRNA.	57171	NA	NA	NA	NA	S	GGTCACTCGGGATCTGTGTTCGAATCCTCCCCACCCCTTTCTTTGTGGAG	NA	chr9:1848-49079	NA	0.689229	10.13	10.1368	3.04432e-10	3.04432e-10	13.3946
ILMN_2236800	NM_032195.1	SON	SON	Homo sapiens SON DNA binding protein (SON), transcript variant b, mRNA.	6651	NA	NA	NA	NA	I	GGTCATTGTAGGTTGATGTGAGCATCTTGGGTACATAGCCCATTGCCCTT	NA	chr21:7035-54266	NA	0.8077	8.43888	10.1324	3.07059e-10	3.07059e-10	13.3859
ILMN_2054725	NM_006704.2	SUGT1	SUGT1	Homo sapiens SGT1, suppressor of G2 allele of SKP1 (S. cerevisiae) (SUGT1), mRNA.	10910	NA	NA	NA	NA	S	TTAGACCTGGCAGCTTTGGGTGAGCTTAGATTTTTCACCTTCAGTGTTAC	NA	chr13:1406-48637	NA	0.901949	9.42968	10.128	3.09753e-10	3.09753e-10	13.377
ILMN_1651826	NM_006317.3	BASP1	BASP1	Homo sapiens brain abundant, membrane attached signal protein 1 (BASP1), mRNA.	10409	NA	NA	NA	NA	S	CAGACAGAGCCCACTTAGCTTGTCCACATGGATCTCAATGCCAATCCTCC	NA	chr5:1410-48641	NA	-0.815877	12.63	-10.1254	3.11308e-10	3.11308e-10	13.372
ILMN_1691237	NM_006366.2	CAP2	CAP2	Homo sapiens CAP, adenylate cyclase-associated protein, 2 (yeast) (CAP2), mRNA.	10486	NA	NA	NA	NA	S	GCTTGCAGGCCCAGTACAAGCATATATATTGTGCCTCTTACAGCCTTTGG	NA	chr6:2786-50017	NA	-0.801971	9.98791	-10.1222	3.13257e-10	3.13257e-10	13.3656
ILMN_1751615	NM_025147.3	COQ10B	COQ10B	Homo sapiens coenzyme Q10 homolog B (S. cerevisiae) (COQ10B), mRNA.	80219	NA	NA	NA	NA	S	AGCTACTTTTCCAGTAGTTTGCCACTTTCTCCGAGGTAGTTTGGCTGCTC	NA	chr2:1703-48934	NA	0.724608	11.1217	10.1204	3.14383e-10	3.14383e-10	13.362
ILMN_1721170	NM_014668.3	GREB1	GREB1	Homo sapiens growth regulation by estrogen in breast cancer 1 (GREB1), transcript variant a, mRNA.	9687	NA	NA	NA	NA	I	CCTTCTCCCACTTGCCTACCCTCAATGCCACACTGTTTTTGAAGTGGCCC	NA	chr2:7713-54944	NA	-0.984734	9.2322	-10.1177	3.16089e-10	3.16089e-10	13.3565
ILMN_1754969	NM_014583.2	LMCD1	LMCD1	Homo sapiens LIM and cysteine-rich domains 1 (LMCD1), mRNA.	29995	NA	NA	NA	NA	S	CTGCAAGGGGACTCTGGGAGGAGTTTTCCAGAATGCAATTCCGAGTGAGC	NA	chr3:1512-48743	NA	-0.778425	7.84286	-10.1159	3.17199e-10	3.17199e-10	13.353
ILMN_1704342	NM_014671.1	UBE3C	UBE3C	Homo sapiens ubiquitin protein ligase E3C (UBE3C), mRNA.	9690	NA	NA	NA	NA	S	CTACAAACAGAAAGCGTTTCAAAGCGTCAGCTGTGGGAGCAGAGTGACCC	NA	chr7:4644-51875	NA	-0.742252	9.61418	-10.109	3.21571e-10	3.21571e-10	13.3391
ILMN_2310814	NM_016841.2	MAPT	MAPT	Homo sapiens microtubule-associated protein tau (MAPT), transcript variant 4, mRNA.	4137	NA	NA	NA	NA	A	GCACTGGCCTAGAGCCTCACCTCCTAATAGACTTAGCCCCATGAGTTTGC	NA	chr17:5210-52441	NA	-0.843069	7.8028	-10.1073	3.22604e-10	3.22604e-10	13.3359
ILMN_2383306	NM_182679.1	GPATCH4	GPATCH4	Homo sapiens G patch domain containing 4 (GPATCH4), transcript variant 2, mRNA.	54865	NA	NA	NA	NA	A	CAGAAAGGAAACTGATCTCTGGGACGTCAGCTGCTGAGAGGAGCAAGCGG	NA	chr1:1582-48813	NA	-0.674304	9.23623	-10.096	3.29866e-10	3.29866e-10	13.3133
ILMN_1801156	NM_012421.2	RLF	RLF	Homo sapiens rearranged L-myc fusion (RLF), mRNA.	6018	NA	NA	NA	NA	S	TGGGGACATTTGCCAACTCGAACAAAGGCTGAGAAGCAGCCACACCGTTG	NA	chr:5802-53033	NA	0.788436	8.48849	10.0911	3.33111e-10	3.33111e-10	13.3034
ILMN_2380740	NM_012123.2	MTO1	MTO1	Homo sapiens mitochondrial translation optimization 1 homolog (S. cerevisiae) (MTO1), nuclear gene encoding mitochondrial protein, transcript variant 2, mRNA.	25821	NA	NA	NA	NA	A	GCTAGTCGCATACCCGGAGTAACACCTGCCGCCATCATCAATCTGCTGAG	NA	chr6:2017-49248	NA	0.683051	10.3071	10.0876	3.35401e-10	3.35401e-10	13.2965
ILMN_1770084	NM_006283.1	TACC1	TACC1	Homo sapiens transforming, acidic coiled-coil containing protein 1 (TACC1), mRNA.	6867	NA	NA	NA	NA	S	CATCTGCTTCCACTGTGTTCCCACGGGTGCCATGAAGTGTGTGAGGAGCC	NA	chr8:7474-54705	NA	-1.04776	9.05074	-10.0843	3.37622e-10	3.37622e-10	13.2898
ILMN_1807514	NM_032164.2	ZNF394	ZNF394	Homo sapiens zinc finger protein 394 (ZNF394), mRNA.	84124	NA	NA	NA	NA	S	CCTGACCAAGCACCAGAGGACACACACAGGCGAGAAGCCGTACACCTGTC	NA	chr7:1361-48592	NA	0.899549	8.93037	10.0771	3.42428e-10	3.42428e-10	13.2754
ILMN_1781454	NM_003610.3	RAE1	RAE1	Homo sapiens RAE1 RNA export 1 homolog (S. pombe) (RAE1), transcript variant 1, mRNA.	8480	NA	NA	NA	NA	A	CTCTCCACTCTGCCTCATCTCTGTACGAATTTGGGTCCCAGCCTTGTTGG	NA	chr20:1482-48713	NA	0.69074	12.1696	10.077	3.42471e-10	3.42471e-10	13.2753
ILMN_3234142	NR_024510.1	LOC728855	LOC728855	Homo sapiens hypothetical LOC728855 (LOC728855), non-coding RNA.	728855	NA	NA	NA	NA	I	CCTGAAGGGCTCGTGCAGACGTACAGGCGGGATCTTCTGGAAGTGAGAAT	NA	chr1:954-48185	NA	-0.771574	10.4244	-10.0723	3.45707e-10	3.45707e-10	13.2658
ILMN_1734276	NM_199169.1	PMEPA1	PMEPA1	Homo sapiens prostate transmembrane protein, androgen induced 1 (PMEPA1), transcript variant 2, mRNA.	56937	NA	NA	NA	NA	A	CGTGGGAACTGCTCTCCTTTGCAGCCCCATTTCCCAAGCTCTGTTCAAGT	NA	chr20:4284-51515	NA	-0.986949	10.3239	-10.0519	3.59939e-10	3.59939e-10	13.2249
ILMN_1697510	NM_018677.2	ACSS2	ACSS2	Homo sapiens acyl-CoA synthetase short-chain family member 2 (ACSS2), transcript variant 1, mRNA.	55902	NA	NA	NA	NA	I	TTCTAGGAACTTGACGTGATGGGGCTTCCTGAGGAGCGGGTCCGGAGCGG	NA	chr20:57-47288	NA	0.779791	7.81059	10.0489	3.621e-10	3.621e-10	13.2188
ILMN_2364272	NM_207304.1	MBNL2	MBNL2	Homo sapiens muscleblind-like 2 (Drosophila) (MBNL2), transcript variant 3, mRNA.	10150	NA	NA	NA	NA	A	GACTAACTCTCCACTTGTATGGGAACTACATTTCACTCTTGGTTTTCAGG	NA	chr13:4315-51546	NA	-0.924176	9.08992	-10.0428	3.6648e-10	3.6648e-10	13.2067
ILMN_3226769	XM_001713717.1	LOC730074	LOC730074	PREDICTED: Homo sapiens hypothetical LOC730074 (LOC730074), mRNA.	730074	NA	NA	NA	NA	A	ATGGGCAGATTGCTGACTGAACCAGTGCACTGGATAGCATTCAGCCTCAT	NA	chr6:787-48018	NA	-0.738515	9.36816	-10.0407	3.67976e-10	3.67976e-10	13.2025
ILMN_1780783	NM_014598.1	SOCS7	SOCS7	Homo sapiens suppressor of cytokine signaling 7 (SOCS7), mRNA.	30837	NA	NA	NA	NA	A	GTGAGGGAACAGGAAGGTTGGGATTCTCTGTGCAGAGACTTTGGTTCCCC	NA	chr17:1965-49196	NA	0.720073	7.79699	10.0355	3.71812e-10	3.71812e-10	13.192
ILMN_1709571	XM_945979.1	LOC654126	LOC654126	PREDICTED: Homo sapiens similar to leucine rich repeat containing 37B, transcript variant 1 (LOC654126), mRNA.	654126	NA	NA	NA	NA	A	GACGAGGACGCCAGTTACTCCACGGAAAGCAGCTTCAGCAGCACTCCAGG	NA	chr:105-47336	NA	0.731997	7.84084	10.0353	3.71953e-10	3.71953e-10	13.1916
ILMN_1753243	NM_016306.4	DNAJB11	DNAJB11	Homo sapiens DnaJ (Hsp40) homolog, subfamily B, member 11 (DNAJB11), mRNA.	51726	NA	NA	NA	NA	S	ACCTCTCCCTTTGGGGATTTAATGTCTGGTGCTGCCGCCTGAGTTTCAAG	NA	chr3:1507-48738	NA	0.727968	12.4125	10.03	3.75857e-10	3.75857e-10	13.1811
ILMN_1802669	NM_021132.1	PPP3CB	PPP3CB	Homo sapiens protein phosphatase 3 (formerly 2B), catalytic subunit, beta isoform (PPP3CB), mRNA.	5532	NA	NA	NA	NA	S	TTGGTGGCCTGCTTCCCTCATGCCCTGGAATACAACTCAGAGCTCCAGGC	NA	chr10:2931-50162	NA	-0.732816	9.30795	-10.0292	3.76451e-10	3.76451e-10	13.1795
ILMN_2265093	NM_017926.2	C14orf118	C14ORF118	Homo sapiens chromosome 14 open reading frame 118 (C14orf118), transcript variant 1, mRNA.	55668	NA	NA	NA	NA	I	AAAGAATAAAGCGTTGGCTTCTGATTTTCCTCACATTTCTGCTTGTGCAC	NA	chr14:1139-48370	NA	0.729133	8.04862	10.0283	3.77144e-10	3.77144e-10	13.1776
ILMN_1671516	NM_004882.3	CIR1	CIR1	Homo sapiens corepressor interacting with RBPJ, 1 (CIR1), mRNA.	9541	NA	NA	NA	NA	A	AGGGAGACAAGGAAACGGGCACAGCGAAATCCTGGTGAAGAGCAAAGCAG	NA	chr2:1294-48525	NA	0.708594	8.97129	10.0276	3.77652e-10	3.77652e-10	13.1762
ILMN_1705390	NM_032775.2	KLHL22	KLHL22	Homo sapiens kelch-like 22 (Drosophila) (KLHL22), mRNA.	84861	NA	NA	NA	NA	S	ATGCATCAGCTCGCCTGGGACTGGCTCTGTGATAAAAAGACCCCTCCCGC	NA	chr22:2454-49685	NA	-0.758099	8.81882	-10.0209	3.82709e-10	3.82709e-10	13.1628
ILMN_1799601	NM_001006947.1	UHRF1BP1L	UHRF1BP1L	Homo sapiens UHRF1 binding protein 1-like (UHRF1BP1L), transcript variant 2, mRNA.	23074	NA	NA	NA	NA	I	GTATTACACTGCTCCCCTTTGCCCCTGTATTCACCACGGCCATTGTCTGT	NA	chr12:1915-49146	NA	0.762216	7.85617	10.0202	3.83253e-10	3.83253e-10	13.1613
ILMN_1717403	NM_032818.2	C9orf100	C9ORF100	Homo sapiens chromosome 9 open reading frame 100 (C9orf100), mRNA.	84904	NA	NA	NA	NA	A	GAACCAGCCCCTAACACAGATGAGGGGATTTGGGACTGATAAGCTCTGTG	NA	chr9:1494-48725	NA	-0.790196	7.61642	-10.0185	3.8456e-10	3.8456e-10	13.1579
ILMN_1780382	XM_934796.2	LOC653566	LOC653566	PREDICTED: Homo sapiens similar to Signal peptidase complex subunit 2 (Microsomal signal peptidase 25 kDa subunit) (SPase 25 kDa subunit), transcript variant 3 (LOC653566), mRNA.	653566	NA	NA	NA	NA	A	TGCTTCCAACTGCGGGACAGGGAGTGGCCGTAGCGGCTTGTTGGATAAGT	NA	chr1:91-47322	NA	0.703289	11.3313	10.0139	3.88091e-10	3.88091e-10	13.1486
ILMN_1746579	NM_022066.2	UBE2O	UBE2O	Homo sapiens ubiquitin-conjugating enzyme E2O (UBE2O), mRNA.	63893	NA	NA	NA	NA	S	GGCTCTCCTAGTGCCCAGAGACAGGCCCAGAGGTTTACAAGTTTTCTAAG	NA	chr17:4891-52122	NA	0.921271	8.50926	10.013	3.88733e-10	3.88733e-10	13.1469
ILMN_1810069	NM_152523.1	CCNYL1	CCNYL1	Homo sapiens cyclin Y-like 1 (CCNYL1), mRNA.	151195	NA	NA	NA	NA	S	GGCTCCCATCCTACACACAGATATTTGCTTACTGTGTGGGCCGATAGCTG	NA	chr2:1431-48662	NA	0.678916	8.78945	10.0115	3.89937e-10	3.89937e-10	13.1438
ILMN_2264482	NM_080796.2	DIDO1	DIDO1	Homo sapiens death inducer-obliterator 1 (DIDO1), transcript variant 2, mRNA.	11083	NA	NA	NA	NA	I	ACTCCGCGGCGTTCGGGGAAATGGCTGCGAGACCCTAGAGGCCTGCGGCC	NA	chr20:9-47240	NA	0.761509	8.01615	10.0115	3.89939e-10	3.89939e-10	13.1438
ILMN_1802094	NM_080740.3	ZNF280A	ZNF280A	Homo sapiens zinc finger protein 280A (ZNF280A), mRNA.	129025	NA	NA	NA	NA	S	GACTTCCAGGAGTTCCGAAAGGCAGAAGTGAGGCTAGGCCATATGTGCAT	NA	chr22:1897-49128	NA	0.808928	7.08927	10.0085	3.92266e-10	3.92266e-10	13.1378
ILMN_1740180	NM_003795.3	SNX3	SNX3	Homo sapiens sorting nexin 3 (SNX3), mRNA.	8724	NA	NA	NA	NA	A	GATGTCACTTGACCCCATTTATGTGTAGGAGCACTACACCATTGGTTTCC	NA	chr6:1217-48448	NA	0.695705	12.9063	10.0081	3.92544e-10	3.92544e-10	13.1371
ILMN_1781231	NM_017875.1	SLC25A38	SLC25A38	Homo sapiens solute carrier family 25, member 38 (SLC25A38), mRNA.	54977	NA	NA	NA	NA	S	AGCAATCACAAAGCCAGAGAAGCTGTAAGCTGCCTGCCGGGCCTGAGGAG	NA	chr3:1649-48880	NA	0.681712	9.55864	9.99855	4.00054e-10	4.00054e-10	13.1179
ILMN_1676893	NM_004036.3	ADCY3	ADCY3	Homo sapiens adenylate cyclase 3 (ADCY3), mRNA.	109	NA	NA	NA	NA	S	CTTGCCTTTTGAGCTCTTGCTACAGTCGCCTTTGCTACTGCTTTAAGAGA	NA	chr2:4289-51520	NA	-0.660512	10.163	-9.99815	4.00374e-10	4.00374e-10	13.1171
ILMN_3299447	XR_015914.2	LOC730268	LOC730268	PREDICTED: Homo sapiens hypothetical LOC730268 (LOC730268), mRNA.	730268	NA	NA	NA	NA	M	AGATGCAATTTATCACTGTCGTGAGCAGCCTGCCTCAGACTGGCCAGAAG	NA	chr2:380-47611	NA	0.67749	7.7332	9.99464	4.03174e-10	4.03174e-10	13.11
ILMN_1722532	NM_018433.3	JMJD1A	JMJD1A	Homo sapiens jumonji domain containing 1A (JMJD1A), mRNA.	55818	NA	NA	NA	NA	S	CCAGGCTGTAAAAGCAAAACCTCGTATCAGCTCTGGAACAATACCTGCAG	NA	chr2:4359-51590	NA	0.85623	8.67657	9.99354	4.04056e-10	4.04056e-10	13.1078
ILMN_2094061	NM_014214.1	IMPA2	IMPA2	Homo sapiens inositol(myo)-1(or 4)-monophosphatase 2 (IMPA2), mRNA.	3613	NA	NA	NA	NA	S	CTGGCTACCCCAGAGGGAGTTGTCACGCTACAGTGAGTGGCTGGCCTTTT	NA	chr18:1189-48420	NA	-0.68895	9.53125	-9.99312	4.04394e-10	4.04394e-10	13.1069
ILMN_1742611	NM_198077.2	C1orf52	C1ORF52	Homo sapiens chromosome 1 open reading frame 52 (C1orf52), mRNA.	148423	NA	NA	NA	NA	S	AGAGTGCCTCCTGTGTTCCAGGTGCTTTGTGCATATATTTTCTCTGATCC	NA	chr1:1093-48324	NA	0.762674	9.68219	9.9888	4.07874e-10	4.07874e-10	13.0983
ILMN_1776000	NM_001008394.1	EID3	EID3	Homo sapiens EP300 interacting inhibitor of differentiation 3 (EID3), mRNA.	493861	NA	NA	NA	NA	S	TGGGTGAGGGAAATGATTCCAGTTGCCATGGCAGGAAACAGGGAGTTATA	NA	chr12:1036-48267	NA	0.895626	7.09187	9.9727	4.21138e-10	4.21138e-10	13.0658
ILMN_2180239	NM_005128.2	DOPEY2	DOPEY2	Homo sapiens dopey family member 2 (DOPEY2), mRNA.	9980	NA	NA	NA	NA	S	GAGCCGAGATCACGACACTGCACTCCAGCTGTGTGACAGAATGAGACCAT	NA	chr21:7331-54562	NA	-0.888831	9.132	-9.96933	4.23971e-10	4.23971e-10	13.059
ILMN_1750324	NM_000599.2	IGFBP5	IGFBP5	Homo sapiens insulin-like growth factor binding protein 5 (IGFBP5), mRNA.	3488	NA	NA	NA	NA	S	GCACAGTTGTCAGACAAGATTCCTTCAGATTCCGAGTTGCCTACCGGTTG	NA	chr2:5732-52963	NA	-1.36492	10.6908	-9.95844	4.33258e-10	4.33258e-10	13.0371
ILMN_2126239	NM_015327.1	SMG5	SMG5	Homo sapiens Smg-5 homolog, nonsense mediated mRNA decay factor (C. elegans) (SMG5), mRNA.	23381	NA	NA	NA	NA	S	CCTGCCTCTCTCCTCTAAAATAGCAAGTCTGGGAAATCCTGGGGTGAGTG	NA	chr1:4444-51675	NA	0.665913	10.3632	9.95748	4.34082e-10	4.34082e-10	13.0351
ILMN_2230566	NM_006822.1	RAB40B	RAB40B	Homo sapiens RAB40B, member RAS oncogene family (RAB40B), mRNA.	10966	NA	NA	NA	NA	S	GTTGAACACAGCCAGCACAGTTTCGACAGGTCAAGGAAGAGCTGTTTCAG	NA	chr17:1554-48785	NA	-0.915597	9.00752	-9.95684	4.34635e-10	4.34635e-10	13.0339
ILMN_1790537	NM_152308.1	C16orf75	C16ORF75	Homo sapiens chromosome 16 open reading frame 75 (C16orf75), mRNA.	116028	NA	NA	NA	NA	S	CGGCCCCTGAAAGACAACAGCTCCCTTTCTGCTTCGGACACCACTCAAAC	NA	chr16:1000-48231	NA	-0.791894	10.4433	-9.94377	4.46092e-10	4.46092e-10	13.0075
ILMN_1678922	NM_022079.2	HERC4	HERC4	Homo sapiens hect domain and RLD 4 (HERC4), transcript variant 1, mRNA.	26091	NA	NA	NA	NA	A	GTCATCCAGTCCACAGGAGGTGGTGAGGAGTATCTCCCAGTTTCCCATAC	NA	chr10:3333-50564	NA	-0.758346	8.75619	-9.94307	4.46719e-10	4.46719e-10	13.0061
ILMN_1660661	NM_030752.2	TCP1	TCP1	Homo sapiens t-complex 1 (TCP1), transcript variant 1, mRNA.	6950	NA	NA	NA	NA	I	GGCTGCAGCTTCGATTGCCAATATTGTAAAAAGTTCTCTTGGTCCAGTTG	NA	chr6:304-47535	NA	0.720267	11.1158	9.94098	4.48578e-10	4.48578e-10	13.0019
ILMN_1760727	NM_001097577.1	ANG	ANG	Homo sapiens angiogenin, ribonuclease, RNase A family, 5 (ANG), transcript variant 2, mRNA.	283	NA	NA	NA	NA	S	CCTGGTCAAGTGCTGGCTCTGCTGTCCTTGCCTTCCATTTCCCCTCTGCA	NA	chr14:575-47806	NA	0.702592	8.41549	9.93924	4.50142e-10	4.50142e-10	12.9983
ILMN_1768433	NM_022903.3	CCDC71	CCDC71	Homo sapiens coiled-coil domain containing 71 (CCDC71), mRNA.	64925	NA	NA	NA	NA	S	TCCTTCACACGGCAATGTTTGGGGAAACTAAGCCCAGCTGTCTGTGTGGC	NA	chr3:1544-48775	NA	-0.747078	8.32025	-9.93568	4.53343e-10	4.53343e-10	12.9912
ILMN_1712755	NM_006369.4	LRRC41	LRRC41	Homo sapiens leucine rich repeat containing 41 (LRRC41), mRNA.	10489	NA	NA	NA	NA	S	AGCAGGCACCCAGGCTTTAGAGAAGTATAGGGGGCTTCTTCCCTGCTGGG	NA	chr1:2800-50031	NA	-0.730787	9.46681	-9.93533	4.53656e-10	4.53656e-10	12.9905
ILMN_1684964	NM_012256.2	ZNF212	ZNF212	Homo sapiens zinc finger protein 212 (ZNF212), mRNA.	7988	NA	NA	NA	NA	S	CAGATGGCTTGTCTCAGGAGTGTTGAATGTGTGCCCCGCTGCTGTCTGGG	NA	chr7:2628-49859	NA	0.665047	9.03986	9.93388	4.5497e-10	4.5497e-10	12.9875
ILMN_1777118	NM_018250.1	INTS9	INTS9	Homo sapiens integrator complex subunit 9 (INTS9), mRNA.	55756	NA	NA	NA	NA	S	CTCGGCCAGGGGAGCCAGCCTTTGGTTTCGTTTACTTGCCTACAGTGCTG	NA	chr8:2392-49623	NA	-0.753636	8.9307	-9.93296	4.55806e-10	4.55806e-10	12.9857
ILMN_1743373	NM_005618.3	DLL1	DLL1	Homo sapiens delta-like 1 (Drosophila) (DLL1), mRNA.	28514	NA	NA	NA	NA	S	GCACTGCCTTCCGTGACGTCGCCGTTGCACTATGGACAGTTGCTCTTAAG	NA	chr6:2838-50069	NA	0.657979	8.56934	9.93227	4.56437e-10	4.56437e-10	12.9843
ILMN_1695868	NM_013397.4	PRICKLE4	PRICKLE4	Homo sapiens prickle homolog 4 (Drosophila) (PRICKLE4), mRNA.	29964	NA	NA	NA	NA	S	GGCACCTCAGCCAGGGGTGTAGCCAAGTAGACAAATGGAATCCTGTGCTG	NA	chr6:2175-49406	NA	-0.643407	12.608	-9.9169	4.70639e-10	4.70639e-10	12.9532
ILMN_2186858	NM_018335.2	C14orf131	C14ORF131	Homo sapiens chromosome 14 open reading frame 131 (C14orf131), mRNA.	55778	NA	NA	NA	NA	S	AGAAGGAGTTCCTCTAGAAGCTGTGGAGTCGGTCGTCACCGTGGAGCCAG	NA	chr14:1581-48812	NA	-0.697222	8.44633	-9.91261	4.74687e-10	4.74687e-10	12.9445
ILMN_1698369	XR_015281.1	LOC728127	LOC728127	PREDICTED: Homo sapiens similar to centaurin, gamma-like family, member 1 (LOC728127), mRNA.	728127	NA	NA	NA	NA	I	CCATCCCTTATGTGTCAGAGATGGCTTTGGATTCCCTGTTCTGTGTGCTC	NA	chr10:1239-48470	NA	0.728972	7.83175	9.90971	4.77446e-10	4.77446e-10	12.9387
ILMN_1745365	NM_004571.3	PKNOX1	PKNOX1	Homo sapiens PBX/knotted 1 homeobox 1 (PKNOX1), mRNA.	5316	NA	NA	NA	NA	A	TGTCCAGAGGGGGTTCTGCCCCTTGTGAAGGCCCATTCCTGGCACTTAGA	NA	chr21:4756-51987	NA	0.691702	8.75634	9.90175	4.85086e-10	4.85086e-10	12.9226
ILMN_2067852	NM_021194.2	SLC30A1	SLC30A1	Homo sapiens solute carrier family 30 (zinc transporter), member 1 (SLC30A1), mRNA.	7779	NA	NA	NA	NA	S	GAAGCCCAGGAGGACTAAAGCTGAAAACATCCCTGCTGTTGTGATAGAGA	NA	chr1:1579-48810	NA	0.822086	8.48178	9.89744	4.89281e-10	4.89281e-10	12.9139
ILMN_1802628	NM_203453.2	PPAPDC2	PPAPDC2	Homo sapiens phosphatidic acid phosphatase type 2 domain containing 2 (PPAPDC2), mRNA.	403313	NA	NA	NA	NA	S	CCCACAGCATCCTGAATACCGACTACCTCTTCACTTGCTAAAGCAGCTAA	NA	chr9:2558-49789	NA	-0.753538	8.8891	-9.89545	4.91235e-10	4.91235e-10	12.9098
ILMN_1691798	NM_019591.2	ZNF26	ZNF26	Homo sapiens zinc finger protein 26 (ZNF26), mRNA.	7574	NA	NA	NA	NA	S	TGGGGTGCTTCCTGTGGTAGTGTCTTTCAGGTATCCGTTCCACTAGCTAC	NA	chr12:2765-49996	NA	0.720721	9.05208	9.88315	5.0346e-10	5.0346e-10	12.8849
ILMN_1715189	NM_199160.2	LHX6	LHX6	Homo sapiens LIM homeobox 6 (LHX6), transcript variant 2, mRNA.	26468	NA	NA	NA	NA	A	CTGCCTTGAGCCTCTCCTCAGGGTCTATTCCTTGCGTGGATTATGTGGCC	NA	chr9:2958-50189	NA	0.686974	8.11605	9.87858	5.08075e-10	5.08075e-10	12.8757
ILMN_1683175	NM_148178.1	C9orf23	C9ORF23	Homo sapiens chromosome 9 open reading frame 23 (C9orf23), transcript variant 1, mRNA.	138716	NA	NA	NA	NA	A	TGAGCCAGCCTGTTCTCCGGGCCTGAATGTCTGGGGTGCTTGTGCCTTTT	NA	chr9:578-47809	NA	-0.65004	9.97979	-9.87124	5.15595e-10	5.15595e-10	12.8608
ILMN_2261076	NM_006403.2	NEDD9	NEDD9	Homo sapiens neural precursor cell expressed, developmentally down-regulated 9 (NEDD9), transcript variant 1, mRNA.	4739	NA	NA	NA	NA	I	CTTAGGAGATGGCTGACTTGATTGATCTACGCTAAGTGGAGACATTTCAC	NA	chr6:4374-51605	NA	-0.870829	7.48515	-9.86563	5.21416e-10	5.21416e-10	12.8494
ILMN_1757439	NM_002896.1	RBM4	RBM4	Homo sapiens RNA binding motif protein 4 (RBM4), mRNA.	5936	NA	NA	NA	NA	I	CGAATGCACGTGCAGTTGTCCACCAGCCGGCTTAGGACTGCGCCCGGGAT	NA	chr11:473-47704	NA	0.664779	10.517	9.86266	5.2453e-10	5.2453e-10	12.8434
ILMN_1660691	NM_006868.2	RAB31	RAB31	Homo sapiens RAB31, member RAS oncogene family (RAB31), mRNA.	11031	NA	NA	NA	NA	S	CCCTGTAGTCCAGTGGTGCTGCCCTGTTGTGCAAACTGCTCCTTTTTCTC	NA	chr18:3705-50936	NA	-0.881016	11.8935	-9.85593	5.31643e-10	5.31643e-10	12.8297
ILMN_1807767	NM_014615.1	KIAA0182	KIAA0182	Homo sapiens KIAA0182 (KIAA0182), mRNA.	23199	NA	NA	NA	NA	S	CCGGTGCCTCGGTCACTCTGGGGGCAGTTTAGATGCTGTGAAATTAAACC	NA	chr16:7213-54444	NA	-0.772436	10.6178	-9.85154	5.36332e-10	5.36332e-10	12.8208
ILMN_1757408	NM_005773.2	ZNF256	ZNF256	Homo sapiens zinc finger protein 256 (ZNF256), mRNA.	10172	NA	NA	NA	NA	S	AAGGTTAGGTAACACACATAGGGCTGTTACGGACTGAGAAGTGTCCCTGC	NA	chr19:2119-49350	NA	0.802188	8.84071	9.85059	5.37354e-10	5.37354e-10	12.8189
ILMN_1671004	NM_007215.2	POLG2	POLG2	Homo sapiens polymerase (DNA directed), gamma 2, accessory subunit (POLG2), mRNA.	11232	NA	NA	NA	NA	S	GGATGTAGGAAGAGGCCCCACATTGGAACTAAGACAGGTTTGTCAAGGGC	NA	chr17:1238-48469	NA	-0.667144	8.8194	-9.84826	5.39871e-10	5.39871e-10	12.8142
ILMN_1797684	NM_002598.2	PDCD2	PDCD2	Homo sapiens programmed cell death 2 (PDCD2), transcript variant 1, mRNA.	5134	NA	NA	NA	NA	I	GCAAGAGCATTGACTGGGGCATCCTGGCTGTCTTCACCTGTGCTGAGAGC	NA	chr6:999-48230	NA	-0.627044	10.5489	-9.84613	5.42182e-10	5.42182e-10	12.8098
ILMN_1684217	NM_004217.2	AURKB	AURKB	Homo sapiens aurora kinase B (AURKB), mRNA.	9212	NA	NA	NA	NA	S	CACAACGAGACCTATCGCCGCATCGTCAAGGTGGACCTAAAGTTCCCCGC	NA	chr17:893-48124	NA	-0.925305	9.93348	-9.84253	5.46108e-10	5.46108e-10	12.8025
ILMN_1658926	NM_000435.1	NOTCH3	NOTCH3	Homo sapiens Notch homolog 3 (Drosophila) (NOTCH3), mRNA.	4854	NA	NA	NA	NA	S	TCCCTGTGTAGCTGAATTCCCAAGCCCTGCATTGTACAGCCCCCCACTCC	NA	chr19:7990-55221	NA	-0.782723	9.10136	-9.83948	5.49451e-10	5.49451e-10	12.7963
ILMN_1762095	NM_001079669.1	TMTC4	TMTC4	Homo sapiens transmembrane and tetratricopeptide repeat containing 4 (TMTC4), transcript variant 2, mRNA.	84899	NA	NA	NA	NA	S	CAATTGAAAGTTCAAGCCATGCTTTAGGCAAGAGCAGGCAGCCTCACATC	NA	chr13:3088-50319	NA	-0.756658	7.57412	-9.83879	5.50217e-10	5.50217e-10	12.7949
ILMN_1697736	NM_014285.4	EXOSC2	EXOSC2	Homo sapiens exosome component 2 (EXOSC2), mRNA.	23404	NA	NA	NA	NA	S	GTCCACACCGGGCTGCCTTAATCTGTCCTGCTTGGAGAGTGACTTGTAAG	NA	chr9:1725-48956	NA	-0.767207	8.9315	-9.83396	5.55568e-10	5.55568e-10	12.7851
ILMN_2231021	NR_000034.1	TMEM185B	TMEM185B	Homo sapiens transmembrane protein 185B (pseudogene) (TMEM185B), non-coding RNA.	79134	NA	NA	NA	NA	S	CCAGGCACACACAGACTCCACTTGGCCTTCGCCTCTTGTTCATTCATCCC	NA	chr2:1501-48732	NA	-0.746133	9.26006	-9.82179	5.69309e-10	5.69309e-10	12.7604
ILMN_1682863	NM_080833.1	C20orf151	C20ORF151	Homo sapiens chromosome 20 open reading frame 151 (C20orf151), mRNA.	140893	NA	NA	NA	NA	S	TGACAGCAAACAGATGTCTGGCAGTGAGGGTGGAGGGAGACAGTGGGCGG	NA	chr20:2685-49916	NA	-0.745804	7.63778	-9.82035	5.70952e-10	5.70952e-10	12.7574
ILMN_1667670	NM_014252.1	SLC25A15	SLC25A15	Homo sapiens solute carrier family 25 (mitochondrial carrier; ornithine transporter) member 15 (SLC25A15), nuclear gene encoding mitochondrial protein, mRNA.	10166	NA	NA	NA	NA	S	CCACAGGAAGTAAACTGCTTCAGAGCCCACAGTCCCCTGCTCAGTGTCCG	NA	chr13:2334-49565	NA	-0.712317	10.334	-9.81958	5.7184e-10	5.7184e-10	12.7559
ILMN_1701457	NM_001018104.1	FAHD1	FAHD1	Homo sapiens fumarylacetoacetate hydrolase domain containing 1 (FAHD1), nuclear gene encoding mitochondrial protein, transcript variant 1, mRNA.	81889	NA	NA	NA	NA	A	CGCCAAAGGGAGTTGGACCGGTTAAAGAAAACGATGAGATCGAGGCTGGC	NA	chr16:576-47807	NA	-0.726341	10.5071	-9.81836	5.7324e-10	5.7324e-10	12.7534
ILMN_1760303	NM_181523.1	PIK3R1	PIK3R1	Homo sapiens phosphoinositide-3-kinase, regulatory subunit 1 (alpha) (PIK3R1), transcript variant 1, mRNA.	5295	NA	NA	NA	NA	A	TGACGAGAGGGAGGATGTCACGGTCAGTTGTAACTTTGCCTTCACAAGGC	NA	chr5:6246-53477	NA	-0.989467	9.10784	-9.8161	5.75844e-10	5.75844e-10	12.7488
ILMN_1789909	NM_015043.3	TBC1D9B	TBC1D9B	Homo sapiens TBC1 domain family, member 9B (with GRAM domain) (TBC1D9B), transcript variant 2, mRNA.	23061	NA	NA	NA	NA	A	CCCCAGGGCTGGAGCCACAAGGATACCCTCACTTTGCATGAGGAGCTGAA	NA	chr5:4804-52035	NA	-0.904419	8.14209	-9.81023	5.82676e-10	5.82676e-10	12.7368
ILMN_1778917	NM_001799.2	CDK7	CDK7	Homo sapiens cyclin-dependent kinase 7 (MO15 homolog, Xenopus laevis, cdk-activating kinase) (CDK7), mRNA.	1022	NA	NA	NA	NA	S	GGGCCAACACCTGGATGTCAGCTGCCAAGACCAAACTGTCCAGTGGAAAC	NA	chr5:986-48217	NA	0.664837	11.3177	9.80238	5.91933e-10	5.91933e-10	12.7209
ILMN_1761147	NM_016655.3	GABPB2	GABPB2	Homo sapiens GA binding protein transcription factor, beta subunit 2 (GABPB2), transcript variant gamma-2, mRNA.	2553	NA	NA	NA	NA	A	CTGTGGATGGTGCCATTCAGCAAGTAGTTAGTTCAGGGGGTCAGCAAGTC	NA	chr15:945-48176	NA	0.651325	10.9788	9.79834	5.96758e-10	5.96758e-10	12.7126
ILMN_2285713	NM_018319.3	TDP1	TDP1	Homo sapiens tyrosyl-DNA phosphodiesterase 1 (TDP1), transcript variant 1, mRNA.	55775	NA	NA	NA	NA	I	CTGTATTAAAAAGGCAAATCGAAGGCCGGGCGCGGTGACTCACGCCTGTC	NA	chr14:85-47316	NA	-0.75408	12.3455	-9.79078	6.05894e-10	6.05894e-10	12.6972
ILMN_1793118	NM_001079864.1	TAX1BP1	TAX1BP1	Homo sapiens Tax1 (human T-cell leukemia virus type I) binding protein 1 (TAX1BP1), transcript variant 2, mRNA.	8887	NA	NA	NA	NA	S	GAGCGGATGCTTTCATGCACCCTTTACTGCACTTTCTGACCAGGAGCTAC	NA	chr7:2488-49719	NA	0.722704	11.4365	9.78796	6.09347e-10	6.09347e-10	12.6915
ILMN_1679134	NM_017615.1	NSMCE4A	NSMCE4A	Homo sapiens non-SMC element 4 homolog A (S. cerevisiae) (NSMCE4A), mRNA.	54780	NA	NA	NA	NA	S	TCAGAGCCTGTGATTACTCCAAGTCAGAGGCAGCAGAAGCCAAGTGCTTG	NA	chr10:1138-48369	NA	-0.64546	10.45	-9.78105	6.17878e-10	6.17878e-10	12.6774
ILMN_1675038	NM_001535.2	PRMT2	PRMT2	Homo sapiens protein arginine methyltransferase 2 (PRMT2), transcript variant 2, mRNA.	3275	NA	NA	NA	NA	A	TGGCTGGGTCGGAGCTCCATGTTCCTAAGCTAGGTCTAGGTCTACACTCC	NA	chr21:1790-49021	NA	-0.639138	9.10398	-9.78063	6.18393e-10	6.18393e-10	12.6766
ILMN_1801105	NM_006254.3	PRKCD	PRKCD	Homo sapiens protein kinase C, delta (PRKCD), transcript variant 1, mRNA.	5580	NA	NA	NA	NA	A	TTGGCTGCCGTCTGGCCGGGCTCTCATGGTACTTCCTCTGTGAACTGTGT	NA	chr3:2506-49737	NA	-0.766573	10.6651	-9.77746	6.22348e-10	6.22348e-10	12.6701
ILMN_1762407	NM_031215.2	CABLES2	CABLES2	Homo sapiens Cdk5 and Abl enzyme substrate 2 (CABLES2), mRNA.	81928	NA	NA	NA	NA	S	TCTCTAGAACACATCCAGGTGTCGGAGCTAAGGTGTTCAGCTCGGCTGTG	NA	chr20:3571-50802	NA	-0.714418	7.65861	-9.77706	6.22854e-10	6.22854e-10	12.6693
ILMN_2142284	NM_145305.1	SLC25A43	SLC25A43	Homo sapiens solute carrier family 25, member 43 (SLC25A43), mRNA.	203427	NA	NA	NA	NA	S	ATCCCCCCAAAGACCTTCTGATTGAAGTCATGTACAGTTCAGTGGCCTAA	NA	chrX:2340-49571	NA	-0.657841	10.188	-9.7729	6.28085e-10	6.28085e-10	12.6608
ILMN_1773063	NM_080597.2	OSBPL1A	OSBPL1A	Homo sapiens oxysterol binding protein-like 1A (OSBPL1A), transcript variant OSBPL1B, mRNA.	114876	NA	NA	NA	NA	A	CTTATAGTATTTATCCACCCAAACCCCAGACTGAGATACTGCTCCCAGGG	NA	chr18:4001-51232	NA	0.772204	8.87607	9.77245	6.28663e-10	6.28663e-10	12.6599
ILMN_2385688	NM_007081.2	RABL2B	RABL2B	Homo sapiens RAB, member of RAS oncogene family-like 2B (RABL2B), transcript variant 2, mRNA.	11158	NA	NA	NA	NA	A	TTTGAGGAATAGTTTGGACCTTGTGCCTCCTGTGGGAGGCTGAGGACTGC	NA	chr22:1961-49192	NA	-0.641082	8.31351	-9.76444	6.38877e-10	6.38877e-10	12.6435
ILMN_2103685	NM_018369.1	DEPDC1B	DEPDC1B	Homo sapiens DEP domain containing 1B (DEPDC1B), mRNA.	55789	NA	NA	NA	NA	S	CTTTGGGTACCCTTAGACCTCTGATTCTAAGTCAAATGCAAATGGGTTAA	NA	chr5:2328-49559	NA	-0.758906	8.60615	-9.76388	6.396e-10	6.396e-10	12.6424
ILMN_1756417	NM_181726.2	ANKRD37	ANKRD37	Homo sapiens ankyrin repeat domain 37 (ANKRD37), mRNA.	353322	NA	NA	NA	NA	S	GGAAGCCTGGAGTGCCTAAGCCTGCTTGTAGCCAGTGATGCCCAAATTGA	NA	chr4:461-47692	NA	0.669504	7.80636	9.75351	6.5311e-10	6.5311e-10	12.6212
ILMN_1814122	NM_014641.1	MDC1	MDC1	Homo sapiens mediator of DNA damage checkpoint 1 (MDC1), mRNA.	9656	NA	NA	NA	NA	S	TGGGGTCAGGAACTTGAAGGGATGCTTGGAGTGAGTAGATTTGAGGGTCC	NA	chr6:6724-53955	NA	-0.685488	9.14863	-9.7459	6.63211e-10	6.63211e-10	12.6056
ILMN_1732969	NM_001098638.1	RNF169	RNF169	Homo sapiens ring finger protein 169 (RNF169), mRNA.	254225	NA	NA	NA	NA	A	AAAGGAAGTGTGGATCAGTATCTCCTACGGTCCAGCAACATGGCCGGGGC	NA	chr11:2084-49315	NA	0.910057	8.01125	9.73953	6.71783e-10	6.71783e-10	12.5926
ILMN_3235517	NM_015694.2	ZNF777	ZNF777	Homo sapiens zinc finger protein 777 (ZNF777), mRNA.	27153	NA	NA	NA	NA	S	GGAGGGCGCGGACCTGGGGAACCCTTTCGGGCTGTTAATTTCCTTGACAA	NA	chr7:2867-50098	NA	0.727133	9.17991	9.73711	6.75063e-10	6.75063e-10	12.5877
ILMN_1758827	NM_032730.4	RTN4IP1	RTN4IP1	Homo sapiens reticulon 4 interacting protein 1 (RTN4IP1), nuclear gene encoding mitochondrial protein, mRNA.	84816	NA	NA	NA	NA	S	TGGTGACTCCTTTCCTCCTGAACATGGACCGATTGGGCATAGCAGATGGC	NA	chr6:1376-48607	NA	-0.693665	8.84342	-9.73364	6.79817e-10	6.79817e-10	12.5806
ILMN_1762436	NM_018955.2	UBB	UBB	Homo sapiens ubiquitin B (UBB), mRNA.	7314	NA	NA	NA	NA	S	GTGAGCTTGTTTGTGTCCCTGTGGGTGGACGTGGTTGGTGATTGGCAGGA	NA	chr17:64-47295	NA	0.718926	14.603	9.7327	6.81104e-10	6.81104e-10	12.5787
ILMN_1651496	NM_138720.1	HIST1H2BD	HIST1H2BD	Homo sapiens histone cluster 1, H2bd (HIST1H2BD), transcript variant 2, mRNA.	3017	NA	NA	NA	NA	I	TGTGGATCCCACCCAAATCCAACTCATCCTGGTTTGCTGCACACTGGTTC	NA	chr6:541-47772	NA	-0.861288	11.3054	-9.7276	6.88152e-10	6.88152e-10	12.5682
ILMN_1683239	NM_170713.2	RASSF1	RASSF1	Homo sapiens Ras association (RalGDS/AF-6) domain family member 1 (RASSF1), transcript variant C, mRNA.	11186	NA	NA	NA	NA	I	TACTGCAGCCAAGAGGACTCGGACTCGGAGCTCGAGCAGTACTTCACCGC	NA	chr3:206-47437	NA	0.660748	8.50565	9.72701	6.88966e-10	6.88966e-10	12.567
ILMN_1784847	NM_001039618.1	CREBZF	CREBZF	Homo sapiens CREB/ATF bZIP transcription factor (CREBZF), mRNA.	58487	NA	NA	NA	NA	S	TGAACCTGCTTATACCTAAGGGCAGGAGCAAGCCCCTCACAATGCAGCTG	NA	chr11:3061-50292	NA	-0.840626	8.85331	-9.71805	7.01554e-10	7.01554e-10	12.5487
ILMN_1811102	NM_138361.3	LRSAM1	LRSAM1	Homo sapiens leucine rich repeat and sterile alpha motif containing 1 (LRSAM1), transcript variant 1, mRNA.	90678	NA	NA	NA	NA	A	CCTGCTCTCCACAACTGTCCCTCCTTACCCCATGTAGCTCGATCCGAAGC	NA	chr9:3072-50303	NA	-0.796448	8.86148	-9.7169	7.03188e-10	7.03188e-10	12.5463
ILMN_1755620	NM_203434.2	IER5L	IER5L	Homo sapiens immediate early response 5-like (IER5L), mRNA.	389792	NA	NA	NA	NA	S	AACTTGATCTCCATCTTTGGCTCCGGCTTCTCGGGGCTGGTGAGCCGACA	NA	chr9:1272-48503	NA	0.742316	10.0051	9.71632	7.04007e-10	7.04007e-10	12.5451
ILMN_2167416	NM_001531.1	MR1	MR1	Homo sapiens major histocompatibility complex, class I-related (MR1), mRNA.	3140	NA	NA	NA	NA	S	CCTCTAGGAGCCATGTTATCCTCTGTCCCCCATAGAGTCAAGCCTAGTGC	NA	chr1:1061-48292	NA	-0.732794	8.08168	-9.70956	7.13696e-10	7.13696e-10	12.5313
ILMN_2174189	NM_012242.2	DKK1	DKK1	Homo sapiens dickkopf homolog 1 (Xenopus laevis) (DKK1), mRNA.	22943	NA	NA	NA	NA	S	TCTAGAGTCTAGAACGCAAGGATCTCTTGGAATGACAAATGATAGGTACC	NA	chr10:1364-48595	NA	-0.702996	7.0818	-9.70842	7.15342e-10	7.15342e-10	12.529
ILMN_3183139	XR_037646.1	LOC100130914	LOC100130914	PREDICTED: Homo sapiens misc_RNA (LOC100130914), miscRNA.	100130914	NA	NA	NA	NA	A	TGGGCCCGGCCTCGGCCTCACAGAGGACTCTCCATGCCCAGCTAGCTCTT	NA	chr:893-48124	NA	0.782696	8.00478	9.70815	7.15726e-10	7.15726e-10	12.5284
ILMN_1766269	NM_178582.1	HM13	HM13	Homo sapiens histocompatibility (minor) 13 (HM13), transcript variant 4, mRNA.	81502	NA	NA	NA	NA	I	CCCCAGCTTGTGACTACAGAGATGTCCCAGTATGTTTCTTTCTGCCCCGT	NA	chr20:1472-48703	NA	0.787553	7.83436	9.7058	7.19144e-10	7.19144e-10	12.5236
ILMN_1768271	NM_021940.2	SMAP1	SMAP1	Homo sapiens stromal membrane-associated protein 1 (SMAP1), mRNA.	60682	NA	NA	NA	NA	S	CTCTTCCATATGGATCCACTGGCTGGACAAACTGCACCAGTTGCTGCTTC	NA	chr6:2724-49955	NA	0.649568	8.67175	9.70289	7.23372e-10	7.23372e-10	12.5176
ILMN_2356574	NM_001035521.1	GTF3C2	GTF3C2	Homo sapiens general transcription factor IIIC, polypeptide 2, beta 110kDa (GTF3C2), transcript variant 2, mRNA.	2976	NA	NA	NA	NA	A	CACTCAGGCCTGACCTAGGCTTGGGAGTCAAACTGCTCATATTGAGCATA	NA	chr2:3277-50508	NA	-0.684001	9.26947	-9.70131	7.25695e-10	7.25695e-10	12.5144
ILMN_2059797	NM_003946.3	NOL3	NOL3	Homo sapiens nucleolar protein 3 (apoptosis repressor with CARD domain) (NOL3), mRNA.	8996	NA	NA	NA	NA	S	CTCAACCCCACGCAAGTTCCTGAGCTGAACATGGAGCAAGGGGAGGGTGA	NA	chr16:1110-48341	NA	-0.667392	8.97739	-9.69895	7.2917e-10	7.2917e-10	12.5096
ILMN_2149226	NM_001753.3	CAV1	CAV1	Homo sapiens caveolin 1, caveolae protein, 22kDa (CAV1), mRNA.	857	NA	NA	NA	NA	S	CACTTATTGGAACTCTGCTTGATTTTTGCCTCTTCCAGTCTTCCTGACAC	NA	chr7:2290-49521	NA	-1.05868	9.58193	-9.69749	7.31323e-10	7.31323e-10	12.5066
ILMN_1782688	NM_024838.4	THNSL1	THNSL1	Homo sapiens threonine synthase-like 1 (S. cerevisiae) (THNSL1), mRNA.	79896	NA	NA	NA	NA	S	TCAGCAGGATTTTGTAGCTGACTGGTGCTCTGAGGGAGAGTGCCTAGCAG	NA	chr10:2159-49390	NA	-0.717202	8.81856	-9.69701	7.32035e-10	7.32035e-10	12.5056
ILMN_1733746	NM_022912.1	REEP1	REEP1	Homo sapiens receptor accessory protein 1 (REEP1), mRNA.	65055	NA	NA	NA	NA	S	GTGCTTGTCAACCATGACCATCTTTGAGCCTTCCTAGTCCTCCACCTGGC	NA	chr2:3548-50779	NA	-0.668211	7.73423	-9.69611	7.3336e-10	7.3336e-10	12.5038
ILMN_2214197	NM_033285.2	TP53INP1	TP53INP1	Homo sapiens tumor protein p53 inducible nuclear protein 1 (TP53INP1), mRNA.	94241	NA	NA	NA	NA	S	GGCATGAGTTAGGGAGACTGAAGAGTATTGTAGACTGTACATGTGCCTTC	NA	chr8:5201-52432	NA	1.05821	8.47067	9.69336	7.37456e-10	7.37456e-10	12.4981
ILMN_1799969	NM_012437.3	SNAPIN	SNAPIN	Homo sapiens SNAP-associated protein (SNAPIN), mRNA.	23557	NA	NA	NA	NA	S	GGGGATTTGGAGGGGGCAGGCAAAGTCAAAGTGAATGACCTCTGTCCACC	NA	chr1:837-48068	NA	-0.703425	9.20308	-9.68573	7.48925e-10	7.48925e-10	12.4825
ILMN_1659843	NM_006260.2	DNAJC3	DNAJC3	Homo sapiens DnaJ (Hsp40) homolog, subfamily C, member 3 (DNAJC3), mRNA.	5611	NA	NA	NA	NA	S	TTGACGACGGAGAAGATCCTTTGGATGCAGAGAGCCAGCAAGGAGGCGGC	NA	chr13:1400-48631	NA	0.711918	8.65108	9.68455	7.50727e-10	7.50727e-10	12.48
ILMN_1758164	NM_003155.2	STC1	STC1	Homo sapiens stanniocalcin 1 (STC1), mRNA.	6781	NA	NA	NA	NA	S	CCAAAGCTTCGTCTTGTGTTTGCTGCAGAGTGATTCGGGGGCTGACCTAG	NA	chr8:3486-50717	NA	-0.816428	8.38289	-9.68216	7.54364e-10	7.54364e-10	12.4751
ILMN_1720708	NM_001893.3	CSNK1D	CSNK1D	Homo sapiens casein kinase 1, delta (CSNK1D), transcript variant 1, mRNA.	1453	NA	NA	NA	NA	A	TTGCAGAGAATCAGACTCCTTTTCCAGGGCCTCAGCTCCCTCCAGTGGTG	NA	chr17:1823-49054	NA	0.69731	10.3463	9.68125	7.55761e-10	7.55761e-10	12.4733
ILMN_1798108	NM_024573.1	C6orf211	C6ORF211	Homo sapiens chromosome 6 open reading frame 211 (C6orf211), mRNA.	79624	NA	NA	NA	NA	S	CACCTTTTCATCCCCAGAAAAGGAGCACGTGAATTGAGTCGCCTGGCGGC	NA	chr6:1628-48859	NA	-0.891684	10.5412	-9.67978	7.58009e-10	7.58009e-10	12.4703
ILMN_1765060	NM_017943.2	FBXO34	FBXO34	Homo sapiens F-box protein 34 (FBXO34), mRNA.	55030	NA	NA	NA	NA	S	GAGCGCCTTTACCTTTAGATGAGTGCTTTGGCCCCTCTGTGAATAGCACG	NA	chr14:2934-50165	NA	0.713926	9.59634	9.67942	7.58561e-10	7.58561e-10	12.4695
ILMN_1672022	NM_004438.3	EPHA4	EPHA4	Homo sapiens EPH receptor A4 (EPHA4), mRNA.	2043	NA	NA	NA	NA	S	CCGCTGCACCAAATCAAGTAGCTTCACCTTGTGTATGCAGGCCCCAAGTT	NA	chr2:5669-52900	NA	-0.666594	7.7965	-9.67737	7.6172e-10	7.6172e-10	12.4653
ILMN_1719870	NM_207418.2	FAM72D	FAM72D	Homo sapiens family with sequence similarity 72, member D (FAM72D), mRNA.	728833	NA	NA	NA	NA	S	GCATTCAGAGCTACAAAGGAATAGGAAAGTAGGGTAGTGTTGGATTCTGG	NA	chr1:2157-49388	NA	-0.830592	8.6611	-9.67373	7.67358e-10	7.67358e-10	12.4578
ILMN_2381121	NM_199487.1	UQCC	UQCC	Homo sapiens ubiquinol-cytochrome c reductase complex chaperone (UQCC), nuclear gene encoding mitochondrial protein, transcript variant 2, mRNA.	55245	NA	NA	NA	NA	A	CTCCCAGTGAACTGAATGAGGAACATGCTGTCTCCTGTCTTGGCCTCCCC	NA	chr20:1645-48876	NA	-0.798801	7.82205	-9.66959	7.73822e-10	7.73822e-10	12.4493
ILMN_2396546	NM_001542.2	IGSF3	IGSF3	Homo sapiens immunoglobulin superfamily, member 3 (IGSF3), transcript variant 1, mRNA.	3321	NA	NA	NA	NA	A	GGTACAGGAGCGGCTCAGTCATGAAAAAAGAAGGTCTTTTGCCCCATTTC	NA	chr1:6401-53632	NA	-0.804425	9.23251	-9.66784	7.76567e-10	7.76567e-10	12.4457
ILMN_1698605	NM_024334.1	TMEM43	TMEM43	Homo sapiens transmembrane protein 43 (TMEM43), mRNA.	79188	NA	NA	NA	NA	S	CTGAAACCAGAGATCTGTAATCATCTCTATTGGCCTGGGGTGCCTGTGCT	NA	chr3:2843-50074	NA	-0.642338	10.5702	-9.65256	8.01001e-10	8.01001e-10	12.4143
ILMN_1685929	NM_138959.2	VANGL1	VANGL1	Homo sapiens vang-like 1 (van gogh, Drosophila) (VANGL1), mRNA.	81839	NA	NA	NA	NA	S	TCCTTTGACCATCTGCACTTTATTTGGAAGGAAGCAGGGGCTGTCCACCC	NA	chr1:1979-49210	NA	-0.687643	7.58713	-9.6369	8.26856e-10	8.26856e-10	12.3821
ILMN_1665425	NM_019845.2	RPRM	RPRM	Homo sapiens reprimo, TP53 dependent G2 arrest mediator candidate (RPRM), mRNA.	56475	NA	NA	NA	NA	S	GCTCGTGACTGCACGGTTTACGCCACAAAAGTGCTCTTGACATCCGTGAC	NA	chr2:1356-48587	NA	-0.764477	8.28587	-9.63254	8.34217e-10	8.34217e-10	12.3732
ILMN_1656452	NM_025108.2	C16orf59	C16ORF59	Homo sapiens chromosome 16 open reading frame 59 (C16orf59), mRNA.	80178	NA	NA	NA	NA	S	AGGTGGCCTCACTGGCTCTTCTCAGGACAACTAAGCCTGCTGGTCAGGGC	NA	chr16:1451-48682	NA	-0.613202	8.67104	-9.63111	8.36648e-10	8.36648e-10	12.3702
ILMN_1652762	NM_015094.2	HIC2	HIC2	Homo sapiens hypermethylated in cancer 2 (HIC2), mRNA.	23119	NA	NA	NA	NA	S	CTCCTGTACTGGCCACCGCCGCTGTCACTTGTCACATTGAGTTCATGTCC	NA	chr22:6578-53809	NA	0.718192	8.33338	9.62983	8.38819e-10	8.38819e-10	12.3676
ILMN_1651788	NM_002419.3	MAP3K11	MAP3K11	Homo sapiens mitogen-activated protein kinase kinase kinase 11 (MAP3K11), mRNA.	4296	NA	NA	NA	NA	S	CTGTCACCAGCACTTTTGACCAAGTCCTGCTACTGCGGCCCCTGCCCTAG	NA	chr11:3376-50607	NA	-0.693276	8.59608	-9.62725	8.43224e-10	8.43224e-10	12.3623
ILMN_1729216	NM_001885.1	CRYAB	CRYAB	Homo sapiens crystallin, alpha B (CRYAB), mRNA.	1410	NA	NA	NA	NA	S	GTCCTCACTGTGAATGGACCAAGGAAACAGGTCTCTGGCCCTGAGCGCAC	NA	chr11:449-47680	NA	0.782902	7.65023	9.61362	8.66904e-10	8.66904e-10	12.3342
ILMN_1685415	NM_012257.3	HBP1	HBP1	Homo sapiens HMG-box transcription factor 1 (HBP1), mRNA.	26959	NA	NA	NA	NA	S	AGGTGGCAGCAGCCATCCGTTATTATTTCCAATGGAGACCTAGCCCAGGC	NA	chr7:2350-49581	NA	0.730784	9.03326	9.61255	8.68801e-10	8.68801e-10	12.332
ILMN_1753370	NM_145804.1	ABTB2	ABTB2	Homo sapiens ankyrin repeat and BTB (POZ) domain containing 2 (ABTB2), mRNA.	25841	NA	NA	NA	NA	S	AAGAGGCCTTTCTGCTGTGTCCCCTCACGGCCTTGCCCTCGAATTCTGCA	NA	chr11:3752-50983	NA	0.667496	7.91655	9.61009	8.7316e-10	8.7316e-10	12.3269
ILMN_1795822	NM_133375.2	DIS3L	DIS3L	Homo sapiens DIS3 mitotic control homolog (S. cerevisiae)-like (DIS3L), mRNA.	115752	NA	NA	NA	NA	S	CAGTTTTCAGTAATGAGTGGACAGTAAGTGGTGGCTCTGCAGATGGCCCC	NA	chr15:3570-50801	NA	-0.754749	9.03529	-9.61009	8.73161e-10	8.73161e-10	12.3269
ILMN_2357730	NM_012119.3	CCRK	CCRK	Homo sapiens cell cycle related kinase (CCRK), transcript variant 2, mRNA.	23552	NA	NA	NA	NA	A	CCCTCTGCACATGAGGCTGGTTTACCAACATCTACTCCCTCAGGATGAGC	NA	chr9:2002-49233	NA	0.667719	9.18923	9.60712	8.78439e-10	8.78439e-10	12.3208
ILMN_2280135	NM_001017974.1	P4HA2	P4HA2	Homo sapiens prolyl 4-hydroxylase, alpha polypeptide II (P4HA2), transcript variant 3, mRNA.	8974	NA	NA	NA	NA	I	GCTGACCGGGCGACGCCGCGGGAGGTTCTGGAAACGCCGGGAGCTGCGAG	NA	chr5:18-47249	NA	0.706414	7.81144	9.60701	8.78644e-10	8.78644e-10	12.3206
ILMN_1655642	NM_018193.2	FANCI	FANCI	Homo sapiens Fanconi anemia, complementation group I (FANCI), transcript variant 2, mRNA.	55215	NA	NA	NA	NA	S	TTGGTTAGGATGCCACCTCAAGAACTGTAACTGAGAGCTCAGAAGTGAGC	NA	chr15:4283-51514	NA	-0.754735	9.40064	-9.6005	8.90361e-10	8.90361e-10	12.3071
ILMN_1788468	NM_018011.3	ARGLU1	ARGLU1	Homo sapiens arginine and glutamate rich 1 (ARGLU1), mRNA.	55082	NA	NA	NA	NA	S	CCCAGGGTATTACTGGACCTATGTGGTGTATTGTTAAACCAGTGTCCTTG	NA	chr13:1503-48734	NA	0.650381	11.0507	9.58971	9.10129e-10	9.10129e-10	12.2849
ILMN_1678808	NM_014924.3	KIAA0831	KIAA0831	Homo sapiens KIAA0831 (KIAA0831), mRNA.	22863	NA	NA	NA	NA	S	GTGGACGGGACTCATGTAAGGACTCAATTTGGGGAAGAGCATTCAGTGGC	NA	chr14:4546-51777	NA	0.751114	9.32772	9.58452	9.198e-10	9.198e-10	12.2742
ILMN_1664369	NM_018706.5	DHTKD1	DHTKD1	Homo sapiens dehydrogenase E1 and transketolase domain containing 1 (DHTKD1), mRNA.	55526	NA	NA	NA	NA	S	TTTCTCTGAAGTGGTGTGGGAAGTACCAGGGGACTGGCAGAAGCCCAGGC	NA	chr10:4824-52055	NA	-0.696441	8.49728	-9.57778	9.32524e-10	9.32524e-10	12.2602
ILMN_1815023	NM_002648.2	PIM1	PIM1	Homo sapiens pim-1 oncogene (PIM1), mRNA.	5292	NA	NA	NA	NA	S	GGTTCCCTTCCTATTCCAAGCTTCCATAGCTGCTGCCCTAGTTTTCTTTC	NA	chr6:2227-49458	NA	0.684404	8.20167	9.57709	9.33827e-10	9.33827e-10	12.2588
ILMN_1701681	NM_033280.2	SEC11C	SEC11C	Homo sapiens SEC11 homolog C (S. cerevisiae) (SEC11C), mRNA.	90701	NA	NA	NA	NA	S	CCAGAACTGGCTGGAAAAGAAGGACGTGGTGGGAAGAGCAAGAGGGTTTT	NA	chr18:479-47710	NA	0.653676	11.7364	9.57326	9.4115e-10	9.4115e-10	12.2509
ILMN_1801845	NM_005740.2	DNAL4	DNAL4	Homo sapiens dynein, axonemal, light chain 4 (DNAL4), mRNA.	10126	NA	NA	NA	NA	S	CTGCCCGCGACTTCGCATCAGGGACCGCATGCTGATTTGTACTGCTCTCT	NA	chr22:1311-48542	NA	-0.657361	9.38895	-9.57152	9.44491e-10	9.44491e-10	12.2473
ILMN_3258795	NM_001101800.1	FAM13B	FAM13B	Homo sapiens family with sequence similarity 13, member B (FAM13B), transcript variant 2, mRNA.	51306	NA	NA	NA	NA	M	TGTCCACCAGTATAATGGCATTGCTGTGTCTGGCACTTCATTGTACAGAC	NA	chr5:5384-52615	NA	0.740149	9.45534	9.56724	9.52764e-10	9.52764e-10	12.2385
ILMN_1721651	XM_001130106.1	LOC646463	LOC646463	PREDICTED: Homo sapiens similar to Ubiquitin-conjugating enzyme E2 H (Ubiquitin-protein ligase H) (Ubiquitin carrier protein H) (UBCH2) (E2-20K) (LOC646463), mRNA.	646463	NA	NA	NA	NA	S	TTGGCCTATCCTAACCCCATAGATCCTCTCAATGGTGAAGATGCAGCCAT	NA	chr:127-47358	NA	0.701236	9.88648	9.56339	9.60275e-10	9.60275e-10	12.2305
ILMN_1730575	NM_001498.2	GCLC	GCLC	Homo sapiens glutamate-cysteine ligase, catalytic subunit (GCLC), mRNA.	2729	NA	NA	NA	NA	S	CTGATAGACTTTCCTCTAAAAGCCATTCACTCCAGATTTTACCTGGGGAA	NA	chr6:3211-50442	NA	0.703756	9.16025	9.56223	9.62564e-10	9.62564e-10	12.2281
ILMN_2183510	NM_006010.2	ARMET	ARMET	Homo sapiens arginine-rich, mutated in early stage tumors (ARMET), mRNA.	7873	NA	NA	NA	NA	S	GGCAGCCAGTGCACGGACCGATTTGTAGTCTGCTCAATCTCTGTTGCACC	NA	chr3:593-47824	NA	0.71959	12.0329	9.55833	9.70237e-10	9.70237e-10	12.2201
ILMN_1692276	NM_001037277.1	GGPS1	GGPS1	Homo sapiens geranylgeranyl diphosphate synthase 1 (GGPS1), transcript variant 2, mRNA.	9453	NA	NA	NA	NA	S	GCCTATAAACAGATTGATGCACGTGGTGGGAACCCTGAGCTAGTAGCCTT	NA	chr1:895-48126	NA	-0.657806	10.5464	-9.5562	9.74479e-10	9.74479e-10	12.2156
ILMN_2341815	NM_006070.4	TFG	TFG	Homo sapiens TRK-fused gene (TFG), transcript variant 1, mRNA.	10342	NA	NA	NA	NA	A	CTAGCTTCCCTTGTCCGGAGGATATTAAAATGCTAGGGTGAGGTTTAGCC	NA	chr3:1919-49150	NA	0.660895	11.7518	9.55391	9.79047e-10	9.79047e-10	12.2109
ILMN_3235917	NM_024345.3	DCAF10	DCAF10	Homo sapiens DDB1 and CUL4 associated factor 10 (DCAF10), mRNA.	79269	NA	NA	NA	NA	S	TTCTTGTATCCTCAGTGCCTGGTACAGGACTTGACACAGAGTAGTTGTTC	NA	chr9:7840-55071	NA	-0.690044	7.83798	-9.55264	9.81576e-10	9.81576e-10	12.2083
ILMN_1768719	NM_016026.2	RDH11	RDH11	Homo sapiens retinol dehydrogenase 11 (all-trans/9-cis/11-cis) (RDH11), mRNA.	51109	NA	NA	NA	NA	S	GGAGGAATTGAGGGCAAGCACCCAGGACTGATGAGGTCTTAACAAAAACC	NA	chr14:1868-49099	NA	0.640058	11.9235	9.54464	9.97737e-10	9.97737e-10	12.1917
ILMN_1656145	NM_002079.1	GOT1	GOT1	Homo sapiens glutamic-oxaloacetic transaminase 1, soluble (aspartate aminotransferase 1) (GOT1), mRNA.	2805	NA	NA	NA	NA	S	GATCAAGTTGTCTGAAGGAGCCAAAGTGTGAATGTGGGTGTCGGCTGCGG	NA	chr10:1625-48856	NA	0.700914	11.4523	9.54264	1.00182e-09	1.00182e-09	12.1876
ILMN_1706390	NM_001072.3	UGT1A6	UGT1A6	Homo sapiens UDP glucuronosyltransferase 1 family, polypeptide A6 (UGT1A6), transcript variant 1, mRNA.	54578	NA	NA	NA	NA	A	GGCCGGTCATGCCCAACATGGTCTTCATTGGAGGTATCAACTGTAAGAAG	NA	chr2:933-48164	NA	-0.838519	8.47193	-9.53991	1.00743e-09	1.00743e-09	12.1819
ILMN_1695853	NM_020666.2	CLK4	CLK4	Homo sapiens CDC-like kinase 4 (CLK4), mRNA.	57396	NA	NA	NA	NA	S	GGGTGATGTCAGGGTGATAACCAGACATTCATGGAAAGGCATGCAGTTTG	NA	chr5:2086-49317	NA	0.750897	7.99653	9.53597	1.01556e-09	1.01556e-09	12.1738
ILMN_1772722	NM_016071.2	MRPS33	MRPS33	Homo sapiens mitochondrial ribosomal protein S33 (MRPS33), nuclear gene encoding mitochondrial protein, transcript variant 1, mRNA.	51650	NA	NA	NA	NA	I	TTCTCTGCTCATCACACGGCCTTCGGCACTGTAGCTTTGGGTGGTGGGCT	NA	chr7:26-47257	NA	-0.710843	9.18176	-9.5307	1.02656e-09	1.02656e-09	12.1629
ILMN_1795564	NM_138471.1	C11orf84	C11ORF84	Homo sapiens chromosome 11 open reading frame 84 (C11orf84), mRNA.	144097	NA	NA	NA	NA	S	CACAAGAGTGGTCATAAGGGGGTTTGAACTGAGTCCCACTACCTCGGGGG	NA	chr11:1727-48958	NA	0.674701	8.40402	9.5131	1.06418e-09	1.06418e-09	12.1264
ILMN_1783709	NM_006570.4	RRAGA	RRAGA	Homo sapiens Ras-related GTP binding A (RRAGA), mRNA.	10670	NA	NA	NA	NA	S	GGGCTTTGAAGTGTGTGCTGCTTACTCCTTTCATCTTTCTCCCCGCTTCC	NA	chr9:1321-48552	NA	-0.602737	11.4491	-9.50935	1.07237e-09	1.07237e-09	12.1186
ILMN_2367233	NM_018293.2	ZNF654	ZNF654	Homo sapiens zinc finger protein 654 (ZNF654), mRNA.	55279	NA	NA	NA	NA	A	AGATGTGGCAAATGCCTGACCACCTACTGTAATGCAGAAGCACTTGAGGC	NA	chr3:1832-49063	NA	0.693975	7.74672	9.50913	1.07286e-09	1.07286e-09	12.1182
ILMN_2211122	NR_002166.1	TRAPPC2P1	TRAPPC2P1	Homo sapiens trafficking protein particle complex 2 pseudogene 1 (TRAPPC2P1), non-coding RNA.	10597	NA	NA	NA	NA	S	CGGAGTCCCCGCCGAAGAACCCGAGGAGCCATATATTGAAGACCATGTCT	NA	chr19:169-47400	NA	0.791536	9.72353	9.50298	1.08646e-09	1.08646e-09	12.1054
ILMN_1694027	NM_144665.2	SESN3	SESN3	Homo sapiens sestrin 3 (SESN3), mRNA.	143686	NA	NA	NA	NA	S	TGCAAGCTGAACTTCTTTATGCTCTTCGTGCCATAACTCGGCATTTGACC	NA	chr11:1649-48880	NA	0.860332	7.9948	9.50244	1.08765e-09	1.08765e-09	12.1043
ILMN_1781479	NM_003173.2	SUV39H1	SUV39H1	Homo sapiens suppressor of variegation 3-9 homolog 1 (Drosophila) (SUV39H1), mRNA.	6839	NA	NA	NA	NA	S	GGACTGAATCTGGTTCTCCTCTTGTACACCCCTCAACCCTATGCAGCCTG	NA	chrX:2643-49874	NA	-0.633024	10.3593	-9.50064	1.09167e-09	1.09167e-09	12.1005
ILMN_2181125	NM_022080.1	NAPB	NAPB	Homo sapiens N-ethylmaleimide-sensitive factor attachment protein, beta (NAPB), mRNA.	63908	NA	NA	NA	NA	S	CGTGACCGTGTGTGGTGGCGTCACTGTAACCAAAGTATATGCACCAGCCC	NA	chr20:3506-50737	NA	0.713861	8.36739	9.50034	1.09235e-09	1.09235e-09	12.0999
ILMN_1723536	NM_015017.3	USP33	USP33	Homo sapiens ubiquitin specific peptidase 33 (USP33), transcript variant 1, mRNA.	23032	NA	NA	NA	NA	A	CGACAGTGGCTTAATAAATTTAAGACCTTTGCCGAACCTGGCCCTATTTC	NA	chr1:2577-49808	NA	0.714026	7.9783	9.49556	1.10309e-09	1.10309e-09	12.09
ILMN_2381603	NM_198267.1	ING3	ING3	Homo sapiens inhibitor of growth family, member 3 (ING3), transcript variant 3, mRNA.	54556	NA	NA	NA	NA	A	CGCTTCACGGAAATGCGCGAGATGGACCTGCAGGTGCAGAATGCAATGGA	NA	chr7:195-47426	NA	0.728032	8.71605	9.4954	1.10346e-09	1.10346e-09	12.0897
ILMN_1673369	NM_012247.3	SEPHS1	SEPHS1	Homo sapiens selenophosphate synthetase 1 (SEPHS1), mRNA.	22929	NA	NA	NA	NA	S	CGGACCCAGAACATTCTCCAGTAGTGCATTCAGTTCAACACAGCAAGTGC	NA	chr10:2073-49304	NA	-0.738005	9.32837	-9.49178	1.11167e-09	1.11167e-09	12.0821
ILMN_1758056	NM_021237.3	SELK	SELK	Homo sapiens selenoprotein K (SELK), mRNA.	58515	NA	NA	NA	NA	S	TCGTCCTCGTCAGCATTTTGTCTAATCGCGGCCTGTGACGCTCGAAGGGC	NA	chr3:51-47282	NA	0.737984	7.56132	9.48069	1.13722e-09	1.13722e-09	12.0591
ILMN_1712431	NM_138371.1	FAM113B	FAM113B	Homo sapiens family with sequence similarity 113, member B (FAM113B), mRNA.	91523	NA	NA	NA	NA	S	ACTTCCTGGGAGTGACCCAGCGTTATTCCTGCCTCCTCACTCCTATTCTC	NA	chr12:1979-49210	NA	-0.676029	7.7763	-9.48011	1.13858e-09	1.13858e-09	12.0579
ILMN_1741253	NM_015902.4	UBR5	UBR5	Homo sapiens ubiquitin protein ligase E3 component n-recognin 5 (UBR5), mRNA.	51366	NA	NA	NA	NA	S	GCTAGTCACCAACTTCTGGGTCTAACCCCAGCCAAAGATGACAGCAGAAC	NA	chr8:8634-55865	NA	0.704398	9.67958	9.47848	1.14238e-09	1.14238e-09	12.0545
ILMN_1758378	NM_000368.3	TSC1	TSC1	Homo sapiens tuberous sclerosis 1 (TSC1), transcript variant 1, mRNA.	7248	NA	NA	NA	NA	A	AGCCCGCTTTCCTCATCGTTCAGCCGATGTCACCACCAGCCCTTATGCTG	NA	chr9:1080-48311	NA	0.715318	8.17448	9.47463	1.15143e-09	1.15143e-09	12.0465
ILMN_1702363	NM_015170.1	SULF1	SULF1	Homo sapiens sulfatase 1 (SULF1), mRNA.	23213	NA	NA	NA	NA	S	CCTCACTGAGTCATCAGTACCCTCCTATTCAGCTCCCCAAGATGATGTGT	NA	chr8:5258-52489	NA	-0.785539	7.78524	-9.4559	1.19656e-09	1.19656e-09	12.0076
ILMN_1784367	NM_002156.4	HSPD1	HSPD1	Homo sapiens heat shock 60kDa protein 1 (chaperonin) (HSPD1), nuclear gene encoding mitochondrial protein, transcript variant 1, mRNA.	3329	NA	NA	NA	NA	I	GAGGGGACACGGGCTCATTGCGGTGTGCGCCCTGCACTCTGTCCCTCACT	NA	chr2:35-47266	NA	0.663092	9.70133	9.45531	1.19801e-09	1.19801e-09	12.0063
ILMN_1768962	NM_014371.2	AKAP8L	AKAP8L	Homo sapiens A kinase (PRKA) anchor protein 8-like (AKAP8L), mRNA.	26993	NA	NA	NA	NA	S	AGCAAGAAGCTGGAGCGCTACCTGAAGGGCGAGAACCCTTTCACCGACAG	NA	chr19:1705-48936	NA	0.666537	8.574	9.45402	1.20119e-09	1.20119e-09	12.0036
ILMN_1903568			HS.294603	Homo sapiens cDNA FLJ12874 fis, clone NT2RP2003769	NA	NA	NA	NA	NA	S	AATGGTGCTGTGTCCGCTGTCCACAGAAAACGCCCTTAAGTAGCCCTACC	NA	chr14:2763-49994	NA	0.738815	9.79818	9.44738	1.21769e-09	1.21769e-09	11.9898
ILMN_1745785	NM_021005.2	NR2F2	NR2F2	Homo sapiens nuclear receptor subfamily 2, group F, member 2 (NR2F2), mRNA.	7026	NA	NA	NA	NA	S	CTGGAGGAACCACATATAACACTTAACTTCCCCTACCCTGCCCCTCCCCA	NA	chr15:2485-49716	NA	-0.724207	8.20954	-9.44216	1.23081e-09	1.23081e-09	11.9789
ILMN_1721022	NM_003029.3	SHC1	SHC1	Homo sapiens SHC (Src homology 2 domain containing) transforming protein 1 (SHC1), transcript variant 2, mRNA.	6464	NA	NA	NA	NA	I	CTTGGGTCTCTTACCGCGAGACTGAGAGGCAGAAGTCAGCCCGAATGCCT	NA	chr1:2765-49996	NA	0.642689	11.4193	9.43906	1.23868e-09	1.23868e-09	11.9725
ILMN_1737651	NM_015891.2	CDC40	CDC40	Homo sapiens cell division cycle 40 homolog (S. cerevisiae) (CDC40), mRNA.	51362	NA	NA	NA	NA	S	GCCTAGCTGCTGCCATTTCTGTAACTGCCCAGAAGGGTGACAGATTTCTG	NA	chr6:3543-50774	NA	0.689691	9.54896	9.43583	1.24693e-09	1.24693e-09	11.9657
ILMN_1811303	NM_003822.3	NR5A2	NR5A2	Homo sapiens nuclear receptor subfamily 5, group A, member 2 (NR5A2), transcript variant 2, mRNA.	2494	NA	NA	NA	NA	A	CGACAGGAGCTGATAAGCAAGAAAGCGTCACAGCCAGCGTCTGTTCACCC	NA	chr1:4463-51694	NA	-0.769347	7.43536	-9.43541	1.24802e-09	1.24802e-09	11.9649
ILMN_1775008	NM_014865.2	NCAPD2	NCAPD2	Homo sapiens non-SMC condensin I complex, subunit D2 (NCAPD2), mRNA.	9918	NA	NA	NA	NA	S	GATCCTAGGAAGTCTGTTCCTGTCCTCCCTGTGCAGGGTATCCTGTAGGG	NA	chr12:4257-51488	NA	-0.767732	9.33084	-9.4347	1.24983e-09	1.24983e-09	11.9634
ILMN_1768743	NM_030917.2	FIP1L1	FIP1L1	Homo sapiens FIP1 like 1 (S. cerevisiae) (FIP1L1), mRNA.	81608	NA	NA	NA	NA	S	TCCCCATCTTCCTGGTTCTGCTCCTTCGTGGCCTAGTCTTGTGGACACCA	NA	chr4:1436-48667	NA	0.719642	9.86527	9.42497	1.27511e-09	1.27511e-09	11.9431
ILMN_1763638	NM_003567.2	BCAR3	BCAR3	Homo sapiens breast cancer anti-estrogen resistance 3 (BCAR3), mRNA.	8412	NA	NA	NA	NA	S	GCCCTCTCGCGTAAATTGGAACCTCCTCCTGTAAAGCAGGCAGAGCTTTG	NA	chr1:2671-49902	NA	-0.681294	8.27771	-9.42171	1.28368e-09	1.28368e-09	11.9363
ILMN_1736796	NM_001083617.1	RB1CC1	RB1CC1	Homo sapiens RB1-inducible coiled-coil 1 (RB1CC1), transcript variant 2, mRNA.	9821	NA	NA	NA	NA	S	CAGTGGATTGGTCATCTGGGTTCTAAAGGGAAGAGTCTGTGCTACTAACC	NA	chr8:5980-53211	NA	0.617888	9.57841	9.41463	1.30253e-09	1.30253e-09	11.9215
ILMN_1775823	NM_133635.4	POFUT2	POFUT2	Homo sapiens protein O-fucosyltransferase 2 (POFUT2), transcript variant 3, mRNA.	23275	NA	NA	NA	NA	A	GGAGGGACAGACAGCTCTTCCTTTCGGAGCCTGGCTAGTCTAGGACATCA	NA	chr21:2582-49813	NA	0.642393	9.70462	9.40923	1.31709e-09	1.31709e-09	11.9103
ILMN_1738681	NM_016553.3	NUP62	NUP62	Homo sapiens nucleoporin 62kDa (NUP62), transcript variant 2, mRNA.	23636	NA	NA	NA	NA	A	CAGCTTCCAGTGGTGGCCGTAGACTTGGCTCGGAACTTAGTGGCACCAGA	NA	chr19:3175-50406	NA	-0.743503	11.984	-9.40176	1.3375e-09	1.3375e-09	11.8947
ILMN_1690807	NM_014048.3	MKL2	MKL2	Homo sapiens MKL/myocardin-like 2 (MKL2), mRNA.	57496	NA	NA	NA	NA	S	GGAGAAAGATACCAATCTACAGAGCCCTGCTTGTTGAAGCACTAGTTTAA	NA	chr16:8280-55511	NA	-0.668573	7.46152	-9.40089	1.33991e-09	1.33991e-09	11.8928
ILMN_3249501	NM_001080470.1	ZNF697	ZNF697	Homo sapiens zinc finger protein 697 (ZNF697), mRNA.	90874	NA	NA	NA	NA	S	GATGAAGAGCAGTCTTCCTCTGCTGCCCTTTACTAAGCAAAACCTGGAGC	NA	chr1:4587-51818	NA	0.802301	7.892	9.40082	1.3401e-09	1.3401e-09	11.8927
ILMN_1731107	NM_025140.1	CCDC92	CCDC92	Homo sapiens coiled-coil domain containing 92 (CCDC92), mRNA.	80212	NA	NA	NA	NA	S	AGGGCGGCACCGATCACCGAGCAGCCGTGCGTGTATCTCAAGGAACTAAA	NA	chr12:1632-48863	NA	-0.748086	9.07633	-9.39903	1.34505e-09	1.34505e-09	11.889
ILMN_1776105	NM_004577.3	PSPH	PSPH	Homo sapiens phosphoserine phosphatase (PSPH), mRNA.	5723	NA	NA	NA	NA	S	GATGGTGCCACAGATATGGAAGCCTGTCCTCCTGCTGATGCTTTCATTGG	NA	chr7:1264-48495	NA	0.688895	9.32537	9.39558	1.35465e-09	1.35465e-09	11.8818
ILMN_2174127	NM_080927.3	DCBLD2	DCBLD2	Homo sapiens discoidin, CUB and LCCL domain containing 2 (DCBLD2), mRNA.	131566	NA	NA	NA	NA	S	GGTTTGAGCGTCAGTGATATTCTCCCAGAATGTACTTATCTTACCTCGGC	NA	chr3:5882-53113	NA	-0.74252	9.97454	-9.39394	1.35925e-09	1.35925e-09	11.8783
ILMN_1790680	NM_002601.2	PDE6D	PDE6D	Homo sapiens phosphodiesterase 6D, cGMP-specific, rod, delta (PDE6D), mRNA.	5147	NA	NA	NA	NA	S	GCAGGGGACAGGTCTCAAGTCCTTCCCAGCATACACACAGGGAACAAACA	NA	chr2:835-48066	NA	-0.671731	9.10277	-9.38481	1.38506e-09	1.38506e-09	11.8592
ILMN_1666706	XM_930505.2	LOC645676	LOC645676	PREDICTED: Homo sapiens hypothetical protein LOC645676, transcript variant 1 (LOC645676), mRNA.	645676	NA	NA	NA	NA	I	GTGAGGGAATGGACCGACACGGGTATTGTACCGCTGAGGGAAAGGAGCGG	NA	chr1:1941-49172	NA	0.675889	9.08035	9.38446	1.38608e-09	1.38608e-09	11.8585
ILMN_2059535	NM_014634.2	PPM1F	PPM1F	Homo sapiens protein phosphatase 1F (PP2C domain containing) (PPM1F), mRNA.	9647	NA	NA	NA	NA	S	GACAAGTCCCAAGATGCCAGAAAGGCAGTCTCCCAAGGACCCACCATGCA	NA	chr22:5069-52300	NA	-0.842983	8.33743	-9.38431	1.38649e-09	1.38649e-09	11.8582
ILMN_1659564	NM_013336.3	SEC61A1	SEC61A1	Homo sapiens Sec61 alpha 1 subunit (S. cerevisiae) (SEC61A1), mRNA.	29927	NA	NA	NA	NA	S	GCTGACCCCAGCTTCCAGGGGACTGTCACTGTGGACGCCAAAATGGCATA	NA	chr3:3537-50768	NA	0.680865	12.0804	9.38204	1.39302e-09	1.39302e-09	11.8535
ILMN_3224926	NM_001098634.1	RBM47	RBM47	Homo sapiens RNA binding motif protein 47 (RBM47), transcript variant 1, mRNA.	54502	NA	NA	NA	NA	A	CATTGGTGACATGGCCAATTAAGTATCAGTGAGCCTCCTATCTGGGACTT	NA	chr4:4805-52036	NA	-0.825475	10.2364	-9.38134	1.39503e-09	1.39503e-09	11.852
ILMN_1680132	NM_014333.3	CADM1	CADM1	Homo sapiens cell adhesion molecule 1 (CADM1), transcript variant 1, mRNA.	23705	NA	NA	NA	NA	S	CTGCAGCTCTATTCCGAGCCCTTAGCACCCATTCCGACCATAGTATAATC	NA	chr11:3514-50745	NA	-0.711144	8.58883	-9.37466	1.41438e-09	1.41438e-09	11.838
ILMN_1651950	NM_003596.2	TPST1	TPST1	Homo sapiens tyrosylprotein sulfotransferase 1 (TPST1), mRNA.	8460	NA	NA	NA	NA	S	GCTCTTGATCCCGATTTCATGCACAGCCCTGCAGTAAGGAGCCCAGAAGG	NA	chr7:1652-48883	NA	0.652934	8.64691	9.37318	1.41869e-09	1.41869e-09	11.8349
ILMN_1729596	NM_032714.1	INF2	INF2	Homo sapiens inverted formin, FH2 and WH2 domain containing (INF2), transcript variant 3, mRNA.	64423	NA	NA	NA	NA	S	TGTTCGTCGCTACTTGGTGTCAGGCCCACTAGAACAAGGGTCCCCAACCG	NA	chr14:1251-48482	NA	0.663745	8.9083	9.3724	1.421e-09	1.421e-09	11.8333
ILMN_1773066	NM_017632.2	CDKN2AIP	CDKN2AIP	Homo sapiens CDKN2A interacting protein (CDKN2AIP), mRNA.	55602	NA	NA	NA	NA	S	GTGAATTGAGGTGCAAGTCTGTGTATTTGGGCACTGGCTGTGGAAAAAGC	NA	chr4:1670-48901	NA	0.701697	8.65436	9.3704	1.42688e-09	1.42688e-09	11.8291
ILMN_1737847	NM_022762.3	RMND5B	RMND5B	Homo sapiens required for meiotic nuclear division 5 homolog B (S. cerevisiae) (RMND5B), mRNA.	64777	NA	NA	NA	NA	S	TGGCACCTGGCTCCATGGCATAAGGAAAGGGAGATGCTGGCCTCTGTGCT	NA	chr5:1549-48780	NA	-0.716417	9.07058	-9.36906	1.43083e-09	1.43083e-09	11.8263
ILMN_1695763	NM_006810.2	PDIA5	PDIA5	Homo sapiens protein disulfide isomerase family A, member 5 (PDIA5), mRNA.	10954	NA	NA	NA	NA	S	GGTCATGTTCTACGCCCCTTGGTGCCCACACTGTAAGAAGGTCATTCCGC	NA	chr3:1310-48541	NA	0.635944	9.48955	9.36745	1.43559e-09	1.43559e-09	11.8229
ILMN_1772713	NM_014753.2	BMS1	BMS1	Homo sapiens BMS1 homolog, ribosome assembly protein (yeast) (BMS1), mRNA.	9790	NA	NA	NA	NA	S	AAGCCTGGGCTGCTGGGACTGGGTTCATTCTCATGACTTGGGGCTGTCGA	NA	chr10:4050-51281	NA	0.651619	11.2434	9.36583	1.44039e-09	1.44039e-09	11.8195
ILMN_2097793	NM_020899.2	ZBTB4	ZBTB4	Homo sapiens zinc finger and BTB domain containing 4 (ZBTB4), mRNA.	57659	NA	NA	NA	NA	S	CCAGAATGTGGTGGTTCTGGGCAACAAATGAGATTGTGGCGACGTGGAGA	NA	chr17:5506-52737	NA	-0.703246	9.70112	-9.36433	1.44487e-09	1.44487e-09	11.8164
ILMN_1707350	NM_001004125.2	TUSC1	TUSC1	Homo sapiens tumor suppressor candidate 1 (TUSC1), mRNA.	286319	NA	NA	NA	NA	S	GCTAGTTTCCCTGGAGAGAGGCCTAGCCAACAACGAAGGGACGGATTTTA	NA	chr9:1422-48653	NA	-0.710251	8.57569	-9.36132	1.45387e-09	1.45387e-09	11.8101
ILMN_1707339	NM_006806.3	BTG3	BTG3	Homo sapiens BTG family, member 3 (BTG3), mRNA.	10950	NA	NA	NA	NA	S	CAGTGACATGGGTACCTCCTCCTGGAATGCATTGTGACCGGAATCACTGG	NA	chr21:833-48064	NA	0.872008	10.0664	9.35969	1.45878e-09	1.45878e-09	11.8067
ILMN_1764770	NM_138381.1	MGC15763	MGC15763	Homo sapiens hypothetical protein BC008322 (MGC15763), mRNA.	92106	NA	NA	NA	NA	S	CCTCGTGTTGATTGCAGGAGGAGTCGGAATTAACCCTCTGCTTTCCATCC	NA	chr3:944-48175	NA	0.667401	8.94196	9.35944	1.45954e-09	1.45954e-09	11.8062
ILMN_1811181	XM_933028.2	FLJ20444	FLJ20444	PREDICTED: Homo sapiens hypothetical protein FLJ20444, transcript variant 2 (FLJ20444), mRNA.	403323	NA	NA	NA	NA	S	GGAGTGCTAAAAGGAGCCAAGGTGTAGTGGTGACTGGAAGGTGACCAGGG	NA	chr9:547-47778	NA	0.60776	8.80964	9.35806	1.46372e-09	1.46372e-09	11.8033
ILMN_1726308	NR_002183.1	FAM10A4	FAM10A4	Homo sapiens family with sequence similarity 10, member A4 pseudogene (FAM10A4), non-coding RNA.	145165	NA	NA	NA	NA	S	GGTGGCCTTCCAGGATGTGGCTCAGAACCCAGCAAATATGTCAAAGTACC	NA	chr13:1055-48286	NA	0.694743	10.3028	9.35708	1.46667e-09	1.46667e-09	11.8012
ILMN_1687978	NM_007350.3	PHLDA1	PHLDA1	Homo sapiens pleckstrin homology-like domain, family A, member 1 (PHLDA1), mRNA.	22822	NA	NA	NA	NA	S	AACAGTCTCTCCGCCCCGCACCAGATCAAGTAGTTTGGACATCACCCTAC	NA	chr12:1332-48563	NA	-1.08594	10.1661	-9.35422	1.47535e-09	1.47535e-09	11.7952
ILMN_1665945	NM_022735.3	ACBD3	ACBD3	Homo sapiens acyl-Coenzyme A binding domain containing 3 (ACBD3), mRNA.	64746	NA	NA	NA	NA	S	CCCAGCTCATAGGTGTTCATACTGTTACATCCAGAACATTTGTCAGGCTC	NA	chr1:3136-50367	NA	0.670474	10.492	9.35059	1.48648e-09	1.48648e-09	11.7876
ILMN_2219712	NM_002129.2	HMGB2	HMGB2	Homo sapiens high-mobility group box 2 (HMGB2), mRNA.	3148	NA	NA	NA	NA	S	TGCAGGTTGTAGCTTTTTGATGGGCTACTCATACAGTTAGATTTTACAGC	NA	chr4:986-48217	NA	-0.815681	10.6317	-9.34646	1.49922e-09	1.49922e-09	11.779
ILMN_1724686	NM_021101.3	CLDN1	CLDN1	Homo sapiens claudin 1 (CLDN1), mRNA.	9076	NA	NA	NA	NA	S	GTGCTATCTGTTCAGTGATGCCCTCAGAGCTCTTGCTGTTAGCTGGCAGC	NA	chr3:2967-50198	NA	-0.906544	7.51268	-9.34152	1.51461e-09	1.51461e-09	11.7686
ILMN_1652085	NM_005791.1	MPHOSPH10	MPHOSPH10	Homo sapiens M-phase phosphoprotein 10 (U3 small nucleolar ribonucleoprotein) (MPHOSPH10), mRNA.	10199	NA	NA	NA	NA	S	GAAGTAGCCCCAGTGAGTGTTAGTGATGCAGCTCTCCTGGCCCCAGAGGA	NA	chr2:1961-49192	NA	0.689082	11.4843	9.34022	1.51868e-09	1.51868e-09	11.7659
ILMN_2205896	NR_002211.1	MEIS3P1	MEIS3P1	Homo sapiens Meis homeobox 3 pseudogene 1 (MEIS3P1), non-coding RNA.	4213	NA	NA	NA	NA	S	GAAGCCTGTATAAAACATGGTACAGTGAGTGAATGCCCCCATCCCCAAGA	NA	chr17:2530-49761	NA	-0.790081	9.00835	-9.33973	1.52021e-09	1.52021e-09	11.7649
ILMN_1780769	NM_006088.5	TUBB2C	TUBB2C	Homo sapiens tubulin, beta 2C (TUBB2C), mRNA.	10383	NA	NA	NA	NA	S	CTCGGGGGCTAAAAATGTCCGCCACCTTCATTGGCAACAGCACGGCCATC	NA	chr9:1175-48406	NA	-0.70737	12.7243	-9.33595	1.53216e-09	1.53216e-09	11.7569
ILMN_1766541	NM_006538.3	BCL2L11	BCL2L11	Homo sapiens BCL2-like 11 (apoptosis facilitator) (BCL2L11), transcript variant 6, mRNA.	10018	NA	NA	NA	NA	A	GTTCTGAGTGTGACCGAGAAGGTAGACAATTGCAGCCTGCGGAGAGGCCT	NA	chr2:314-47545	NA	0.686689	7.82216	9.32586	1.56447e-09	1.56447e-09	11.7358
ILMN_1653367	NM_005644.2	TAF12	TAF12	Homo sapiens TAF12 RNA polymerase II, TATA box binding protein (TBP)-associated factor, 20kDa (TAF12), mRNA.	6883	NA	NA	NA	NA	S	TTTATCGAGAGTGTGGTGACAGCAGCCTGTCAGCTTGCGCGGCATCGCAA	NA	chr1:437-47668	NA	-0.654123	9.17169	-9.31823	1.58941e-09	1.58941e-09	11.7197
ILMN_1736042	NM_002395.3	ME1	ME1	Homo sapiens malic enzyme 1, NADP(+)-dependent, cytosolic (ME1), mRNA.	4199	NA	NA	NA	NA	S	CCACAGTTTATCCTGAACCGCAAAACAAAGAAGCATTTGTCCGCTCCCAG	NA	chr6:1686-48917	NA	0.675568	10.7815	9.31736	1.59227e-09	1.59227e-09	11.7179
ILMN_3274596	XR_038196.1	LOC286512	LOC286512	PREDICTED: Homo sapiens misc_RNA (LOC286512), miscRNA.	286512	NA	NA	NA	NA	M	GTGAACTGGACCCTGTTGCTAAGCTCCGGCAAGCAATCATCCTAGGTAGG	NA	chr:1703-48934	NA	0.844438	10.386	9.31288	1.60713e-09	1.60713e-09	11.7085
ILMN_1795893	NM_020141.3	TMEM167B	TMEM167B	Homo sapiens transmembrane protein 167B (TMEM167B), mRNA.	56900	NA	NA	NA	NA	S	ACCAGTTTTTACAGCCTCCTGGGTGGGTCGTCTTGACCCAAACTCTTGTG	NA	chr1:2320-49551	NA	0.686186	9.49693	9.30818	1.62284e-09	1.62284e-09	11.6987
ILMN_2365549	NM_004634.2	BRPF1	BRPF1	Homo sapiens bromodomain and PHD finger containing, 1 (BRPF1), transcript variant 2, mRNA.	7862	NA	NA	NA	NA	A	TATTCTCATTTGTAACTGCGTTTCCGGGTCGCGCCAGAGTCATTTGGTAC	NA	chr3:4518-51749	NA	0.659616	11.6882	9.30676	1.62763e-09	1.62763e-09	11.6957
ILMN_1686668	NM_170681.1	GFM2	GFM2	Homo sapiens G elongation factor, mitochondrial 2 (GFM2), nuclear gene encoding mitochondrial protein, transcript variant 3, mRNA.	84340	NA	NA	NA	NA	A	CAGTGCCTGTGCTTTGTGGAAGTGCCCTGAAAAACAAAGGGATACAGCCC	NA	chr5:1275-48506	NA	0.740211	8.8117	9.30104	1.64704e-09	1.64704e-09	11.6837
ILMN_3247223	NM_006670.3	TPBG	TPBG	Homo sapiens trophoblast glycoprotein (TPBG), mRNA.	7162	NA	NA	NA	NA	S	GCAGACGTTAGCAGGCTCTTCAAAATAACTCCATGGTGCACAGGAGCACC	NA	chr6:2145-49376	NA	-0.716418	9.10191	-9.29771	1.65845e-09	1.65845e-09	11.6767
ILMN_1692865	NM_001077621.1	VPS37D	VPS37D	Homo sapiens vacuolar protein sorting 37 homolog D (S. cerevisiae) (VPS37D), mRNA.	155382	NA	NA	NA	NA	A	GCTTTTTGAGGGCAGGTCCTTGTCTTTGTACGTTCTGTCCCCAGCCCCGC	NA	chr7:1518-48749	NA	0.816361	9.04814	9.28744	1.69414e-09	1.69414e-09	11.6551
ILMN_2334296	NM_173042.2	IL18BP	IL18BP	Homo sapiens interleukin 18 binding protein (IL18BP), transcript variant A, mRNA.	10068	NA	NA	NA	NA	A	GCAGCTGCTTCGGATCCACACTGTATCTGTGTCATCCCCACATGGGTCCT	NA	chr11:2103-49334	NA	0.711921	7.43239	9.28573	1.70019e-09	1.70019e-09	11.6515
ILMN_1653292	NM_004567.2	PFKFB4	PFKFB4	Homo sapiens 6-phosphofructo-2-kinase/fructose-2,6-biphosphatase 4 (PFKFB4), mRNA.	5210	NA	NA	NA	NA	S	GCTGGCGTGCCCATGTTGCAGATATTTTCCCGAGTTCCCCAGAATGGATG	NA	chr3:3372-50603	NA	0.683146	8.12728	9.28233	1.71222e-09	1.71222e-09	11.6443
ILMN_3286813	XR_019605.1	LOC391019	LOC391019	PREDICTED: Homo sapiens misc_RNA (LOC391019), miscRNA.	391019	NA	NA	NA	NA	M	ATGAAGGCCCAGGCTACAGCTGCAGCTTCAGTTCCAGTTCGGGCTCCCAG	NA	chr:409-47640	NA	-0.687578	10.6817	-9.27679	1.73201e-09	1.73201e-09	11.6326
ILMN_1732985	NM_016018.4	PHF20L1	PHF20L1	Homo sapiens PHD finger protein 20-like 1 (PHF20L1), transcript variant 1, mRNA.	51105	NA	NA	NA	NA	I	CTGCCAGTACTCATGTGAGTTGTATGTGCCCCCAGTGCTACATACGCAGG	NA	chr8:4548-51779	NA	-0.683895	8.827	-9.27295	1.7459e-09	1.7459e-09	11.6245
ILMN_1745271	NM_019037.2	EXOSC4	EXOSC4	Homo sapiens exosome component 4 (EXOSC4), mRNA.	54512	NA	NA	NA	NA	S	GCAGGTGCTACAGGCAGATGGTGGGACCTATGCAGCTTGTGTGAATGCAG	NA	chr8:485-47716	NA	-0.696569	10.1204	-9.26777	1.76479e-09	1.76479e-09	11.6136
ILMN_1688772	NM_024035.1	C8orf51	C8ORF51	Homo sapiens chromosome 8 open reading frame 51 (C8orf51), mRNA.	78998	NA	NA	NA	NA	S	GCAGGCTTCTTGGTTCAGCAGACAGAGGCCATTGGGAAGTTAAGAGAGGC	NA	chr8:1781-49012	NA	-0.701952	8.06672	-9.26531	1.77384e-09	1.77384e-09	11.6085
ILMN_1768394	NM_005717.2	ARPC5	ARPC5	Homo sapiens actin related protein 2/3 complex, subunit 5, 16kDa (ARPC5), mRNA.	10092	NA	NA	NA	NA	S	CGAGTAGCTCTAAAACAAACCACCTGACCAAGAGGGAAGTGAGCTTGTGC	NA	chr1:1767-48998	NA	-0.636621	11.9338	-9.26431	1.77753e-09	1.77753e-09	11.6064
ILMN_3278995	XR_038497.1	LOC643167	LOC643167	PREDICTED: Homo sapiens misc_RNA (LOC643167), miscRNA.	643167	NA	NA	NA	NA	M	GCTGCAGCTGCTTCTGTTCAGCCACTTGCAACACAGTGTTTCCAACTCTC	NA	chr:1185-48416	NA	0.678931	11.0191	9.26386	1.77916e-09	1.77916e-09	11.6054
ILMN_1680738	NM_004772.1	C5orf13	C5ORF13	Homo sapiens chromosome 5 open reading frame 13 (C5orf13), mRNA.	9315	NA	NA	NA	NA	S	CAGGGCAGGCCTTGTTCTGAACTGTTTCGCTTCTGACTGTTAAACACCGA	NA	chr5:1690-48921	NA	-1.04666	8.07463	-9.25015	1.83061e-09	1.83061e-09	11.5765
ILMN_2140799	NM_152644.2	FAM24B	FAM24B	Homo sapiens family with sequence similarity 24, member B (FAM24B), mRNA.	196792	NA	NA	NA	NA	S	GTGGTGGGCCAAGAACAGCCAGGCCAAAACCATTGCCACGGAGTCTTGTC	NA	chr10:481-47712	NA	0.705956	8.72443	9.24908	1.83468e-09	1.83468e-09	11.5743
ILMN_1807439	NM_000693.2	ALDH1A3	ALDH1A3	Homo sapiens aldehyde dehydrogenase 1 family, member A3 (ALDH1A3), mRNA.	220	NA	NA	NA	NA	S	GGACCTCGGTCTTCATCCAAGTGGCCTGAGTATTTCACTGGCAGGTTGTG	NA	chr15:2716-49947	NA	-0.890911	8.2566	-9.24421	1.85337e-09	1.85337e-09	11.564
ILMN_2126423	NM_144684.1	ZNF480	ZNF480	Homo sapiens zinc finger protein 480 (ZNF480), mRNA.	147657	NA	NA	NA	NA	S	GGGAACAGTAGACACGGGCTTATGGGTGGAGGTTGGGAAGAGGATGAAGA	NA	chr19:4532-51763	NA	-0.823945	8.69153	-9.22597	1.92511e-09	1.92511e-09	11.5255
ILMN_1665730	NM_012089.1	ABCB10	ABCB10	Homo sapiens ATP-binding cassette, sub-family B (MDR/TAP), member 10 (ABCB10), nuclear gene encoding mitochondrial protein, mRNA.	23456	NA	NA	NA	NA	S	GCTGTTGCCTCAAGAAAAAGTGCTTTTTCTCCATGGATGAGGCTAGACCC	NA	chr1:3386-50617	NA	-0.644768	9.02689	-9.22561	1.92657e-09	1.92657e-09	11.5247
ILMN_2124951	NM_002139.2	RBMX	RBMX	Homo sapiens RNA binding motif protein, X-linked (RBMX), mRNA.	27316	NA	NA	NA	NA	S	CCTCCACGTGATTCCTACAGCAGTTCAAGCCGCGGAGCACCAAGAGGTGG	NA	chrX:1285-48516	NA	-0.725987	11.2091	-9.22062	1.94667e-09	1.94667e-09	11.5142
ILMN_1803745	NM_000456.2	SUOX	SUOX	Homo sapiens sulfite oxidase (SUOX), nuclear gene encoding mitochondrial protein, transcript variant 1, mRNA.	6821	NA	NA	NA	NA	A	TCTCCAGGTTGCCAGAGAGTTGCGAGGAGAGCAAGGGGCACAACCGTCTC	NA	chr12:2366-49597	NA	-0.699917	9.2805	-9.21875	1.95431e-09	1.95431e-09	11.5102
ILMN_1683082	NM_058192.2	RPUSD1	RPUSD1	Homo sapiens RNA pseudouridylate synthase domain containing 1 (RPUSD1), mRNA.	113000	NA	NA	NA	NA	S	TGGCTCCCACACAGCCATGCATTGTCACTCTGCCTCCGGGACCCCAGCTT	NA	chr16:1884-49115	NA	-0.590324	9.82626	-9.21593	1.96579e-09	1.96579e-09	11.5043
ILMN_1715133	NM_016389.2	IVNS1ABP	IVNS1ABP	Homo sapiens influenza virus NS1A binding protein (IVNS1ABP), transcript variant 2, mRNA.	10625	NA	NA	NA	NA	I	GCAGCAGTCCTGCCCCAGTTCTCCTAAGAAAAATCCGCTGTGGGCAGAGA	NA	chr1:1355-48586	NA	0.725815	7.36318	9.21414	1.97317e-09	1.97317e-09	11.5005
ILMN_1750748	XR_015970.1	MGC102966	MGC102966	PREDICTED: Homo sapiens similar to Keratin, type I cytoskeletal 16 (Cytokeratin-16) (CK-16) (Keratin-16) (K16) (MGC102966), misc RNA.	644945	NA	NA	NA	NA	S	CCAGTGCAGTTCCCAGCTGTCTCCCTGCTCCTCTACTGGTGATGGGCTAA	NA	chr17:1610-48841	NA	0.634104	7.74444	9.20955	1.99214e-09	1.99214e-09	11.4908
ILMN_2086105	NM_030964.2	SPRY4	SPRY4	Homo sapiens sprouty homolog 4 (Drosophila) (SPRY4), mRNA.	81848	NA	NA	NA	NA	S	GGGCATCCTGCGAGCCTCACTAGCCTTCTGGTTCATGCCTTTGACAAGCA	NA	chr5:4494-51725	NA	0.841671	7.86129	9.20532	2.00976e-09	2.00976e-09	11.4819
ILMN_3239925	NR_024158.1	LOC25845	LOC25845	Homo sapiens hypothetical LOC25845 (LOC25845), non-coding RNA.	25845	NA	NA	NA	NA	S	TCCAGCTGTGGGTTGGCAGTGTCCAGACAGGGAGGGCCCATCACCGAAAT	NA	chr5:1649-48880	NA	-0.720692	8.95935	-9.20404	2.01515e-09	2.01515e-09	11.4792
ILMN_1787919	NM_013327.3	PARVB	PARVB	Homo sapiens parvin, beta (PARVB), transcript variant 2, mRNA.	29780	NA	NA	NA	NA	A	AACACTCGTGCTTGCGTTTGAAGCCTCGCGTCACTCAGTCGCGTGGGATG	NA	chr22:1387-48618	NA	0.743416	8.58059	9.19262	2.06375e-09	2.06375e-09	11.455
ILMN_1720819	XM_934796.2	LOC653566	LOC653566	PREDICTED: Homo sapiens similar to Signal peptidase complex subunit 2 (Microsomal signal peptidase 25 kDa subunit) (SPase 25 kDa subunit), transcript variant 3 (LOC653566), mRNA.	653566	NA	NA	NA	NA	A	AGGAAAGATCCTACAGGAATGGATCCTGATGATATTTGGCAGCTGTCCTC	NA	chr1:251-47482	NA	0.661157	12.1773	9.18901	2.07937e-09	2.07937e-09	11.4474
ILMN_2060145	NM_024915.1	GRHL2	GRHL2	Homo sapiens grainyhead-like 2 (Drosophila) (GRHL2), mRNA.	79977	NA	NA	NA	NA	S	CCTCTGTATCCTCGGAGCACCCCAGTTTGCCTTTGATGTGTCCGCTGTGT	NA	chr8:4236-51467	NA	-0.863674	8.33897	-9.18633	2.09102e-09	2.09102e-09	11.4417
ILMN_2226628	NM_007149.1	ZNF184	ZNF184	Homo sapiens zinc finger protein 184 (ZNF184), mRNA.	7738	NA	NA	NA	NA	S	CCTTTAGCCAGAGCTCCCATCTAACTCAGCATCAACGAATTCACACTGGG	NA	chr6:2216-49447	NA	0.897372	7.89668	9.18421	2.1003e-09	2.1003e-09	11.4372
ILMN_1678362	NM_017553.1	INO80	INO80	Homo sapiens INO80 homolog (S. cerevisiae) (INO80), mRNA.	54617	NA	NA	NA	NA	A	TGGAGCAGGTACCTCCGGGCGGGCAAGCCTCTGATTTGCACACCTGAAAA	NA	chr15:5897-53128	NA	0.648171	9.05208	9.18186	2.11064e-09	2.11064e-09	11.4322
ILMN_1710479	NM_173670.2	RGMB	RGMB	Homo sapiens RGM domain family, member B (RGMB), transcript variant 2, mRNA.	285704	NA	NA	NA	NA	I	GTGTCCCGACTAACCACCTCCTTCCGTGTCTTTTCCAACCACAAAACCAC	NA	chr5:2265-49496	NA	0.727818	7.37594	9.18178	2.11101e-09	2.11101e-09	11.4321
ILMN_1776154	NM_031431.2	COG3	COG3	Homo sapiens component of oligomeric golgi complex 3 (COG3), mRNA.	83548	NA	NA	NA	NA	S	TCCTCCTGAATGAAGGTTCAGGTCACCAGCCTTCTGTACACTGCCTTTGG	NA	chr13:3409-50640	NA	0.681209	8.56255	9.18111	2.11395e-09	2.11395e-09	11.4306
ILMN_2127328	NM_005859.3	PURA	PURA	Homo sapiens purine-rich element binding protein A (PURA), mRNA.	5813	NA	NA	NA	NA	S	CGTGCAGCAATTTCCAGTGAACCTGTACTTGGACATCAGGTAGTGAGTCT	NA	chr5:2062-49293	NA	-0.66186	8.51465	-9.17795	2.12795e-09	2.12795e-09	11.4239
ILMN_1718171	NM_004831.3	MED26	MED26	Homo sapiens mediator complex subunit 26 (MED26), mRNA.	9441	NA	NA	NA	NA	S	AGTGGGCCATGCCACTGCCTCTGTTTGCTCCCTACCCAGCCACTGTCAGG	NA	chr19:2534-49765	NA	0.660767	8.60637	9.17616	2.1359e-09	2.1359e-09	11.4202
ILMN_1764207	NM_018170.3	RPRD1A	RPRD1A	Homo sapiens regulation of nuclear pre-mRNA domain containing 1A (RPRD1A), mRNA.	55197	NA	NA	NA	NA	S	GCCAACCTCCCTGTCCAGATGCAGCTATTTTGGTATCTCCTATCACATGC	NA	chr18:3628-50859	NA	-0.632311	9.02244	-9.17007	2.16327e-09	2.16327e-09	11.4073
ILMN_2070896	NM_001204.5	BMPR2	BMPR2	Homo sapiens bone morphogenetic protein receptor, type II (serine/threonine kinase) (BMPR2), mRNA.	659	NA	NA	NA	NA	S	AGGCTAGAAAATACTCGCACTTCCTCAGAACCCTCTTTCTTGTTAACGGG	NA	chr2:11002-58233	NA	-0.619424	8.04229	-9.16904	2.16795e-09	2.16795e-09	11.4051
ILMN_1656361	NM_174919.2	LOC201175	LOC201175	Homo sapiens hypothetical protein LOC201175 (LOC201175), mRNA.	201175	NA	NA	NA	NA	S	ACGCCCGCAGTCCCTCATCAGCAATTCCCAAGCTCCAAAGCTCCCTGGAA	NA	chr17:2219-49450	NA	0.698086	7.60912	9.16857	2.17009e-09	2.17009e-09	11.4041
ILMN_1687941	NM_002938.2	RNF4	RNF4	Homo sapiens ring finger protein 4 (RNF4), mRNA.	6047	NA	NA	NA	NA	S	CACTGTCGTCCTTCCTCAGAGGGCCTCACGCCAAACAAACGGCCTTTTCG	NA	chr4:2198-49429	NA	0.672055	9.85399	9.1683	2.17128e-09	2.17128e-09	11.4035
ILMN_1691567	NM_138335.1	GNPDA2	GNPDA2	Homo sapiens glucosamine-6-phosphate deaminase 2 (GNPDA2), mRNA.	132789	NA	NA	NA	NA	S	CACACATGCTTTTCTGCACGTGGTTGCCTTAGTCATCTTCCTACAGCACC	NA	chr4:1435-48666	NA	0.663053	8.69987	9.16827	2.17141e-09	2.17141e-09	11.4034
ILMN_1803846	NM_005801.3	EIF1	EIF1	Homo sapiens eukaryotic translation initiation factor 1 (EIF1), mRNA.	10209	NA	NA	NA	NA	S	GAGCTCAAAGAGGCCCTCTTACCGCTAGCGAGGTGATAGGACATCTGGCT	NA	chr17:993-48224	NA	0.760336	12.8179	9.16574	2.18294e-09	2.18294e-09	11.3981
ILMN_1671557	NM_003311.3	PHLDA2	PHLDA2	Homo sapiens pleckstrin homology-like domain, family A, member 2 (PHLDA2), mRNA.	7262	NA	NA	NA	NA	S	TGCGGGGCTGGTGTGAAAGGCGCTGGGAACCGGCTTTGAATGAATAAATG	NA	chr11:856-48087	NA	0.689251	9.00951	9.15032	2.25452e-09	2.25452e-09	11.3654
ILMN_1746085	NM_000598.4	IGFBP3	IGFBP3	Homo sapiens insulin-like growth factor binding protein 3 (IGFBP3), transcript variant 2, mRNA.	3486	NA	NA	NA	NA	A	GATACAACTGTGGCCATGACTGAGGAAAGGAGCTCACGCCCAGAGACTGG	NA	chr7:2205-49436	NA	-1.02193	8.72785	-9.14757	2.26751e-09	2.26751e-09	11.3596
ILMN_1696713	NM_002689.2	POLA2	POLA2	Homo sapiens polymerase (DNA directed), alpha 2 (70kD subunit) (POLA2), mRNA.	23649	NA	NA	NA	NA	S	TCCAGAAGTAAGCCAGCTGTGGATCCCGCCCACTCAGAAAAGGCGAGAAG	NA	chr11:2371-49602	NA	-0.68054	10.1692	-9.14495	2.27999e-09	2.27999e-09	11.354
ILMN_1796968	NM_030628.1	INTS5	INTS5	Homo sapiens integrator complex subunit 5 (INTS5), mRNA.	80789	NA	NA	NA	NA	S	GGTCTTTTCTCTGGCCGTTTCCAGGCACCTTCACCGTCCACTCTCCTTCG	NA	chr11:3051-50282	NA	-0.590485	8.65712	-9.12789	2.36296e-09	2.36296e-09	11.3178
ILMN_1748476	NM_015934.3	NOP58	NOP58	Homo sapiens NOP58 ribonucleoprotein homolog (yeast) (NOP58), mRNA.	51602	NA	NA	NA	NA	S	ATCACCCGGACACACATCATGCTTAAGATTCAACTGGGAGCATACCAGGG	NA	chr2:1761-48992	NA	0.655819	12.4789	9.12346	2.385e-09	2.385e-09	11.3083
ILMN_1749213	NM_022044.2	SDF2L1	SDF2L1	Homo sapiens stromal cell-derived factor 2-like 1 (SDF2L1), mRNA.	23753	NA	NA	NA	NA	S	GCAGGGCCACTCTTGGCAGAGACTTTGGGTTTGTAGGGGTCCTCAAGTGC	NA	chr22:796-48027	NA	0.680414	11.9365	9.12323	2.38613e-09	2.38613e-09	11.3079
ILMN_3251742	NM_024639.3	ZNF322A	ZNF322A	Homo sapiens zinc finger protein 322A (ZNF322A), mRNA.	79692	NA	NA	NA	NA	S	GGGATGGACGGAGGTTCCCTTGAAGCAGTGCCAACCTAAATCTACCTCAG	NA	chr6:4618-51849	NA	0.683781	9.51456	9.11917	2.40656e-09	2.40656e-09	11.2992
ILMN_1808305	NM_003729.2	RTCD1	RTCD1	Homo sapiens RNA terminal phosphate cyclase domain 1 (RTCD1), mRNA.	8634	NA	NA	NA	NA	S	GGTGGTACTGTGGATGAGTATCTGCAAGACCAGCTGATTGTTTTCATGGC	NA	chr1:1032-48263	NA	0.709087	10.0969	9.11856	2.40959e-09	2.40959e-09	11.2979
ILMN_2367010	NM_001032394.1	GPR126	GPR126	Homo sapiens G protein-coupled receptor 126 (GPR126), transcript variant a2, mRNA.	57211	NA	NA	NA	NA	A	CCATTTAGTCCCCCATCAGAACAGAGGTCAGGAATTTAGCTGGGGAGCCT	NA	chr6:6343-53574	NA	-0.749761	8.9482	-9.11561	2.42456e-09	2.42456e-09	11.2917
ILMN_1677158	NM_001007563.1	IGFBPL1	IGFBPL1	Homo sapiens insulin-like growth factor binding protein-like 1 (IGFBPL1), mRNA.	347252	NA	NA	NA	NA	S	GGAGCTGCCTGGGGACCATGTCAATATAGCTGTCCAAGTGCGAGGGGGCC	NA	chr9:629-47860	NA	0.665842	7.14876	9.11551	2.42506e-09	2.42506e-09	11.2914
ILMN_1744815	NM_203286.1	PVRL1	PVRL1	Homo sapiens poliovirus receptor-related 1 (herpesvirus entry mediator C) (PVRL1), transcript variant 3, mRNA.	5818	NA	NA	NA	NA	I	CCGGGCAAAGGGAGGACAAGAGCTAGGATGTTCTGAGGAGAGACTTCACC	NA	chr11:1196-48427	NA	0.633112	8.31798	9.11397	2.43291e-09	2.43291e-09	11.2882
ILMN_1736995	NM_152440.4	C12orf66	C12ORF66	Homo sapiens chromosome 12 open reading frame 66 (C12orf66), mRNA.	144577	NA	NA	NA	NA	S	CGGCAGGTGTTCATGGGAAGTAGGTGGATCAGTGAAGGCATAATGGGCTG	NA	chr12:2494-49725	NA	-0.616078	8.54094	-9.10134	2.49829e-09	2.49829e-09	11.2613
ILMN_1712684	NM_020223.2	FAM20C	FAM20C	Homo sapiens family with sequence similarity 20, member C (FAM20C), mRNA.	56975	NA	NA	NA	NA	I	CTCAAGGCCAAGCTCACCCCTCAAGTGCTCTCACACTCGGGACCTAATTC	NA	chr7:2381-49612	NA	-0.752687	7.82588	-9.09905	2.51031e-09	2.51031e-09	11.2564
ILMN_1690320	NM_022905.4	TTC23	TTC23	Homo sapiens tetratricopeptide repeat domain 23 (TTC23), transcript variant 2, mRNA.	64927	NA	NA	NA	NA	A	GCCCTCACCAGGAAATGAAACTGTTGGCACCTTGAGACTTCCCAGCTTCC	NA	chr15:3395-50626	NA	-0.703054	7.63765	-9.09343	2.5401e-09	2.5401e-09	11.2445
ILMN_1762080	NM_152405.2	JMY	JMY	Homo sapiens junction-mediating and regulatory protein (JMY), mRNA.	133746	NA	NA	NA	NA	S	CCCAGAGTCAGAGGACGAAGAGGAGGCTTTACCTTGCACAGACTGGGAGA	NA	chr5:2100-49331	NA	0.743515	7.96735	9.09094	2.55342e-09	2.55342e-09	11.2392
ILMN_1726783	NM_002936.3	RNASEH1	RNASEH1	Homo sapiens ribonuclease H1 (RNASEH1), mRNA.	246243	NA	NA	NA	NA	S	CCGTCCAGTTGACAGGTTTGAGTCTCCTGCTTGTATAGGTGACTTGTGCC	NA	chr2:1342-48573	NA	0.664542	10.3415	9.08825	2.56788e-09	2.56788e-09	11.2334
ILMN_1752631	NM_001008390.1	CGGBP1	CGGBP1	Homo sapiens CGG triplet repeat binding protein 1 (CGGBP1), transcript variant 1, mRNA.	8545	NA	NA	NA	NA	A	CAGTTCATCATTTGGTGCTTAGTCTTTGTAAGGGCTCTCTGTGGTTTGAC	NA	chr3:4034-51265	NA	-0.697236	10.2372	-9.08618	2.57911e-09	2.57911e-09	11.229
ILMN_1713803	NM_001013672.3	C17orf97	C17ORF97	Homo sapiens chromosome 17 open reading frame 97 (C17orf97), mRNA.	400566	NA	NA	NA	NA	A	TTCGGTACACGGACGACGCCGACTCTCCCATCACCAAGCTGCCCTCGGTT	NA	chr17:1429-48660	NA	-0.593701	7.75	-9.08564	2.582e-09	2.582e-09	11.2279
ILMN_1724700	NM_003831.3	RIOK3	RIOK3	Homo sapiens RIO kinase 3 (yeast) (RIOK3), mRNA.	8780	NA	NA	NA	NA	A	GAGCTATCTGGCCTTACTCTTAGTAGTTTTTAGTACGTGCTGGACACCAC	NA	chr18:3460-50691	NA	0.684157	10.1696	9.08209	2.60134e-09	2.60134e-09	11.2203
ILMN_2147306	NM_017761.2	PNRC2	PNRC2	Homo sapiens proline-rich nuclear receptor coactivator 2 (PNRC2), mRNA.	55629	NA	NA	NA	NA	S	GTTTGGTCAAGGGGTAGGTGCAACCCAATGGACCACTTATGCAAAAGATG	NA	chr1:2013-49244	NA	-0.66875	9.882	-9.0815	2.60455e-09	2.60455e-09	11.2191
ILMN_1654488	NM_021140.1	UTX	UTX	Homo sapiens ubiquitously transcribed tetratricopeptide repeat, X chromosome (UTX), mRNA.	7403	NA	NA	NA	NA	S	GGGAGAGAGTACTGCTCCTACTCCAGGACTCTCACAAAGCTGATGAGCTG	NA	chrX:4384-51615	NA	0.728075	8.67101	9.08145	2.60484e-09	2.60484e-09	11.2189
ILMN_1670926	NM_015892.2	CHST15	CHST15	Homo sapiens carbohydrate (N-acetylgalactosamine 4-sulfate 6-O) sulfotransferase 15 (CHST15), mRNA.	51363	NA	NA	NA	NA	S	TCTTGCTGACAGAATAGGTTCCGTTCTGGGCGGTGGTTCTCGAGCCTGCC	NA	chr10:4412-51643	NA	-0.760151	8.71545	-9.07743	2.62692e-09	2.62692e-09	11.2104
ILMN_2175465	NM_016304.2	RSL24D1	RSL24D1	Homo sapiens ribosomal L24 domain containing 1 (RSL24D1), mRNA.	51187	NA	NA	NA	NA	S	CCAGCATTGATCTAGAAGCAGAGGAATCCCAGCGCCTTTTAAAAGTTGTT	NA	chr15:1322-48553	NA	0.719131	12.7362	9.0732	2.65043e-09	2.65043e-09	11.2014
ILMN_2157951	NM_005819.4	STX6	STX6	Homo sapiens syntaxin 6 (STX6), mRNA.	10228	NA	NA	NA	NA	S	GGCTTTTCAATTCTGTGGACTTTGTACCATTTGGCTTCACCTTGTACTGC	NA	chr1:4297-51528	NA	0.635544	10.4596	9.0684	2.67729e-09	2.67729e-09	11.1911
ILMN_2051900	NM_152361.1	EID2B	EID2B	Homo sapiens EP300 interacting inhibitor of differentiation 2B (EID2B), mRNA.	126272	NA	NA	NA	NA	S	AAAAGTATCGGCCGGGCGCACTGGCTTACGCCTGTAATCCCAGCACTTTG	NA	chr19:1374-48605	NA	-0.769147	11.8743	-9.06386	2.70301e-09	2.70301e-09	11.1814
ILMN_2168314	NM_015599.1	PGM3	PGM3	Homo sapiens phosphoglucomutase 3 (PGM3), mRNA.	5238	NA	NA	NA	NA	S	GCTTGGCAGTATTTCAGCTGGCTGGAGGAATTGGAGAAAGGCCCCAACCA	NA	chr6:1611-48842	NA	0.692232	9.48316	9.06309	2.7074e-09	2.7074e-09	11.1798
ILMN_1705433	NM_024814.1	CBLL1	CBLL1	Homo sapiens Cas-Br-M (murine) ecotropic retroviral transforming sequence-like 1 (CBLL1), mRNA.	79872	NA	NA	NA	NA	S	GATTGCAGGGTCCGCCTTCTCAAACCCCACTTCCTGGACCACATCATCCA	NA	chr7:1417-48648	NA	0.723484	8.88241	9.06146	2.71669e-09	2.71669e-09	11.1763
ILMN_3242603	NM_001098729.1	GTF2H2B	GTF2H2B	Homo sapiens general transcription factor IIH, polypeptide 2B (GTF2H2B), mRNA.	653238	NA	NA	NA	NA	S	TCTGTTACTGGATTGTCTGCAGAAGTTCGCGTTTGCACTGTACTTGCTCG	NA	chr5:784-48015	NA	-0.64568	9.6818	-9.06083	2.72031e-09	2.72031e-09	11.175
ILMN_2141807	NM_033286.2	C15orf23	C15ORF23	Homo sapiens chromosome 15 open reading frame 23 (C15orf23), mRNA.	90417	NA	NA	NA	NA	S	GCGGTGAGACCCTGGCATCACGACAAGAATCCACTACTGATCACATGGAC	NA	chr15:736-47967	NA	-0.755142	9.4038	-9.05511	2.75323e-09	2.75323e-09	11.1628
ILMN_1759464	NM_001010984.1	C1orf124	C1ORF124	Homo sapiens chromosome 1 open reading frame 124 (C1orf124), transcript variant 2, mRNA.	83932	NA	NA	NA	NA	I	GTAACAATGCCCGGAATATACGTCCTAACTACACCCCTTCCTATCAGCTG	NA	chr1:1554-48785	NA	0.693537	7.88791	9.05426	2.75815e-09	2.75815e-09	11.161
ILMN_2347349	NM_182851.1	CCNB1IP1	CCNB1IP1	Homo sapiens cyclin B1 interacting protein 1 (CCNB1IP1), transcript variant 3, mRNA.	57820	NA	NA	NA	NA	A	TTGAGCCACGCATAGTGTCACGCACCTGTGATCCCAGCTACTTAGGAGGT	NA	chr14:1480-48711	NA	0.769597	10.7726	9.04988	2.78373e-09	2.78373e-09	11.1516
ILMN_1754501	XM_291016.4	LOC339804	LOC339804	PREDICTED: Homo sapiens hypothetical gene supported by AK075484; BC014578 (LOC339804), mRNA.	339804	NA	NA	NA	NA	A	GGCCACACCCTTAGAAAACAGAAGGGACATGGAGGCAGAAGAGGAGAACC	NA	chr2:123-47354	NA	-0.650785	8.9383	-9.04122	2.83497e-09	2.83497e-09	11.1331
ILMN_2150402	NM_001008495.2	TMEM64	TMEM64	Homo sapiens transmembrane protein 64 (TMEM64), mRNA.	169200	NA	NA	NA	NA	S	GACCAGTGCAAATACTTTGAGAGCACCTGGGTCTACAGGACATAATTGGC	NA	chr8:2530-49761	NA	-0.903864	11.6287	-9.03652	2.86318e-09	2.86318e-09	11.1231
ILMN_1779648	NM_033445.2	HIST3H2A	HIST3H2A	Homo sapiens histone cluster 3, H2a (HIST3H2A), mRNA.	92815	NA	NA	NA	NA	S	TCTATCTGGCCGCGGTGCTCGAGTACTTGACTGCCGAGATCCTGGAGCTT	NA	chr1:191-47422	NA	0.739117	11.0096	9.03033	2.90078e-09	2.90078e-09	11.1098
ILMN_1783910	NM_145803.1	TRAF6	TRAF6	Homo sapiens TNF receptor-associated factor 6 (TRAF6), transcript variant 1, mRNA.	7189	NA	NA	NA	NA	A	CCGCCTTGTGCTAGTGCCCTCGAGAAGAGTTATTGCTCTAGAAAGTTGAG	NA	chr11:2334-49565	NA	0.728818	8.23198	9.02746	2.91843e-09	2.91843e-09	11.1037
ILMN_2237746	NM_019071.2	ING3	ING3	Homo sapiens inhibitor of growth family, member 3 (ING3), transcript variant 1, mRNA.	54556	NA	NA	NA	NA	I	GCAGGCTGAAGGAAATGGTTCATGTGATAATGTGGGCTGGTATCCTCTAG	NA	chr7:1921-49152	NA	0.625163	10.1907	9.02729	2.91944e-09	2.91944e-09	11.1034
ILMN_1678535	NM_000125.2	ESR1	ESR1	Homo sapiens estrogen receptor 1 (ESR1), mRNA.	2099	NA	NA	NA	NA	S	GCTGTGCACCCTAGAAACAACATATTGTCCCATGAGCAGGTGCCTGAGAC	NA	chr6:6041-53272	NA	-0.845203	10.6548	-9.02661	2.92363e-09	2.92363e-09	11.1019
ILMN_1740351	NM_014761.2	KIAA0174	KIAA0174	Homo sapiens KIAA0174 (KIAA0174), mRNA.	9798	NA	NA	NA	NA	S	TCCTTCCCCACAGGGGTGGCTTTGGGATTGGATGATACAGCTTTTGCTTC	NA	chr16:2195-49426	NA	0.634145	11.4503	9.02565	2.9296e-09	2.9296e-09	11.0998
ILMN_2235283	NM_138957.2	MAPK1	MAPK1	Homo sapiens mitogen-activated protein kinase 1 (MAPK1), transcript variant 2, mRNA.	5594	NA	NA	NA	NA	I	TACCTGGAGTTTAATACAGTGAGCTCTAGCAAGGGAGGCGCTGCCTTTTG	NA	chr22:1334-48565	NA	0.846303	8.78286	9.00889	3.03506e-09	3.03506e-09	11.064
ILMN_3200330	XR_018287.2	LOC399988	LOC399988	PREDICTED: Homo sapiens misc_RNA (LOC399988), miscRNA.	399988	NA	NA	NA	NA	A	GTGCTTCCTCAGGGCCCACCATTGAAGAGGTTGATTAAGCCGACCCAAGT	NA	chr:1895-49126	NA	0.638737	13.6856	9.00711	3.04645e-09	3.04645e-09	11.0602
ILMN_1659536	NM_152644.1	FAM24B	FAM24B	Homo sapiens family with sequence similarity 24, member B (FAM24B), mRNA.	196792	NA	NA	NA	NA	S	GACCCTGGAGGATGCCTGACAAGGGGATATCTGACACATGATTGGAGCTC	NA	chr10:118-47349	NA	0.774416	8.41015	9.00361	3.06909e-09	3.06909e-09	11.0527
ILMN_1692575	NM_004592.2	SFRS8	SFRS8	Homo sapiens splicing factor, arginine/serine-rich 8 (suppressor-of-white-apricot homolog, Drosophila) (SFRS8), mRNA.	6433	NA	NA	NA	NA	A	CAGCTTCCAAAAACCTGCAAACCAGCGCTTCCTGAGACGGGGCCAGCGGA	NA	chr12:2962-50193	NA	-0.74459	9.04562	-9.00061	3.08855e-09	3.08855e-09	11.0463
ILMN_1690259	NM_003610.3	RAE1	RAE1	Homo sapiens RAE1 RNA export 1 homolog (S. pombe) (RAE1), transcript variant 1, mRNA.	8480	NA	NA	NA	NA	I	AGAGCAGGTTCGCAAACTCCTCAGACCCTTCTGCTCCCGGCCGCCGCTTT	NA	chr20:264-47495	NA	0.614266	10.0613	8.99973	3.09429e-09	3.09429e-09	11.0444
ILMN_2240221	NM_032943.2	SYTL2	SYTL2	Homo sapiens synaptotagmin-like 2 (SYTL2), transcript variant a, mRNA.	54843	NA	NA	NA	NA	I	CTGCAGTGAAGGATGAGCTTCCACAGAGTCCTGGGCTAATCCATGGTCGG	NA	chr11:1280-48511	NA	-0.689166	8.16118	-8.98918	3.16406e-09	3.16406e-09	11.0218
ILMN_2064898	NM_001040431.1	CCDC56	CCDC56	Homo sapiens coiled-coil domain containing 56 (CCDC56), mRNA.	28958	NA	NA	NA	NA	S	CCCCTTCACCTTCCAGGGACGCAGTTGTTACGAGGTTAGACGTGGCAGCT	NA	chr17:630-47861	NA	-0.59187	10.8792	-8.98911	3.16452e-09	3.16452e-09	11.0216
ILMN_1821280			HS.505676	Homo sapiens cDNA FLJ33772 fis, clone BRSSN2000175	NA	NA	NA	NA	NA	S	GTGACAGAGGGCAAAGACGGCCATAGGGTGCTCTGAGTTTTGGGATGGTC	NA	chr12:2234-49465	NA	-0.744393	8.91411	-8.98287	3.20658e-09	3.20658e-09	11.0082
ILMN_1723884	NM_001660.2	ARF4	ARF4	Homo sapiens ADP-ribosylation factor 4 (ARF4), mRNA.	378	NA	NA	NA	NA	I	TCACAAGTGCCACTACCGCCATGGGCCTCACTATCTCCTCCCTCTTCTCC	NA	chr3:191-47422	NA	0.611343	10.9913	8.97959	3.22891e-09	3.22891e-09	11.0012
ILMN_1725175	NM_005253.3	FOSL2	FOSL2	Homo sapiens FOS-like antigen 2 (FOSL2), mRNA.	2355	NA	NA	NA	NA	S	AGCAGCAGAATGAGCCAGGAGTAGCAGGAGATGGGCAAAGAAAACTGGGG	NA	chr2:3845-51076	NA	0.623778	8.09187	8.97881	3.23425e-09	3.23425e-09	10.9995
ILMN_1805665	NM_198391.1	FLRT3	FLRT3	Homo sapiens fibronectin leucine rich transmembrane protein 3 (FLRT3), transcript variant 2, mRNA.	23767	NA	NA	NA	NA	A	AGTGCATTGTACGCCCTTTGGCCAGTCTTGTATGTGCCTTGATCCAACGC	NA	chr20:3698-50929	NA	-0.672497	7.57139	-8.9785	3.23637e-09	3.23637e-09	10.9989
ILMN_1737588	NM_198155.2	C21orf33	C21ORF33	Homo sapiens chromosome 21 open reading frame 33 (C21orf33), nuclear gene encoding mitochondrial protein, transcript variant 2, mRNA.	8209	NA	NA	NA	NA	A	CAGCCACATTTCAGACCTGCTGAGACTGCTGAGTGAGGAATGGCAGTGAG	NA	chr21:1336-48567	NA	-0.602166	11.3111	-8.96935	3.29958e-09	3.29958e-09	10.9793
ILMN_3187852	NM_001115016.1	KIAA1310	KIAA1310	Homo sapiens KIAA1310 (KIAA1310), transcript variant 1, mRNA.	55683	NA	NA	NA	NA	A	ACCACTAGAACAGTCTTGGGCTGGATGGGTTATAGAGCTGAGCGGCTGTG	NA	chr2:5124-52355	NA	0.57702	10.76	8.96848	3.30569e-09	3.30569e-09	10.9774
ILMN_1694084	NM_017456.1	PSCD1	PSCD1	Homo sapiens pleckstrin homology, Sec7 and coiled-coil domains 1(cytohesin 1) (PSCD1), transcript variant 2, mRNA.	9267	NA	NA	NA	NA	A	GCCTGGTTCTCAAGTGTTTCCTAGACAGAGAGGCACCTGGGTCAGTATTA	NA	chr17:3020-50251	NA	0.609453	9.4185	8.96796	3.30929e-09	3.30929e-09	10.9763
ILMN_2357682	NM_001241.2	CCNT2	CCNT2	Homo sapiens cyclin T2 (CCNT2), transcript variant a, mRNA.	905	NA	NA	NA	NA	A	CTCAGCACCCTCGTGAAACTGGACAAGAAGCCAGTGGAGACCAACGGTCC	NA	chr2:1972-49203	NA	0.589755	7.59217	8.96788	3.30992e-09	3.30992e-09	10.9761
ILMN_3248343	NM_017553.1	INO80	INO80	Homo sapiens INO80 homolog (S. cerevisiae) (INO80), mRNA.	54617	NA	NA	NA	NA	S	GAGCAGGTACCTCCGGGCGGGCAAGCCTCTGATTTGCACACCTGAAAATC	NA	chr15:5899-53130	NA	0.628195	8.80766	8.96324	3.34257e-09	3.34257e-09	10.9661
ILMN_1781102	NM_001040662.1	C14orf138	C14ORF138	Homo sapiens chromosome 14 open reading frame 138 (C14orf138), transcript variant 2, mRNA.	79609	NA	NA	NA	NA	S	CCTGCCTGCCAATGGCCCTGAATCCAGCTTAGGTTACTTAGTTCAGCATC	NA	chr14:799-48030	NA	0.654604	9.32258	8.96165	3.35384e-09	3.35384e-09	10.9627
ILMN_1765409	NM_003473.2	STAM	STAM	Homo sapiens signal transducing adaptor molecule (SH3 domain and ITAM motif) 1 (STAM), mRNA.	8027	NA	NA	NA	NA	S	TCTGTAGCCTCTGCATACTACTGGCTGTCATCACACCAGCGTACAGTAGC	NA	chr10:2493-49724	NA	0.594469	9.31683	8.94937	3.44221e-09	3.44221e-09	10.9363
ILMN_1742145	NM_012291.4	ESPL1	ESPL1	Homo sapiens extra spindle pole bodies homolog 1 (S. cerevisiae) (ESPL1), mRNA.	9700	NA	NA	NA	NA	S	GCTGGCATCGTGCTCAAGTACATCATGGCTGGTTGCCCCTTGTTTCTGGG	NA	chr12:6218-53449	NA	-0.707755	8.19125	-8.94318	3.48771e-09	3.48771e-09	10.923
ILMN_1773968	NM_001018069.1	SERBP1	SERBP1	Homo sapiens SERPINE1 mRNA binding protein 1 (SERBP1), transcript variant 3, mRNA.	26135	NA	NA	NA	NA	A	GTTCCTTTTGCTGCCCATTTGGGAGTATGTGGCAATTCCTAGTGCTCTTG	NA	chr1:6145-53376	NA	-0.66921	8.87558	-8.94305	3.48866e-09	3.48866e-09	10.9228
ILMN_1672884	NM_139242.2	MTFMT	MTFMT	Homo sapiens mitochondrial methionyl-tRNA formyltransferase (MTFMT), mRNA.	123263	NA	NA	NA	NA	S	TGGATATTTGCACCCCTGGTACCAGAAAAATTCCCAAGCTCAACCAAGCC	NA	chr15:1055-48286	NA	-0.691309	9.07691	-8.9371	3.53295e-09	3.53295e-09	10.91
ILMN_1860288			HS.443490	Homo sapiens cDNA FLJ32174 fis, clone PLACE6001064	NA	NA	NA	NA	NA	S	GGGTCTTTGTGTCCCTGGCATATTATCATCTTCATGGAAAGAATCCACTG	NA	chrX:2012-49243	NA	-0.660384	8.45902	-8.93478	3.55034e-09	3.55034e-09	10.905
ILMN_1659601	NM_006072.4	CCL26	CCL26	Homo sapiens chemokine (C-C motif) ligand 26 (CCL26), mRNA.	10344	NA	NA	NA	NA	S	TCCAAGACCTGCTGCTTCCAATACAGCCACAAGCCCCTTCCCTGGACCTG	NA	chr7:196-47427	NA	0.764723	8.23101	8.93281	3.56521e-09	3.56521e-09	10.9008
ILMN_1663754	NM_030824.2	ZNF442	ZNF442	Homo sapiens zinc finger protein 442 (ZNF442), mRNA.	79973	NA	NA	NA	NA	S	GGGGATTGGTTCCAGACCCCCTAAGCATACCTAAATCCACAGATGCTGTG	NA	chr19:2636-49867	NA	0.703704	8.18059	8.93066	3.58153e-09	3.58153e-09	10.8961
ILMN_1814106	NM_199001.1	C9orf169	C9ORF169	Homo sapiens chromosome 9 open reading frame 169 (C9orf169), mRNA.	375791	NA	NA	NA	NA	S	CCTGATTACCTTAAGGCCCAGGCAATAAAGCAGGGTGATCTTCCTCCCAA	NA	chr:692-47923	NA	-0.729329	9.43231	-8.92113	3.6547e-09	3.6547e-09	10.8756
ILMN_1673522	NM_017947.1	MOCOS	MOCOS	Homo sapiens molybdenum cofactor sulfurase (MOCOS), mRNA.	55034	NA	NA	NA	NA	S	CAATTGGCTCTTTGCGTTTCCAGGTTTTGGGGCCTTGTCACAGATGCCAG	NA	chr18:2408-49639	NA	-0.762517	8.77316	-8.91637	3.69179e-09	3.69179e-09	10.8654
ILMN_1671116	NM_152531.3	C3orf21	C3ORF21	Homo sapiens chromosome 3 open reading frame 21 (C3orf21), mRNA.	152002	NA	NA	NA	NA	S	CCTCCTGTACGTAGGCTGCAGACGTGAAAGCCCCAGGGGTCCATTTGTAT	NA	chr3:2573-49804	NA	-0.709385	9.99738	-8.90724	3.7641e-09	3.7641e-09	10.8457
ILMN_1703593	NM_018842.3	BAIAP2L1	BAIAP2L1	Homo sapiens BAI1-associated protein 2-like 1 (BAIAP2L1), mRNA.	55971	NA	NA	NA	NA	S	TCTGCCACGTGCTGACGGTCGGGAAGCTTCAGTGGAGAGGCCTAACTCTA	NA	chr7:1818-49049	NA	0.665263	9.90538	8.906	3.77405e-09	3.77405e-09	10.843
ILMN_2117987	NM_007111.3	TFDP1	TFDP1	Homo sapiens transcription factor Dp-1 (TFDP1), mRNA.	7027	NA	NA	NA	NA	S	TGGTGCGGCTATGGAGACTGTCTGGAAGGCTTGGAATGGTTTATTGCTTA	NA	chr13:2139-49370	NA	-0.634688	11.1993	-8.90388	3.79107e-09	3.79107e-09	10.8385
ILMN_1865764			HS.371609	Homo sapiens cDNA clone IMAGE:5261213	NA	NA	NA	NA	NA	S	TGCTGTTGGGTCGGAGTGCCAGTCACTGCTTTGGAAGTCTGTGTTCTGGG	NA	chr3:2556-49787	NA	0.638362	8.71758	8.90324	3.79627e-09	3.79627e-09	10.8371
ILMN_1777915	NM_005819.4	STX6	STX6	Homo sapiens syntaxin 6 (STX6), mRNA.	10228	NA	NA	NA	NA	S	GGTCTGGTAGCCAACAACTTGGCAACTTCCACTCCTTCTCACCTCGTGAG	NA	chr1:4032-51263	NA	0.69208	10.3595	8.90229	3.80388e-09	3.80388e-09	10.8351
ILMN_1663489	NM_015255.1	UBR2	UBR2	Homo sapiens ubiquitin protein ligase E3 component n-recognin 2 (UBR2), mRNA.	23304	NA	NA	NA	NA	S	CTCCTCCTTACCTTGATGACTATGGGGAGACCGACCAGGGACTCAGACGG	NA	chr6:5081-52312	NA	0.651285	9.40748	8.90085	3.81559e-09	3.81559e-09	10.832
ILMN_1776464	NM_006437.3	PARP4	PARP4	Homo sapiens poly (ADP-ribose) polymerase family, member 4 (PARP4), mRNA.	143	NA	NA	NA	NA	S	GGACTCCAGCCCATAAGCACTGTGTCCCCTCTTCATAGAGTCCTCCATTA	NA	chr13:5219-52450	NA	-0.66368	9.38519	-8.90059	3.8177e-09	3.8177e-09	10.8314
ILMN_1710676	NM_012177.2	FBXO5	FBXO5	Homo sapiens F-box protein 5 (FBXO5), mRNA.	26271	NA	NA	NA	NA	S	GATGGCAAGCTCCTCAAAGCCAGTTGTAAAATAGGTCCCCTGCCTGGTAC	NA	chr6:1342-48573	NA	-0.677053	10.1578	-8.89847	3.8349e-09	3.8349e-09	10.8268
ILMN_1787595	NM_033167.2	B3GALNT1	B3GALNT1	Homo sapiens beta-1,3-N-acetylgalactosaminyltransferase 1 (globoside blood group) (B3GALNT1), transcript variant 2, mRNA.	8706	NA	NA	NA	NA	I	CTGCTAATAGTAGGTCAAAGGGGAGCACTCCTTGCCCCCTGTTCCTGGGT	NA	chr3:2744-49975	NA	-0.797488	9.49308	-8.89589	3.85598e-09	3.85598e-09	10.8213
ILMN_1721868	NM_002266.2	KPNA2	KPNA2	Homo sapiens karyopherin alpha 2 (RAG cohort 1, importin alpha 1) (KPNA2), mRNA. XM_001133262 XM_001133265 XM_001133267 XM_001133271	3838	NA	NA	NA	NA	A	ATGTCATCTTTAGCATGTGGCTACTTACGTAATCTTACCTGGACACTTTC	NA	chr17:784-48015	NA	-0.631098	12.2573	-8.88883	3.91433e-09	3.91433e-09	10.8061
ILMN_3240370	NM_001085372.1	C11orf83	C11ORF83	Homo sapiens chromosome 11 open reading frame 83 (C11orf83), mRNA.	790955	NA	NA	NA	NA	S	AGGCAGCGACCACGCAGGAGAACGTGGCCTGGAGGAAGAACTGGATGGTT	NA	chr11:289-47520	NA	-0.758763	9.6122	-8.87688	4.01513e-09	4.01513e-09	10.7803
ILMN_1680139	NM_012323.2	MAFF	MAFF	Homo sapiens v-maf musculoaponeurotic fibrosarcoma oncogene homolog F (avian) (MAFF), transcript variant 1, mRNA.	23764	NA	NA	NA	NA	A	GCTCCTGCTCCCTGGGAAAAGTGGCGTATGGCCCTGAGCTGGGCTTTATA	NA	chr22:1840-49071	NA	0.620343	7.69159	8.86905	4.08262e-09	4.08262e-09	10.7634
ILMN_1722239	NM_004085.2	TIMM8A	TIMM8A	Homo sapiens translocase of inner mitochondrial membrane 8 homolog A (yeast) (TIMM8A), nuclear gene encoding mitochondrial protein, mRNA.	1678	NA	NA	NA	NA	S	GATTTAGGCCAATCAGAAGCTAACAGCAGTTTCAGGTAGAGGTGCATGCC	NA	chrX:1046-48277	NA	-0.698125	9.00595	-8.86749	4.09621e-09	4.09621e-09	10.76
ILMN_2353358	NM_006499.3	LGALS8	LGALS8	Homo sapiens lectin, galactoside-binding, soluble, 8 (LGALS8), transcript variant 1, mRNA.	3964	NA	NA	NA	NA	A	CCCATGAAATCACCAATCAAGGCCTCCGTTCTTCTAAAGATTAGTCCATC	NA	chr1:2447-49678	NA	0.715686	9.07004	8.86723	4.09848e-09	4.09848e-09	10.7594
ILMN_2309156	NM_199169.1	PMEPA1	PMEPA1	Homo sapiens prostate transmembrane protein, androgen induced 1 (PMEPA1), transcript variant 2, mRNA.	56937	NA	NA	NA	NA	A	TTCGTTTCAGGGGTCTGCCGTTCCATCCTGGTTCAGAGAAGGCCGAGCGT	NA	chr20:3765-50996	NA	-0.807511	9.39599	-8.86337	4.1323e-09	4.1323e-09	10.7511
ILMN_1813197	NM_032229.2	SLITRK6	SLITRK6	Homo sapiens SLIT and NTRK-like family, member 6 (SLITRK6), mRNA.	84189	NA	NA	NA	NA	S	GGCACTTCTAAAGGTAAGTGGTTTAAGTTGCCTCAAGAGAGGGACAATGT	NA	chr13:3978-51209	NA	-0.837784	7.01881	-8.86271	4.13817e-09	4.13817e-09	10.7497
ILMN_3235096	NR_002964.1	SNORA28	SNORA28	Homo sapiens small nucleolar RNA, H/ACA box 28 (SNORA28), small nucleolar RNA.	677811	NA	NA	NA	NA	S	GCAAGAAAGTCTAACCTATTCCGGTGTTCTCTCTCCCATGAGACAAGCCG	NA	chr14:58-47289	NA	0.696298	7.66125	8.86014	4.16085e-09	4.16085e-09	10.7441
ILMN_1801584	NM_003467.2	CXCR4	CXCR4	Homo sapiens chemokine (C-X-C motif) receptor 4 (CXCR4), transcript variant 2, mRNA.	7852	NA	NA	NA	NA	I	TAGCAAAGTGACGCCGAGGGCCTGAGTGCTCCAGTAGCCACCGCATCTGG	NA	chr2:30-47261	NA	0.728865	7.60334	8.85766	4.18293e-09	4.18293e-09	10.7388
ILMN_1702389	NM_015117.1	ZC3H3	ZC3H3	Homo sapiens zinc finger CCCH-type containing 3 (ZC3H3), mRNA.	23144	NA	NA	NA	NA	S	GCCACTGGCCAGGCCTCCCAGGCAGGTGTTTTATGTTCAGCAATAAAGGT	NA	chr8:3196-50427	NA	-0.768824	9.70186	-8.85717	4.18725e-09	4.18725e-09	10.7377
ILMN_2136635	NM_194279.1	ISCA2	ISCA2	Homo sapiens iron-sulfur cluster assembly 2 homolog (S. cerevisiae) (ISCA2), mRNA.	122961	NA	NA	NA	NA	S	GTTGTGGATCAGGGTCACAGATTGGGTAGCTTGGACACCAGTTATTAGAG	NA	chr14:854-48085	NA	-0.637407	8.32305	-8.85717	4.18726e-09	4.18726e-09	10.7377
ILMN_2075847	NM_032786.1	ZC3H10	ZC3H10	Homo sapiens zinc finger CCCH-type containing 10 (ZC3H10), mRNA.	84872	NA	NA	NA	NA	S	GGGTCCTAGTTGCTTGGGTTGGACAATACAGGAATTGCTTCTGGGCCCTG	NA	chr12:1945-49176	NA	-0.702285	7.85495	-8.85485	4.20805e-09	4.20805e-09	10.7327
ILMN_1658702	NM_021058.3	HIST1H2BJ	HIST1H2BJ	Homo sapiens histone cluster 1, H2bj (HIST1H2BJ), mRNA.	8970	NA	NA	NA	NA	S	TTTATAGCTACACAGTGCTATGCCAGAGCCAGCGAAGTCTGCTCCCGCCC	NA	chr6:28-47259	NA	0.833101	9.66895	8.85437	4.21237e-09	4.21237e-09	10.7317
ILMN_1797903	NM_014480.1	ZNF544	ZNF544	Homo sapiens zinc finger protein 544 (ZNF544), mRNA.	27300	NA	NA	NA	NA	S	GAGTGGGGCTTCATGACCATGTGCATCAGAATTGCCTGGAGTGTGCACTG	NA	chr19:3173-50404	NA	-0.612035	9.76484	-8.85401	4.21561e-09	4.21561e-09	10.7309
ILMN_3236694	XM_001721047.1	LOC100132139	LOC100132139	PREDICTED: Homo sapiens similar to methylenetetrahydrofolate dehydrogenase (NADP+ dependent) 1-like (LOC100132139), mRNA.	100132139	NA	NA	NA	NA	S	CTTTCTCTGTCTCACCAACCTGACAAAAAAGGTGTGCCAAGGGACTTCAT	NA	chr9:407-47638	NA	-0.747285	8.10463	-8.85225	4.2314e-09	4.2314e-09	10.7271
ILMN_1803744	NM_018445.4	SELS	SELS	Homo sapiens selenoprotein S (SELS), transcript variant 2, mRNA.	55829	NA	NA	NA	NA	A	GACCTGGACGCAGAGGCCCGTCATCTGGCGGATGAGGCTAAGAATCTTGT	NA	chr15:608-47839	NA	0.628134	10.9456	8.85116	4.24125e-09	4.24125e-09	10.7247
ILMN_1663351	NM_030777.3	SLC2A10	SLC2A10	Homo sapiens solute carrier family 2 (facilitated glucose transporter), member 10 (SLC2A10), mRNA.	81031	NA	NA	NA	NA	S	CCCCACTCAATGACATCATGTTAGTCTTTGGTTGCTTAACTGGCTGTGGG	NA	chr20:3473-50704	NA	-0.707247	8.02128	-8.84924	4.25864e-09	4.25864e-09	10.7206
ILMN_1792837	NM_004804.2	CIAO1	CIAO1	Homo sapiens cytosolic iron-sulfur protein assembly 1 homolog (S. cerevisiae) (CIAO1), mRNA.	9391	NA	NA	NA	NA	S	CCCTCTGCTGTGCACTGAAGTATGGGTGCCTTGAGGAAAAGCAGTTACAC	NA	chr2:2753-49984	NA	-0.725335	8.82964	-8.84296	4.31609e-09	4.31609e-09	10.707
ILMN_1757278	XR_016534.1	LOC643300	LOC643300	PREDICTED: Homo sapiens similar to 60 kDa heat shock protein, mitochondrial precursor (Hsp60) (60 kDa chaperonin) (CPN60) (Heat shock protein 60) (HSP-60) (Mitochondrial matrix protein P1) (P60 lymphocyte protein) (HuCHA60) (LOC643300), mRNA.	643300	NA	NA	NA	NA	A	AAATTTGGTGCAGATGCCCGAGCCTTAATGCTTCAAGGTGTAGGTAGACC	NA	chr5:163-47394	NA	0.802644	10.6012	8.83829	4.35933e-09	4.35933e-09	10.6969
ILMN_2383305	NM_182679.1	GPATCH4	GPATCH4	Homo sapiens G patch domain containing 4 (GPATCH4), transcript variant 2, mRNA.	54865	NA	NA	NA	NA	A	GTTGAGGGAGTCAGCACAGTCCTTTCTGCAGCTTCTAACCCAGGACCATG	NA	chr1:1647-48878	NA	-0.672565	10.5537	-8.83668	4.37432e-09	4.37432e-09	10.6934
ILMN_1727248	NM_001031714.3	INF2	INF2	Homo sapiens inverted formin, FH2 and WH2 domain containing (INF2), transcript variant 2, mRNA.	64423	NA	NA	NA	NA	A	CTTTGCTGCCACTGCCAGGCCTCTGCCCTGCAGCTGAAACTTGGCCATCA	NA	chr14:4386-51617	NA	-0.610713	8.25347	-8.83351	4.40404e-09	4.40404e-09	10.6865
ILMN_1708934	NM_001124.1	ADM	ADM	Homo sapiens adrenomedullin (ADM), mRNA.	133	NA	NA	NA	NA	S	GTCTCAGCGAGGTGTAAAGTTGTTCGCCGCGTGGAATGTGAGTGTGTTTG	NA	chr11:1295-48526	NA	1.51638	9.06782	8.82927	4.44406e-09	4.44406e-09	10.6774
ILMN_1691930	NM_014292.3	CBX6	CBX6	Homo sapiens chromobox homolog 6 (CBX6), mRNA.	23466	NA	NA	NA	NA	S	GTGAGTGACCACCTGGGTGCCAGTTACAGGTGTTTCCAGAGACCATAGAA	NA	chr22:3102-50333	NA	-0.772988	9.23568	-8.8277	4.45891e-09	4.45891e-09	10.674
ILMN_1735788	NM_001039141.1	TRIOBP	TRIOBP	Homo sapiens TRIO and F-actin binding protein (TRIOBP), transcript variant 6, mRNA.	11078	NA	NA	NA	NA	I	TTCCTGCCCTACCTCCTACTAACACTTCCTGCCCCATTTGGACCCGTACC	NA	chr22:7762-54993	NA	-0.669767	9.40396	-8.82719	4.46376e-09	4.46376e-09	10.6729
ILMN_1754529	NM_003119.2	SPG7	SPG7	Homo sapiens spastic paraplegia 7 (pure and complicated autosomal recessive) (SPG7), nuclear gene encoding mitochondrial protein, transcript variant 1, mRNA.	6687	NA	NA	NA	NA	I	CACTGCCCCCTGCTGCCATGTGGACTGGTGCAAGTTGAGGACTTCTTGCT	NA	chr16:2935-50166	NA	-0.675216	9.8274	-8.82329	4.50116e-09	4.50116e-09	10.6644
ILMN_1781516	NM_007192.2	SUPT16H	SUPT16H	Homo sapiens suppressor of Ty 16 homolog (S. cerevisiae) (SUPT16H), mRNA.	11198	NA	NA	NA	NA	S	GGAAGGGAGGCCATATCTACAACACAGCCTCTCGGCACTGCTGCTCCTTA	NA	chr14:4345-51576	NA	-0.589422	11.529	-8.81358	4.59552e-09	4.59552e-09	10.6434
ILMN_1694504	NM_018150.2	RNF220	RNF220	Homo sapiens ring finger protein 220 (RNF220), mRNA.	55182	NA	NA	NA	NA	S	GACAGTGCTCCTGGCCACCCAGCCTCTGCTGAGAACCATTCCTGGGATTA	NA	chr1:2810-50041	NA	-0.60593	8.70231	-8.81168	4.61419e-09	4.61419e-09	10.6393
ILMN_1759277	NM_007280.1	OIP5	OIP5	Homo sapiens Opa interacting protein 5 (OIP5), mRNA.	11339	NA	NA	NA	NA	S	CCTGACCAGTCCAAGCCAGAAAACTGATCCTGTACCAAAGCTTGAGTGTC	NA	chr15:724-47955	NA	-0.638749	9.06547	-8.80683	4.66225e-09	4.66225e-09	10.6288
ILMN_2184064	NM_183376.1	ARRDC4	ARRDC4	Homo sapiens arrestin domain containing 4 (ARRDC4), mRNA.	91947	NA	NA	NA	NA	S	GGTGTGACTTGCCTTATTGAACTGATACTGGCATATCTGACTGTAAGCAG	NA	chr15:3595-50826	NA	0.702982	7.67641	8.80681	4.66242e-09	4.66242e-09	10.6287
ILMN_2108709	NM_013275.4	ANKRD11	ANKRD11	Homo sapiens ankyrin repeat domain 11 (ANKRD11), mRNA.	29123	NA	NA	NA	NA	S	CAGAGCCAGGACTCCCAGCCGTATTGAAATGGAGTCAAATCCGCGTGGTT	NA	chr16:9001-56232	NA	0.600064	10.1051	8.80589	4.67161e-09	4.67161e-09	10.6267
ILMN_1801504	NM_001754.3	RUNX1	RUNX1	Homo sapiens runt-related transcription factor 1 (acute myeloid leukemia 1; aml1 oncogene) (RUNX1), transcript variant 1, mRNA.	861	NA	NA	NA	NA	A	CTTCAGCCAGATGACATGAGAGAATATCCCAGAACCCTCTCTCCAAGGTG	NA	chr21:5885-53116	NA	-0.676217	7.8856	-8.79867	4.74433e-09	4.74433e-09	10.6111
ILMN_1781225	NM_153044.1	FLJ35801	FLJ35801	Homo sapiens hypothetical protein FLJ35801 (FLJ35801), mRNA.	150291	NA	NA	NA	NA	S	AGATGGCACTGGACTCGCCGTTATCTTGAGGAGCCAGGAGCTGAAATGGC	NA	chr22:1821-49052	NA	-0.769787	8.45435	-8.79428	4.7891e-09	4.7891e-09	10.6016
ILMN_2366654	NM_003822.3	NR5A2	NR5A2	Homo sapiens nuclear receptor subfamily 5, group A, member 2 (NR5A2), transcript variant 2, mRNA.	2494	NA	NA	NA	NA	A	TCACAGATCTGCAGCTGCCTTGGACTTGAATCCATGCAATGTTTAGAGTG	NA	chr1:4709-51940	NA	-0.724231	7.4427	-8.79413	4.79064e-09	4.79064e-09	10.6012
ILMN_1799104	NM_003971.3	SPAG9	SPAG9	Homo sapiens sperm associated antigen 9 (SPAG9), mRNA.	9043	NA	NA	NA	NA	I	CCATGGGAAACAGGTGGAGATGGGGAAGCCGTCTCTTCTGCATGGTTTAT	NA	chr17:4005-51236	NA	0.627968	9.40223	8.79294	4.80281e-09	4.80281e-09	10.5987
ILMN_1680955	NM_198436.1	AURKA	AURKA	Homo sapiens aurora kinase A (AURKA), transcript variant 5, mRNA.	6790	NA	NA	NA	NA	A	GAATGCTGTGTGTCTGTCCGGCACCCCGGTAGGCCTGATTGGGTTTCTAG	NA	chr20:1981-49212	NA	-0.60799	11.946	-8.78479	4.88733e-09	4.88733e-09	10.581
ILMN_2415911	NM_006375.2	ENOX2	ENOX2	Homo sapiens ecto-NOX disulfide-thiol exchanger 2 (ENOX2), transcript variant 1, mRNA.	10495	NA	NA	NA	NA	A	CCTTGGTAGTGCCCATCGGCAAATCGCAATGGCAGCATGTGAGTGGACCA	NA	chrX:3253-50484	NA	-0.654432	7.89975	-8.78435	4.89197e-09	4.89197e-09	10.58
ILMN_1788759	NM_001389.3	DSCAM	DSCAM	Homo sapiens Down syndrome cell adhesion molecule (DSCAM), transcript variant 1, mRNA.	1826	NA	NA	NA	NA	A	AGGATGAGTGCCGTCAGTGAAGGGGTGGGGGGAATCAATTTGGTTTTCTC	NA	chr21:6982-54213	NA	-0.823743	7.86623	-8.7837	4.89873e-09	4.89873e-09	10.5786
ILMN_1672504	NM_003681.4	PDXK	PDXK	Homo sapiens pyridoxal (pyridoxine, vitamin B6) kinase (PDXK), mRNA.	8566	NA	NA	NA	NA	S	GGCCCTGCTTGTGCCATGTGGATGTTTGTGAGCCTCGGTCCTACAGCACT	NA	chr21:7250-54481	NA	-0.67104	10.7006	-8.78236	4.91283e-09	4.91283e-09	10.5757
ILMN_1685012	NM_033083.6	EAF1	EAF1	Homo sapiens ELL associated factor 1 (EAF1), mRNA.	85403	NA	NA	NA	NA	S	TGGCAAGGAAGGTAGGATTTCTGAAACTCAGGCCTTAACCAATAGGTTGG	NA	chr3:4201-51432	NA	0.650621	9.60066	8.7773	4.96631e-09	4.96631e-09	10.5647
ILMN_1723962	NM_020169.2	LXN	LXN	Homo sapiens latexin (LXN), mRNA.	56925	NA	NA	NA	NA	S	GAGATTATTCCCTGGCAAATGCAAGTTCTCTGGCATCCACAATACGGCAC	NA	chr3:786-48017	NA	-0.707799	11.6287	-8.76924	5.05283e-09	5.05283e-09	10.5472
ILMN_2246661	NM_031208.1	FAHD1	FAHD1	Homo sapiens fumarylacetoacetate hydrolase domain containing 1 (FAHD1), transcript variant 2, mRNA.	81889	NA	NA	NA	NA	I	CACCTGTTTACTTAGGGTATCTACCCAGACCCATCGATTCTGAGTTCGGG	NA	chr16:1591-48822	NA	-0.579549	11.4469	-8.76608	5.08722e-09	5.08722e-09	10.5403
ILMN_1705814	NM_182507.2	KRT80	KRT80	Homo sapiens keratin 80 (KRT80), transcript variant 1, mRNA.	144501	NA	NA	NA	NA	S	GAGGGTGCTGATTGGTGCTTTTCCTCAGGCTCTTCATTGGTTTCCAAGGG	NA	chr12:3052-50283	NA	-0.749388	13.3247	-8.76205	5.13133e-09	5.13133e-09	10.5316
ILMN_1786469	NM_012170.2	FBXO22	FBXO22	Homo sapiens F-box protein 22 (FBXO22), transcript variant 2, mRNA.	26263	NA	NA	NA	NA	A	TCTTGGCTGGAGGCCAGGTGGACAACCTGTCATCACTGACTTCTGAAAAG	NA	chr15:851-48082	NA	0.699666	10.7409	8.76105	5.14234e-09	5.14234e-09	10.5294
ILMN_1804629	NM_001042482.1	TPK1	TPK1	Homo sapiens thiamin pyrophosphokinase 1 (TPK1), transcript variant 2, mRNA.	27010	NA	NA	NA	NA	S	TGAAAGGAGCAGTGGCCCGCGTGATTGTGGCATTTAAGGAGCAGTGGCCC	NA	chr7:2004-49235	NA	-0.607913	8.19266	-8.75956	5.15881e-09	5.15881e-09	10.5262
ILMN_1724062	NM_194282.1	LIN54	LIN54	Homo sapiens lin-54 homolog (C. elegans) (LIN54), mRNA.	132660	NA	NA	NA	NA	S	CTGAAGCACTAAACACAACCTGTAGGTCTTATCTCTGGGGTCTGGGAAAC	NA	chr4:5590-52821	NA	0.83316	9.19641	8.75944	5.16007e-09	5.16007e-09	10.5259
ILMN_2072178	NM_024693.2	ECHDC3	ECHDC3	Homo sapiens enoyl Coenzyme A hydratase domain containing 3 (ECHDC3), mRNA.	79746	NA	NA	NA	NA	S	AGCAAAAGGTGGCAACCCATGGAGGCAGAAAGAAGGACGCCAGCCTGACC	NA	chr10:1408-48639	NA	-0.830116	8.02507	-8.75071	5.25761e-09	5.25761e-09	10.5069
ILMN_1732609	NM_025182.2	KIAA1539	KIAA1539	Homo sapiens KIAA1539 (KIAA1539), mRNA.	80256	NA	NA	NA	NA	S	GGGCACCCCTCAAACTCAGTCATGTGGTTCCAAACTACCCCATTCCCCAC	NA	chr9:2803-50034	NA	0.603093	7.64638	8.75071	5.25764e-09	5.25764e-09	10.5069
ILMN_1802151	NM_020896.2	OSBPL5	OSBPL5	Homo sapiens oxysterol binding protein-like 5 (OSBPL5), transcript variant 1, mRNA.	114879	NA	NA	NA	NA	A	TGCGAGCTGCAGTCAGCCTTCACGTCTGGCCTCAGTCCCCGTGTCAGTGC	NA	chr11:3597-50828	NA	-0.73758	7.09377	-8.74601	5.3109e-09	5.3109e-09	10.4967
ILMN_2116594	NM_016334.2	GPR89A	GPR89A	Homo sapiens G protein-coupled receptor 89A (GPR89A), mRNA.	51463	NA	NA	NA	NA	S	GCAGGAGCCTTCCTTACACTTCGCCATGAGTTTCCTGATCGACTCCAGCA	NA	chr1:112-47343	NA	0.581804	9.82688	8.74327	5.34225e-09	5.34225e-09	10.4907
ILMN_1705241	NM_014290.1	TDRD7	TDRD7	Homo sapiens tudor domain containing 7 (TDRD7), mRNA.	23424	NA	NA	NA	NA	S	TAACTCTGCTACATGGCTCTGACTGCTGTGGGGGATTGAAAAGAATATGC	NA	chr9:3598-50829	NA	-0.725284	8.45824	-8.74183	5.35876e-09	5.35876e-09	10.4876
ILMN_1753353	NM_006527.2	SLBP	SLBP	Homo sapiens stem-loop binding protein (SLBP), mRNA.	7884	NA	NA	NA	NA	S	CTGGCCAGGCACCAAGCATGTGTGTGCACTTGTACCTGGTGGTTTCTCTG	NA	chr4:982-48213	NA	0.576303	10.7185	8.73995	5.3805e-09	5.3805e-09	10.4835
ILMN_1779279	NM_144578.2	C14orf32	C14ORF32	Homo sapiens chromosome 14 open reading frame 32 (C14orf32), mRNA.	93487	NA	NA	NA	NA	S	ACCCCTGGATAAAGGCACTTTCACTGCCTGTCACTGATCAGCAGATACTG	NA	chr14:2445-49676	NA	-0.636673	9.64652	-8.73565	5.43031e-09	5.43031e-09	10.4742
ILMN_1667977	NM_005680.1	TAF1B	TAF1B	Homo sapiens TATA box binding protein (TBP)-associated factor, RNA polymerase I, B, 63kDa (TAF1B), mRNA.	9014	NA	NA	NA	NA	S	GGACACAGCCTTCAGGGAGTCCTGAAAGAGAAAGGCCAATCACTGCTGAC	NA	chr2:1569-48800	NA	-0.650583	8.61876	-8.73401	5.44948e-09	5.44948e-09	10.4706
ILMN_2144791	NM_018652.4	GOLGA6B	GOLGA6B	Homo sapiens golgi autoantigen, golgin subfamily a, 6B (GOLGA6B), mRNA.	55889	NA	NA	NA	NA	S	GAGCGCTGTACTATGGTAGTTCCCTTAGGATTTGTATGTGCTCTGGGCTC	NA	chr15:2901-50132	NA	0.712514	7.2576	8.72777	5.52305e-09	5.52305e-09	10.457
ILMN_1661717	NM_007111.3	TFDP1	TFDP1	Homo sapiens transcription factor Dp-1 (TFDP1), mRNA.	7027	NA	NA	NA	NA	S	ACCCCTGCTGGCGGATAGCAAGACTCTGTGGAGTTTGTTCAGTGGTACGG	NA	chr13:1856-49087	NA	-0.552525	11.0562	-8.72584	5.54596e-09	5.54596e-09	10.4528
ILMN_1705570	NM_018649.2	H2AFY2	H2AFY2	Homo sapiens H2A histone family, member Y2 (H2AFY2), mRNA.	55506	NA	NA	NA	NA	S	AAAGTGGCCTGGGCTCTGTTGGTGTGCGTGTTCCGTGGCGGAGAGAAGAA	NA	chr10:1942-49173	NA	-0.769125	9.87613	-8.7229	5.58113e-09	5.58113e-09	10.4464
ILMN_2413318	NM_001080791.1	C15orf57	C15ORF57	Homo sapiens chromosome 15 open reading frame 57 (C15orf57), transcript variant 3, mRNA.	90416	NA	NA	NA	NA	A	TGGGGCTGGCATGTGTGACTGTCTCGGATGAAGTGACTGACCCAGTGCAC	NA	chr15:1057-48288	NA	0.649839	8.76875	8.72239	5.58726e-09	5.58726e-09	10.4453
ILMN_1784641	NM_004542.2	NDUFA3	NDUFA3	Homo sapiens NADH dehydrogenase (ubiquinone) 1 alpha subcomplex, 3, 9kDa (NDUFA3), mRNA.	4696	NA	NA	NA	NA	S	GAGACAAAGATGGCTGCGAGAGTCGGCGCCTTCCTCAAGAATGCCTGGGA	NA	chr19:19-47250	NA	-0.628231	12.2258	-8.71737	5.64781e-09	5.64781e-09	10.4344
ILMN_1809433	NM_005080.2	XBP1	XBP1	Homo sapiens X-box binding protein 1 (XBP1), transcript variant 1, mRNA.	7494	NA	NA	NA	NA	S	GACCCCCAGGTATTGTCTTTTGACATCCAGCAGTCCAAGGTATTGAGACA	NA	chr22:1352-48583	NA	-0.636718	14.1303	-8.71631	5.66076e-09	5.66076e-09	10.432
ILMN_1756898	NM_020312.1	COQ9	COQ9	Homo sapiens coenzyme Q9 homolog (S. cerevisiae) (COQ9), mRNA.	57017	NA	NA	NA	NA	S	CAAGCCACAGAAACCCAGCATGTCCCTGTCACAATCTCATGGGCACCTTG	NA	chr16:1257-48488	NA	-0.65308	9.97704	-8.71482	5.67891e-09	5.67891e-09	10.4288
ILMN_3219455	XR_018757.1	LOC644745	LOC644745	PREDICTED: Homo sapiens misc_RNA (LOC644745), miscRNA.	644745	NA	NA	NA	NA	A	CAAAGGTTGTGAGAACTGCTTTATTGGATGCCGCTGGTGTGACCTCTCTG	NA	chr:1620-48851	NA	0.840204	12.0257	8.71228	5.70996e-09	5.70996e-09	10.4233
ILMN_1806782	NM_004234.3	ZNF235	ZNF235	Homo sapiens zinc finger protein 235 (ZNF235), mRNA.	9310	NA	NA	NA	NA	S	CACAGCAGAAAAGTCTTGTCGGAGTCTGCACAGGAGAGAGGCCTTCCTTT	NA	chr19:2582-49813	NA	0.601702	7.99488	8.71146	5.72006e-09	5.72006e-09	10.4215
ILMN_1738095	NM_022817.2	PER2	PER2	Homo sapiens period homolog 2 (Drosophila) (PER2), mRNA.	8864	NA	NA	NA	NA	I	AGCTCTCAGAGTTTCTGTGATGATTTGTTGAGCCTTGCTGGACAAGTGGT	NA	chr2:6168-53399	NA	-0.593986	9.23198	-8.70655	5.78085e-09	5.78085e-09	10.4108
ILMN_1744395	XM_942702.1	LOC284371	LOC284371	PREDICTED: Homo sapiens hypothetical protein LOC284371, transcript variant 4 (LOC284371), mRNA.	284371	NA	NA	NA	NA	A	AAAATTAGCTGGGCTTCGTGGCGGGTACTGGTAGTACCAGCTACTCGAGA	NA	chr:3108-50339	NA	0.640354	7.74822	8.70596	5.78814e-09	5.78814e-09	10.4095
ILMN_1746137	NM_021908.2	ST7	ST7	Homo sapiens suppression of tumorigenicity 7 (ST7), transcript variant b, mRNA.	7982	NA	NA	NA	NA	I	AGCTCCTTGAGAGCAGAACGGTGTCTTCATTATCTCTGTATCCCCAAGGC	NA	chr7:2794-50025	NA	0.605401	8.92644	8.70573	5.79097e-09	5.79097e-09	10.409
ILMN_1750145	NM_012479.2	YWHAG	YWHAG	Homo sapiens tyrosine 3-monooxygenase/tryptophan 5-monooxygenase activation protein, gamma polypeptide (YWHAG), mRNA.	7532	NA	NA	NA	NA	S	CCTGAGGGCTGAAAACGGAGAGGGAATGGGAGACTTGATATTTAAGCAGC	NA	chr7:3032-50263	NA	0.837043	10.4579	8.7006	5.85525e-09	5.85525e-09	10.3978
ILMN_1732060	NM_004308.2	ARHGAP1	ARHGAP1	Homo sapiens Rho GTPase activating protein 1 (ARHGAP1), mRNA.	392	NA	NA	NA	NA	S	TCTGCTCTCCGCCCTCCTTTGTGTATCAAGTGTCGCTCACAGCCCCATTC	NA	chr11:3114-50345	NA	-0.640503	10.366	-8.69988	5.86434e-09	5.86434e-09	10.3962
ILMN_1656682	NM_015878.4	AZIN1	AZIN1	Homo sapiens antizyme inhibitor 1 (AZIN1), transcript variant 1, mRNA.	51582	NA	NA	NA	NA	A	GGTGCAACTTTGAGTCCTTGGCTTGACTATACAGGCCTTGAACTTCATGG	NA	chr8:3918-51149	NA	0.774252	12.2132	8.6997	5.86664e-09	5.86664e-09	10.3958
ILMN_2146817	NR_001578.1	TDH	TDH	Homo sapiens L-threonine dehydrogenase (TDH), non-coding RNA.	157739	NA	NA	NA	NA	S	GTGTCCTGGTCCACTGTCAAGGGAGAACTGTCACAACTCCAAGGCTACCG	NA	chr8:1141-48372	NA	0.692339	7.46707	8.69946	5.86969e-09	5.86969e-09	10.3953
ILMN_1700337	NM_005480.2	TROAP	TROAP	Homo sapiens trophinin associated protein (tastin) (TROAP), mRNA.	10024	NA	NA	NA	NA	S	CGAATGGCAGGATGCCCTGTGTTTCATTCCAGTTGGTTCTGCTGCCCCCC	NA	chr12:2384-49615	NA	-0.65822	10.0072	-8.69684	5.90289e-09	5.90289e-09	10.3896
ILMN_1911605			HS.334831	Homo sapiens mRNA; cDNA DKFZp686I05206 (from clone DKFZp686I05206)	NA	NA	NA	NA	NA	S	AAGTCTGATTGGAGTTCTTTTCATGCTCACTTTCCCCTTATTGCTGAAAG	NA	chr12:2354-49585	NA	0.616792	8.7286	8.69604	5.91301e-09	5.91301e-09	10.3878
ILMN_1784292	NM_020319.1	ANKMY2	ANKMY2	Homo sapiens ankyrin repeat and MYND domain containing 2 (ANKMY2), mRNA.	57037	NA	NA	NA	NA	S	GCAGTATTTGTACCTCCAGAATGGCAGATCCCTCAGCAGGAACAAAGGCA	NA	chr7:2131-49362	NA	0.699578	8.35111	8.69223	5.96176e-09	5.96176e-09	10.3795
ILMN_1743187	NM_001029863.1	C6orf120	C6ORF120	Homo sapiens chromosome 6 open reading frame 120 (C6orf120), mRNA.	387263	NA	NA	NA	NA	S	AACTTGACAGGAGTCTGCCTACAATGTAAGACTGCCTACTGAAGAAAGCA	NA	chr6:3695-50926	NA	-0.645632	7.66519	-8.69179	5.96731e-09	5.96731e-09	10.3786
ILMN_1678504	NM_001033566.1	RHOT1	RHOT1	Homo sapiens ras homolog gene family, member T1 (RHOT1), transcript variant 2, mRNA.	55288	NA	NA	NA	NA	A	GTGGTAGGCCAGCCTTGAAGCCATCGCACAGTCTAGAAACTTGTGTAGCT	NA	chr17:2754-49985	NA	-0.655167	9.0072	-8.6906	5.9827e-09	5.9827e-09	10.376
ILMN_1789357	NM_005220.2	DLX3	DLX3	Homo sapiens distal-less homeobox 3 (DLX3), mRNA.	1747	NA	NA	NA	NA	S	GGCTGGATTTGGGTTTTGTGGGAGGTGCAGGGGCCAAGAGAGACGTGGTA	NA	chr17:2426-49657	NA	1.01468	9.80669	8.68861	6.00839e-09	6.00839e-09	10.3716
ILMN_2105923	NM_031465.2	C12orf32	C12ORF32	Homo sapiens chromosome 12 open reading frame 32 (C12orf32), mRNA.	83695	NA	NA	NA	NA	S	CTCTGTGACTCTATGGTTGACTGCCACCTCTGCAACCTTGACTCATCTGC	NA	chr12:1556-48787	NA	-0.583703	9.71074	-8.68431	6.06424e-09	6.06424e-09	10.3622
ILMN_1683916	NM_002618.2	PEX13	PEX13	Homo sapiens peroxisome biogenesis factor 13 (PEX13), mRNA.	5194	NA	NA	NA	NA	S	GGAGCCACGGTTGCTGATTCTTTGGATGAACAGGAAGCTGCCTTTGAATC	NA	chr2:1112-48343	NA	-0.620256	9.5893	-8.67922	6.13111e-09	6.13111e-09	10.3511
ILMN_2410965	NM_032285.2	MRI1	MRI1	Homo sapiens methylthioribose-1-phosphate isomerase homolog (S. cerevisiae) (MRI1), transcript variant 2, mRNA.	84245	NA	NA	NA	NA	A	AGAGGCTAGAACCCCGCACTTGTGCCTTGAGCTTACTGACCTCAACACCC	NA	chr19:2720-49951	NA	-0.712234	9.78966	-8.67469	6.19134e-09	6.19134e-09	10.3412
ILMN_1660732	NM_181676.1	PPP2R2B	PPP2R2B	Homo sapiens protein phosphatase 2 (formerly 2A), regulatory subunit B, beta isoform (PPP2R2B), transcript variant 4, mRNA.	5521	NA	NA	NA	NA	A	GCCCAGTTTTCTCTGGTGGGTCCAGTGTTTTGTTCCTAGGTGTCTGCTGC	NA	chr5:1788-49019	NA	-0.61261	7.45452	-8.67432	6.19626e-09	6.19626e-09	10.3404
ILMN_1660533	NM_002950.3	RPN1	RPN1	Homo sapiens ribophorin I (RPN1), mRNA.	6184	NA	NA	NA	NA	S	CAGATTGGGTGGTAGTGGGAGGTTGTGCATGGAGGCCAGTGAAAGCTGAC	NA	chr3:1955-49186	NA	0.58872	12.786	8.6739	6.2018e-09	6.2018e-09	10.3395
ILMN_2248725	NM_173555.2	TYSND1	TYSND1	Homo sapiens trypsin domain containing 1 (TYSND1), transcript variant 1, mRNA.	219743	NA	NA	NA	NA	I	CATCCTTTCGGCTGTGGTGCAGGTGAATGGCACGCCCGTAATGCTGCAGA	NA	chr10:1519-48750	NA	-0.632208	7.62129	-8.67241	6.22173e-09	6.22173e-09	10.3362
ILMN_1796113	NM_181708.1	BCDIN3D	BCDIN3D	Homo sapiens BCDIN3 domain containing (BCDIN3D), mRNA.	144233	NA	NA	NA	NA	S	GGGCTCTCTGAATCCTACCTGGTTTCTTCAGGCTTCTGGACTTGCTAGGC	NA	chr12:1218-48449	NA	-0.609894	9.51584	-8.66979	6.25701e-09	6.25701e-09	10.3305
ILMN_3195401	NM_002041.4	GABPB1	GABPB1	Homo sapiens GA binding protein transcription factor, beta subunit 1 (GABPB1), transcript variant gamma-1, mRNA.	2553	NA	NA	NA	NA	A	GCTGCAACACCACAGTTTATCATTGGACCTGGAGGGGTGGTGAACCTAAC	NA	chr15:956-48187	NA	0.594764	9.37757	8.66271	6.35334e-09	6.35334e-09	10.315
ILMN_1752923	NM_000629.2	IFNAR1	IFNAR1	Homo sapiens interferon (alpha, beta and omega) receptor 1 (IFNAR1), mRNA.	3454	NA	NA	NA	NA	S	CCCCAGAGCCTGTGGAGATAGAGCCTGTTTGCTGCTTTTTCTTCCCGCTC	NA	chr21:5735-52966	NA	-0.616216	8.30023	-8.66064	6.3817e-09	6.3817e-09	10.3105
ILMN_2196347	NM_004064.2	CDKN1B	CDKN1B	Homo sapiens cyclin-dependent kinase inhibitor 1B (p27, Kip1) (CDKN1B), mRNA.	1027	NA	NA	NA	NA	S	ACAAGCCAAAGTGGCATGTTTTGTGCATTTGTAAATGCTGTGTTGGGTAG	NA	chr12:2210-49441	NA	-0.702487	9.2052	-8.6598	6.39332e-09	6.39332e-09	10.3087
ILMN_1724753	NM_020921.3	NIN	NIN	Homo sapiens ninein (GSK3B interacting protein) (NIN), transcript variant 2, mRNA.	51199	NA	NA	NA	NA	I	GGACCTATCTGGACCTCTCAGCACTGTAAAATAGTTTTGGTTTTGTGGCA	NA	chr14:9906-57137	NA	-0.65684	7.81053	-8.65735	6.42713e-09	6.42713e-09	10.3033
ILMN_1741628	NM_007314.2	ABL2	ABL2	Homo sapiens v-abl Abelson murine leukemia viral oncogene homolog 2 (arg, Abelson-related gene) (ABL2), transcript variant b, mRNA.	27	NA	NA	NA	NA	A	CACTGGACACCAGCTGCTTGACTACTGCTCAGGCTATGTGGACTGCATCC	NA	chr1:3568-50799	NA	0.640366	7.59526	8.65427	6.47007e-09	6.47007e-09	10.2966
ILMN_1722674	XM_938324.1	MGC3196	MGC3196	PREDICTED: Homo sapiens hypothetical protein MGC3196 (MGC3196), mRNA.	79064	NA	NA	NA	NA	A	TGACCCTCACCACTCATGCCCCCTTTGGCTTGGGGGCCCATTTCACAGTT	NA	chr:398-47629	NA	-0.771914	8.28364	-8.6506	6.52149e-09	6.52149e-09	10.2885
ILMN_1787885	NM_024815.3	NUDT18	NUDT18	Homo sapiens nudix (nucleoside diphosphate linked moiety X)-type motif 18 (NUDT18), mRNA.	79873	NA	NA	NA	NA	S	AGCTTTCTGCACCCCCAGTGGCATCTCCTCATCACGTTCTGTGCCGTCCT	NA	chr8:1357-48588	NA	-0.643871	8.75172	-8.64826	6.55445e-09	6.55445e-09	10.2834
ILMN_1752935	NM_001017970.2	TMEM30B	TMEM30B	Homo sapiens transmembrane protein 30B (TMEM30B), mRNA.	161291	NA	NA	NA	NA	S	GCAGCTCACTAGCCCACCCCTCCTCTATTTTGGGTAAGAGAATTTACTAC	NA	chr14:3594-50825	NA	-0.721044	9.99735	-8.64743	6.56625e-09	6.56625e-09	10.2816
ILMN_1676626	NM_002892.3	ARID4A	ARID4A	Homo sapiens AT rich interactive domain 4A (RBP1-like) (ARID4A), transcript variant 1, mRNA.	5926	NA	NA	NA	NA	I	GCACGATCTCCTGCAAGAATATCCCCGCACATCAAAGATGGAGAGAAAGA	NA	chr14:3666-50897	NA	0.728712	7.73533	8.64524	6.59737e-09	6.59737e-09	10.2768
ILMN_2199439	NM_000067.1	CA2	CA2	Homo sapiens carbonic anhydrase II (CA2), mRNA.	760	NA	NA	NA	NA	S	AGTACCTTGACTTTGTTCACAGCATGTAGGGTGATGAGCACTCACAATTG	NA	chr8:1111-48342	NA	-0.627913	11.5578	-8.64471	6.60489e-09	6.60489e-09	10.2757
ILMN_1701514	NM_147686.1	TRAF3IP2	TRAF3IP2	Homo sapiens TRAF3 interacting protein 2 (TRAF3IP2), transcript variant 2, mRNA.	10758	NA	NA	NA	NA	A	GTTCCTCCTGACAGTTTGATGTGTCCATTCTGGGCCTCTCAGTGCTTAGC	NA	chr6:2308-49539	NA	-0.753273	9.89782	-8.64251	6.63635e-09	6.63635e-09	10.2708
ILMN_1683328	NM_001005910.1	IP6K2	IP6K2	Homo sapiens inositol hexakisphosphate kinase 2 (IP6K2), transcript variant 3, mRNA.	51447	NA	NA	NA	NA	A	TACGAGACCCTCCCTGCTGAGATGCGCAAATTCACTCCCCAGTACAAAGG	NA	chr3:401-47632	NA	0.5996	8.95709	8.64181	6.64634e-09	6.64634e-09	10.2693
ILMN_1728676	NM_014846.3	KIAA0196	KIAA0196	Homo sapiens KIAA0196 (KIAA0196), mRNA.	9897	NA	NA	NA	NA	S	GCAGATGTTGTGGGTGCCCTTCTGTTCCTGGAGGATTATGTTCGGTACAC	NA	chr8:3687-50918	NA	-0.758296	10.5572	-8.64157	6.64985e-09	6.64985e-09	10.2688
ILMN_1703102	XR_015950.1	LOC731777	LOC731777	PREDICTED: Homo sapiens similar to heat shock 70kD protein binding protein (LOC731777), mRNA.	731777	NA	NA	NA	NA	S	CTGCGTGGTCACGCTGAGCCAGCGCCTGGGCCTGGAACCGGGCTGCAGCC	NA	chr:3-47234	NA	0.668079	9.67992	8.63985	6.67463e-09	6.67463e-09	10.265
ILMN_1806631	XM_927177.1	LOC653383	LOC653383	PREDICTED: Homo sapiens similar to CG33932-PA, isoform A (LOC653383), mRNA.	653383	NA	NA	NA	NA	S	GCTTCGCCACCTTCGAGATCTTCGTGCACCTGCTGGCCCTGTTGGTGTTC	NA	chr9:61-47292	NA	-0.717041	8.57189	-8.63657	6.72207e-09	6.72207e-09	10.2578
ILMN_1700810	XM_934529.1	HSPCAL3	HSPCAL3	PREDICTED: Homo sapiens heat shock 90kDa protein 1, alpha-like 3, transcript variant 3 (HSPCAL3), mRNA.	3324	NA	NA	NA	NA	A	AGGTGAACGTATGGGTCGTGGAACAAAGGTTATCCTACACCTGAAAGAAG	NA	chr11:323-47554	NA	0.75048	7.81333	8.62969	6.82267e-09	6.82267e-09	10.2428
ILMN_1716446	NM_003921.2	BCL10	BCL10	Homo sapiens B-cell CLL/lymphoma 10 (BCL10), mRNA.	8915	NA	NA	NA	NA	S	AGCAGTTGTGAACCTTTTCCAGATGGAGCCACGAACAACCTCTCCAGATC	NA	chr1:1063-48294	NA	0.667961	7.94961	8.62959	6.82424e-09	6.82424e-09	10.2425
ILMN_1797310	NM_015994.2	ATP6V1D	ATP6V1D	Homo sapiens ATPase, H+ transporting, lysosomal 34kDa, V1 subunit D (ATP6V1D), mRNA.	51382	NA	NA	NA	NA	S	GCGGTCTCAGGCCAATTACTGTGGAGCAGCTTTCATTCCTACCCACTTGC	NA	chr14:1242-48473	NA	0.591466	11.6245	8.62733	6.85762e-09	6.85762e-09	10.2376
ILMN_2041293	NM_003129.3	SQLE	SQLE	Homo sapiens squalene epoxidase (SQLE), mRNA.	6713	NA	NA	NA	NA	S	GTCAGAACCTTGGATTACAAAACCTCGAGCCCTTCTCAGTAGTGGTGCTG	NA	chr8:2534-49765	NA	0.689585	13.0376	8.62285	6.92433e-09	6.92433e-09	10.2278
ILMN_3243302	XM_001126758.2	C8orf30B	C8ORF30B	PREDICTED: Homo sapiens chromosome 8 open reading frame 30B (C8orf30B), mRNA.	728071	NA	NA	NA	NA	S	CCACTGGAGGCCAGTTGCCCTCTTAGCACTCAGACATCAGCACTGTCTTC	NA	chr8:2454-49685	NA	-0.658314	8.34114	-8.62071	6.95653e-09	6.95653e-09	10.2231
ILMN_1714952	XM_001129663.1	ZNF703	ZNF703	PREDICTED: Homo sapiens zinc finger protein 703 (ZNF703), mRNA.	80139	NA	NA	NA	NA	A	ATAATGTTAGCTTACAAGCTGGGAATATAAGTGCATTAACGGCCCACATG	NA	chr:2125-49356	NA	-0.674534	8.03561	-8.61306	7.07254e-09	7.07254e-09	10.2063
ILMN_2200636	NM_015443.2	KIAA1267	KIAA1267	Homo sapiens KIAA1267 (KIAA1267), mRNA.	284058	NA	NA	NA	NA	S	CCTGCTTTGGAGCTGTGTAATGGCAGCGAAACATGTAGCTGTCTTTGTTC	NA	chr17:4785-52016	NA	0.580885	9.42095	8.61125	7.10035e-09	7.10035e-09	10.2023
ILMN_1710075	XM_939093.1	FAM89A	FAM89A	PREDICTED: Homo sapiens family with sequence similarity 89, member A (FAM89A), mRNA.	375061	NA	NA	NA	NA	I	TCCGAATGTAAACTAGTGTGCTAGAAAGCAAACCACCCGCCACTCAAACC	NA	chr:1076-48307	NA	0.603664	9.64617	8.61088	7.10598e-09	7.10598e-09	10.2015
ILMN_1741957	NM_005833.2	RABEPK	RABEPK	Homo sapiens Rab9 effector protein with kelch motifs (RABEPK), mRNA.	10244	NA	NA	NA	NA	S	CACATGAGGAAAGCCAGACTGCTACACTGCTCTGTTTGGTGTTTGGTGGG	NA	chr9:1155-48386	NA	-0.534245	11.2032	-8.60913	7.13286e-09	7.13286e-09	10.1977
ILMN_2234710	NM_175874.2	C12orf60	C12ORF60	Homo sapiens chromosome 12 open reading frame 60 (C12orf60), mRNA.	144608	NA	NA	NA	NA	S	GTCACCACATCTGAGAGAACCAGAAGTCCTCCAGGTTCTTCCAAAACCAC	NA	chr12:703-47934	NA	-0.713208	7.20728	-8.60861	7.14101e-09	7.14101e-09	10.1965
ILMN_3255144	XM_001713915.1	LOC100129104	LOC100129104	PREDICTED: Homo sapiens similar to hydroxyproline-rich glycoprotein VSP-3 (LOC100129104), mRNA.	100129104	NA	NA	NA	NA	M	AGCCTTTTAGGTACTTCGGGACCTGCTCTGAGACCTCTTGCCTGACGCCC	NA	chr:2723-49954	NA	-0.636799	8.07922	-8.60532	7.19201e-09	7.19201e-09	10.1893
ILMN_1661809	NM_024081.4	PRRG4	PRRG4	Homo sapiens proline rich Gla (G-carboxyglutamic acid) 4 (transmembrane) (PRRG4), mRNA.	79056	NA	NA	NA	NA	S	CTGTGGAGGATGCAGGATTACCTTCTTATGAACAGGCAGTGGCGCTGACC	NA	chr11:792-48023	NA	0.852164	8.93197	8.60432	7.20755e-09	7.20755e-09	10.1871
ILMN_1689172	XM_292512.4	BOAT	BOAT	PREDICTED: Homo sapiens brother of ataxin-1 (BOAT), mRNA.	342371	NA	NA	NA	NA	S	TCACCAACTGGACTCCCATCTGTGGTGAATATGAGTCCCTTGCCCCCAAC	NA	chr16:505-47736	NA	0.736908	7.96918	8.5972	7.31958e-09	7.31958e-09	10.1715
ILMN_2234709	NM_175874.2	C12orf60	C12ORF60	Homo sapiens chromosome 12 open reading frame 60 (C12orf60), mRNA.	144608	NA	NA	NA	NA	S	GGCCATGTGCTCTGTGGTTCAGAAGAGTACCAATGTAGAGGAGTTGCATC	NA	chr12:480-47711	NA	-0.642685	7.60731	-8.59172	7.407e-09	7.407e-09	10.1594
ILMN_1754304	NM_152551.3	SNRNP48	SNRNP48	Homo sapiens small nuclear ribonucleoprotein 48kDa (U11/U12) (SNRNP48), mRNA.	154007	NA	NA	NA	NA	S	GAGCCCAGGGCACTGGTTATATTCAGTAGGAAACTGAACTCAGCACTCAG	NA	chr6:3715-50946	NA	0.631261	7.93213	8.58775	7.47087e-09	7.47087e-09	10.1508
ILMN_3187771	NR_023922.1	C14orf167	C14ORF167	Homo sapiens chromosome 14 open reading frame 167 (C14orf167), transcript variant 2, non-coding RNA.	55449	NA	NA	NA	NA	A	GCTGTACCCTTTTCCAGTGGCAGAGAACCTTCCTGAAAGGCAGTCCTGTG	NA	chr14:2364-49595	NA	-0.670981	9.08445	-8.58657	7.4901e-09	7.4901e-09	10.1481
ILMN_1774828	NM_017599.2	VEZT	VEZT	Homo sapiens vezatin, adherens junctions transmembrane protein (VEZT), mRNA.	55591	NA	NA	NA	NA	S	GCAGAAGTGGCTGCTAGATCTCTCTCCTTTACCACCATGCAGGAACAGAC	NA	chr12:3330-50561	NA	0.759698	10.2109	8.5854	7.50905e-09	7.50905e-09	10.1456
ILMN_2119486	NM_021145.2	DMTF1	DMTF1	Homo sapiens cyclin D binding myb-like transcription factor 1 (DMTF1), mRNA.	9988	NA	NA	NA	NA	S	ACCGAGAGAATAGTTTGTCATCCACTTAGTGTGTTAGCTGGTGGGGTACA	NA	chr7:3596-50827	NA	0.570691	9.15413	8.58455	7.52294e-09	7.52294e-09	10.1437
ILMN_1676191	NM_018122.3	DARS2	DARS2	Homo sapiens aspartyl-tRNA synthetase 2, mitochondrial (DARS2), nuclear gene encoding mitochondrial protein, mRNA.	55157	NA	NA	NA	NA	S	ACATACTTGCCCTGGCTACCTCACCGGGCTGTTATTGCTGGAATCAGAGG	NA	chr1:2967-50198	NA	-0.633568	9.68675	-8.58058	7.58783e-09	7.58783e-09	10.135
ILMN_2188264	NM_001554.3	CYR61	CYR61	Homo sapiens cysteine-rich, angiogenic inducer, 61 (CYR61), mRNA.	3491	NA	NA	NA	NA	S	GAAACTGCCAAGGGTGCTGGTGCGGATGGACACTAATGCAGCCACGATTG	NA	chr1:1508-48739	NA	0.811486	8.53617	8.57753	7.63826e-09	7.63826e-09	10.1283
ILMN_1695792	NM_003589.2	CUL4A	CUL4A	Homo sapiens cullin 4A (CUL4A), transcript variant 2, mRNA.	8451	NA	NA	NA	NA	A	GTCCGCCCTGCTGCGTCTGTTCGTCAGCTGAGTTCCTTGTGAATCTCTGT	NA	chr13:2869-50100	NA	-0.57824	9.38129	-8.57363	7.70318e-09	7.70318e-09	10.1197
ILMN_1776094	NM_024664.2	PPCS	PPCS	Homo sapiens phosphopantothenoylcysteine synthetase (PPCS), transcript variant 1, mRNA.	79717	NA	NA	NA	NA	S	AATATTGGTTGAATGCCTATGTATGTCAGGCCCTGTGCTGAGCCATGAGG	NA	chr1:1341-48572	NA	-0.562282	10.239	-8.57029	7.75913e-09	7.75913e-09	10.1124
ILMN_1712754	NM_001001716.1	NFKBIB	NFKBIB	Homo sapiens nuclear factor of kappa light polypeptide gene enhancer in B-cells inhibitor, beta (NFKBIB), transcript variant 2, mRNA.	4793	NA	NA	NA	NA	I	TCTGAGAGCTAGGAAACTGGGAGGTTGAGCCAGGAGCAGGGGAACTTGGG	NA	chr19:1891-49122	NA	0.635432	8.63423	8.56961	7.77054e-09	7.77054e-09	10.1109
ILMN_2094776	NM_020307.2	CCNL1	CCNL1	Homo sapiens cyclin L1 (CCNL1), mRNA.	57018	NA	NA	NA	NA	S	GCTCAGGACATGGCAGGCACAGGCGCTGACTTTCTCTTCCTTTGAGCCTG	NA	chr3:2152-49383	NA	0.748039	9.68178	8.56959	7.77083e-09	7.77083e-09	10.1108
ILMN_1724009	NM_024860.1	SETD6	SETD6	Homo sapiens SET domain containing 6 (SETD6), mRNA.	79918	NA	NA	NA	NA	S	CTCGATAGTTACCCAAAGTTCAGTCTAGATGGCACAAACCACCTCTCAGG	NA	chr16:1782-49013	NA	-0.742212	7.76364	-8.56404	7.86505e-09	7.86505e-09	10.0986
ILMN_1814952	NM_144606.4	FLCN	FLCN	Homo sapiens folliculin (FLCN), transcript variant 2, mRNA.	201163	NA	NA	NA	NA	A	CGGCTGACCGAGAAGCTCCTGGAAGGTGCTCCGACCGAGGATACCTTGGT	NA	chr17:1300-48531	NA	0.644319	7.70872	8.56118	7.91398e-09	7.91398e-09	10.0923
ILMN_2392143	NM_004620.2	TRAF6	TRAF6	Homo sapiens TNF receptor-associated factor 6 (TRAF6), transcript variant 2, mRNA.	7189	NA	NA	NA	NA	A	TATTAGTGCGCTGTGAGGTCTCCACCCGCTTTGACATGGGTAGCCTTCGG	NA	chr11:1725-48956	NA	0.681498	8.39104	8.56062	7.92357e-09	7.92357e-09	10.0911
ILMN_1658080	NM_152360.2	ZNF573	ZNF573	Homo sapiens zinc finger protein 573 (ZNF573), mRNA.	126231	NA	NA	NA	NA	S	GAGCGCGCCATTCATCATCAGACAGCCCACACTGGTGAGAAATGATGGAA	NA	chr19:2312-49543	NA	-0.590812	7.28592	-8.55766	7.97479e-09	7.97479e-09	10.0846
ILMN_1664602	NR_002197.1	LOC143543	LOC143543	Homo sapiens RNA binding motif protein, X-linked pseudogene (LOC143543) on chromosome 11.	143543	NA	NA	NA	NA	S	TCCTTGGGTATCTGCAAGAACCTCCCCTTTTGCCTCCCCCAAATAAGATC	NA	chr11:1745-48976	NA	-0.684632	8.42664	-8.54065	8.27477e-09	8.27477e-09	10.0471
ILMN_1765371	NM_018032.3	LUC7L	LUC7L	Homo sapiens LUC7-like (S. cerevisiae) (LUC7L), transcript variant 1, mRNA.	55692	NA	NA	NA	NA	A	CGGCGAGATCTGAACCCGTCTCCCGGGTGCTGTAAATAGTCTGATAAACG	NA	chr16:1843-49074	NA	0.553705	9.92309	8.53898	8.30499e-09	8.30499e-09	10.0434
ILMN_1740500	NM_021648.4	TSPYL4	TSPYL4	Homo sapiens TSPY-like 4 (TSPYL4), mRNA.	23270	NA	NA	NA	NA	S	GACCATCCACCATCACCCTTTTCCCCTTTGGTTTTGAAGGCCTTGCCCTA	NA	chr6:3234-50465	NA	0.63801	8.42144	8.53598	8.35933e-09	8.35933e-09	10.0368
ILMN_1760121	NM_022157.2	RRAGC	RRAGC	Homo sapiens Ras-related GTP binding C (RRAGC), mRNA.	64121	NA	NA	NA	NA	S	ACGAAACGCCATCTAGTCTGAATCCCAGCGTCGGGGCTCTGTGCCAGCTT	NA	chr1:1207-48438	NA	0.637519	8.98172	8.53561	8.36598e-09	8.36598e-09	10.036
ILMN_1685722	NM_001967.3	EIF4A2	EIF4A2	Homo sapiens eukaryotic translation initiation factor 4A, isoform 2 (EIF4A2), mRNA.	1974	NA	NA	NA	NA	S	GGACCCTGTTGCTAAGCCCCAGCAAGCAATCCTAGGTAGGGTTTAATCCC	NA	chr3:1771-49002	NA	0.787389	12.7497	8.53418	8.39206e-09	8.39206e-09	10.0329
ILMN_1702526	NM_020233.4	C17orf48	C17ORF48	Homo sapiens chromosome 17 open reading frame 48 (C17orf48), mRNA.	56985	NA	NA	NA	NA	S	GGTGTGTTTCTTTGCTGGTCACACCCATGATGGTGGCTACTCTGAGGATC	NA	chr17:888-48119	NA	0.724603	7.70143	8.52816	8.50252e-09	8.50252e-09	10.0196
ILMN_1746359	NM_032918.1	RERG	RERG	Homo sapiens RAS-like, estrogen-regulated, growth inhibitor (RERG), mRNA.	85004	NA	NA	NA	NA	S	GAGCTTAACCATGCCTCCATTGGGAAGTCTAGACTTTGAGCCAGGTACAG	NA	chr12:1755-48986	NA	-0.836453	9.12512	-8.52778	8.50965e-09	8.50965e-09	10.0188
ILMN_1709043	NM_018465.2	C9orf46	C9ORF46	Homo sapiens chromosome 9 open reading frame 46 (C9orf46), mRNA.	55848	NA	NA	NA	NA	S	GCCAGCCTTCCTGGTCCCGATTGTTCCATTAAGCTTTATCCTCACCTACC	NA	chr9:435-47666	NA	-0.622228	9.53682	-8.51855	8.68224e-09	8.68224e-09	9.99841
ILMN_1658425	NM_004393.2	DAG1	DAG1	Homo sapiens dystroglycan 1 (dystrophin-associated glycoprotein 1) (DAG1), mRNA.	1605	NA	NA	NA	NA	S	GGCCTTCCAAACAGCTCCGTCGCCCCTAGCAACTCCACCATTGGGCACTG	NA	chr3:5184-52415	NA	-0.683159	9.68512	-8.51316	8.78465e-09	8.78465e-09	9.98653
ILMN_1689968	NM_025201.3	PLEKHO2	PLEKHO2	Homo sapiens pleckstrin homology domain containing, family O member 2 (PLEKHO2), mRNA.	80301	NA	NA	NA	NA	S	GCTATTAATTTCCATCCTTTAGCAGGCTGGGCCCTAGGCAGGAAGCTGGC	NA	chr15:3464-50695	NA	0.704036	7.17902	8.51262	8.7949e-09	8.7949e-09	9.98534
ILMN_2059294	NM_003729.1	RTCD1	RTCD1	Homo sapiens RNA terminal phosphate cyclase domain 1 (RTCD1), mRNA.	8634	NA	NA	NA	NA	S	CAGGACCAGTTACACTCCATACGCAAACCGCGATACATTTTGCTGAACAA	NA	chr1:1111-48342	NA	0.626481	9.91628	8.50988	8.84763e-09	8.84763e-09	9.97928
ILMN_2327947	NM_052901.2	SLC25A25	SLC25A25	Homo sapiens solute carrier family 25 (mitochondrial carrier; phosphate carrier), member 25 (SLC25A25), nuclear gene encoding mitochondrial protein, transcript variant 1, mRNA.	114789	NA	NA	NA	NA	A	CATATTTATGTTCATGGTTGATTGTACCTTCCCAAGCCCGCCCAGTGGGA	NA	chr9:2603-49834	NA	0.688422	8.02402	8.50774	8.88893e-09	8.88893e-09	9.97456
ILMN_1679921	NM_001017417.1	CT45A1	CT45A1	Homo sapiens cancer/testis antigen family 45, member A1 (CT45A1), mRNA.	541466	NA	NA	NA	NA	S	GGAGATGACCTAGAATGCAGAGAAACAGCCTCCTCTCCCAAAAGCCAACG	NA	chrX:555-47786	NA	0.81898	7.59362	8.50483	8.94541e-09	8.94541e-09	9.96814
ILMN_1722809	NM_005010.3	NRCAM	NRCAM	Homo sapiens neuronal cell adhesion molecule (NRCAM), transcript variant 2, mRNA.	4897	NA	NA	NA	NA	S	CAGAGCTTTGCCTATGGGGCACAGTAGGCCTAGTAACCTGGCATGTTTGA	NA	chr7:5794-53025	NA	-0.807735	9.14411	-8.50478	8.94636e-09	8.94636e-09	9.96803
ILMN_1745423	NM_020368.1	UTP3	UTP3	Homo sapiens UTP3, small subunit (SSU) processome component, homolog (S. cerevisiae) (UTP3), mRNA.	57050	NA	NA	NA	NA	S	GAGGCCAGGTTCGTGAAGTTCGTAAAGAAGAGCAACGTTATAGTGGTGAA	NA	chr4:1504-48735	NA	-0.67891	9.30927	-8.50296	8.98182e-09	8.98182e-09	9.96402
ILMN_1659156	NM_019046.1	ANKRD16	ANKRD16	Homo sapiens ankyrin repeat domain 16 (ANKRD16), transcript variant 1, mRNA.	54522	NA	NA	NA	NA	A	GAAGGATTCTGAAGACATCACGGGCACCCTGGCTCAGCAGCTCCCAAGGA	NA	chr10:1022-48253	NA	-0.576495	8.80182	-8.50136	9.01324e-09	9.01324e-09	9.96048
ILMN_1685140	NM_130809.2	PRRC1	PRRC1	Homo sapiens proline-rich coiled-coil 1 (PRRC1), mRNA.	133619	NA	NA	NA	NA	S	CCCTAGACCTAAACTGTGTCACAGACTTCTGAATGTTTAGGCAGTGCTAG	NA	chr5:4141-51372	NA	0.628919	9.76242	8.50115	9.01737e-09	9.01737e-09	9.96002
ILMN_3193306	NM_015676.1	C14orf109	C14ORF109	Homo sapiens chromosome 14 open reading frame 109 (C14orf109), transcript variant 2, mRNA.	26175	NA	NA	NA	NA	A	CTGCAGTTTCTTCACAGATCTCAGGAAGTTGTCGTGGGGCAGAGGCTTTT	NA	chr14:561-47792	NA	-0.59821	11.3713	-8.49924	9.055e-09	9.055e-09	9.9558
ILMN_2306955	NM_152282.3	ACPL2	ACPL2	Homo sapiens acid phosphatase-like 2 (ACPL2), transcript variant 1, mRNA.	92370	NA	NA	NA	NA	A	GGTGACCAGATTTGGCCCCTGGGCTGTAGTTTGCTGACCCCTCATCTAAA	NA	chr3:2350-49581	NA	-0.631831	7.21567	-8.49643	9.11053e-09	9.11053e-09	9.9496
ILMN_2376723	NM_078487.2	CDKN2B	CDKN2B	Homo sapiens cyclin-dependent kinase inhibitor 2B (p15, inhibits CDK4) (CDKN2B), transcript variant 2, mRNA.	1030	NA	NA	NA	NA	A	CCATTTTCGAAGCCACCTGGCAGACAGGTTTAGCTGTTTCATCAGCAGCC	NA	chr9:3700-50931	NA	-0.569263	8.2111	-8.49059	9.22725e-09	9.22725e-09	9.93669
ILMN_1709728	NM_022902.2	SLC30A5	SLC30A5	Homo sapiens solute carrier family 30 (zinc transporter), member 5 (SLC30A5), transcript variant 1, mRNA.	64924	NA	NA	NA	NA	A	CATGCAGTTGCTGGGTGTATTATTTCACTCTTGTGGTTTTTTGGCCTCAC	NA	chr5:493-47724	NA	0.56381	10.8956	8.488	9.27949e-09	9.27949e-09	9.93097
ILMN_1703692	XM_929980.2	LOC647000	LOC647000	PREDICTED: Homo sapiens similar to tubulin, beta 5 (LOC647000), mRNA.	647000	NA	NA	NA	NA	S	TCCTTTCCAACTCTACCTCCCTCACTCGAGCTCCTTTCCCCTGATCAGAG	NA	chr13:1066-48297	NA	-0.732861	11.4824	-8.48433	9.35401e-09	9.35401e-09	9.92286
ILMN_1651628	NM_019053.3	EXOC6	EXOC6	Homo sapiens exocyst complex component 6 (EXOC6), transcript variant 1, mRNA.	54536	NA	NA	NA	NA	A	GTGCGAGGGTAGATGGTTCCTGCACACAGAAGTTACCACAGGGGTCAGGT	NA	chr10:3242-50473	NA	-0.561288	8.50674	-8.48307	9.37986e-09	9.37986e-09	9.92006
ILMN_1739450	NM_003204.1	NFE2L1	NFE2L1	Homo sapiens nuclear factor (erythroid-derived 2)-like 1 (NFE2L1), mRNA.	4779	NA	NA	NA	NA	S	TTTTAACTGTTTGCCACTGCTGCCCTCACCCCTGCCCGGCTCTGGAGTAC	NA	chr17:4468-51699	NA	0.589248	9.97718	8.48259	9.38955e-09	9.38955e-09	9.91902
ILMN_1793724	NM_138807.2	C3orf31	C3ORF31	Homo sapiens chromosome 3 open reading frame 31 (C3orf31), mRNA.	132001	NA	NA	NA	NA	S	GCTCATGATCCCGACTGTGGAGATGTGGTGCGACTAGGCCTGAAGAAGTC	NA	chr3:1080-48311	NA	-0.585327	10.1268	-8.48122	9.41767e-09	9.41767e-09	9.91599
ILMN_1801257	NM_001042426.1	CENPA	CENPA	Homo sapiens centromere protein A (CENPA), transcript variant 2, mRNA.	1058	NA	NA	NA	NA	S	GGCTGGGCATTTCCATCATATAGACCTCTGCCCTTCAGAGTAGCCTCACC	NA	chr2:1002-48233	NA	-0.565011	10.6053	-8.47953	9.4525e-09	9.4525e-09	9.91224
ILMN_1732089	NM_001031727.2	MRI1	MRI1	Homo sapiens methylthioribose-1-phosphate isomerase homolog (S. cerevisiae) (MRI1), transcript variant 1, mRNA.	84245	NA	NA	NA	NA	I	CCTTCTTAAATTCTGTACCAGAGGTGAGTGCCACACCCTAACCTAGTCTG	NA	chr19:3045-50276	NA	-0.649753	10.2863	-8.47618	9.5218e-09	9.5218e-09	9.90484
ILMN_2347592	NM_021077.3	NMB	NMB	Homo sapiens neuromedin B (NMB), transcript variant 1, mRNA.	4828	NA	NA	NA	NA	A	GTCATGATCTGCTCGGAATCCTCCTGCTAAAGAAGGCTCTGGGCGTGAGC	NA	chr15:673-47904	NA	0.702302	9.8137	8.47322	9.58355e-09	9.58355e-09	9.89828
ILMN_1663631	NM_079837.2	BANP	BANP	Homo sapiens BTG3 associated nuclear protein (BANP), transcript variant 2, mRNA.	54971	NA	NA	NA	NA	A	GAGCCCTTTGCTGTGTGCTCTGTCCAGTGTCATGAGACGGGAGCCCTTTG	NA	chr16:2006-49237	NA	0.656961	12.0346	8.47316	9.58485e-09	9.58485e-09	9.89815
ILMN_1811592	NM_020824.2	ARHGAP21	ARHGAP21	Homo sapiens Rho GTPase activating protein 21 (ARHGAP21), mRNA.	57584	NA	NA	NA	NA	S	GCATGAGGACTTAATGAATCCAAACCTGTGTCATGCCTGTGTGCATACCC	NA	chr10:7025-54256	NA	0.552913	10.248	8.4721	9.60689e-09	9.60689e-09	9.89582
ILMN_1719518	NM_001660.2	ARF4	ARF4	Homo sapiens ADP-ribosylation factor 4 (ARF4), mRNA.	378	NA	NA	NA	NA	A	CCCCTACATTGACTCCTGGCCTACATCAGCCAAACTTAACCTTGGTGGGG	NA	chr3:1260-48491	NA	0.567596	12.6371	8.46941	9.66361e-09	9.66361e-09	9.88985
ILMN_1687864	NM_198202.1	POP5	POP5	Homo sapiens processing of precursor 5, ribonuclease P/MRP subunit (S. cerevisiae) (POP5), transcript variant 3, mRNA.	51367	NA	NA	NA	NA	A	GCAGAAGCAATGGAGTGAACCTCTGCTCCCCACACAGCTGGCTACACTGC	NA	chr12:361-47592	NA	-0.568836	10.6168	-8.46689	9.71688e-09	9.71688e-09	9.88428
ILMN_1655913	NM_005013.2	NUCB2	NUCB2	Homo sapiens nucleobindin 2 (NUCB2), mRNA.	4925	NA	NA	NA	NA	S	TCAACTGGAGGCTCAGAAGCTGGAATATCATCAGGTCATACAGCAGATGG	NA	chr11:1385-48616	NA	0.696835	10.365	8.4649	9.75915e-09	9.75915e-09	9.87988
ILMN_1769299	NM_181873.2	MTMR11	MTMR11	Homo sapiens myotubularin related protein 11 (MTMR11), mRNA.	10903	NA	NA	NA	NA	A	CATCAGTCCCAACAAGATGGCCTAGAAATCGCATTCTCACCTCGCCTTGC	NA	chr1:2133-49364	NA	0.672016	9.30066	8.46223	9.81613e-09	9.81613e-09	9.87398
ILMN_3215206	XM_001713608.1	LOC100133836	LOC100133836	PREDICTED: Homo sapiens hypothetical protein LOC100133836, transcript variant 1 (LOC100133836), mRNA.	100133836	NA	NA	NA	NA	A	CGGCAGTGGTGGCGGCGTCCCGGAGCAGGAGGATTCCGTGCTGTTCCGGC	NA	chr5:181-47412	NA	0.638657	10.0564	8.45907	9.88425e-09	9.88425e-09	9.86697
ILMN_1815519	NM_014964.3	EPN2	EPN2	Homo sapiens epsin 2 (EPN2), transcript variant 2, mRNA.	22905	NA	NA	NA	NA	A	ACTGATCATGAAGCCACCGGCCACTGCCACGCATGTTGCACCTGTGCCAT	NA	chr17:4624-51855	NA	-0.614915	8.16224	-8.45179	1.00425e-08	1.00425e-08	9.85086
ILMN_3241262	NM_001114734.1	PABPC4L	PABPC4L	Homo sapiens poly(A) binding protein, cytoplasmic 4-like (PABPC4L), mRNA.	132430	NA	NA	NA	NA	S	GCCACTGTTTCTACTTTCACCCTTCTCTCCACACATATTGCCACGTCTGC	NA	chr4:4693-51924	NA	-0.780057	8.04797	-8.44988	1.00845e-08	1.00845e-08	9.84663
ILMN_1813314	NM_080593.1	HIST1H2BK	HIST1H2BK	Homo sapiens histone cluster 1, H2bk (HIST1H2BK), mRNA.	85236	NA	NA	NA	NA	S	CAGCGAAGTCCGCTCCCGCGCCCAAGAAGGGCTCGAAGAAAGCCGTGACT	NA	chr6:53-47284	NA	0.611564	11.6343	8.4492	1.00995e-08	1.00995e-08	9.84513
ILMN_1655206	NM_001099270.1	ZBTB34	ZBTB34	Homo sapiens zinc finger and BTB domain containing 34 (ZBTB34), mRNA.	403341	NA	NA	NA	NA	A	GCAGATTCAGTCCACAGACCTCTTGCTGCCCCTCAGTGACAAGTATGCTG	NA	chr9:6001-53232	NA	0.545748	8.7767	8.44898	1.01045e-08	1.01045e-08	9.84462
ILMN_2227757	NM_018936.2	PCDHB2	PCDHB2	Homo sapiens protocadherin beta 2 (PCDHB2), mRNA.	56133	NA	NA	NA	NA	S	TTGTGGAAAGTCCTTTTTTACTGCTTTGCCCATTGGAGGTGTCTCCTTTT	NA	chr5:2574-49805	NA	0.569574	9.61383	8.44892	1.01058e-08	1.01058e-08	9.84449
ILMN_1664802	NM_134265.2	WSB1	WSB1	Homo sapiens WD repeat and SOCS box-containing 1 (WSB1), transcript variant 2, mRNA.	26118	NA	NA	NA	NA	A	CTGTTTCTGCAGGGGATGATATTGGTGAGTTGCCAAAGAAGCAATACAGC	NA	chr17:2233-49464	NA	0.564248	8.63992	8.44875	1.01096e-08	1.01096e-08	9.84412
ILMN_1664511	NM_006101.1	NDC80	NDC80	Homo sapiens NDC80 homolog, kinetochore complex component (S. cerevisiae) (NDC80), mRNA.	10403	NA	NA	NA	NA	S	GGAAGCAGAGGAAGAGGATGAAAAATGTGCCAGTGAGCTTGAGTCCTTGG	NA	chr18:1661-48892	NA	-0.863823	8.92962	-8.44713	1.01452e-08	1.01452e-08	9.84055
ILMN_1711124	NM_144724.1	MARVELD2	MARVELD2	Homo sapiens MARVEL domain containing 2 (MARVELD2), transcript variant 2, mRNA.	153562	NA	NA	NA	NA	S	GTGGAAAAGCAGAAGCTTAGAAAGTTGTGGTCACTGAATGCACTCCCTGG	NA	chr5:2133-49364	NA	-0.790438	9.52164	-8.4462	1.01659e-08	1.01659e-08	9.83848
ILMN_1781906	NM_032905.3	RBM17	RBM17	Homo sapiens RNA binding motif protein 17 (RBM17), mRNA.	84991	NA	NA	NA	NA	S	ACTGCATGTGACTTTCCTAAGCGGCAGCTGAAAGACTCGAGCCCGTGCTG	NA	chr10:2446-49677	NA	0.567138	9.50613	8.44578	1.01754e-08	1.01754e-08	9.83754
ILMN_2396875	NM_001013398.1	IGFBP3	IGFBP3	Homo sapiens insulin-like growth factor binding protein 3 (IGFBP3), transcript variant 1, mRNA.	3486	NA	NA	NA	NA	A	CGGAGGCCAAACCCAAGAAGGTCTGGCAAAGTCAGGCTCAGGGAGACTCT	NA	chr7:2283-49514	NA	-0.71573	8.33091	-8.44282	1.02413e-08	1.02413e-08	9.831
ILMN_1724315	NM_014916.2	LMTK2	LMTK2	Homo sapiens lemur tyrosine kinase 2 (LMTK2), mRNA.	22853	NA	NA	NA	NA	S	GGATCTTCAGTTATTCGAGGGGAATGAGGCAGGTCAAGCCGATGCTAGCC	NA	chr7:5327-52558	NA	0.656034	7.78159	8.4419	1.02619e-08	1.02619e-08	9.82895
ILMN_1660749	NM_024083.2	ASPSCR1	ASPSCR1	Homo sapiens alveolar soft part sarcoma chromosome region, candidate 1 (ASPSCR1), mRNA.	79058	NA	NA	NA	NA	I	GGACCACCTCCTCTGCCAGCAGGAATAAAGACTTGTGCATCCCTCAAAAA	NA	chr17:1797-49028	NA	-0.587377	10.4389	-8.44104	1.02813e-08	1.02813e-08	9.82704
ILMN_1686097	NM_001067.2	TOP2A	TOP2A	Homo sapiens topoisomerase (DNA) II alpha 170kDa (TOP2A), mRNA.	7153	NA	NA	NA	NA	S	TTTCAGCTCTTGACCTGTCCCCTCTGGCTGCCTCTGAGTCTGAATCTCCC	NA	chr17:5377-52608	NA	-0.828467	11.2197	-8.43939	1.03184e-08	1.03184e-08	9.82339
ILMN_1709479	NM_006106.2	YAP1	YAP1	Homo sapiens Yes-associated protein 1, 65kDa (YAP1), mRNA.	10413	NA	NA	NA	NA	S	GTGGGTGGCAATATTCAGTGCTTAACACTTTTCTAGCGTTGGTACATCTG	NA	chr11:4731-51962	NA	-0.645826	8.74797	-8.43771	1.03564e-08	1.03564e-08	9.81966
ILMN_1750256	NM_020919.2	ALS2	ALS2	Homo sapiens amyotrophic lateral sclerosis 2 (juvenile) (ALS2), mRNA.	57679	NA	NA	NA	NA	S	CTCCTACACCGTGGTGAGCATACAGAGTGTCCTGATTTGTGTTAAGTGAC	NA	chr2:6280-53511	NA	-0.612733	8.8688	-8.4376	1.03589e-08	1.03589e-08	9.81942
ILMN_2357438	NM_198434.1	AURKA	AURKA	Homo sapiens aurora kinase A (AURKA), transcript variant 3, mRNA.	6790	NA	NA	NA	NA	A	TCCTTTAGGAATGCTGTGTGTCTGTCCGGCACCCCGGTAGGCCTGATTGG	NA	chr20:1987-49218	NA	-0.633238	11.7818	-8.43715	1.03691e-08	1.03691e-08	9.81842
ILMN_1706342	NM_152557.3	ZNF746	ZNF746	Homo sapiens zinc finger protein 746 (ZNF746), mRNA.	155061	NA	NA	NA	NA	S	TTGTTGAAGCAGCCACTGGTCCTCTTGTTTCCCCTGCAGACGGAGGGACC	NA	chr7:3463-50694	NA	0.598287	10.1004	8.42149	1.07305e-08	1.07305e-08	9.7837
ILMN_2068747	NM_000274.1	OAT	OAT	Homo sapiens ornithine aminotransferase (gyrate atrophy) (OAT), nuclear gene encoding mitochondrial protein, mRNA.	4942	NA	NA	NA	NA	S	GGTCCCTGGGAGCCAGCTGGAGACAGGTGGTCCTGTAAAAGCTTTATTCC	NA	chr10:1396-48627	NA	0.559388	10.2952	8.41559	1.08699e-08	1.08699e-08	9.7706
ILMN_1752592	NM_021983.4	HLA-DRB4	HLA-DRB4	Homo sapiens major histocompatibility complex, class II, DR beta 4 (HLA-DRB4), mRNA.	3126	NA	NA	NA	NA	S	CAGATACAACTACGGGGTTGTGGAGAGCTTCACAGTGCAGCGGCGAGTCC	NA	chr6:395-47626	NA	0.624011	8.82569	8.41541	1.08743e-08	1.08743e-08	9.77019
ILMN_1777220	NM_007126.2	VCP	VCP	Homo sapiens valosin-containing protein (VCP), mRNA.	7415	NA	NA	NA	NA	S	ACTTGACTCAATGCTGCCCGAGCCCTCCCTTCCCCCTATCCAACCTGGGT	NA	chr9:2980-50211	NA	0.57084	10.6738	8.41465	1.08925e-08	1.08925e-08	9.7685
ILMN_1745497	NM_032230.1	C12orf26	C12ORF26	Homo sapiens chromosome 12 open reading frame 26 (C12orf26), mRNA.	84190	NA	NA	NA	NA	S	GCATGGTCTGCTCTTGTGAAGTTGTTTGATCCCGTGAAATCTCCCAGATG	NA	chr12:1750-48981	NA	-0.58578	8.10862	-8.41152	1.09673e-08	1.09673e-08	9.76156
ILMN_1793287	XM_926382.2	LOC642755	LOC642755	PREDICTED: Homo sapiens similar to DEXI, transcript variant 1 (LOC642755), mRNA.	642755	NA	NA	NA	NA	A	TGGCAAAACAGATATCATGCTGGTGAGTGCCACGTTACTCCCCTGGCTGG	NA	chr15:1405-48636	NA	-0.558311	11.085	-8.40582	1.11052e-08	1.11052e-08	9.7489
ILMN_1735959	NM_013316.2	CNOT4	CNOT4	Homo sapiens CCR4-NOT transcription complex, subunit 4 (CNOT4), transcript variant 1, mRNA.	4850	NA	NA	NA	NA	A	CCTTTTCAGTCTTGCCCCAGAGGTTCCCTCAATTTCAGCAGCACCGAGCG	NA	chr7:1701-48932	NA	0.59883	8.15943	8.40371	1.11566e-08	1.11566e-08	9.74422
ILMN_1708143	NM_001078171.1	FAM127A	FAM127A	Homo sapiens family with sequence similarity 127, member A (FAM127A), mRNA.	8933	NA	NA	NA	NA	S	CCAGAAACCTCTTGTGTTCTTGCCTAGGCCCAGGTGTTCCTGGCAGCCAA	NA	chrX:1002-48233	NA	-0.58354	10.4163	-8.4032	1.11692e-08	1.11692e-08	9.74308
ILMN_1734950	NM_005576.2	LOXL1	LOXL1	Homo sapiens lysyl oxidase-like 1 (LOXL1), mRNA.	4016	NA	NA	NA	NA	A	CCAGTGGATCGACATAACCGACGTGCAGCCTGGGAACTACATCCTCAAGG	NA	chr15:1890-49121	NA	-0.726583	8.2311	-8.39877	1.12781e-08	1.12781e-08	9.73323
ILMN_1741632	NM_013401.2	RAB3IL1	RAB3IL1	Homo sapiens RAB3A interacting protein (rabin3)-like 1 (RAB3IL1), mRNA.	5866	NA	NA	NA	NA	S	AGCTCCCACCTGGACGCATCCCTCACCACGTCCGGATTTCCTTCTTTGGA	NA	chr11:2188-49419	NA	0.844016	8.79953	8.39666	1.13303e-08	1.13303e-08	9.72856
ILMN_1771651	NM_014940.2	MON1B	MON1B	Homo sapiens MON1 homolog B (yeast) (MON1B), mRNA.	22879	NA	NA	NA	NA	S	ATGTGTGCTGGCAATCAGGGCCGCAGTGTGTTCTGCGCCTGCCCAGAGCT	NA	chr16:2939-50170	NA	0.588872	9.01505	8.3948	1.13766e-08	1.13766e-08	9.72442
ILMN_1912662			HS.163752	zr87e09.r1 NCI_CGAP_GCB1 Homo sapiens cDNA clone IMAGE:682696 5, mRNA sequence	NA	NA	NA	NA	NA	S	CTGAGTAGGCCGGACTCGTGTGGCTCACGCCTGTAATCCCAGATGCTGTT	NA	chr19:212-47443	NA	-0.696424	9.80693	-8.39453	1.13832e-08	1.13832e-08	9.72383
ILMN_3238623	NM_181705.2	LYRM7	LYRM7	Homo sapiens Lyrm7 homolog (mouse) (LYRM7), mRNA.	90624	NA	NA	NA	NA	S	TCTGACCCACCAACATGACTGATGCTCAAAGGAAATGGCCACTGGAAGAT	NA	chr5:5352-52583	NA	-0.705264	7.68229	-8.39413	1.13933e-08	1.13933e-08	9.72293
ILMN_2334693	NM_001038618.1	NARF	NARF	Homo sapiens nuclear prelamin A recognition factor (NARF), transcript variant 3, mRNA.	26502	NA	NA	NA	NA	A	ATCAACTCCCCCAAGGCCCGAGAGGTGCTGCATACCACGTACCAGAGCCA	NA	chr17:1573-48804	NA	0.638648	9.43347	8.38929	1.15148e-08	1.15148e-08	9.71218
ILMN_3300640	XR_041104.1	MGC26356	MGC26356	PREDICTED: Homo sapiens misc_RNA (MGC26356), miscRNA.	642280	NA	NA	NA	NA	M	GGTCCTCAACCCTTACTGTACACCAGAGAATTCAGACAGGTGAGAAACAT	NA	chr:1505-48736	NA	0.610512	7.66578	8.38598	1.15987e-08	1.15987e-08	9.70482
ILMN_1670769	NM_018132.3	CENPQ	CENPQ	Homo sapiens centromere protein Q (CENPQ), mRNA.	55166	NA	NA	NA	NA	S	GCCAATGGCTTACAGTTTCTGTCTGGTCATCTGGAACTTGAAAAATCCTC	NA	chr6:1305-48536	NA	-0.73728	7.41678	-8.38094	1.17278e-08	1.17278e-08	9.6936
ILMN_1849494			HS.4892	Homo sapiens clone 24841 mRNA sequence	NA	NA	NA	NA	NA	S	GCCCATATCTCGTAATGTGTCTGTGTCCACTTAGAGCCTCACGACCTGGC	NA	chr2:1612-48843	NA	-0.625252	8.88188	-8.378	1.18037e-08	1.18037e-08	9.68706
ILMN_2367275	NM_138707.1	BCL7B	BCL7B	Homo sapiens B-cell CLL/lymphoma 7B (BCL7B), transcript variant 2, mRNA.	9275	NA	NA	NA	NA	A	GGTTCTGACAACAGTACCCATCCCCCACAGTACCCCTTCAGCTCAGTTTC	NA	chr7:977-48208	NA	0.536318	9.87252	8.37597	1.18565e-08	1.18565e-08	9.68254
ILMN_1745217	NM_017991.3	FLJ10081	FLJ10081	Homo sapiens hypothetical protein FLJ10081 (FLJ10081), mRNA.	55683	NA	NA	NA	NA	S	GTTCTACAACTTGCACAGGGTAACAGAGGAAGTGGCTGAGGCCTAGAGTC	NA	chr2:4870-52101	NA	0.567738	9.49998	8.36689	1.20951e-08	1.20951e-08	9.66234
ILMN_2082893	NM_001013701.1	LOC440157	LOC440157	Homo sapiens hypothetical gene supported by AK096951; BC066547 (LOC440157), mRNA.	440157	NA	NA	NA	NA	S	GAGGATCCCTTGAGCCCAGAGGTTCGAGACTAGCCTGGGCAACACAGTCA	NA	chr14:2685-49916	NA	-0.744186	7.90938	-8.3658	1.2124e-08	1.2124e-08	9.65992
ILMN_3300663	XM_001717735.1	LOC728661	LOC728661	PREDICTED: Homo sapiens similar to solute carrier family 35, member E2 (LOC728661), mRNA.	728661	NA	NA	NA	NA	M	AGCAAACGGTTCTGTTAATTAGCGAGTCACTGTTGATTCTGCTGTGGTGG	NA	chr1:5798-53029	NA	-0.580907	10.2881	-8.36123	1.22464e-08	1.22464e-08	9.64974
ILMN_2199554	NM_001013644.1	LOC388692	LOC388692	Homo sapiens hypothetical gene supported by AK123662 (LOC388692), mRNA.	388692	NA	NA	NA	NA	S	CTCTTGATAAGAGACCACTGGCCGTGGGCGGGTTCTGGACAGTTTACAGA	NA	chr1:2987-50218	NA	-0.60758	7.50624	-8.35837	1.23237e-08	1.23237e-08	9.64336
ILMN_1680682	NM_001488.3	TADA2A	TADA2A	Homo sapiens transcriptional adaptor 2A (TADA2A), transcript variant 1, mRNA.	6871	NA	NA	NA	NA	A	GGACCTGTATGAAACAATGAGGCGATTTGCAAGAATTGTGGGGCCAGTGG	NA	chr17:1113-48344	NA	0.663558	7.76655	8.35401	1.24423e-08	1.24423e-08	9.63366
ILMN_1682326	NM_006198.2	PCP4	PCP4	Homo sapiens Purkinje cell protein 4 (PCP4), mRNA.	5121	NA	NA	NA	NA	S	GGGTCTCAGTCCTAGTGGGAGAACCCCCTCCTAGTCCACCTGAAAACACC	NA	chr21:256-47487	NA	-0.657612	9.73997	-8.35314	1.24661e-08	1.24661e-08	9.63171
ILMN_1766499	NM_021979.3	HSPA2	HSPA2	Homo sapiens heat shock 70kDa protein 2 (HSPA2), mRNA.	3306	NA	NA	NA	NA	S	CGACAAGTGTCAGGAGGTGATCAACTGGCTCGACCGAAACCAGATGGCAG	NA	chr14:2104-49335	NA	0.731215	8.71834	8.3509	1.25275e-08	1.25275e-08	9.62673
ILMN_1720829	NM_003407.2	ZFP36	ZFP36	Homo sapiens zinc finger protein 36, C3H type, homolog (mouse) (ZFP36), mRNA.	7538	NA	NA	NA	NA	S	CCAGTGTCTCCTGGTAACTGGAACCTCTCCTGAGGGGGAATCCTGGTGCT	NA	chr19:1414-48645	NA	0.758297	10.7275	8.35034	1.25431e-08	1.25431e-08	9.62547
ILMN_1798061	NM_015346.2	ZFYVE26	ZFYVE26	Homo sapiens zinc finger, FYVE domain containing 26 (ZFYVE26), mRNA.	23503	NA	NA	NA	NA	S	CTCCCAGGAAATGTCCTTCTCTGGCGTCTGCTTGCCCTTCTGAGTCTGCC	NA	chr14:9345-56576	NA	-0.569742	7.54812	-8.35008	1.25503e-08	1.25503e-08	9.62489
ILMN_1779213	NM_006070.4	TFG	TFG	Homo sapiens TRK-fused gene (TFG), transcript variant 1, mRNA.	10342	NA	NA	NA	NA	I	TCTGTTCTTCCCCCACCTGCCACGTACAGAGCCCAAGTTCTCGCTAGGCT	NA	chr3:176-47407	NA	0.586319	8.8904	8.34914	1.25761e-08	1.25761e-08	9.62281
ILMN_1813091	NM_001177.3	ARL1	ARL1	Homo sapiens ADP-ribosylation factor-like 1 (ARL1), mRNA.	400	NA	NA	NA	NA	S	GGTCCTTGTCTAGCAGGAGACAACTGCACAGGTATACTACCAGCGTTTGG	NA	chr12:2750-49981	NA	0.585894	9.69013	8.34709	1.26328e-08	1.26328e-08	9.61824
ILMN_1672128	NM_001675.2	ATF4	ATF4	Homo sapiens activating transcription factor 4 (tax-responsive enhancer element B67) (ATF4), transcript variant 1, mRNA.	468	NA	NA	NA	NA	A	CCTAGTTGAGGATAGTCAGGAGCGTCAATGTGCTTGTACATAGAGTGCTG	NA	chr22:1934-49165	NA	0.55439	13.302	8.34485	1.26954e-08	1.26954e-08	9.61324
ILMN_2152581	NM_007271.2	STK38	STK38	Homo sapiens serine/threonine kinase 38 (STK38), mRNA.	11329	NA	NA	NA	NA	S	CTGCAGCTGGGAGCCTGCTTTCTGCCAGTCTTGAGGTTCTGAAGATCAGC	NA	chr6:3108-50339	NA	-0.573166	9.42349	-8.34461	1.2702e-08	1.2702e-08	9.61271
ILMN_3306730	NM_019027.3	RBM47	RBM47	Homo sapiens RNA binding motif protein 47 (RBM47), transcript variant 2, mRNA.	54502	NA	NA	NA	NA	M	GAGTGCCTACTGAGGCCTTTAAGCACCGCTAACATTCCTTTCCATCATTC	NA	chr4:3700-50931	NA	-0.767991	9.98569	-8.33929	1.28516e-08	1.28516e-08	9.60085
ILMN_1664424	NM_021211.2	ZBED5	ZBED5	Homo sapiens zinc finger, BED-type containing 5 (ZBED5), mRNA.	58486	NA	NA	NA	NA	S	GCAGTGCCATTGTGCAGCACCTAAGGGGTTTGCGCGCTACTCTGTTAAAA	NA	chr11:2130-49361	NA	-0.592862	9.34924	-8.33806	1.28864e-08	1.28864e-08	9.5981
ILMN_1752810	NM_018357.2	LARP6	LARP6	Homo sapiens La ribonucleoprotein domain family, member 6 (LARP6), transcript variant 1, mRNA.	55323	NA	NA	NA	NA	I	CAGTGACTGAGCTGTCCTCGATAGGCCATGCAAGGGCTTCCTGAGAGTTC	NA	chr15:1895-49126	NA	0.559411	7.8852	8.33779	1.28941e-08	1.28941e-08	9.59749
ILMN_1663092	NM_006079.3	CITED2	CITED2	Homo sapiens Cbp/p300-interacting transactivator, with Glu/Asp-rich carboxy-terminal domain, 2 (CITED2), transcript variant 1, mRNA.	10370	NA	NA	NA	NA	S	GTTCTGGATCAGGAAAGTCATACTGTTCACTTTCAAGTTGGCTGTCCCCC	NA	chr6:1613-48844	NA	-0.716663	9.43047	-8.33668	1.29254e-08	1.29254e-08	9.59504
ILMN_2224290	NM_199005.1	ZNF322B	ZNF322B	Homo sapiens zinc finger protein 322B (ZNF322B), mRNA.	387328	NA	NA	NA	NA	S	GCTTGTTCTGGGAGAAGCTAGGGCGGGTCAGAGTAGACCTGATGGGTAAC	NA	chr9:2224-49455	NA	0.619586	8.42022	8.33386	1.30059e-08	1.30059e-08	9.58874
ILMN_1766528	NM_018155.1	SLC25A36	SLC25A36	Homo sapiens solute carrier family 25, member 36 (SLC25A36), mRNA.	55186	NA	NA	NA	NA	S	TTCACTGACTGCGGCATGTCCTCGTGTCTTCTCTGATTTTGTGGTACATG	NA	chr3:1843-49074	NA	0.688596	9.19999	8.33279	1.30367e-08	1.30367e-08	9.58635
ILMN_1703531	NM_005226.2	S1PR3	S1PR3	Homo sapiens sphingosine-1-phosphate receptor 3 (S1PR3), mRNA.	1903	NA	NA	NA	NA	S	CAGCCTTCATCCATTAACTCTACTAGGGAGCCCACAGCCACCATTTCCAC	NA	chr9:3806-51037	NA	-0.599565	8.72815	-8.32338	1.33094e-08	1.33094e-08	9.56536
ILMN_1800626	NM_014454.1	SESN1	SESN1	Homo sapiens sestrin 1 (SESN1), mRNA.	27244	NA	NA	NA	NA	S	CCTGACACTGGAGGGCAGCTGTCTTGTGCATTACTTGTGTTCCCAGCACC	NA	chr6:2425-49656	NA	0.673525	8.77551	8.32316	1.3316e-08	1.3316e-08	9.56486
ILMN_1672662	NM_005415.3	SLC20A1	SLC20A1	Homo sapiens solute carrier family 20 (phosphate transporter), member 1 (SLC20A1), mRNA.	6574	NA	NA	NA	NA	S	CATGCTCTGCGTTGTTGGTTTCACCAGCTTCTGCCCTCACATGCACAGGG	NA	chr2:2860-50091	NA	0.573509	11.3821	8.32093	1.33814e-08	1.33814e-08	9.55989
ILMN_1751072	NM_021203.2	SRPRB	SRPRB	Homo sapiens signal recognition particle receptor, B subunit (SRPRB), mRNA.	58477	NA	NA	NA	NA	S	TCTGCTGCTCTGGATGGCTGAAGGCTCCTGGGCCATCTTCATGTGCTGCT	NA	chr3:1569-48800	NA	0.568729	11.4814	8.3209	1.33824e-08	1.33824e-08	9.55982
ILMN_2373763	NM_033339.3	CASP7	CASP7	Homo sapiens caspase 7, apoptosis-related cysteine peptidase (CASP7), transcript variant gamma, mRNA.	840	NA	NA	NA	NA	A	GTGAGCTGAGACAGATAAGAGAATACCTTGGTCTCACCTATCCTGCCCTC	NA	chr10:2126-49357	NA	0.586247	9.17326	8.31941	1.34265e-08	1.34265e-08	9.55649
ILMN_1763540	NM_014614.1	PSME4	PSME4	Homo sapiens proteasome (prosome, macropain) activator subunit 4 (PSME4), mRNA.	23198	NA	NA	NA	NA	S	AAAGAGGGCAAGTCCTGAACCTAACCAATGACCTGATGGATTGCTCGACC	NA	chr2:5963-53194	NA	0.539794	11.076	8.31798	1.34687e-08	1.34687e-08	9.5533
ILMN_1715181	NM_015683.1	ARRDC2	ARRDC2	Homo sapiens arrestin domain containing 2 (ARRDC2), transcript variant 1, mRNA.	27106	NA	NA	NA	NA	I	TTGAGCTGCCGGTTCGCGAGTTCGAGGCCAGGTTCCGCCTGTCGTGGGTT	NA	chr19:79-47310	NA	-0.64834	8.03133	-8.31657	1.35106e-08	1.35106e-08	9.55015
ILMN_1750429	NM_003684.3	MKNK1	MKNK1	Homo sapiens MAP kinase interacting serine/threonine kinase 1 (MKNK1), transcript variant 1, mRNA.	8569	NA	NA	NA	NA	I	ATCGGTGTCTGCTGCTGTGTCCCCAGGTCTTGTGTGGGTGGCACAGATCT	NA	chr1:2437-49668	NA	-0.606	8.08193	-8.30534	1.3849e-08	1.3849e-08	9.52507
ILMN_1654060	NM_199054.2	MKNK2	MKNK2	Homo sapiens MAP kinase interacting serine/threonine kinase 2 (MKNK2), transcript variant 2, mRNA.	2872	NA	NA	NA	NA	I	TCTGCCTGGCCCTGCTGCCCCTCCTGAATCTCGTATGATGGTCACAGTCC	NA	chr19:3092-50323	NA	0.587746	7.77226	8.30129	1.39731e-08	1.39731e-08	9.51603
ILMN_1710136	NM_012080.3	HDHD1A	HDHD1A	Homo sapiens haloacid dehalogenase-like hydrolase domain containing 1A (HDHD1A), mRNA.	8226	NA	NA	NA	NA	S	GCTCAGCCCTTCCTAGGGGCCTCTGCCCTTTGATGTCCTTGAGCTACTCT	NA	chrX:1809-49040	NA	-0.635735	9.31308	-8.30126	1.39742e-08	1.39742e-08	9.51595
ILMN_2288483	NM_032898.2	C3orf34	C3ORF34	Homo sapiens chromosome 3 open reading frame 34 (C3orf34), mRNA.	84984	NA	NA	NA	NA	I	ATCTGCCTTTAAGGAGCTTACAATCATGCCGGGTGCGGTGGCTCACGCCT	NA	chr3:1052-48283	NA	-0.695473	12.5665	-8.29852	1.40589e-08	1.40589e-08	9.50983
ILMN_1763228	NM_005920.2	MEF2D	MEF2D	Homo sapiens myocyte enhancer factor 2D (MEF2D), mRNA.	4209	NA	NA	NA	NA	S	TCTTCCTGGGTCCTGGGGCAGGGCGAGTCCAAGTGTGAGGCTGTTGATTT	NA	chr1:5657-52888	NA	0.659871	8.35475	8.29834	1.40644e-08	1.40644e-08	9.50943
ILMN_1751143	NM_024315.2	C7orf23	C7ORF23	Homo sapiens chromosome 7 open reading frame 23 (C7orf23), mRNA.	79161	NA	NA	NA	NA	S	TGCAAACCTGTACTTCCATGATGTGGGAAGGTGAGGCTGCCAAGGAGAAG	NA	chr7:536-47767	NA	0.610914	10.9162	8.29436	1.41885e-08	1.41885e-08	9.50053
ILMN_2159859	NM_152449.2	LYSMD4	LYSMD4	Homo sapiens LysM, putative peptidoglycan-binding, domain containing 4 (LYSMD4), mRNA.	145748	NA	NA	NA	NA	S	GGGCCACAGGTTCCTCTAACATCTGTCACTGTCACTTCACCAGGCAGGCC	NA	chr15:2742-49973	NA	0.580629	8.78222	8.29382	1.42053e-08	1.42053e-08	9.49933
ILMN_1789999	NM_133496.3	SLC30A7	SLC30A7	Homo sapiens solute carrier family 30 (zinc transporter), member 7 (SLC30A7), mRNA.	148867	NA	NA	NA	NA	S	CCCCCAGAAGCCTTAGTGACCCAGATCTCAACCAGAGACTCAAGATAGCC	NA	chr1:5770-53001	NA	0.581221	8.94325	8.29364	1.42109e-08	1.42109e-08	9.49893
ILMN_3310391	NR_031609.1	MIR1204	MIR1204	Homo sapiens microRNA 1204 (MIR1204), microRNA.	100302185	NA	NA	NA	NA	S	CCATTATTTGAGATGAGTTACATCTTGGAGGTGAGGACGTGCCTCGTGGT	NA	chr:17-47248	NA	0.625189	7.79801	8.29307	1.4229e-08	1.4229e-08	9.49764
ILMN_1800942	NM_153331.2	KCTD6	KCTD6	Homo sapiens potassium channel tetramerisation domain containing 6 (KCTD6), mRNA.	200845	NA	NA	NA	NA	S	GGCAGTGAGGACCAGAAGGAAGTTTTGTGCTTTGGCAGACTCCTCCATGT	NA	chr3:1222-48453	NA	0.659309	8.49737	8.28878	1.43641e-08	1.43641e-08	9.48806
ILMN_1674031	NM_006823.2	PKIA	PKIA	Homo sapiens protein kinase (cAMP-dependent, catalytic) inhibitor alpha (PKIA), transcript variant 6, mRNA.	5569	NA	NA	NA	NA	I	CCTGACTTTCTGAGAAGCCCTGGTTTCCCCAAAGAAGTGATTTCTGATAG	NA	chr8:372-47603	NA	-0.550285	7.1606	-8.28711	1.44173e-08	1.44173e-08	9.48431
ILMN_1810559	NM_012249.3	RHOQ	RHOQ	Homo sapiens ras homolog gene family, member Q (RHOQ), mRNA.	23433	NA	NA	NA	NA	S	ATACCGGCTTCCAGAGACCCCTTTTCTCCAGCCATATTACATCAGGCTAG	NA	chr2:2022-49253	NA	0.70136	11.0485	8.28586	1.44571e-08	1.44571e-08	9.48152
ILMN_2383455	NM_001032386.1	SUOX	SUOX	Homo sapiens sulfite oxidase (SUOX), nuclear gene encoding mitochondrial protein, transcript variant 2, mRNA.	6821	NA	NA	NA	NA	A	GGCCTTCCTAAGCCATACCCAAGTACACATATAGCACATTTCACCCAAGG	NA	chr12:1936-49167	NA	-0.597519	8.37665	-8.28047	1.46301e-08	1.46301e-08	9.46946
ILMN_2169856	NM_022895.1	C12orf43	C12ORF43	Homo sapiens chromosome 12 open reading frame 43 (C12orf43), mRNA.	64897	NA	NA	NA	NA	S	CTTCAGGAAGTGTCATAGCACTCGTGGACTAGGTTTCATGGGACAAAGGC	NA	chr12:1566-48797	NA	-0.53419	8.46814	-8.2798	1.46518e-08	1.46518e-08	9.46796
ILMN_1684402	NM_139244.2	STXBP5	STXBP5	Homo sapiens syntaxin binding protein 5 (tomosyn) (STXBP5), mRNA.	134957	NA	NA	NA	NA	S	GCTCATCATTCTGGGAGTTTCCATGTAGTGGCTATGCAGTGTGGAAAGTG	NA	chr6:4544-51775	NA	-0.605244	8.34773	-8.26548	1.51227e-08	1.51227e-08	9.4359
ILMN_1779828	NM_014674.1	EDEM1	EDEM1	Homo sapiens ER degradation enhancer, mannosidase alpha-like 1 (EDEM1), mRNA.	9695	NA	NA	NA	NA	S	AGTGCTGGTGAAAAGGTAGGGCTGAGTGATTACCTTAGCCACAGGGTGGC	NA	chr3:5411-52642	NA	0.6284	8.69247	8.26477	1.51463e-08	1.51463e-08	9.43431
ILMN_1678097	NM_017936.3	KIAA2010	KIAA2010	Homo sapiens KIAA2010 (KIAA2010), transcript variant 2, mRNA.	55671	NA	NA	NA	NA	I	CCGTGTCAGCATGGTTGCCTGGCTACCTGCTCATGAGGGACTTGATTAAT	NA	chr14:1781-49012	NA	0.627809	7.96751	8.26429	1.51624e-08	1.51624e-08	9.43324
ILMN_1769876	NM_018421.2	TBC1D2	TBC1D2	Homo sapiens TBC1 domain family, member 2 (TBC1D2), mRNA.	55357	NA	NA	NA	NA	S	CCCTCAGTTTCCCCACTGGGACATTGTGTGCTGCAAAGCCATTGGTTGGG	NA	chr9:2982-50213	NA	-0.615827	7.83903	-8.26304	1.52042e-08	1.52042e-08	9.43045
ILMN_1662038	NM_004737.3	LARGE	LARGE	Homo sapiens like-glycosyltransferase (LARGE), transcript variant 1, mRNA.	9215	NA	NA	NA	NA	A	TGCCCTACCCTCTGCTGGGCTGTTTGTATTGAGTTGCAATGTGACCAGCG	NA	chr22:4102-51333	NA	-0.607931	9.48133	-8.25709	1.54054e-08	1.54054e-08	9.41712
ILMN_1671905	NM_145247.4	C10orf78	C10ORF78	Homo sapiens chromosome 10 open reading frame 78 (C10orf78), transcript variant 2, mRNA.	119392	NA	NA	NA	NA	A	CTGTGGTTTTACCTAGCACTCCTCAGGCCTCTGCGAATCCATCATCTCCC	NA	chr10:146-47377	NA	-0.598478	8.55795	-8.25448	1.54947e-08	1.54947e-08	9.41126
ILMN_1779706	NM_001031685.2	TP53BP2	TP53BP2	Homo sapiens tumor protein p53 binding protein, 2 (TP53BP2), transcript variant 1, mRNA.	7159	NA	NA	NA	NA	A	AGAAAGGACCAGTGCCGTCACATCGCTGTCTCTGATTGTCCCCGGCACCA	NA	chr1:4085-51316	NA	0.671905	8.87432	8.25192	1.55826e-08	1.55826e-08	9.40553
ILMN_1712803	NM_031966.2	CCNB1	CCNB1	Homo sapiens cyclin B1 (CCNB1), mRNA.	891	NA	NA	NA	NA	S	ACTTCCATAGGACATACTGCATGTAAGCCAAGTCATGGAGAATCTGCTGC	NA	chr5:1811-49042	NA	-0.66499	9.94343	-8.24976	1.56575e-08	1.56575e-08	9.40067
ILMN_1677385	NM_138436.2	C8orf40	C8ORF40	Homo sapiens chromosome 8 open reading frame 40 (C8orf40), mRNA.	114926	NA	NA	NA	NA	S	CTCCAAGTGGCTCAAAAGGCCTTGACACAGGGAACCTGCACATATCCAGG	NA	chr8:581-47812	NA	-0.586476	9.62196	-8.24233	1.59167e-08	1.59167e-08	9.38402
ILMN_3307887	NM_173566.2	C22orf30	C22ORF30	Homo sapiens chromosome 22 open reading frame 30 (C22orf30), mRNA.	253143	NA	NA	NA	NA	S	TTTGAATTCTTGGTGAGAGGCCTCAGCATCTCCTTGGGCTGGTCTGGGCC	NA	chr22:10588-57819	NA	-0.544445	10.1516	-8.2422	1.59213e-08	1.59213e-08	9.38373
ILMN_1808226	NM_002928.2	RGS16	RGS16	Homo sapiens regulator of G-protein signalling 16 (RGS16), mRNA.	6004	NA	NA	NA	NA	S	CCCAGGGCAGCCCCTTTGTGGCCCAGGATAATCAACACTGTTCTCTCTGT	NA	chr1:2020-49251	NA	0.727308	7.64226	8.23907	1.60322e-08	1.60322e-08	9.3767
ILMN_1684873	NM_001669.2	ARSD	ARSD	Homo sapiens arylsulfatase D (ARSD), transcript variant 1, mRNA.	414	NA	NA	NA	NA	I	CCTCAGGACTTGCAAAAACGGGTCTCAGCATGCCTTCCCAGAGCCATGAG	NA	chrX:4890-52121	NA	-0.710731	10.1396	-8.23511	1.6173e-08	1.6173e-08	9.36783
ILMN_1658373	NM_014871.2	PAN2	PAN2	Homo sapiens PAN2 polyA specific ribonuclease subunit homolog (S. cerevisiae) (PAN2), mRNA.	9924	NA	NA	NA	NA	S	GGCCAGCAAGTAGAGTGTTGGTGGCCCAAGCAAACCAGTGTTGCCAATAC	NA	chr12:4250-51481	NA	-0.642121	8.15147	-8.22956	1.6373e-08	1.6373e-08	9.35538
ILMN_2121068	NM_003183.4	ADAM17	ADAM17	Homo sapiens ADAM metallopeptidase domain 17 (ADAM17), mRNA.	6868	NA	NA	NA	NA	S	CCTGTAATCCCAGCACTTGGAGAGGCTGAGGTTGCGCCACTACACTCCAG	NA	chr2:3474-50705	NA	0.598428	8.81922	8.22883	1.63997e-08	1.63997e-08	9.35373
ILMN_1682316	NM_015906.3	TRIM33	TRIM33	Homo sapiens tripartite motif-containing 33 (TRIM33), transcript variant a, mRNA.	51592	NA	NA	NA	NA	A	CACAGCCTTACTAGTTCCTTGCTTCCAGTATTTCAATTGGTCTCCTCCCC	NA	chr1:7929-55160	NA	0.583588	11.4989	8.22599	1.65029e-08	1.65029e-08	9.34736
ILMN_1804611	NM_152261.1	C12orf23	C12ORF23	Homo sapiens chromosome 12 open reading frame 23 (C12orf23), mRNA.	90488	NA	NA	NA	NA	S	GGGTATTTGGCACAATGAGGATAAACTTATGTGACCCACTTGAATGGCTG	NA	chr12:2971-50202	NA	0.786618	8.22968	8.22414	1.6571e-08	1.6571e-08	9.3432
ILMN_1669308	NM_001003694.1	BRPF1	BRPF1	Homo sapiens bromodomain and PHD finger containing, 1 (BRPF1), transcript variant 1, mRNA.	7862	NA	NA	NA	NA	A	CTACCTGCTCATGCCAGGAGAATCCATAACTGCCTAGAGGCCTGGGGCCC	NA	chr3:4381-51612	NA	0.580499	9.14112	8.22166	1.6662e-08	1.6662e-08	9.33764
ILMN_2374770	NM_001079864.1	TAX1BP1	TAX1BP1	Homo sapiens Tax1 (human T-cell leukemia virus type I) binding protein 1 (TAX1BP1), transcript variant 2, mRNA.	8887	NA	NA	NA	NA	A	GTCTGCAGCCAGCCTGCTCGAAACTTTAGTCGGCCTGATGGCTTAGAGGA	NA	chr7:2052-49283	NA	0.744559	10.8179	8.22115	1.66808e-08	1.66808e-08	9.3365
ILMN_3237779	NM_018241.2	TMEM184C	TMEM184C	Homo sapiens transmembrane protein 184C (TMEM184C), mRNA.	55751	NA	NA	NA	NA	S	ACTTCCTACCACTGCTGCATGAGTATAATGCTCCGGAATTATCAGAAAGC	NA	chr4:2505-49736	NA	0.568185	9.62585	8.22108	1.66836e-08	1.66836e-08	9.33633
ILMN_1737514	NM_001032998.1	KYNU	KYNU	Homo sapiens kynureninase (L-kynurenine hydrolase) (KYNU), transcript variant 2, mRNA.	8942	NA	NA	NA	NA	A	GCAGGAGCAGGAGGAATTGCTGGTGCCTTCATTCATGAAAAGCATGCCCA	NA	chr2:968-48199	NA	-0.700568	9.90947	-8.21938	1.67465e-08	1.67465e-08	9.33252
ILMN_3238854	XM_001722279.1	RGPD8	RGPD8	PREDICTED: Homo sapiens RANBP2-like and GRIP domain containing 8 (RGPD8), mRNA.	727851	NA	NA	NA	NA	S	CTGAGGAAGAAAATAAGGGTTCAGGTACAGGTGTGGCCGGTGCCTCAGAC	NA	chr2:4138-51369	NA	0.654192	8.38732	8.21376	1.69563e-08	1.69563e-08	9.3199
ILMN_3290211	XR_039630.1	LOC644761	LOC644761	PREDICTED: Homo sapiens misc_RNA (LOC644761), miscRNA.	644761	NA	NA	NA	NA	M	TAAGGGTTGGTTTTCCGTACTCCAAACCATCAGGTGGACACAGTCCTAGG	NA	chr:1028-48259	NA	0.536939	8.94643	8.21331	1.69734e-08	1.69734e-08	9.31888
ILMN_1745887	NM_015002.2	FBXO21	FBXO21	Homo sapiens F-box protein 21 (FBXO21), transcript variant 2, mRNA.	23014	NA	NA	NA	NA	A	CATGGGGCTCCAGGAAGCCTGTATCACCTGTGTAAGTTGGTATTTGGGCA	NA	chr12:3931-51162	NA	-0.650562	11.0848	-8.21221	1.70147e-08	1.70147e-08	9.31641
ILMN_1691572	NM_003312.4	TST	TST	Homo sapiens thiosulfate sulfurtransferase (rhodanese) (TST), nuclear gene encoding mitochondrial protein, mRNA.	7263	NA	NA	NA	NA	S	GGCCGGTTTAGTGACCCCATGACTTACAGCCGGTTCTTACCTCTTAGGTG	NA	chr22:997-48228	NA	-0.626764	11.4084	-8.20999	1.70986e-08	1.70986e-08	9.31143
ILMN_1735075	NM_001017434.1	PGBD2	PGBD2	Homo sapiens piggyBac transposable element derived 2 (PGBD2), transcript variant 2, mRNA.	267002	NA	NA	NA	NA	A	CTTTTGAGGGATAATCTGCCTTGTATTTAGTCAGAGGGCTAGAGGTGCAG	NA	chr1:1704-48935	NA	0.599649	8.25426	8.20979	1.71063e-08	1.71063e-08	9.31097
ILMN_1758105	NM_153358.1	ZNF791	ZNF791	Homo sapiens zinc finger protein 791 (ZNF791), mRNA.	163049	NA	NA	NA	NA	S	CCACATAATCATGTTTCAGTCAGCAATGGGCCATATAGGTTGGTAGCCCC	NA	chr19:2020-49251	NA	0.626769	9.65044	8.20767	1.71871e-08	1.71871e-08	9.3062
ILMN_1707088	NM_024901.3	DENND2D	DENND2D	Homo sapiens DENN/MADD domain containing 2D (DENND2D), mRNA.	79961	NA	NA	NA	NA	S	CCCTGGTATTGATTTCTCAGGACTTTGGAGGGCTCTGACACCATGCTCAC	NA	chr1:1779-49010	NA	-0.628606	9.21778	-8.19952	1.75004e-08	1.75004e-08	9.28788
ILMN_2072598	NM_001013685.1	LOC401357	LOC401357	Homo sapiens hypothetical LOC401357 (LOC401357), mRNA.	401357	NA	NA	NA	NA	S	CTCGGAATCACAGCAGACTCTCCACGCCCAGCTAGCTCTCGCCTCACTGT	NA	chr7:3079-50310	NA	0.599711	8.67352	8.19874	1.75306e-08	1.75306e-08	9.28614
ILMN_1690049	NM_015514.1	NGDN	NGDN	Homo sapiens neuroguidin, EIF4E binding protein (NGDN), transcript variant 2, mRNA. XM_941350 XM_945161 XM_945163 XM_945166 XM_945170	25983	NA	NA	NA	NA	A	CAGGCAGCCTTAGTGAGAATGACCCACTTCGTTTTAAGCCTCATCCCAGC	NA	chr14:383-47614	NA	0.552229	10.8544	8.19643	1.76207e-08	1.76207e-08	9.28094
ILMN_1728380	NM_001008489.2	PHOSPHO2	PHOSPHO2	Homo sapiens phosphatase, orphan 2 (PHOSPHO2), mRNA.	493911	NA	NA	NA	NA	S	GAGCAGTGACATCATTGCCTTTCACTCCAGGGATGGTGGAACTCTTCAAC	NA	chr2:588-47819	NA	-0.630549	8.56814	-8.19284	1.77618e-08	1.77618e-08	9.27286
ILMN_2145423	NM_017996.2	DET1	DET1	Homo sapiens de-etiolated homolog 1 (Arabidopsis) (DET1), mRNA.	55070	NA	NA	NA	NA	S	GCTCTGTTAGTTCCAGCCTGCTATACCTCAGATGGGAGAGAGCCAGAGAG	NA	chr15:1938-49169	NA	-0.596636	7.71661	-8.19018	1.78668e-08	1.78668e-08	9.26688
ILMN_1810387	NM_001031689.1	PLAA	PLAA	Homo sapiens phospholipase A2-activating protein (PLAA), transcript variant 1, mRNA.	9373	NA	NA	NA	NA	A	ATGCTGTAGATTTATCCTAAATTTGCTGTAGCAGTGGGGAAGAGGGACGG	NA	chr9:2465-49696	NA	0.626902	9.08072	8.18877	1.79229e-08	1.79229e-08	9.2637
ILMN_1777526	NM_004275.3	MED20	MED20	Homo sapiens mediator complex subunit 20 (MED20), mRNA.	9477	NA	NA	NA	NA	S	AGCCTCTGCAACAAGTCAGGTGGTGGTCATGTTTCCCTTCTAGTTTTGGC	NA	chr6:2282-49513	NA	0.551371	10.9091	8.18289	1.81583e-08	1.81583e-08	9.25048
ILMN_1736048	NM_006532.2	ELL	ELL	Homo sapiens elongation factor RNA polymerase II (ELL), mRNA.	8178	NA	NA	NA	NA	S	CCTCTGCCCTGGGAACCAGTCCAAGGGGCTGTCAGTTGAATTTGCCTTTT	NA	chr19:3605-50836	NA	0.558625	8.51198	8.17602	1.84376e-08	1.84376e-08	9.23501
ILMN_3291705	XR_017572.1	LOC645978	LOC645978	PREDICTED: Homo sapiens misc_RNA (LOC645978), miscRNA.	645978	NA	NA	NA	NA	M	CCATTGTTGAGAGAGGGCAGGACAGGTGTGTTCTTGTGTGGGCAGGAGTG	NA	chr2:2519-49750	NA	0.654112	8.00372	8.16997	1.86869e-08	1.86869e-08	9.22139
ILMN_1657983	NM_018975.2	TERF2IP	TERF2IP	Homo sapiens telomeric repeat binding factor 2, interacting protein (TERF2IP), mRNA.	54386	NA	NA	NA	NA	S	TCCCCAAACCCTTGTCATTTCCCCCAGTGAGCTCTGATTTCTAGACTGCT	NA	chr16:1770-49001	NA	0.617795	11.0412	8.16841	1.87521e-08	1.87521e-08	9.21786
ILMN_1701882	XM_930579.2	LOC653820	LOC653820	PREDICTED: Homo sapiens similar to family with sequence similarity 72, member A, transcript variant 1 (LOC653820), mRNA.	653820	NA	NA	NA	NA	I	CGTGTCCATCCTGTGTTGCAAATTCTGTAAACAAGTGCTCAGCTCTAGGG	NA	chr1:911-48142	NA	-0.684706	9.4495	-8.16711	1.88062e-08	1.88062e-08	9.21494
ILMN_1774589	NM_018134.1	IQCC	IQCC	Homo sapiens IQ motif containing C (IQCC), mRNA.	55721	NA	NA	NA	NA	S	GTGTGGCTAAGGAGTTACCTGGGGGAAGTAGAATGAGAGGTCTGTTGGGA	NA	chr1:1945-49176	NA	-0.577252	8.33094	-8.16659	1.88279e-08	1.88279e-08	9.21378
ILMN_3247732	NM_005089.3	ZRSR2	ZRSR2	Homo sapiens zinc finger (CCCH type), RNA-binding motif and serine/arginine rich 2 (ZRSR2), mRNA.	8233	NA	NA	NA	NA	S	GGCACAATTCACGAAGCAGAGGAAGAAATAGGGACCGCAGCAGGGACCGC	NA	chrX:1295-48526	NA	0.54451	7.85688	8.16216	1.90143e-08	1.90143e-08	9.20379
ILMN_2295987	NM_017940.2	NBPF1	NBPF1	Homo sapiens neuroblastoma breakpoint family, member 1 (NBPF1), mRNA. XM_934962 XM_934964 XM_934966 XM_934967 XM_934969 XM_934972 XM_934973 XM_934974 XM_934975 XM_934976 XM_934978	55672	NA	NA	NA	NA	I	CGCCCTTGACGTGGACAATAGGTTTCTTACTTTGATGGGAACAAGTCTCC	NA	chr:4446-51677	NA	-0.617437	7.59835	-8.15811	1.91862e-08	1.91862e-08	9.19467
ILMN_1797933	NM_022061.2	MRPL17	MRPL17	Homo sapiens mitochondrial ribosomal protein L17 (MRPL17), nuclear gene encoding mitochondrial protein, mRNA.	63875	NA	NA	NA	NA	S	TGGACAGTCTTGATGGGGTTGAGAACCTTCTGGGGAGCCAGATGACCCTC	NA	chr11:675-47906	NA	-0.535205	11.2194	-8.15543	1.93009e-08	1.93009e-08	9.18863
ILMN_1795838	NM_018302.1	C4orf19	C4ORF19	Homo sapiens chromosome 4 open reading frame 19 (C4orf19), mRNA.	55286	NA	NA	NA	NA	S	TAAGCTCAGCAGTTTTCACAGTAGAGCAGAAGTCCCCAGGAAACAAAGGG	NA	chr4:1678-48909	NA	-0.797936	9.27047	-8.15207	1.9446e-08	1.9446e-08	9.18104
ILMN_1671906	NM_032117.2	MND1	MND1	Homo sapiens meiotic nuclear divisions 1 homolog (S. cerevisiae) (MND1), mRNA.	84057	NA	NA	NA	NA	S	GGCCGATGTGAAACGGAAGAGCGAACCAGGCTAGCAAAAGAGCTTTCTTC	NA	chr4:426-47657	NA	-0.637829	8.8287	-8.15094	1.94946e-08	1.94946e-08	9.17851
ILMN_1655316	NM_002806.2	PSMC6	PSMC6	Homo sapiens proteasome (prosome, macropain) 26S subunit, ATPase, 6 (PSMC6), mRNA.	5706	NA	NA	NA	NA	S	GCTACAAACAGACCAGATACACTGGATCCTGCTTTGCTGCGTCCAGGAAG	NA	chr14:852-48083	NA	0.538619	12.7717	8.14504	1.97522e-08	1.97522e-08	9.1652
ILMN_2093500	NM_021211.2	ZBED5	ZBED5	Homo sapiens zinc finger, BED-type containing 5 (ZBED5), mRNA.	58486	NA	NA	NA	NA	S	TTGGAGTAGCCTAATTCAGGAATACCCAAGCATTGCAAGGCGTGCAGTGC	NA	chr11:2341-49572	NA	-0.639003	9.68777	-8.14313	1.98367e-08	1.98367e-08	9.16088
ILMN_1741869	NM_014969.4	WDR47	WDR47	Homo sapiens WD repeat domain 47 (WDR47), mRNA.	22911	NA	NA	NA	NA	S	TTCCGCAGTGCTTTCAGTCTTCCATGTGAGCTCGTGCTGCTGTGACCTGC	NA	chr1:3188-50419	NA	0.658099	8.94572	8.14021	1.99657e-08	1.99657e-08	9.15431
ILMN_1692020	NM_005865.2	PRSS16	PRSS16	Homo sapiens protease, serine, 16 (thymus) (PRSS16), mRNA.	10279	NA	NA	NA	NA	S	CTCTCTTGCTCTGCCATGGCTATTTCCACTGCTCTATTTCTGACTCTCAT	NA	chr6:2153-49384	NA	0.561333	7.74891	8.13983	1.99827e-08	1.99827e-08	9.15344
ILMN_3231944	XM_001720343.1	LOC100130516	LOC100130516	PREDICTED: Homo sapiens hypothetical protein LOC100130516 (LOC100130516), mRNA.	100130516	NA	NA	NA	NA	I	AAATCTTGGCTGTGTGTAGTGGCTCACGCCTGTAATCCCAGCTCTTAGGG	NA	chr:899-48130	NA	-0.764544	13.2662	-8.1366	2.01269e-08	2.01269e-08	9.14615
ILMN_2184789	NM_172002.3	HSCB	HSCB	Homo sapiens HscB iron-sulfur cluster co-chaperone homolog (E. coli) (HSCB), mRNA.	150274	NA	NA	NA	NA	S	ACTTGGTAGGCCGAGGCAGGAGAATCGCTTAAACCCGTGAGGTGGAGGTT	NA	chr22:954-48185	NA	-0.7332	9.57842	-8.13335	2.02733e-08	2.02733e-08	9.13881
ILMN_1840894			HS.575095	Homo sapiens cDNA: FLJ21464 fis, clone COL04768	NA	NA	NA	NA	NA	S	TGTCCCTTTTCTCAGGAGTCATAGGGCAAATTCTTATTGCCCACTGTGTC	NA	chr14:1065-48296	NA	0.666472	8.32057	8.1313	2.03659e-08	2.03659e-08	9.13419
ILMN_1719232	NM_022719.1	DGCR14	DGCR14	Homo sapiens DiGeorge syndrome critical region gene 14 (DGCR14), mRNA.	8220	NA	NA	NA	NA	S	AGAACCGGGCCAAGAAGCAGGAAGCCTTGCGGAGAGTGACGGAGAATCTG	NA	chr22:1107-48338	NA	0.578778	8.82533	8.1266	2.05804e-08	2.05804e-08	9.12357
ILMN_1685958	NM_177980.1	CDH26	CDH26	Homo sapiens cadherin-like 26 (CDH26), transcript variant a, mRNA.	60437	NA	NA	NA	NA	I	CCACCAAACACTGGTCATGTATAATGCGGAGAGCAAAGGCACTTCAGCCC	NA	chr20:2268-49499	NA	-0.688764	8.12293	-8.12563	2.06249e-08	2.06249e-08	9.12139
ILMN_3251207	NM_018279.3	TMEM19	TMEM19	Homo sapiens transmembrane protein 19 (TMEM19), mRNA.	55266	NA	NA	NA	NA	S	TCATGTGTCAGTTTTCACACAGCCTGCACATCGTTCTGACATGCCCTTTT	NA	chr12:4007-51238	NA	-0.593043	8.41053	-8.12517	2.0646e-08	2.0646e-08	9.12035
ILMN_2075051	NM_024419.3	PGS1	PGS1	Homo sapiens phosphatidylglycerophosphate synthase 1 (PGS1), mRNA.	9489	NA	NA	NA	NA	S	TTCGTAGGTGATGGCCTGCATGTTGTAACTACCCCGTCCCGCTGGGCTCA	NA	chr17:1942-49173	NA	-0.530324	8.65988	-8.12155	2.08133e-08	2.08133e-08	9.11217
ILMN_1749011	NM_018090.3	NECAP2	NECAP2	Homo sapiens NECAP endocytosis associated 2 (NECAP2), mRNA.	55707	NA	NA	NA	NA	S	TGTTGTCATGGAGCTGTGGGAGTTGGCACTCTGTCTGCTGGTGGCCCTCT	NA	chr1:1630-48861	NA	0.510752	9.45738	8.11946	2.09104e-08	2.09104e-08	9.10745
ILMN_1678579	NM_000098.1	CPT2	CPT2	Homo sapiens carnitine palmitoyltransferase II (CPT2), nuclear gene encoding mitochondrial protein, mRNA.	1376	NA	NA	NA	NA	S	CTGGGGCCTGTGTAGCCAGTGGGTGCTATTCTGTGAAACTAATCATAAGC	NA	chr1:2843-50074	NA	-0.599658	9.08905	-8.11436	2.11493e-08	2.11493e-08	9.09594
ILMN_1661653	NM_017996.2	DET1	DET1	Homo sapiens de-etiolated homolog 1 (Arabidopsis) (DET1), mRNA.	55070	NA	NA	NA	NA	S	CCCCATCAACCACACAGTGCGACGCCTTGTTGCCTTCACCTTTCACCCTT	NA	chr15:1718-48949	NA	-0.559355	7.698	-8.10605	2.15452e-08	2.15452e-08	9.07714
ILMN_2342121	NM_175932.1	PSMD13	PSMD13	Homo sapiens proteasome (prosome, macropain) 26S subunit, non-ATPase, 13 (PSMD13), transcript variant 2, mRNA.	5719	NA	NA	NA	NA	A	TCGGTGGGGCTGGTGAAAGGCAGTATAGACGAGGTGGACAAACGAGTCCA	NA	chr11:1104-48335	NA	0.618018	8.62734	8.10129	2.17753e-08	2.17753e-08	9.06637
ILMN_1703684	NM_021963.2	NAP1L2	NAP1L2	Homo sapiens nucleosome assembly protein 1-like 2 (NAP1L2), mRNA.	4674	NA	NA	NA	NA	S	CTCAGGTGATGCACTGGAATCTCAGCAGGAGGGGGTAGTTAGAGAAGTTA	NA	chrX:1580-48811	NA	0.779657	8.02589	8.10121	2.1779e-08	2.1779e-08	9.0662
ILMN_3233179	XM_001132928.1	LOC728969	LOC728969	PREDICTED: Homo sapiens similar to heparan sulfate 6-O-sulfotransferase 1 (LOC728969), mRNA.	728969	NA	NA	NA	NA	I	CAGGCAGTGGAGCTAACAGCTTAGTCACCAGGACCCCCAGACCTGCAAAC	NA	chr1:3711-50942	NA	-0.634507	9.04996	-8.09909	2.18823e-08	2.18823e-08	9.06141
ILMN_1798181	NM_004029.2	IRF7	IRF7	Homo sapiens interferon regulatory factor 7 (IRF7), transcript variant b, mRNA.	3665	NA	NA	NA	NA	A	TGACGACATCGAGTGCTTCCTTATGGAGCTGGAGCAGCCCGCCTAGAACC	NA	chr11:1750-48981	NA	0.564315	8.38154	8.099	2.18867e-08	2.18867e-08	9.0612
ILMN_2094952	NM_030952.1	NUAK2	NUAK2	Homo sapiens NUAK family, SNF1-like kinase, 2 (NUAK2), mRNA.	81788	NA	NA	NA	NA	S	GCCCAGCCTCCTCTGGACTCCACCTTGGACCTCAGTGACTCAGAACTTCT	NA	chr1:3023-50254	NA	0.71568	7.6429	8.09639	2.20145e-08	2.20145e-08	9.0553
ILMN_1725946	NM_006147.2	IRF6	IRF6	Homo sapiens interferon regulatory factor 6 (IRF6), mRNA.	3664	NA	NA	NA	NA	S	GGCAGTGTCCGCCTGCAGATCTCAACCCCAGACATCAAGGATAACATCGT	NA	chr1:1512-48743	NA	0.570252	8.06994	8.0956	2.20535e-08	2.20535e-08	9.05351
ILMN_2192683	NM_032656.2	DHX37	DHX37	Homo sapiens DEAH (Asp-Glu-Ala-His) box polypeptide 37 (DHX37), mRNA.	57647	NA	NA	NA	NA	S	GGATTCTGCTCCTGGCTTTGCTTCTGCGGCTTCGGTGGAGACAGTTATGG	NA	chr12:4478-51709	NA	-0.523664	9.54297	-8.09401	2.2132e-08	2.2132e-08	9.04991
ILMN_1730794	NM_019605.2	SERTAD4	SERTAD4	Homo sapiens SERTA domain containing 4 (SERTAD4), mRNA.	56256	NA	NA	NA	NA	S	CACCTGTCTAGGGGCGGCAATCAACAGTCTTACACAGAGAGGGTATTCCC	NA	chr1:1806-49037	NA	-0.626189	8.59449	-8.08833	2.24143e-08	2.24143e-08	9.03706
ILMN_1761941	NM_016613.5	C4orf18	C4ORF18	Homo sapiens chromosome 4 open reading frame 18 (C4orf18), transcript variant 2, mRNA.	51313	NA	NA	NA	NA	I	AGATGTGTTTTCAGAGCTAGGTACAGAGGAATGTTTGCTACCTTTAGCGG	NA	chr4:4434-51665	NA	-0.692006	7.49308	-8.07766	2.29548e-08	2.29548e-08	9.01291
ILMN_1698019	NM_001008530.1	LGMN	LGMN	Homo sapiens legumain (LGMN), transcript variant 2, mRNA.	5641	NA	NA	NA	NA	A	GGCTCGCTCCAGGACCTTCTTCACAAGATGACTTGCTCGCTGTTACCTGC	NA	chr14:1753-48984	NA	0.771484	9.9975	8.07627	2.30266e-08	2.30266e-08	9.00975
ILMN_1690443	XM_944991.1	C14orf82	C14ORF82	PREDICTED: Homo sapiens chromosome 14 open reading frame 82 (C14orf82), mRNA.	145438	NA	NA	NA	NA	A	CAATGACTGCCTTTTAAATTAGCGGTACTCCAGCACTTTGGGAGGCCGAG	NA	chr:2451-49682	NA	-0.705424	8.29124	-8.06841	2.34343e-08	2.34343e-08	8.99196
ILMN_3235597	NR_024333.1	LOC147727	LOC147727	Homo sapiens hypothetical LOC147727 (LOC147727), non-coding RNA.	147727	NA	NA	NA	NA	S	ACACTGAAAAGTCGAGGCCAAAGGAATGGGCTCCAGACAGCCTCCTCCGG	NA	chr19:1625-48856	NA	-0.82349	9.16765	-8.06497	2.36156e-08	2.36156e-08	8.98415
ILMN_1780058	NM_003676.2	DEGS1	DEGS1	Homo sapiens degenerative spermatocyte homolog 1, lipid desaturase (Drosophila) (DEGS1), transcript variant 1, mRNA.	8560	NA	NA	NA	NA	A	CTTCTATATGGGACCCGAATTAGACACTGCTGAATCCTGTACAGCCTTAC	NA	chr1:1959-49190	NA	-0.509397	10.9319	-8.06265	2.37384e-08	2.37384e-08	8.97889
ILMN_1736816	NM_145061.3	C13orf3	C13ORF3	Homo sapiens chromosome 13 open reading frame 3 (C13orf3), mRNA.	221150	NA	NA	NA	NA	S	CCAAGGACCAAATCCTGGAGTTCTCCCAACTTTAGAGGATGGAAAGGGGC	NA	chr13:2723-49954	NA	-0.648209	8.90813	-8.06072	2.38413e-08	2.38413e-08	8.97451
ILMN_1753413	NM_138632.2	TRIOBP	TRIOBP	Homo sapiens TRIO and F-actin binding protein (TRIOBP), transcript variant 2, mRNA.	11078	NA	NA	NA	NA	I	ACAGGGGAGCCTCCAGTAGCCCTCAGAGAATGCACCGTCCGCCTAGGACA	NA	chr22:1474-48705	NA	0.547402	8.44843	8.05987	2.38866e-08	2.38866e-08	8.97259
ILMN_1745256	NM_016463.5	CXXC5	CXXC5	Homo sapiens CXXC finger 5 (CXXC5), mRNA.	51523	NA	NA	NA	NA	S	TCTGGCCTTGCTAATGGCAACAGAAGAAAGGGCTTCTTTGCGTGGTCCCC	NA	chr5:2392-49623	NA	-0.590223	12.5789	-8.05948	2.39073e-08	2.39073e-08	8.97171
ILMN_1799106	NM_022746.2	MOSC1	MOSC1	Homo sapiens MOCO sulphurase C-terminal domain containing 1 (MOSC1), mRNA.	64757	NA	NA	NA	NA	S	GGACCCCTGGATCCTTGCCATTCCCCTCAGCTAATGACGGAGTGCTCCTT	NA	chr1:1680-48911	NA	-0.64207	9.36001	-8.05877	2.39453e-08	2.39453e-08	8.9701
ILMN_1738491	NM_001012994.1	SNX30	SNX30	Homo sapiens sorting nexin family member 30 (SNX30), mRNA.	401548	NA	NA	NA	NA	A	CCTGTTCCCTTCATTGCTGTGAGTTGGGAGTGCATTGAGAGATGATGTCC	NA	chr9:6944-54175	NA	0.578998	8.68988	8.05595	2.40969e-08	2.40969e-08	8.9637
ILMN_1685631	NM_015329.3	KIAA0892	KIAA0892	Homo sapiens KIAA0892 (KIAA0892), mRNA.	23383	NA	NA	NA	NA	S	CTCCCTGGGATAAGCACTCCCAGCCCCGTTTATCAGAAACACAGGCAAGG	NA	chr19:4507-51738	NA	-0.576282	8.34492	-8.0544	2.41806e-08	2.41806e-08	8.96019
ILMN_1768273	NM_015029.1	POP1	POP1	Homo sapiens processing of precursor 1, ribonuclease P/MRP subunit (S. cerevisiae) (POP1), mRNA.	10940	NA	NA	NA	NA	S	GTGACTCAGGGAGATTTTTCCATGGCTGTTGGCTGTGGAGAAGCCCTGGG	NA	chr8:2927-50158	NA	0.545435	9.31699	8.0426	2.48278e-08	2.48278e-08	8.93342
ILMN_1677308	NM_031935.2	HMCN1	HMCN1	Homo sapiens hemicentin 1 (HMCN1), mRNA.	83872	NA	NA	NA	NA	S	CACGTCAATACACTGTACATGGTGGTAATAGACTCTAAGCAATTGCCAAG	NA	chr1:18009-65240	NA	-0.63096	6.85046	-8.04179	2.48728e-08	2.48728e-08	8.93159
ILMN_1670130	NM_005224.2	ARID3A	ARID3A	Homo sapiens AT rich interactive domain 3A (BRIGHT-like) (ARID3A), mRNA.	1820	NA	NA	NA	NA	S	CCACACACTCACCACTCCCAGCTTCTCGTGTCCAGTGAAACCCCTGAACC	NA	chr19:2546-49777	NA	-0.559239	9.28672	-8.03823	2.50721e-08	2.50721e-08	8.9235
ILMN_1787705	NM_001693.3	ATP6V1B2	ATP6V1B2	Homo sapiens ATPase, H+ transporting, lysosomal 56/58kDa, V1 subunit B2 (ATP6V1B2), mRNA.	526	NA	NA	NA	NA	S	TCCTGCGCCTTCCTGACGTGAGCCCTGAGCGATCTTCTATGCAGTTCTGC	NA	chr8:2782-50013	NA	0.534717	10.8945	8.03452	2.52814e-08	2.52814e-08	8.91507
ILMN_1720771	NM_003764.2	STX11	STX11	Homo sapiens syntaxin 11 (STX11), mRNA.	8676	NA	NA	NA	NA	S	TCCCTGGTTCTGTTCCATTTTGAGCGAAATTGGCCTTGGGAAAAACCACG	NA	chr6:1469-48700	NA	0.735384	6.97891	8.03402	2.53096e-08	2.53096e-08	8.91394
ILMN_2181432	NM_182513.1	SPC24	SPC24	Homo sapiens SPC24, NDC80 kinetochore complex component, homolog (S. cerevisiae) (SPC24), mRNA.	147841	NA	NA	NA	NA	S	TAGAAGGCAGAGGCCGGCAGATCACTTGAGCCCAGGAGTTGGAGACCAGA	NA	chr19:1774-49005	NA	-0.558472	10.5068	-8.03288	2.53743e-08	2.53743e-08	8.91136
ILMN_1788961	NM_002717.2	PPP2R2A	PPP2R2A	Homo sapiens protein phosphatase 2 (formerly 2A), regulatory subunit B, alpha isoform (PPP2R2A), mRNA.	5520	NA	NA	NA	NA	S	TACAGCTCATTCTTACTGTGGCTTGTAGCATTCCTCCTCTTCTGGCCTCC	NA	chr8:2075-49306	NA	0.557458	10.8884	8.03177	2.54375e-08	2.54375e-08	8.90883
ILMN_1790978	NM_006395.1	ATG7	ATG7	Homo sapiens ATG7 autophagy related 7 homolog (S. cerevisiae) (ATG7), mRNA.	10533	NA	NA	NA	NA	S	GGCCAGTGTTCGGCGTTGCTCGGGATTCAAGATACCACCAGTTCAGAGCT	NA	chr3:2288-49519	NA	-0.580079	8.88291	-8.02901	2.55951e-08	2.55951e-08	8.90258
ILMN_1767470	NM_021626.1	SCPEP1	SCPEP1	Homo sapiens serine carboxypeptidase 1 (SCPEP1), mRNA.	59342	NA	NA	NA	NA	S	CCGCTGAAGCTGTAGGAAGCGCCATTCTTCCCTGTATCTAACTGGGGCTG	NA	chr17:1449-48680	NA	0.617602	9.77391	8.01638	2.63301e-08	2.63301e-08	8.87389
ILMN_1789839	NM_001520.2	GTF3C1	GTF3C1	Homo sapiens general transcription factor IIIC, polypeptide 1, alpha 220kDa (GTF3C1), mRNA.	2975	NA	NA	NA	NA	S	ACTGGCCTCATCACACTGGGAGTTGGTGCTTCTTGTCTCTGGGTCTCCAG	NA	chr16:6604-53835	NA	-0.544476	8.43899	-8.01616	2.6343e-08	2.6343e-08	8.87339
ILMN_1663787	NM_001030050.1	KLK3	KLK3	Homo sapiens kallikrein-related peptidase 3 (KLK3), transcript variant 6, mRNA.	354	NA	NA	NA	NA	A	GTTCTGGTGCACCCCCAGTGGGTCCTCACAGCTGCCCACTGCATCAGGAA	NA	chr19:198-47429	NA	-0.688509	7.64554	-8.0159	2.63584e-08	2.63584e-08	8.8728
ILMN_1719064	NM_031954.3	KCTD10	KCTD10	Homo sapiens potassium channel tetramerisation domain containing 10 (KCTD10), mRNA.	83892	NA	NA	NA	NA	S	CAACAGCGATTCAGGACCCAAGTGTGAACAACACTCAGCCCGCCCTCTGG	NA	chr12:3756-50987	NA	0.563616	9.23366	8.01535	2.63909e-08	2.63909e-08	8.87155
ILMN_1675266	NM_016256.2	NAGPA	NAGPA	Homo sapiens N-acetylglucosamine-1-phosphodiester alpha-N-acetylglucosaminidase (NAGPA), mRNA.	51172	NA	NA	NA	NA	S	TGGGTTAAAGGGACGAGTCTGCCTTCCTGGCTGTGACACGGGACCCCTTT	NA	chr16:1961-49192	NA	0.568792	8.32919	8.01285	2.65394e-08	2.65394e-08	8.86586
ILMN_2181892	NM_032621.2	BEX2	BEX2	Homo sapiens brain expressed X-linked 2 (BEX2), mRNA.	84707	NA	NA	NA	NA	S	AGGGAGACCCCTGCTTCCTAAACTTACACATTTGTGGTGTACCTTTGTCG	NA	chrX:653-47884	NA	0.638847	9.21941	8.01081	2.66615e-08	2.66615e-08	8.86121
ILMN_1748529	NM_005059.2	RLN2	RLN2	Homo sapiens relaxin 2 (RLN2), transcript variant 2, mRNA.	6019	NA	NA	NA	NA	I	CACTGGGAATCTCACCGGACGGAGGGAAAGCACTGAGAACAGGAAGCTGC	NA	chr9:233-47464	NA	-0.841949	8.32656	-8.00892	2.67744e-08	2.67744e-08	8.85693
ILMN_1665571	XM_932470.1	LOC644869	LOC644869	PREDICTED: Homo sapiens hypothetical protein LOC644869 (LOC644869), mRNA.	644869	NA	NA	NA	NA	S	CGGAGCCGCGGGCGAGGTGCAAGCGGTCTTCTCTGTCTTCTTTATGGCCA	NA	chr5:84-47315	NA	-0.546384	8.75455	-8.00732	2.68709e-08	2.68709e-08	8.85328
ILMN_1815445	NM_006123.2	IDS	IDS	Homo sapiens iduronate 2-sulfatase (Hunter syndrome) (IDS), transcript variant 2, mRNA.	3423	NA	NA	NA	NA	A	GGCAACGGGAAGACGTCCAAGCCTTAAACATCAGTGTGCCGTATGGTCCA	NA	chrX:939-48170	NA	0.601715	10.027	8.00654	2.69182e-08	2.69182e-08	8.8515
ILMN_1683059	NM_012241.2	SIRT5	SIRT5	Homo sapiens sirtuin (silent mating type information regulation 2 homolog) 5 (S. cerevisiae) (SIRT5), transcript variant 1, mRNA.	23408	NA	NA	NA	NA	I	GGCCACACGCAGAGGAGAAATGGTCTTATGGGTGGTGAGCTGAGTACTGA	NA	chr6:1272-48503	NA	-0.520107	8.60883	-8.00218	2.71829e-08	2.71829e-08	8.84158
ILMN_1810864	NM_153321.1	PMP22	PMP22	Homo sapiens peripheral myelin protein 22 (PMP22), transcript variant 2, mRNA.	5376	NA	NA	NA	NA	I	CCAACGCACCCGAGTTTGTGTTTGAGGCCACCCTGAGGATCGGGACAGCT	NA	chr17:82-47313	NA	-0.535159	8.42884	-7.99602	2.75614e-08	2.75614e-08	8.82757
ILMN_1811468	NM_024336.1	IRX3	IRX3	Homo sapiens iroquois homeobox 3 (IRX3), mRNA.	79191	NA	NA	NA	NA	S	GAACCATCTGGACGCCGCCCTGGTCTTATCGGCTCTCTCCTCATCCTAGT	NA	chr16:1874-49105	NA	-0.818731	10.5912	-7.9954	2.75999e-08	2.75999e-08	8.82616
ILMN_1707137	NM_001013672.3	C17orf97	C17ORF97	Homo sapiens chromosome 17 open reading frame 97 (C17orf97), mRNA.	400566	NA	NA	NA	NA	I	ACCTGCTTCTGTTGGCCGGAGGACGATGCCCTGAACCTCTTGGAGCCTTT	NA	chr17:1684-48915	NA	-0.58006	8.39959	-7.99376	2.77012e-08	2.77012e-08	8.82244
ILMN_1667356	NM_152994.2	CCDC128	CCDC128	Homo sapiens coiled-coil domain containing 128 (CCDC128), mRNA.	129285	NA	NA	NA	NA	S	CTCTCTGAGGGAGAGGGAGCCCTCCAAACTTCAGATCCTGTGGGTTTAGT	NA	chr2:3002-50233	NA	-0.566985	8.2307	-7.99094	2.78775e-08	2.78775e-08	8.81601
ILMN_1748271	NM_001880.2	ATF2	ATF2	Homo sapiens activating transcription factor 2 (ATF2), mRNA.	1386	NA	NA	NA	NA	S	CACAGATCGTTATGGCTCCTTCCTCCCAGTCACAGCCCTCAGGAAGTTGA	NA	chr2:1731-48962	NA	0.577806	8.27788	7.99042	2.791e-08	2.791e-08	8.81483
ILMN_2074860	NR_001445.1	RN7SK	RN7SK	Homo sapiens RNA, 7SK small nuclear (RN7SK), non-coding RNA.	125050	NA	NA	NA	NA	S	CGAGTAGCTGCGCTCCCCTGCTAGAACCTCCAAACAAGCTCTCAAGGTCC	NA	chr6:194-47425	NA	0.59366	8.53528	7.98744	2.80973e-08	2.80973e-08	8.80806
ILMN_1756669	NM_017542.3	POGK	POGK	Homo sapiens pogo transposable element with KRAB domain (POGK), mRNA.	57645	NA	NA	NA	NA	S	GAGTAACGGCTCTGCTGCCAGGGTTTCTCTGGGCTCATTCTTCCACTGAC	NA	chr1:3651-50882	NA	-0.5367	10.8827	-7.98659	2.81514e-08	2.81514e-08	8.80611
ILMN_2102693	NM_020772.1	NUFIP2	NUFIP2	Homo sapiens nuclear fragile X mental retardation protein interacting protein 2 (NUFIP2), mRNA.	57532	NA	NA	NA	NA	S	TTGCCTAGGTACAAGCAGGACTTTGGGACAAATCTCTTTGTGCTGTTTGG	NA	chr17:4860-52091	NA	0.580811	9.11384	7.98585	2.8198e-08	2.8198e-08	8.80443
ILMN_2397028	NM_002640.3	SERPINB8	SERPINB8	Homo sapiens serpin peptidase inhibitor, clade B (ovalbumin), member 8 (SERPINB8), transcript variant 1, mRNA.	5271	NA	NA	NA	NA	A	AGGAGCTGAGCATGGTCATTCTGCTTCCCGATGACAACACGGACCTCGCC	NA	chr18:820-48051	NA	0.639812	7.63404	7.98385	2.8325e-08	2.8325e-08	8.79988
[truncated: 4,137 more rows]
