# Supplementary material for: Genome-wide mapping of FOXM1 binding reveals co-binding with estrogen receptor alpha in breast cancer cells
Source: Genome Biol. 2013 Jan 24;14(1):R6. doi: 10.1186/gb-2013-14-1-r6 (PMC3663086; doi:10.1186/gb-2013-14-1-r6)
Supplement: Additional file 4 — FOXM1 binding peaks from DBA versus expression changes from microarray. Excel spreadsheet containing LogFC values for differential expression of genes with TSSs located within ± 50 kb of differentially bound FOXM1 identified from DBA in MCF7 cells treated with DMSO or thiostrepton. [file gb-2013-14-1-r6-S4.XLSX]

## Sheet: peak2genes.txt
Additional file 4. FOXM1 binding peaks from DBA versus expression changes from microarray.
chr	start	end	peak_id	logFC.dba	strand.peak	logCPM	LR	PValue	FDR	chrom	tss_start	tss_end	refseq	logFC.array	strand	ProbeId	Symbol	AveExpr	t	P.Value	adj.P.Val	peak2tss_dist
chr6	31906552	31908366	chr6_31906552_31908366	1.95042	+	5.47809	40.5542	1.91233e-10	8.93557e-08	chr6	31812320	31812321	NM_001288	-0.239239	-	ILMN_1756982	CLIC1	12.722	-3.80848	0.000831315	0.000831315	-94231
chr6	31906552	31908366	chr6_31906552_31908366	1.95042	+	5.47809	40.5542	1.91233e-10	8.93557e-08	chr6	31871691	31871692	NM_006295	-0.271269	-	ILMN_1696601	VARS	10.7552	-3.01159	0.00595526	0.00595526	-34860
chr6	31906552	31908366	chr6_31906552_31908366	1.95042	+	5.47809	40.5542	1.91233e-10	8.93557e-08	chr6	31882740	31882741	NM_021177	-0.273914	-	ILMN_2070300	LSM2	11.8868	-3.50856	0.00176604	0.00176604	-23811
chr6	31906552	31908366	chr6_31906552_31908366	1.95042	+	5.47809	40.5542	1.91233e-10	8.93557e-08	chr6	31890814	31890815	NM_005527	0.934535	-	ILMN_1654566	HSPA1L	7.81024	12.447	4.39749e-12	4.39749e-12	-15737
chr6	31906552	31908366	chr6_31906552_31908366	1.95042	+	5.47809	40.5542	1.91233e-10	8.93557e-08	chr6	31891269	31891270	NM_005345	3.2781	+	ILMN_1789074	HSPA1A	13.179	33.5461	5.51274e-22	5.51274e-22	15282
chr6	31906552	31908366	chr6_31906552_31908366	1.95042	+	5.47809	40.5542	1.91233e-10	8.93557e-08	chr6	31903490	31903491	NM_005346	2.95586	+	ILMN_1660436	HSPA1B	13.5541	45.2794	3.99408e-25	3.99408e-25	3061
chr6	31906552	31908366	chr6_31906552_31908366	1.95042	+	5.47809	40.5542	1.91233e-10	8.93557e-08	chr6	31910671	31910672	NM_001040438	0.292288	+	ILMN_2285708	C6orf48	7.93327	3.90398	0.000652583	0.000652583	-2305
chr6	31906552	31908366	chr6_31906552_31908366	1.95042	+	5.47809	40.5542	1.91233e-10	8.93557e-08	chr6	31910671	31910672	NM_001040437	0.292288	+	ILMN_2285708	C6orf48	7.93327	3.90398	0.000652583	0.000652583	-2305
chr6	31906552	31908366	chr6_31906552_31908366	1.95042	+	5.47809	40.5542	1.91233e-10	8.93557e-08	chr6	31938688	31938689	NM_000434	0.456602	-	ILMN_1763144	NEU1	9.81504	7.11565	2.09395e-07	2.09395e-07	30322
chr6	31906552	31908366	chr6_31906552_31908366	1.95042	+	5.47809	40.5542	1.91233e-10	8.93557e-08	chr6	31954802	31954803	NM_001178044	-0.234388	-	ILMN_2274775	SLC44A4	11.8806	-3.10473	0.00476087	0.00476087	46436
chr6	31906552	31908366	chr6_31906552_31908366	1.95042	+	5.47809	40.5542	1.91233e-10	8.93557e-08	chr6	31953427	31953428	NM_001178045	-0.234388	-	ILMN_2274775	SLC44A4	11.8806	-3.10473	0.00476087	0.00476087	45061
chr6	31906552	31908366	chr6_31906552_31908366	1.95042	+	5.47809	40.5542	1.91233e-10	8.93557e-08	chr6	31954802	31954803	NM_025257	-0.234388	-	ILMN_2274775	SLC44A4	11.8806	-3.10473	0.00476087	0.00476087	46436
chr14	101612423	101614092	chr14_101612423_101614092	1.93407	+	5.90582	54.8412	1.30673e-13	2.34058e-10	chr14	101623265	101623266	NM_005348	-0.267032	-	ILMN_1687546	HSP90AA1	7.56189	-3.32938	0.00275264	0.00275264	9173
chr14	101612423	101614092	chr14_101612423_101614092	1.93407	+	5.90582	54.8412	1.30673e-13	2.34058e-10	chr14	101623265	101623266	NM_005348	0.955686	-	ILMN_1691097	HSP90AA1	14.4549	12.8011	2.41671e-12	2.41671e-12	9173
chr14	101612423	101614092	chr14_101612423_101614092	1.93407	+	5.90582	54.8412	1.30673e-13	2.34058e-10	chr14	101623265	101623266	NM_005348	0.298891	-	ILMN_2373515	HSP90AA1	14.8128	4.2351	0.000280374	0.000280374	9173
chr14	101612423	101614092	chr14_101612423_101614092	1.93407	+	5.90582	54.8412	1.30673e-13	2.34058e-10	chr14	101675839	101675840	NM_001017963	-0.267032	-	ILMN_1687546	HSP90AA1	7.56189	-3.32938	0.00275264	0.00275264	61747
chr14	101612423	101614092	chr14_101612423_101614092	1.93407	+	5.90582	54.8412	1.30673e-13	2.34058e-10	chr14	101675839	101675840	NM_001017963	0.955686	-	ILMN_1691097	HSP90AA1	14.4549	12.8011	2.41671e-12	2.41671e-12	61747
chr14	101612423	101614092	chr14_101612423_101614092	1.93407	+	5.90582	54.8412	1.30673e-13	2.34058e-10	chr14	101675941	101675942	NM_001242418	0.32287	+	ILMN_1707199	WDR20	9.58544	4.44966	0.000161729	0.000161729	-61849
chr14	101612423	101614092	chr14_101612423_101614092	1.93407	+	5.90582	54.8412	1.30673e-13	2.34058e-10	chr14	101675941	101675942	NR_038354	0.32287	+	ILMN_1707199	WDR20	9.58544	4.44966	0.000161729	0.000161729	-61849
chr14	101612423	101614092	chr14_101612423_101614092	1.93407	+	5.90582	54.8412	1.30673e-13	2.34058e-10	chr14	101675941	101675942	NM_181291	0.32287	+	ILMN_1707199	WDR20	9.58544	4.44966	0.000161729	0.000161729	-61849
chr14	101612423	101614092	chr14_101612423_101614092	1.93407	+	5.90582	54.8412	1.30673e-13	2.34058e-10	chr14	101675941	101675942	NM_001242416	0.32287	+	ILMN_1707199	WDR20	9.58544	4.44966	0.000161729	0.000161729	-61849
chr14	101612423	101614092	chr14_101612423_101614092	1.93407	+	5.90582	54.8412	1.30673e-13	2.34058e-10	chr14	101675941	101675942	NM_001242417	0.32287	+	ILMN_1707199	WDR20	9.58544	4.44966	0.000161729	0.000161729	-61849
chr14	101612423	101614092	chr14_101612423_101614092	1.93407	+	5.90582	54.8412	1.30673e-13	2.34058e-10	chr14	101675941	101675942	NM_144574	0.32287	+	ILMN_1707199	WDR20	9.58544	4.44966	0.000161729	0.000161729	-61849
chr14	101612423	101614092	chr14_101612423_101614092	1.93407	+	5.90582	54.8412	1.30673e-13	2.34058e-10	chr14	101675941	101675942	NM_001242415	0.32287	+	ILMN_1707199	WDR20	9.58544	4.44966	0.000161729	0.000161729	-61849
chr14	101612423	101614092	chr14_101612423_101614092	1.93407	+	5.90582	54.8412	1.30673e-13	2.34058e-10	chr14	101675941	101675942	NM_001242414	0.32287	+	ILMN_1707199	WDR20	9.58544	4.44966	0.000161729	0.000161729	-61849
chr14	101612423	101614092	chr14_101612423_101614092	1.93407	+	5.90582	54.8412	1.30673e-13	2.34058e-10	chr14	101675941	101675942	NM_181308	0.32287	+	ILMN_1707199	WDR20	9.58544	4.44966	0.000161729	0.000161729	-61849
chr14	101612423	101614092	chr14_101612423_101614092	1.93407	+	5.90582	54.8412	1.30673e-13	2.34058e-10	chr14	101675839	101675840	NM_001017963	0.298891	-	ILMN_2373515	HSP90AA1	14.8128	4.2351	0.000280374	0.000280374	61747
chr14	101612423	101614092	chr14_101612423_101614092	1.93407	+	5.90582	54.8412	1.30673e-13	2.34058e-10	chr14	101675941	101675942	NM_001242416	0.280987	+	ILMN_2409706	WDR20	9.06247	3.70927	0.00106796	0.00106796	-61849
chr14	101612423	101614092	chr14_101612423_101614092	1.93407	+	5.90582	54.8412	1.30673e-13	2.34058e-10	chr14	101675941	101675942	NM_001242414	0.280987	+	ILMN_2409706	WDR20	9.06247	3.70927	0.00106796	0.00106796	-61849
chr14	101612423	101614092	chr14_101612423_101614092	1.93407	+	5.90582	54.8412	1.30673e-13	2.34058e-10	chr14	101675941	101675942	NM_181308	0.280987	+	ILMN_2409706	WDR20	9.06247	3.70927	0.00106796	0.00106796	-61849
chr14	101612423	101614092	chr14_101612423_101614092	1.93407	+	5.90582	54.8412	1.30673e-13	2.34058e-10	chr14	101675941	101675942	NM_001242415	0.280987	+	ILMN_2409706	WDR20	9.06247	3.70927	0.00106796	0.00106796	-61849
chr14	101612423	101614092	chr14_101612423_101614092	1.93407	+	5.90582	54.8412	1.30673e-13	2.34058e-10	chr14	101675941	101675942	NM_001242418	0.280987	+	ILMN_2409706	WDR20	9.06247	3.70927	0.00106796	0.00106796	-61849
chr14	101612423	101614092	chr14_101612423_101614092	1.93407	+	5.90582	54.8412	1.30673e-13	2.34058e-10	chr14	101675941	101675942	NR_038354	0.280987	+	ILMN_2409706	WDR20	9.06247	3.70927	0.00106796	0.00106796	-61849
chr14	101612423	101614092	chr14_101612423_101614092	1.93407	+	5.90582	54.8412	1.30673e-13	2.34058e-10	chr14	101675941	101675942	NM_001242417	0.280987	+	ILMN_2409706	WDR20	9.06247	3.70927	0.00106796	0.00106796	-61849
chr14	101612423	101614092	chr14_101612423_101614092	1.93407	+	5.90582	54.8412	1.30673e-13	2.34058e-10	chr14	101675941	101675942	NM_181291	0.280987	+	ILMN_2409706	WDR20	9.06247	3.70927	0.00106796	0.00106796	-61849
chr14	101612423	101614092	chr14_101612423_101614092	1.93407	+	5.90582	54.8412	1.30673e-13	2.34058e-10	chr14	101675941	101675942	NM_144574	0.280987	+	ILMN_2409706	WDR20	9.06247	3.70927	0.00106796	0.00106796	-61849
chr3	128726674	128727685	chr3_128726674_128727685	1.74506	+	5.93726	30.0884	4.12797e-08	6.57233e-06	chr3	128792258	128792259	NM_001142646	0.286773	-	ILMN_1804938	GPR175	9.56537	4.04746	0.000452937	0.000452937	64573
chr3	128726674	128727685	chr3_128726674_128727685	1.74506	+	5.93726	30.0884	4.12797e-08	6.57233e-06	chr3	128792186	128792187	NM_001136053	0.286773	-	ILMN_1804938	GPR175	9.56537	4.04746	0.000452937	0.000452937	64501
chr3	128726674	128727685	chr3_128726674_128727685	1.74506	+	5.93726	30.0884	4.12797e-08	6.57233e-06	chr3	128781970	128781971	NM_016372	0.286773	-	ILMN_1804938	GPR175	9.56537	4.04746	0.000452937	0.000452937	54285
chr3	128726674	128727685	chr3_128726674_128727685	1.74506	+	5.93726	30.0884	4.12797e-08	6.57233e-06	chr3	128799942	128799943	NM_004526	-0.246506	+	ILMN_1681503	MCM2	10.3174	-3.21457	0.00364685	0.00364685	-72257
chr5	177458140	177458698	chr5_177458140_177458698	1.63825	+	4.70537	22.5757	2.02023e-06	0.000145714	chr5	177490633	177490634	NM_022762	-0.716417	+	ILMN_1737847	RMND5B	9.07058	-9.36906	1.43083e-09	1.43083e-09	-31935
chr5	177458140	177458698	chr5_177458140_177458698	1.63825	+	4.70537	22.5757	2.02023e-06	0.000145714	chr5	177513567	177513568	NM_017838	-0.226866	-	ILMN_1718672	NHP2	12.4124	-3.6204	0.00133526	0.00133526	54869
chr5	177458140	177458698	chr5_177458140_177458698	1.63825	+	4.70537	22.5757	2.02023e-06	0.000145714	chr5	177513567	177513568	NM_001034833	-0.226866	-	ILMN_1718672	NHP2	12.4124	-3.6204	0.00133526	0.00133526	54869
chr5	177458140	177458698	chr5_177458140_177458698	1.63825	+	4.70537	22.5757	2.02023e-06	0.000145714	chr5	177513567	177513568	NM_017838	-0.299812	-	ILMN_2365544	NHP2	12.5658	-4.57067	0.000118536	0.000118536	54869
chr5	177458140	177458698	chr5_177458140_177458698	1.63825	+	4.70537	22.5757	2.02023e-06	0.000145714	chr5	177513567	177513568	NM_001034833	-0.299812	-	ILMN_2365544	NHP2	12.5658	-4.57067	0.000118536	0.000118536	54869
chr5	177458140	177458698	chr5_177458140_177458698	1.63825	+	4.70537	22.5757	2.02023e-06	0.000145714	chr5	177513567	177513568	NM_017838	-0.252255	-	ILMN_3231390	NHP2	13.3518	-3.6767	0.0011592	0.0011592	54869
chr5	177458140	177458698	chr5_177458140_177458698	1.63825	+	4.70537	22.5757	2.02023e-06	0.000145714	chr5	177513567	177513568	NM_001034833	-0.252255	-	ILMN_3231390	NHP2	13.3518	-3.6767	0.0011592	0.0011592	54869
chr7	65270261	65270887	chr7_65270261_65270887	1.60257	+	3.80585	19.7289	8.92436e-06	0.000506122	chr7	65307693	65307694	NM_003596	0.652934	+	ILMN_1651950	TPST1	8.64691	9.37318	1.41869e-09	1.41869e-09	-36806
chr6	31894026	31897408	chr6_31894026_31897408	1.54196	+	6.72472	37.3583	9.83036e-10	3.46383e-07	chr6	31812320	31812321	NM_001288	-0.239239	-	ILMN_1756982	CLIC1	12.722	-3.80848	0.000831315	0.000831315	-81705
chr6	31894026	31897408	chr6_31894026_31897408	1.54196	+	6.72472	37.3583	9.83036e-10	3.46383e-07	chr6	31871691	31871692	NM_006295	-0.271269	-	ILMN_1696601	VARS	10.7552	-3.01159	0.00595526	0.00595526	-22334
chr6	31894026	31897408	chr6_31894026_31897408	1.54196	+	6.72472	37.3583	9.83036e-10	3.46383e-07	chr6	31882740	31882741	NM_021177	-0.273914	-	ILMN_2070300	LSM2	11.8868	-3.50856	0.00176604	0.00176604	-11285
chr6	31894026	31897408	chr6_31894026_31897408	1.54196	+	6.72472	37.3583	9.83036e-10	3.46383e-07	chr6	31890814	31890815	NM_005527	0.934535	-	ILMN_1654566	HSPA1L	7.81024	12.447	4.39749e-12	4.39749e-12	-3211
chr6	31894026	31897408	chr6_31894026_31897408	1.54196	+	6.72472	37.3583	9.83036e-10	3.46383e-07	chr6	31891269	31891270	NM_005345	3.2781	+	ILMN_1789074	HSPA1A	13.179	33.5461	5.51274e-22	5.51274e-22	2756
chr6	31894026	31897408	chr6_31894026_31897408	1.54196	+	6.72472	37.3583	9.83036e-10	3.46383e-07	chr6	31903490	31903491	NM_005346	2.95586	+	ILMN_1660436	HSPA1B	13.5541	45.2794	3.99408e-25	3.99408e-25	-6082
chr6	31894026	31897408	chr6_31894026_31897408	1.54196	+	6.72472	37.3583	9.83036e-10	3.46383e-07	chr6	31910671	31910672	NM_001040438	0.292288	+	ILMN_2285708	C6orf48	7.93327	3.90398	0.000652583	0.000652583	-13263
chr6	31894026	31897408	chr6_31894026_31897408	1.54196	+	6.72472	37.3583	9.83036e-10	3.46383e-07	chr6	31910671	31910672	NM_001040437	0.292288	+	ILMN_2285708	C6orf48	7.93327	3.90398	0.000652583	0.000652583	-13263
chr6	31894026	31897408	chr6_31894026_31897408	1.54196	+	6.72472	37.3583	9.83036e-10	3.46383e-07	chr6	31938688	31938689	NM_000434	0.456602	-	ILMN_1763144	NEU1	9.81504	7.11565	2.09395e-07	2.09395e-07	41280
chr6	31894026	31897408	chr6_31894026_31897408	1.54196	+	6.72472	37.3583	9.83036e-10	3.46383e-07	chr6	31954802	31954803	NM_001178044	-0.234388	-	ILMN_2274775	SLC44A4	11.8806	-3.10473	0.00476087	0.00476087	57394
chr6	31894026	31897408	chr6_31894026_31897408	1.54196	+	6.72472	37.3583	9.83036e-10	3.46383e-07	chr6	31953427	31953428	NM_001178045	-0.234388	-	ILMN_2274775	SLC44A4	11.8806	-3.10473	0.00476087	0.00476087	56019
chr6	31894026	31897408	chr6_31894026_31897408	1.54196	+	6.72472	37.3583	9.83036e-10	3.46383e-07	chr6	31954802	31954803	NM_025257	-0.234388	-	ILMN_2274775	SLC44A4	11.8806	-3.10473	0.00476087	0.00476087	57394
chr11	34349356	34350201	chr11_34349356_34350201	1.53278	+	4.71098	24.4892	7.4727e-07	6.37373e-05	chr11	34336131	34336132	NM_145804	0.667496	-	ILMN_1753370	ABTB2	7.91655	9.61009	8.7316e-10	8.7316e-10	-13224
chr11	34349356	34350201	chr11_34349356_34350201	1.53278	+	4.71098	24.4892	7.4727e-07	6.37373e-05	chr11	34417047	34417048	NM_001752	0.312205	+	ILMN_1651705	CAT	9.78515	4.07506	0.000422141	0.000422141	-66846
chr11	34349356	34350201	chr11_34349356_34350201	1.53278	+	4.71098	24.4892	7.4727e-07	6.37373e-05	chr11	34417047	34417048	NM_001752	0.204018	+	ILMN_2151739	CAT	8.78298	2.96461	0.00666159	0.00666159	-66846
chr8	42468863	42469541	chr8_42468863_42469541	1.45905	+	3.94697	16.4232	5.06603e-05	0.00193753	chr8	42515921	42515922	NM_001135674	-0.586476	+	ILMN_1677385	C8orf40	9.62196	-8.24233	1.59167e-08	1.59167e-08	-46380
chr8	42468863	42469541	chr8_42468863_42469541	1.45905	+	3.94697	16.4232	5.06603e-05	0.00193753	chr8	42515454	42515455	NM_001135676	-0.586476	+	ILMN_1677385	C8orf40	9.62196	-8.24233	1.59167e-08	1.59167e-08	-45913
chr8	42468863	42469541	chr8_42468863_42469541	1.45905	+	3.94697	16.4232	5.06603e-05	0.00193753	chr8	42515874	42515875	NM_138436	-0.586476	+	ILMN_1677385	C8orf40	9.62196	-8.24233	1.59167e-08	1.59167e-08	-46333
chr8	42468863	42469541	chr8_42468863_42469541	1.45905	+	3.94697	16.4232	5.06603e-05	0.00193753	chr8	42516095	42516096	NM_001135675	-0.586476	+	ILMN_1677385	C8orf40	9.62196	-8.24233	1.59167e-08	1.59167e-08	-46554
chrX	119334513	119335115	chrX_119334513_119335115	1.34625	+	3.56349	11.8165	0.000587072	0.0122036	chrX	119268637	119268638	NM_001184742	-0.187134	+	ILMN_1673138	ZBTB33	10.255	-2.97621	0.00648015	0.00648015	65875
chrX	119334513	119335115	chrX_119334513_119335115	1.34625	+	3.56349	11.8165	0.000587072	0.0122036	chrX	119268634	119268635	NM_006777	-0.187134	+	ILMN_1673138	ZBTB33	10.255	-2.97621	0.00648015	0.00648015	65878
chr6	31908402	31911072	chr6_31908402_31911072	1.33282	+	6.91411	20.9746	4.65414e-06	0.000295965	chr6	31812320	31812321	NM_001288	-0.239239	-	ILMN_1756982	CLIC1	12.722	-3.80848	0.000831315	0.000831315	-96081
chr6	31908402	31911072	chr6_31908402_31911072	1.33282	+	6.91411	20.9746	4.65414e-06	0.000295965	chr6	31871691	31871692	NM_006295	-0.271269	-	ILMN_1696601	VARS	10.7552	-3.01159	0.00595526	0.00595526	-36710
chr6	31908402	31911072	chr6_31908402_31911072	1.33282	+	6.91411	20.9746	4.65414e-06	0.000295965	chr6	31882740	31882741	NM_021177	-0.273914	-	ILMN_2070300	LSM2	11.8868	-3.50856	0.00176604	0.00176604	-25661
chr6	31908402	31911072	chr6_31908402_31911072	1.33282	+	6.91411	20.9746	4.65414e-06	0.000295965	chr6	31890814	31890815	NM_005527	0.934535	-	ILMN_1654566	HSPA1L	7.81024	12.447	4.39749e-12	4.39749e-12	-17587
chr6	31908402	31911072	chr6_31908402_31911072	1.33282	+	6.91411	20.9746	4.65414e-06	0.000295965	chr6	31891269	31891270	NM_005345	3.2781	+	ILMN_1789074	HSPA1A	13.179	33.5461	5.51274e-22	5.51274e-22	17132
chr6	31908402	31911072	chr6_31908402_31911072	1.33282	+	6.91411	20.9746	4.65414e-06	0.000295965	chr6	31903490	31903491	NM_005346	2.95586	+	ILMN_1660436	HSPA1B	13.5541	45.2794	3.99408e-25	3.99408e-25	4911
chr6	31908402	31911072	chr6_31908402_31911072	1.33282	+	6.91411	20.9746	4.65414e-06	0.000295965	chr6	31910671	31910672	NM_001040438	0.292288	+	ILMN_2285708	C6orf48	7.93327	3.90398	0.000652583	0.000652583	0
chr6	31908402	31911072	chr6_31908402_31911072	1.33282	+	6.91411	20.9746	4.65414e-06	0.000295965	chr6	31910671	31910672	NM_001040437	0.292288	+	ILMN_2285708	C6orf48	7.93327	3.90398	0.000652583	0.000652583	0
chr6	31908402	31911072	chr6_31908402_31911072	1.33282	+	6.91411	20.9746	4.65414e-06	0.000295965	chr6	31938688	31938689	NM_000434	0.456602	-	ILMN_1763144	NEU1	9.81504	7.11565	2.09395e-07	2.09395e-07	27616
chr6	31908402	31911072	chr6_31908402_31911072	1.33282	+	6.91411	20.9746	4.65414e-06	0.000295965	chr6	31954802	31954803	NM_001178044	-0.234388	-	ILMN_2274775	SLC44A4	11.8806	-3.10473	0.00476087	0.00476087	43730
chr6	31908402	31911072	chr6_31908402_31911072	1.33282	+	6.91411	20.9746	4.65414e-06	0.000295965	chr6	31953427	31953428	NM_001178045	-0.234388	-	ILMN_2274775	SLC44A4	11.8806	-3.10473	0.00476087	0.00476087	42355
chr6	31908402	31911072	chr6_31908402_31911072	1.33282	+	6.91411	20.9746	4.65414e-06	0.000295965	chr6	31954802	31954803	NM_025257	-0.234388	-	ILMN_2274775	SLC44A4	11.8806	-3.10473	0.00476087	0.00476087	43730
chr13	30602758	30605223	chr13_30602758_30605223	1.32488	+	6.22661	30.0416	4.22876e-08	6.63453e-06	chr13	30634117	30634118	NM_006644	1.99276	-	ILMN_1712888	HSPH1	13.514	24.4208	1.05111e-18	1.05111e-18	28894
chr13	30602758	30605223	chr13_30602758_30605223	1.32488	+	6.22661	30.0416	4.22876e-08	6.63453e-06	chr13	30672111	30672112	NM_194318	-0.350365	+	ILMN_1764813	B3GALTL	7.76948	-5.06074	3.37262e-05	3.37262e-05	-66888
chr9	34175819	34176911	chr9_34175819_34176911	1.30574	+	4.82588	16.1824	5.75247e-05	0.0020975	chr9	34169002	34169003	NM_001171202	0.481734	+	ILMN_1807596	UBAP1	9.88959	7.0011	2.74633e-07	2.74633e-07	6816
chr9	34175819	34176911	chr9_34175819_34176911	1.30574	+	4.82588	16.1824	5.75247e-05	0.0020975	chr9	34169002	34169003	NR_033243	0.481734	+	ILMN_1807596	UBAP1	9.88959	7.0011	2.74633e-07	2.74633e-07	6816
chr9	34175819	34176911	chr9_34175819_34176911	1.30574	+	4.82588	16.1824	5.75247e-05	0.0020975	chr9	34169002	34169003	NM_001171204	0.481734	+	ILMN_1807596	UBAP1	9.88959	7.0011	2.74633e-07	2.74633e-07	6816
chr9	34175819	34176911	chr9_34175819_34176911	1.30574	+	4.82588	16.1824	5.75247e-05	0.0020975	chr9	34169002	34169003	NM_001171201	0.481734	+	ILMN_1807596	UBAP1	9.88959	7.0011	2.74633e-07	2.74633e-07	6816
chr9	34175819	34176911	chr9_34175819_34176911	1.30574	+	4.82588	16.1824	5.75247e-05	0.0020975	chr9	34169002	34169003	NM_016525	0.481734	+	ILMN_1807596	UBAP1	9.88959	7.0011	2.74633e-07	2.74633e-07	6816
chr9	34175819	34176911	chr9_34175819_34176911	1.30574	+	4.82588	16.1824	5.75247e-05	0.0020975	chr9	34169002	34169003	NM_001171203	0.481734	+	ILMN_1807596	UBAP1	9.88959	7.0011	2.74633e-07	2.74633e-07	6816
chr8	38711041	38711861	chr8_38711041_38711861	1.29607	+	4.27367	12.2713	0.000459986	0.0104943	chr8	38704860	38704861	NM_001146216	-1.04776	+	ILMN_1770084	TACC1	9.05074	-10.0843	3.37622e-10	3.37622e-10	6180
chr8	38711041	38711861	chr8_38711041_38711861	1.29607	+	4.27367	12.2713	0.000459986	0.0104943	chr8	38763878	38763879	NM_001122824	-1.04776	+	ILMN_1770084	TACC1	9.05074	-10.0843	3.37622e-10	3.37622e-10	-52017
chr8	38711041	38711861	chr8_38711041_38711861	1.29607	+	4.27367	12.2713	0.000459986	0.0104943	chr8	38763878	38763879	NM_006283	-1.04776	+	ILMN_1770084	TACC1	9.05074	-10.0843	3.37622e-10	3.37622e-10	-52017
chr22	43879522	43880413	chr22_43879522_43880413	1.28011	+	4.58106	18.4871	1.71057e-05	0.00084328	chr22	43938389	43938390	NM_007172	0.793731	+	ILMN_1725612	NUP50	9.64778	10.3955	1.83721e-10	1.83721e-10	-57976
chr22	43879522	43880413	chr22_43879522_43880413	1.28011	+	4.58106	18.4871	1.71057e-05	0.00084328	chr22	43939215	43939216	NM_153645	0.793731	+	ILMN_1725612	NUP50	9.64778	10.3955	1.83721e-10	1.83721e-10	-58802
chrX	70679665	70680461	chrX_70679665_70680461	1.27414	+	4.22993	15.9121	6.63532e-05	0.00233591	chrX	70669636	70669637	NM_181673	0.246823	+	ILMN_1697639	OGT	9.56722	3.22618	0.003545	0.003545	10028
chrX	70679665	70680461	chrX_70679665_70680461	1.27414	+	4.22993	15.9121	6.63532e-05	0.00233591	chrX	70669636	70669637	NM_181672	0.246823	+	ILMN_1697639	OGT	9.56722	3.22618	0.003545	0.003545	10028
chr16	46957594	46958443	chr16_46957594_46958443	1.25261	+	4.44841	14.8874	0.000114121	0.00356529	chr16	46957285	46957286	NM_001006610	0.42924	-	ILMN_2380566	SIAH1	9.30916	5.78877	5.32351e-06	5.32351e-06	-308
chr16	46957594	46958443	chr16_46957594_46958443	1.25261	+	4.44841	14.8874	0.000114121	0.00356529	chr16	46976730	46976731	NM_003031	0.42924	-	ILMN_2380566	SIAH1	9.30916	5.78877	5.32351e-06	5.32351e-06	18287
chr2	26419096	26419834	chr2_26419096_26419834	1.2517	+	4.30473	16.0623	6.12936e-05	0.00220678	chr2	26422457	26422458	NM_033505	0.425996	+	ILMN_1696133	SELI	8.58934	5.6061	8.42966e-06	8.42966e-06	-2623
chr2	45697496	45698436	chr2_45697496_45698436	1.24714	+	4.88566	16.2199	5.63971e-05	0.00207554	chr2	45732546	45732547	NM_005400	-0.224579	+	ILMN_1717799	PRKCE	7.13375	-3.00171	0.00609752	0.00609752	-34110
chr5	130550001	130550889	chr5_130550001_130550889	1.23947	+	4.00342	11.2563	0.000793554	0.0151211	chr5	130534539	130534540	NM_181705	-0.331086	+	ILMN_1709936	LOC90624	7.92829	-4.16391	0.000336404	0.000336404	15461
chr5	130550001	130550889	chr5_130550001_130550889	1.23947	+	4.00342	11.2563	0.000793554	0.0151211	chr5	130534539	130534540	NM_181705	-0.705264	+	ILMN_3238623	LYRM7	7.68229	-8.39413	1.13933e-08	1.13933e-08	15461
chr18	3592482	3594092	chr18_3592482_3594092	1.23542	+	5.99867	25.8643	3.66277e-07	3.54479e-05	chr18	3584111	3584112	NR_024101	-0.241984	+	ILMN_3307940	FLJ35776	7.201	-3.13419	0.00443353	0.00443353	8370
chr3	143691048	143691749	chr3_143691048_143691749	1.23161	+	4.41679	15.6764	7.51566e-05	0.00256425	chr3	143780358	143780359	NM_001184	0.326767	-	ILMN_1810385	ATR	7.51025	4.48773	0.000146671	0.000146671	88609
chr1	58822253	58823192	chr1_58822253_58823192	1.22639	+	4.62786	17.7248	2.55277e-05	0.00114789	chr1	58785034	58785035	NM_145243	-0.381297	-	ILMN_1670079	OMA1	8.61815	-5.43869	1.28757e-05	1.28757e-05	-37218
chr1	58822253	58823192	chr1_58822253_58823192	1.22639	+	4.62786	17.7248	2.55277e-05	0.00114789	chr1	58785034	58785035	NM_145243	-0.305679	-	ILMN_2094938	OMA1	7.10986	-3.85695	0.000735284	0.000735284	-37218
chr1	58822253	58823192	chr1_58822253_58823192	1.22639	+	4.62786	17.7248	2.55277e-05	0.00114789	chr1	58815754	58815755	NM_002353	-0.728674	-	ILMN_1739001	TACSTD2	12.3337	-7.82794	4.02737e-08	4.02737e-08	-6498
chr17	16222453	16223313	chr17_16222453_16223313	1.21388	+	4.92142	17.6874	2.60344e-05	0.0011658	chr17	16225091	16225092	NM_018955	0.718926	+	ILMN_1762436	UBB	14.603	9.7327	6.81104e-10	6.81104e-10	-1778
chr17	16222453	16223313	chr17_16222453_16223313	1.21388	+	4.92142	17.6874	2.60344e-05	0.0011658	chr17	16225091	16225092	NM_018955	0.569854	+	ILMN_2191428	UBB	14.7859	7.93855	3.13647e-08	3.13647e-08	-1778
chr15	39097643	39098638	chr15_39097643_39098638	1.21016	+	4.84819	18.3229	1.86452e-05	0.000898566	chr15	39032927	39032928	NM_001142776	2.07659	+	ILMN_1739241	CHAC1	8.10031	27.1116	8.87888e-20	8.87888e-20	64715
chr15	39097643	39098638	chr15_39097643_39098638	1.21016	+	4.84819	18.3229	1.86452e-05	0.000898566	chr15	39032927	39032928	NM_024111	2.07659	+	ILMN_1739241	CHAC1	8.10031	27.1116	8.87888e-20	8.87888e-20	64715
chr15	39097643	39098638	chr15_39097643_39098638	1.21016	+	4.84819	18.3229	1.86452e-05	0.000898566	chr15	39195632	39195633	NM_017553	0.648171	-	ILMN_1678362	INO80	9.05208	9.18186	2.11064e-09	2.11064e-09	96994
chr15	39097643	39098638	chr15_39097643_39098638	1.21016	+	4.84819	18.3229	1.86452e-05	0.000898566	chr15	39195632	39195633	NM_017553	0.628195	-	ILMN_3248343	INO80	8.80766	8.96324	3.34257e-09	3.34257e-09	96994
chr2	101378907	101379806	chr2_101378907_101379806	1.20818	+	5.502	18.9095	1.37068e-05	0.000709913	chr2	101291610	101291611	NM_173647	0.29203	-	ILMN_1665877	RNF149	11.0876	3.62312	0.00132617	0.00132617	-87296
chr11	63382588	63383275	chr11_63382588_63383275	1.20716	+	4.53742	13.9365	0.000189093	0.00534082	chr11	63337498	63337499	NM_138471	0.674701	+	ILMN_1795564	C11orf84	8.40402	9.5131	1.06418e-09	1.06418e-09	45089
chr11	63382588	63383275	chr11_63382588_63383275	1.20716	+	4.53742	13.9365	0.000189093	0.00534082	chr11	63362975	63362976	NM_004954	0.260686	+	ILMN_1789692	MARK2	7.21161	3.39064	0.00236657	0.00236657	19612
chr11	63382588	63383275	chr11_63382588_63383275	1.20716	+	4.53742	13.9365	0.000189093	0.00534082	chr11	63362975	63362976	NM_001039469	0.260686	+	ILMN_1789692	MARK2	7.21161	3.39064	0.00236657	0.00236657	19612
chr11	63382588	63383275	chr11_63382588_63383275	1.20716	+	4.53742	13.9365	0.000189093	0.00534082	chr11	63362975	63362976	NM_001163296	0.260686	+	ILMN_1789692	MARK2	7.21161	3.39064	0.00236657	0.00236657	19612
chr11	63382588	63383275	chr11_63382588_63383275	1.20716	+	4.53742	13.9365	0.000189093	0.00534082	chr11	63362975	63362976	NM_001163297	0.260686	+	ILMN_1789692	MARK2	7.21161	3.39064	0.00236657	0.00236657	19612
chr11	63382588	63383275	chr11_63382588_63383275	1.20716	+	4.53742	13.9365	0.000189093	0.00534082	chr11	63412562	63412563	NM_017490	0.260686	+	ILMN_1789692	MARK2	7.21161	3.39064	0.00236657	0.00236657	-29287
chr19	13830308	13830900	chr19_13830308_13830900	1.20041	+	3.82887	9.6174	0.00192743	0.0283939	chr19	13736336	13736337	NM_001031727	-0.649753	+	ILMN_1732089	MRI1	10.2863	-8.47618	9.5218e-09	9.5218e-09	93971
chr19	13830308	13830900	chr19_13830308_13830900	1.20041	+	3.82887	9.6174	0.00192743	0.0283939	chr19	13736336	13736337	NM_032285	-0.649753	+	ILMN_1732089	MRI1	10.2863	-8.47618	9.5218e-09	9.5218e-09	93971
chr19	13830308	13830900	chr19_13830308_13830900	1.20041	+	3.82887	9.6174	0.00192743	0.0283939	chr19	13736336	13736337	NM_032285	-0.455874	+	ILMN_1806828	MRI1	7.82268	-5.72353	6.27113e-06	6.27113e-06	93971
chr19	13830308	13830900	chr19_13830308_13830900	1.20041	+	3.82887	9.6174	0.00192743	0.0283939	chr19	13736336	13736337	NM_001031727	-0.455874	+	ILMN_1806828	MRI1	7.82268	-5.72353	6.27113e-06	6.27113e-06	93971
chr19	13830308	13830900	chr19_13830308_13830900	1.20041	+	3.82887	9.6174	0.00192743	0.0283939	chr19	13736336	13736337	NM_032285	-0.712234	+	ILMN_2410965	MRI1	9.78966	-8.67469	6.19134e-09	6.19134e-09	93971
chr19	13830308	13830900	chr19_13830308_13830900	1.20041	+	3.82887	9.6174	0.00192743	0.0283939	chr19	13736336	13736337	NM_001031727	-0.712234	+	ILMN_2410965	MRI1	9.78966	-8.67469	6.19134e-09	6.19134e-09	93971
chr19	13830308	13830900	chr19_13830308_13830900	1.20041	+	3.82887	9.6174	0.00192743	0.0283939	chr19	13746256	13746257	NM_014047	-0.265564	+	ILMN_1671374	C19orf53	11.3051	-3.87593	0.000700725	0.000700725	84051
chr19	13830308	13830900	chr19_13830308_13830900	1.20041	+	3.82887	9.6174	0.00192743	0.0283939	chr19	13767273	13767274	NM_023072	-0.312703	+	ILMN_2150654	ZSWIM4	8.13197	-3.82916	0.000788917	0.000788917	63034
chr5	149997028	149997844	chr5_149997028_149997844	1.19678	+	4.78483	16.9171	3.90483e-05	0.00158061	chr5	150060862	150060863	NM_018047	0.402115	-	ILMN_1760256	RBM22	11.6088	6.19931	1.91618e-06	1.91618e-06	63018
chr1	17640279	17641261	chr1_17640279_17641261	1.19334	+	4.93523	11.989	0.000535157	0.0115373	chr1	17638837	17638838	NM_018715	-0.336477	-	ILMN_1720124	RCC2	11.6333	-4.60238	0.000109264	0.000109264	-1441
chr1	17640279	17641261	chr1_17640279_17641261	1.19334	+	4.93523	11.989	0.000535157	0.0115373	chr1	17637646	17637647	NM_001136204	-0.336477	-	ILMN_1720124	RCC2	11.6333	-4.60238	0.000109264	0.000109264	-2632
chr1	1607461	1608128	chr1_1607461_1608128	1.1885	+	3.69273	8.50399	0.00354369	0.0434006	chr1	1540657	1540658	NM_001170688	-0.328802	+	ILMN_2385178	MIB2	7.46204	-3.48686	0.00186406	0.00186406	66803
chr1	1607461	1608128	chr1_1607461_1608128	1.1885	+	3.69273	8.50399	0.00354369	0.0434006	chr1	1540657	1540658	NM_001170687	-0.328802	+	ILMN_2385178	MIB2	7.46204	-3.48686	0.00186406	0.00186406	66803
chr1	1607461	1608128	chr1_1607461_1608128	1.1885	+	3.69273	8.50399	0.00354369	0.0434006	chr1	1540657	1540658	NM_080875	-0.328802	+	ILMN_2385178	MIB2	7.46204	-3.48686	0.00186406	0.00186406	66803
chr1	1607461	1608128	chr1_1607461_1608128	1.1885	+	3.69273	8.50399	0.00354369	0.0434006	chr1	1540657	1540658	NM_001170686	-0.328802	+	ILMN_2385178	MIB2	7.46204	-3.48686	0.00186406	0.00186406	66803
chr1	1607461	1608128	chr1_1607461_1608128	1.1885	+	3.69273	8.50399	0.00354369	0.0434006	chr1	1540657	1540658	NR_033183	-0.328802	+	ILMN_2385178	MIB2	7.46204	-3.48686	0.00186406	0.00186406	66803
chr1	1607461	1608128	chr1_1607461_1608128	1.1885	+	3.69273	8.50399	0.00354369	0.0434006	chr1	1541107	1541108	NM_001170689	-0.328802	+	ILMN_2385178	MIB2	7.46204	-3.48686	0.00186406	0.00186406	66353
chr12	121514527	121515449	chr12_121514527_121515449	1.17447	+	5.18438	12.8797	0.000332165	0.00820956	chr12	121473069	121473070	NM_002956	-0.520628	-	ILMN_2404085	CLIP1	9.83344	-7.16971	1.84345e-07	1.84345e-07	-41457
chr12	121514527	121515449	chr12_121514527_121515449	1.17447	+	5.18438	12.8797	0.000332165	0.00820956	chr12	121473069	121473070	NM_198240	-0.520628	-	ILMN_2404085	CLIP1	9.83344	-7.16971	1.84345e-07	1.84345e-07	-41457
chr12	121514527	121515449	chr12_121514527_121515449	1.17447	+	5.18438	12.8797	0.000332165	0.00820956	chr12	121473069	121473070	NM_001247997	-0.520628	-	ILMN_2404085	CLIP1	9.83344	-7.16971	1.84345e-07	1.84345e-07	-41457
chr12	121514527	121515449	chr12_121514527_121515449	1.17447	+	5.18438	12.8797	0.000332165	0.00820956	chr12	121551496	121551497	NM_017612	1.3945	-	ILMN_1792092	ZCCHC8	9.76675	17.8681	1.48449e-15	1.48449e-15	36047
chr12	121514527	121515449	chr12_121514527_121515449	1.17447	+	5.18438	12.8797	0.000332165	0.00820956	chr12	121577761	121577762	NM_014708	-0.43974	+	ILMN_1732516	KNTC1	9.05763	-5.57115	9.20749e-06	9.20749e-06	-62312
chr12	121514527	121515449	chr12_121514527_121515449	1.17447	+	5.18438	12.8797	0.000332165	0.00820956	chr12	121577513	121577514	NR_036435	1.29353	-	ILMN_2358277	RSRC2	11.5164	16.5824	8.07714e-15	8.07714e-15	62064
chr12	121514527	121515449	chr12_121514527_121515449	1.17447	+	5.18438	12.8797	0.000332165	0.00820956	chr12	121577513	121577514	NR_036436	1.29353	-	ILMN_2358277	RSRC2	11.5164	16.5824	8.07714e-15	8.07714e-15	62064
chr12	121514527	121515449	chr12_121514527_121515449	1.17447	+	5.18438	12.8797	0.000332165	0.00820956	chr12	121577513	121577514	NM_023012	1.29353	-	ILMN_2358277	RSRC2	11.5164	16.5824	8.07714e-15	8.07714e-15	62064
chr12	121514527	121515449	chr12_121514527_121515449	1.17447	+	5.18438	12.8797	0.000332165	0.00820956	chr12	121577513	121577514	NR_036434	1.29353	-	ILMN_2358277	RSRC2	11.5164	16.5824	8.07714e-15	8.07714e-15	62064
chr12	121514527	121515449	chr12_121514527_121515449	1.17447	+	5.18438	12.8797	0.000332165	0.00820956	chr12	121577513	121577514	NR_036436	0.896192	-	ILMN_2358278	RSRC2	8.61008	10.1637	2.88752e-10	2.88752e-10	62064
chr12	121514527	121515449	chr12_121514527_121515449	1.17447	+	5.18438	12.8797	0.000332165	0.00820956	chr12	121577513	121577514	NR_036435	0.896192	-	ILMN_2358278	RSRC2	8.61008	10.1637	2.88752e-10	2.88752e-10	62064
chr12	121514527	121515449	chr12_121514527_121515449	1.17447	+	5.18438	12.8797	0.000332165	0.00820956	chr12	121577513	121577514	NR_036434	0.896192	-	ILMN_2358278	RSRC2	8.61008	10.1637	2.88752e-10	2.88752e-10	62064
chr12	121514527	121515449	chr12_121514527_121515449	1.17447	+	5.18438	12.8797	0.000332165	0.00820956	chr12	121577513	121577514	NM_023012	0.896192	-	ILMN_2358278	RSRC2	8.61008	10.1637	2.88752e-10	2.88752e-10	62064
chr6	56625354	56626296	chr6_56625354_56626296	1.15872	+	4.4735	13.7351	0.00021048	0.00579137	chr6	56615653	56615654	NM_015548	0.216091	-	ILMN_2238302	DST	7.11702	2.93147	0.00720738	0.00720738	-9700
chr6	56625354	56626296	chr6_56625354_56626296	1.15872	+	4.4735	13.7351	0.00021048	0.00579137	chr6	56615653	56615654	NM_001723	0.216091	-	ILMN_2238302	DST	7.11702	2.93147	0.00720738	0.00720738	-9700
chr12	105763511	105764216	chr12_105763511_105764216	1.15823	+	4.09995	8.46141	0.00362761	0.0439773	chr12	105692528	105692529	NM_018157	-0.356302	+	ILMN_1663532	RIC8B	8.68984	-4.76351	7.22435e-05	7.22435e-05	70982
chr7	30063784	30064472	chr7_30063784_30064472	1.14993	+	4.32212	12.0954	0.000505462	0.0111544	chr7	29995950	29995951	NM_001145515	-0.443096	-	ILMN_1756439	SCRN1	9.7744	-5.64999	7.54651e-06	7.54651e-06	-67833
chr7	30063784	30064472	chr7_30063784_30064472	1.14993	+	4.32212	12.0954	0.000505462	0.0111544	chr7	29996259	29996260	NM_001145513	-0.443096	-	ILMN_1756439	SCRN1	9.7744	-5.64999	7.54651e-06	7.54651e-06	-67524
chr7	30063784	30064472	chr7_30063784_30064472	1.14993	+	4.32212	12.0954	0.000505462	0.0111544	chr7	29996430	29996431	NM_001145514	-0.443096	-	ILMN_1756439	SCRN1	9.7744	-5.64999	7.54651e-06	7.54651e-06	-67353
chr7	30063784	30064472	chr7_30063784_30064472	1.14993	+	4.32212	12.0954	0.000505462	0.0111544	chr7	29995950	29995951	NM_014766	-0.443096	-	ILMN_1756439	SCRN1	9.7744	-5.64999	7.54651e-06	7.54651e-06	-67833
chr7	30063784	30064472	chr7_30063784_30064472	1.14993	+	4.32212	12.0954	0.000505462	0.0111544	chr7	30032942	30032943	NM_017946	1.09471	-	ILMN_1665243	FKBP14	9.18096	7.2834	1.41185e-07	1.41185e-07	-30841
chr7	30063784	30064472	chr7_30063784_30064472	1.14993	+	4.32212	12.0954	0.000505462	0.0111544	chr7	30141076	30141077	NM_152793	0.354948	+	ILMN_1672605	C7orf41	8.5158	3.369	0.00249652	0.00249652	-76604
chr3	37199736	37200474	chr3_37199736_37200474	1.14509	+	4.62628	14.7467	0.000122962	0.00376489	chr3	37192855	37192856	NM_017724	0.29303	-	ILMN_1772329	LRRFIP2	9.21927	3.60073	0.00140276	0.00140276	-6880
chr3	37199736	37200474	chr3_37199736_37200474	1.14509	+	4.62628	14.7467	0.000122962	0.00376489	chr3	37192855	37192856	NM_001134369	0.29303	-	ILMN_1772329	LRRFIP2	9.21927	3.60073	0.00140276	0.00140276	-6880
chr3	37199736	37200474	chr3_37199736_37200474	1.14509	+	4.62628	14.7467	0.000122962	0.00376489	chr3	37192855	37192856	NM_006309	0.29303	-	ILMN_1772329	LRRFIP2	9.21927	3.60073	0.00140276	0.00140276	-6880
chr3	37199736	37200474	chr3_37199736_37200474	1.14509	+	4.62628	14.7467	0.000122962	0.00376489	chr3	37259685	37259686	NM_002078	0.4767	+	ILMN_1776297	GOLGA4	8.44894	5.65982	7.36174e-06	7.36174e-06	-59211
chr3	37199736	37200474	chr3_37199736_37200474	1.14509	+	4.62628	14.7467	0.000122962	0.00376489	chr3	37259685	37259686	NM_001172713	0.4767	+	ILMN_1776297	GOLGA4	8.44894	5.65982	7.36174e-06	7.36174e-06	-59211
chr11	33219260	33219994	chr11_33219260_33219994	1.14226	+	3.89119	10.0149	0.00155279	0.0243619	chr11	33139613	33139614	NM_001033506	-0.324919	-	ILMN_1762002	CSTF3	9.02028	-3.66414	0.00119638	0.00119638	-79646
chr11	33219260	33219994	chr11_33219260_33219994	1.14226	+	3.89119	10.0149	0.00155279	0.0243619	chr11	33139613	33139614	NM_001033505	-0.324919	-	ILMN_1762002	CSTF3	9.02028	-3.66414	0.00119638	0.00119638	-79646
chr11	33219260	33219994	chr11_33219260_33219994	1.14226	+	3.89119	10.0149	0.00155279	0.0243619	chr11	33139613	33139614	NM_001326	-0.324919	-	ILMN_1762002	CSTF3	9.02028	-3.66414	0.00119638	0.00119638	-79646
chr11	33219260	33219994	chr11_33219260_33219994	1.14226	+	3.89119	10.0149	0.00155279	0.0243619	chr11	33139613	33139614	NM_001033506	-1.81093	-	ILMN_1808779	CSTF3	9.31484	-22.8678	4.92132e-18	4.92132e-18	-79646
chr11	33219260	33219994	chr11_33219260_33219994	1.14226	+	3.89119	10.0149	0.00155279	0.0243619	chr11	33139613	33139614	NM_001033505	-1.81093	-	ILMN_1808779	CSTF3	9.31484	-22.8678	4.92132e-18	4.92132e-18	-79646
chr11	33219260	33219994	chr11_33219260_33219994	1.14226	+	3.89119	10.0149	0.00155279	0.0243619	chr11	33139613	33139614	NM_001326	-1.81093	-	ILMN_1808779	CSTF3	9.31484	-22.8678	4.92132e-18	4.92132e-18	-79646
chr11	33219260	33219994	chr11_33219260_33219994	1.14226	+	3.89119	10.0149	0.00155279	0.0243619	chr11	33139613	33139614	NM_001033506	-0.318322	-	ILMN_2397880	CSTF3	9.77389	-4.40036	0.000183543	0.000183543	-79646
chr11	33219260	33219994	chr11_33219260_33219994	1.14226	+	3.89119	10.0149	0.00155279	0.0243619	chr11	33139613	33139614	NM_001326	-0.318322	-	ILMN_2397880	CSTF3	9.77389	-4.40036	0.000183543	0.000183543	-79646
chr11	33219260	33219994	chr11_33219260_33219994	1.14226	+	3.89119	10.0149	0.00155279	0.0243619	chr11	33139613	33139614	NM_001033505	-0.318322	-	ILMN_2397880	CSTF3	9.77389	-4.40036	0.000183543	0.000183543	-79646
chr19	44260983	44261821	chr19_44260983_44261821	1.13596	+	5.01932	11.758	0.000605824	0.0124557	chr19	44266784	44266785	NM_001004318	-0.558472	+	ILMN_2181432	SPC24	10.5068	-8.03288	2.53743e-08	2.53743e-08	-4963
chr19	44260983	44261821	chr19_44260983_44261821	1.13596	+	5.01932	11.758	0.000605824	0.0124557	chr19	44308259	44308260	NM_001014835	-0.480831	+	ILMN_1728887	PAK4	10.0946	-6.94455	3.14173e-07	3.14173e-07	-46438
chr19	44260983	44261821	chr19_44260983_44261821	1.13596	+	5.01932	11.758	0.000605824	0.0124557	chr19	44308259	44308260	NM_001014831	-0.480831	+	ILMN_1728887	PAK4	10.0946	-6.94455	3.14173e-07	3.14173e-07	-46438
chr19	44260983	44261821	chr19_44260983_44261821	1.13596	+	5.01932	11.758	0.000605824	0.0124557	chr19	44308259	44308260	NM_001014834	-0.480831	+	ILMN_1728887	PAK4	10.0946	-6.94455	3.14173e-07	3.14173e-07	-46438
chr19	44260983	44261821	chr19_44260983_44261821	1.13596	+	5.01932	11.758	0.000605824	0.0124557	chr19	44308259	44308260	NM_001014832	-0.480831	+	ILMN_1728887	PAK4	10.0946	-6.94455	3.14173e-07	3.14173e-07	-46438
chr19	44260983	44261821	chr19_44260983_44261821	1.13596	+	5.01932	11.758	0.000605824	0.0124557	chr19	44308259	44308260	NM_005884	-0.480831	+	ILMN_1728887	PAK4	10.0946	-6.94455	3.14173e-07	3.14173e-07	-46438
chr19	44260983	44261821	chr19_44260983_44261821	1.13596	+	5.01932	11.758	0.000605824	0.0124557	chr19	44308259	44308260	NM_001014832	-0.385232	+	ILMN_2354673	PAK4	7.84905	-4.37919	0.000193791	0.000193791	-46438
chr19	44260983	44261821	chr19_44260983_44261821	1.13596	+	5.01932	11.758	0.000605824	0.0124557	chr19	44308259	44308260	NM_001014835	-0.385232	+	ILMN_2354673	PAK4	7.84905	-4.37919	0.000193791	0.000193791	-46438
chr19	44260983	44261821	chr19_44260983_44261821	1.13596	+	5.01932	11.758	0.000605824	0.0124557	chr19	44308259	44308260	NM_001014831	-0.385232	+	ILMN_2354673	PAK4	7.84905	-4.37919	0.000193791	0.000193791	-46438
chr19	44260983	44261821	chr19_44260983_44261821	1.13596	+	5.01932	11.758	0.000605824	0.0124557	chr19	44308259	44308260	NM_001014834	-0.385232	+	ILMN_2354673	PAK4	7.84905	-4.37919	0.000193791	0.000193791	-46438
chr19	44260983	44261821	chr19_44260983_44261821	1.13596	+	5.01932	11.758	0.000605824	0.0124557	chr19	44308259	44308260	NM_005884	-0.385232	+	ILMN_2354673	PAK4	7.84905	-4.37919	0.000193791	0.000193791	-46438
chr14	75179919	75180816	chr14_75179919_75180816	1.13471	+	5.12015	16.3778	5.18902e-05	0.00196707	chr14	75114692	75114693	NM_017791	0.492144	+	ILMN_2204876	FLVCR2	10.0616	7.39126	1.09787e-07	1.09787e-07	65226
chr14	75179919	75180816	chr14_75179919_75180816	1.13471	+	5.12015	16.3778	5.18902e-05	0.00196707	chr14	75141557	75141558	NM_001195283	0.492144	+	ILMN_2204876	FLVCR2	10.0616	7.39126	1.09787e-07	1.09787e-07	38361
chr14	75179919	75180816	chr14_75179919_75180816	1.13471	+	5.12015	16.3778	5.18902e-05	0.00196707	chr14	75197303	75197304	NM_015072	-0.246365	+	ILMN_1754655	TTLL5	8.39873	-3.20995	0.00368819	0.00368819	-16487
chr1	176546245	176546834	chr1_176546245_176546834	1.1223	+	3.47825	8.82417	0.00297266	0.0385603	chr1	176577228	176577229	NM_004841	-0.270095	+	ILMN_1652952	RASAL2	6.9712	-3.47793	0.00190597	0.00190597	-30394
chr3	38170371	38171124	chr3_38170371_38171124	1.12153	+	4.36008	12.1734	0.000484764	0.0108311	chr3	38154972	38154973	NM_001172568	-0.305581	+	ILMN_1738523	MYD88	8.5498	-3.78911	0.00087306	0.00087306	15398
chr3	38170371	38171124	chr3_38170371_38171124	1.12153	+	4.36008	12.1734	0.000484764	0.0108311	chr3	38154972	38154973	NM_001172566	-0.305581	+	ILMN_1738523	MYD88	8.5498	-3.78911	0.00087306	0.00087306	15398
chr3	38170371	38171124	chr3_38170371_38171124	1.12153	+	4.36008	12.1734	0.000484764	0.0108311	chr3	38154972	38154973	NM_001172569	-0.305581	+	ILMN_1738523	MYD88	8.5498	-3.78911	0.00087306	0.00087306	15398
chr3	38170371	38171124	chr3_38170371_38171124	1.12153	+	4.36008	12.1734	0.000484764	0.0108311	chr3	38154972	38154973	NM_002468	-0.305581	+	ILMN_1738523	MYD88	8.5498	-3.78911	0.00087306	0.00087306	15398
chr3	38170371	38171124	chr3_38170371_38171124	1.12153	+	4.36008	12.1734	0.000484764	0.0108311	chr3	38154972	38154973	NM_001172567	-0.305581	+	ILMN_1738523	MYD88	8.5498	-3.78911	0.00087306	0.00087306	15398
chr3	38170371	38171124	chr3_38170371_38171124	1.12153	+	4.36008	12.1734	0.000484764	0.0108311	chr3	38182029	38182030	NM_005109	0.403807	+	ILMN_1811489	OXSR1	10.2497	5.90591	3.97056e-06	3.97056e-06	-10905
chr3	27693889	27694646	chr3_27693889_27694646	1.11943	+	4.77167	13.3986	0.00025181	0.00666552	chr3	27738789	27738790	NM_005442	0.51552	-	ILMN_1760509	EOMES	7.76849	5.93261	3.7146e-06	3.7146e-06	44143
chr4	155647526	155648239	chr4_155647526_155648239	1.1164	+	4.5117	13.6518	0.000220027	0.0060016	chr4	155691035	155691036	NM_001201564	0.669058	-	ILMN_1749634	PLRG1	10.7114	7.85649	3.77512e-08	3.77512e-08	42796
chr4	155647526	155648239	chr4_155647526_155648239	1.1164	+	4.5117	13.6518	0.000220027	0.0060016	chr4	155691035	155691036	NM_002669	0.669058	-	ILMN_1749634	PLRG1	10.7114	7.85649	3.77512e-08	3.77512e-08	42796
chr11	66473896	66474794	chr11_66473896_66474794	1.11367	+	5.2805	11.7439	0.000610415	0.012493	chr11	66381451	66381452	NM_024036	-0.51844	+	ILMN_1809417	LRFN4	8.6742	-6.21549	1.84115e-06	1.84115e-06	92444
chr11	66473896	66474794	chr11_66473896_66474794	1.11367	+	5.2805	11.7439	0.000610415	0.012493	chr11	66546765	66546766	NM_001177880	-0.244057	+	ILMN_1815610	SYT12	7.12921	-2.97079	0.00656441	0.00656441	-71971
chr11	66473896	66474794	chr11_66473896_66474794	1.11367	+	5.2805	11.7439	0.000610415	0.012493	chr11	66547391	66547392	NM_177963	-0.244057	+	ILMN_1815610	SYT12	7.12921	-2.97079	0.00656441	0.00656441	-72597
chr14	88284950	88285784	chr14_88284950_88285784	1.09815	+	4.70761	12.7274	0.000360335	0.00868279	chr14	88360730	88360731	NM_144596	-0.237078	+	ILMN_1652309	TTC8	7.54655	-3.13288	0.00444762	0.00444762	-74946
chr14	88284950	88285784	chr14_88284950_88285784	1.09815	+	4.70761	12.7274	0.000360335	0.00868279	chr14	88360730	88360731	NM_198309	-0.237078	+	ILMN_1652309	TTC8	7.54655	-3.13288	0.00444762	0.00444762	-74946
chr14	88284950	88285784	chr14_88284950_88285784	1.09815	+	4.70761	12.7274	0.000360335	0.00868279	chr14	88360730	88360731	NM_198310	-0.237078	+	ILMN_1652309	TTC8	7.54655	-3.13288	0.00444762	0.00444762	-74946
chr22	34097732	34098423	chr22_34097732_34098423	1.0978	+	4.27043	12.7593	0.000354245	0.00856484	chr22	34025796	34025797	NR_024194	0.575645	+	ILMN_2082314	TOM1	9.06187	7.56895	7.27807e-08	7.27807e-08	71935
chr22	34097732	34098423	chr22_34097732_34098423	1.0978	+	4.27043	12.7593	0.000354245	0.00856484	chr22	34025796	34025797	NR_024195	0.575645	+	ILMN_2082314	TOM1	9.06187	7.56895	7.27807e-08	7.27807e-08	71935
chr22	34097732	34098423	chr22_34097732_34098423	1.0978	+	4.27043	12.7593	0.000354245	0.00856484	chr22	34025267	34025268	NM_001135729	0.575645	+	ILMN_2082314	TOM1	9.06187	7.56895	7.27807e-08	7.27807e-08	72464
chr22	34097732	34098423	chr22_34097732_34098423	1.0978	+	4.27043	12.7593	0.000354245	0.00856484	chr22	34025796	34025797	NM_001135730	0.575645	+	ILMN_2082314	TOM1	9.06187	7.56895	7.27807e-08	7.27807e-08	71935
chr22	34097732	34098423	chr22_34097732_34098423	1.0978	+	4.27043	12.7593	0.000354245	0.00856484	chr22	34025796	34025797	NM_005488	0.575645	+	ILMN_2082314	TOM1	9.06187	7.56895	7.27807e-08	7.27807e-08	71935
chr22	34097732	34098423	chr22_34097732_34098423	1.0978	+	4.27043	12.7593	0.000354245	0.00856484	chr22	34025796	34025797	NM_001135732	0.575645	+	ILMN_2082314	TOM1	9.06187	7.56895	7.27807e-08	7.27807e-08	71935
chr22	34097732	34098423	chr22_34097732_34098423	1.0978	+	4.27043	12.7593	0.000354245	0.00856484	chr22	34107059	34107060	NM_002133	4.72893	+	ILMN_1800512	HMOX1	10.4049	51.3677	1.87664e-26	1.87664e-26	-8636
chr16	67655552	67656428	chr16_67655552_67656428	1.0921	+	4.88864	15.9153	6.62415e-05	0.00233591	chr16	67723994	67723995	NM_001039690	-0.307137	-	ILMN_1751289	DERPC	7.37188	-3.93328	0.00060576	0.00060576	67566
chr16	67655552	67656428	chr16_67655552_67656428	1.0921	+	4.88864	15.9153	6.62415e-05	0.00233591	chr16	67723994	67723995	NR_033227	-0.307137	-	ILMN_1751289	DERPC	7.37188	-3.93328	0.00060576	0.00060576	67566
chr16	67655552	67656428	chr16_67655552_67656428	1.0921	+	4.88864	15.9153	6.62415e-05	0.00233591	chr16	67723572	67723573	NM_001040146	-0.307137	-	ILMN_1751289	DERPC	7.37188	-3.93328	0.00060576	0.00060576	67144
chr16	67655552	67656428	chr16_67655552_67656428	1.0921	+	4.88864	15.9153	6.62415e-05	0.00233591	chr16	67723572	67723573	NM_001040146	-0.319501	-	ILMN_2366998	CHTF8	7.58974	-3.58037	0.00147611	0.00147611	67144
chr16	67655552	67656428	chr16_67655552_67656428	1.0921	+	4.88864	15.9153	6.62415e-05	0.00233591	chr16	67723994	67723995	NM_001039690	-0.319501	-	ILMN_2366998	CHTF8	7.58974	-3.58037	0.00147611	0.00147611	67566
chr16	67655552	67656428	chr16_67655552_67656428	1.0921	+	4.88864	15.9153	6.62415e-05	0.00233591	chr16	67723994	67723995	NR_033227	-0.319501	-	ILMN_2366998	CHTF8	7.58974	-3.58037	0.00147611	0.00147611	67566
chr10	133660964	133661824	chr10_133660964_133661824	1.09137	+	5.17672	16.2047	5.68528e-05	0.00208176	chr10	133645425	133645426	NM_004052	0.371708	-	ILMN_1724658	BNIP3	11.471	4.50352	0.000140843	0.000140843	-15538
chr3	130413073	130413966	chr3_130413073_130413966	1.0833	+	5.25031	11.5294	0.000685033	0.0136968	chr3	130323337	130323338	NM_001204887	0.440979	-	ILMN_1781182	RAB43	7.70632	6.53577	8.40316e-07	8.40316e-07	-89735
chr3	130413073	130413966	chr3_130413073_130413966	1.0833	+	5.25031	11.5294	0.000685033	0.0136968	chr3	130323337	130323338	NM_001204886	0.440979	-	ILMN_1781182	RAB43	7.70632	6.53577	8.40316e-07	8.40316e-07	-89735
chr3	130413073	130413966	chr3_130413073_130413966	1.0833	+	5.25031	11.5294	0.000685033	0.0136968	chr3	130323337	130323338	NM_198490	0.440979	-	ILMN_1781182	RAB43	7.70632	6.53577	8.40316e-07	8.40316e-07	-89735
chr3	130413073	130413966	chr3_130413073_130413966	1.0833	+	5.25031	11.5294	0.000685033	0.0136968	chr3	130323683	130323684	NM_001204883	0.440979	-	ILMN_1781182	RAB43	7.70632	6.53577	8.40316e-07	8.40316e-07	-89389
chr3	130413073	130413966	chr3_130413073_130413966	1.0833	+	5.25031	11.5294	0.000685033	0.0136968	chr3	130323547	130323548	NM_001204884	0.440979	-	ILMN_1781182	RAB43	7.70632	6.53577	8.40316e-07	8.40316e-07	-89525
chr3	130413073	130413966	chr3_130413073_130413966	1.0833	+	5.25031	11.5294	0.000685033	0.0136968	chr3	130323337	130323338	NM_001204888	0.440979	-	ILMN_1781182	RAB43	7.70632	6.53577	8.40316e-07	8.40316e-07	-89735
chr3	130413073	130413966	chr3_130413073_130413966	1.0833	+	5.25031	11.5294	0.000685033	0.0136968	chr3	130323455	130323456	NM_001204885	0.440979	-	ILMN_1781182	RAB43	7.70632	6.53577	8.40316e-07	8.40316e-07	-89617
chr3	130413073	130413966	chr3_130413073_130413966	1.0833	+	5.25031	11.5294	0.000685033	0.0136968	chr3	130362763	130362764	NM_001199469	0.324773	-	ILMN_1781099	ISY1	10.5531	4.22888	0.000284879	0.000284879	-50309
chr3	130413073	130413966	chr3_130413073_130413966	1.0833	+	5.25031	11.5294	0.000685033	0.0136968	chr3	130362763	130362764	NM_020701	0.324773	-	ILMN_1781099	ISY1	10.5531	4.22888	0.000284879	0.000284879	-50309
chr3	130413073	130413966	chr3_130413073_130413966	1.0833	+	5.25031	11.5294	0.000685033	0.0136968	chr3	130451142	130451143	NM_016128	0.286333	+	ILMN_1708204	COPG	9.69519	3.92878	0.000612725	0.000612725	-37176
chr3	130413073	130413966	chr3_130413073_130413966	1.0833	+	5.25031	11.5294	0.000685033	0.0136968	chr3	130480506	130480507	NM_001006109	-0.327411	+	ILMN_1815682	C3orf37	10.8671	-4.51833	0.000135589	0.000135589	-66540
chr3	130413073	130413966	chr3_130413073_130413966	1.0833	+	5.25031	11.5294	0.000685033	0.0136968	chr3	130480373	130480374	NM_020187	-0.327411	+	ILMN_1815682	C3orf37	10.8671	-4.51833	0.000135589	0.000135589	-66407
chr20	44992576	44993393	chr20_44992576_44993393	1.08067	+	4.73834	13.1382	0.000289333	0.00739467	chr20	44956669	44956670	NM_005244	-1.12454	+	ILMN_2322996	EYA2	8.87614	-12.742	2.66832e-12	2.66832e-12	35906
chr20	44992576	44993393	chr20_44992576_44993393	1.08067	+	4.73834	13.1382	0.000289333	0.00739467	chr20	44956669	44956670	NM_172110	-1.12454	+	ILMN_2322996	EYA2	8.87614	-12.742	2.66832e-12	2.66832e-12	35906
chr13	113113009	113114126	chr13_113113009_113114126	1.07644	+	4.79187	14.4267	0.000145724	0.0042973	chr13	113066464	113066465	NM_024719	-0.466641	-	ILMN_2142353	GRTP1	8.29041	-6.25138	1.6853e-06	1.6853e-06	-46544
chr13	113113009	113114126	chr13_113113009_113114126	1.07644	+	4.79187	14.4267	0.000145724	0.0042973	chr13	113155840	113155841	NM_138430	-0.438272	-	ILMN_1760335	ADPRHL1	8.41261	-6.40912	1.14432e-06	1.14432e-06	41714
chr13	113113009	113114126	chr13_113113009_113114126	1.07644	+	4.79187	14.4267	0.000145724	0.0042973	chr13	113151458	113151459	NM_199162	-0.438272	-	ILMN_1760335	ADPRHL1	8.41261	-6.40912	1.14432e-06	1.14432e-06	37332
chr13	113113009	113114126	chr13_113113009_113114126	1.07644	+	4.79187	14.4267	0.000145724	0.0042973	chr13	113193024	113193025	NM_001014283	0.360803	-	ILMN_1692706	DCUN1D2	7.20807	4.49965	0.00014225	0.00014225	78898
chr13	113113009	113114126	chr13_113113009_113114126	1.07644	+	4.79187	14.4267	0.000145724	0.0042973	chr13	113193308	113193309	NM_017905	-0.376647	+	ILMN_2220739	TMCO3	9.00921	-5.28857	1.88559e-05	1.88559e-05	-79182
chr14	92794821	92795746	chr14_92794821_92795746	1.07397	+	4.92645	13.1625	0.000285613	0.0073083	chr14	92721048	92721049	NM_015676	-0.59821	+	ILMN_3193306	C14orf109	11.3713	-8.49924	9.055e-09	9.055e-09	73772
chr14	92794821	92795746	chr14_92794821_92795746	1.07397	+	4.92645	13.1625	0.000285613	0.0073083	chr14	92721127	92721128	NM_001098621	-0.59821	+	ILMN_3193306	C14orf109	11.3713	-8.49924	9.055e-09	9.055e-09	73693
chr14	92794821	92795746	chr14_92794821_92795746	1.07397	+	4.92645	13.1625	0.000285613	0.0073083	chr14	92721127	92721128	NM_001098621	-0.55818	+	ILMN_3269775	C14orf109	10.9593	-6.95145	3.09054e-07	3.09054e-07	73693
chr14	92794821	92795746	chr14_92794821_92795746	1.07397	+	4.92645	13.1625	0.000285613	0.0073083	chr14	92721048	92721049	NM_015676	-0.55818	+	ILMN_3269775	C14orf109	10.9593	-6.95145	3.09054e-07	3.09054e-07	73772
chr14	92794821	92795746	chr14_92794821_92795746	1.07397	+	4.92645	13.1625	0.000285613	0.0073083	chr14	92743153	92743154	NR_038150	-0.265521	+	ILMN_1667839	UBR7	10.5555	-4.0728	0.00042458	0.00042458	51667
chr14	92794821	92795746	chr14_92794821_92795746	1.07397	+	4.92645	13.1625	0.000285613	0.0073083	chr14	92743153	92743154	NM_175748	-0.265521	+	ILMN_1667839	UBR7	10.5555	-4.0728	0.00042458	0.00042458	51667
chr14	92794821	92795746	chr14_92794821_92795746	1.07397	+	4.92645	13.1625	0.000285613	0.0073083	chr14	92743153	92743154	NM_175748	0.368553	+	ILMN_1758293	UBR7	9.27149	4.91456	4.90384e-05	4.90384e-05	51667
chr14	92794821	92795746	chr14_92794821_92795746	1.07397	+	4.92645	13.1625	0.000285613	0.0073083	chr14	92743153	92743154	NR_038150	0.368553	+	ILMN_1758293	UBR7	9.27149	4.91456	4.90384e-05	4.90384e-05	51667
chr14	92794821	92795746	chr14_92794821_92795746	1.07397	+	4.92645	13.1625	0.000285613	0.0073083	chr14	92869138	92869139	NM_018167	0.599955	-	ILMN_1757298	BTBD7	8.92118	7.28584	1.4038e-07	1.4038e-07	73392
chr14	92794821	92795746	chr14_92794821_92795746	1.07397	+	4.92645	13.1625	0.000285613	0.0073083	chr14	92869138	92869139	NM_001002860	0.599955	-	ILMN_1757298	BTBD7	8.92118	7.28584	1.4038e-07	1.4038e-07	73392
chr14	92794821	92795746	chr14_92794821_92795746	1.07397	+	4.92645	13.1625	0.000285613	0.0073083	chr14	92869138	92869139	NM_018167	0.368511	-	ILMN_2356745	BTBD7	7.5337	4.44512	0.000163627	0.000163627	73392
chr14	92794821	92795746	chr14_92794821_92795746	1.07397	+	4.92645	13.1625	0.000285613	0.0073083	chr14	92869138	92869139	NM_001002860	0.368511	-	ILMN_2356745	BTBD7	7.5337	4.44512	0.000163627	0.000163627	73392
chr2	99996545	99997256	chr2_99996545_99997256	1.06601	+	4.47391	10.4977	0.00119522	0.0203083	chr2	100088477	100088478	NM_001025108	-0.383189	-	ILMN_1775235	AFF3	7.01137	-5.64483	7.64513e-06	7.64513e-06	91221
chr22	22933719	22934690	chr22_22933719_22934690	1.06247	+	5.35226	16.5214	4.8104e-05	0.00185628	chr22	22996789	22996790	NM_015330	0.377753	+	ILMN_1779185	CYTSA	10.2047	5.40007	1.42013e-05	1.42013e-05	-62099
chr22	22933719	22934690	chr22_22933719_22934690	1.06247	+	5.35226	16.5214	4.8104e-05	0.00185628	chr22	22996789	22996790	NM_001254732	0.377753	+	ILMN_1779185	CYTSA	10.2047	5.40007	1.42013e-05	1.42013e-05	-62099
chr22	22933719	22934690	chr22_22933719_22934690	1.06247	+	5.35226	16.5214	4.8104e-05	0.00185628	chr22	22996789	22996790	NM_001145468	0.377753	+	ILMN_1779185	CYTSA	10.2047	5.40007	1.42013e-05	1.42013e-05	-62099
chr22	22933719	22934690	chr22_22933719_22934690	1.06247	+	5.35226	16.5214	4.8104e-05	0.00185628	chr22	22996789	22996790	NM_001145468	0.284994	+	ILMN_3246962	CYTSA	8.03891	3.07266	0.00514347	0.00514347	-62099
chr22	22933719	22934690	chr22_22933719_22934690	1.06247	+	5.35226	16.5214	4.8104e-05	0.00185628	chr22	22996789	22996790	NM_015330	0.284994	+	ILMN_3246962	CYTSA	8.03891	3.07266	0.00514347	0.00514347	-62099
chr22	22933719	22934690	chr22_22933719_22934690	1.06247	+	5.35226	16.5214	4.8104e-05	0.00185628	chr22	22996789	22996790	NM_001254732	0.284994	+	ILMN_3246962	CYTSA	8.03891	3.07266	0.00514347	0.00514347	-62099
chr6	53588142	53589214	chr6_53588142_53589214	1.05406	+	5.34967	10.0258	0.00154365	0.0242716	chr6	53517886	53517887	NM_001498	0.703756	-	ILMN_1730575	GCLC	9.16025	9.56223	9.62564e-10	9.62564e-10	-70255
chr6	53588142	53589214	chr6_53588142_53589214	1.05406	+	5.34967	10.0258	0.00154365	0.0242716	chr6	53517886	53517887	NM_001197115	0.703756	-	ILMN_1730575	GCLC	9.16025	9.56223	9.62564e-10	9.62564e-10	-70255
chr22	30390830	30391496	chr22_30390830_30391496	1.04883	+	3.55616	7.03815	0.00797914	0.072671	chr22	30356810	30356811	NM_014338	0.256093	-	ILMN_1793934	PISD	9.47797	3.44628	0.00206188	0.00206188	-34019
chr22	30390830	30391496	chr22_30390830_30391496	1.04883	+	3.55616	7.03815	0.00797914	0.072671	chr22	30476120	30476121	NM_173566	-0.544445	-	ILMN_3307887	C22orf30	10.1516	-8.2422	1.59213e-08	1.59213e-08	84624
chr9	2611127	2611796	chr9_2611127_2611796	1.04019	+	3.88854	7.63597	0.00572157	0.0588756	chr9	2611792	2611793	NM_003383	1.25367	+	ILMN_2361862	VLDLR	8.20601	14.5504	1.49207e-13	1.49207e-13	0
chr9	2611127	2611796	chr9_2611127_2611796	1.04019	+	3.88854	7.63597	0.00572157	0.0588756	chr9	2611792	2611793	NM_001018056	1.25367	+	ILMN_2361862	VLDLR	8.20601	14.5504	1.49207e-13	1.49207e-13	0
chr1	232725610	232726422	chr1_232725610_232726422	1.03666	+	4.93195	13.1233	0.000291642	0.0074272	chr1	232681472	232681473	NM_005646	-0.37719	-	ILMN_1803036	TARBP1	7.64775	-4.98973	4.04474e-05	4.04474e-05	-44137
chr22	36510545	36511428	chr22_36510545_36511428	1.03088	+	5.04293	13.785	0.000204962	0.00566982	chr22	36412289	36412290	NM_024313	-0.252449	+	ILMN_2151368	NOL12	8.58161	-3.59194	0.00143395	0.00143395	98255
chr22	36510545	36511428	chr22_36510545_36511428	1.03088	+	5.04293	13.785	0.000204962	0.00566982	chr22	36422940	36422941	NM_001039141	-0.669767	+	ILMN_1735788	TRIOBP	9.40396	-8.82719	4.46376e-09	4.46376e-09	87604
chr22	36510545	36511428	chr22_36510545_36511428	1.03088	+	5.04293	13.785	0.000204962	0.00566982	chr22	36422940	36422941	NM_001039141	0.547402	+	ILMN_1753413	TRIOBP	8.44843	8.05987	2.38866e-08	2.38866e-08	87604
chr22	36510545	36511428	chr22_36510545_36511428	1.03088	+	5.04293	13.785	0.000204962	0.00566982	chr22	36422940	36422941	NM_001039141	0.280046	+	ILMN_1809145	HRIHFB2122	7.74119	3.4716	0.00193619	0.00193619	87604
chr22	36510545	36511428	chr22_36510545_36511428	1.03088	+	5.04293	13.785	0.000204962	0.00566982	chr22	36472186	36472187	NM_138632	-0.669767	+	ILMN_1735788	TRIOBP	9.40396	-8.82719	4.46376e-09	4.46376e-09	38358
chr22	36510545	36511428	chr22_36510545_36511428	1.03088	+	5.04293	13.785	0.000204962	0.00566982	chr22	36472186	36472187	NM_007032	-0.669767	+	ILMN_1735788	TRIOBP	9.40396	-8.82719	4.46376e-09	4.46376e-09	38358
chr22	36510545	36511428	chr22_36510545_36511428	1.03088	+	5.04293	13.785	0.000204962	0.00566982	chr22	36472186	36472187	NM_138632	0.547402	+	ILMN_1753413	TRIOBP	8.44843	8.05987	2.38866e-08	2.38866e-08	38358
chr22	36510545	36511428	chr22_36510545_36511428	1.03088	+	5.04293	13.785	0.000204962	0.00566982	chr22	36472186	36472187	NM_007032	0.547402	+	ILMN_1753413	TRIOBP	8.44843	8.05987	2.38866e-08	2.38866e-08	38358
chr22	36510545	36511428	chr22_36510545_36511428	1.03088	+	5.04293	13.785	0.000204962	0.00566982	chr22	36472186	36472187	NM_007032	0.280046	+	ILMN_1809145	HRIHFB2122	7.74119	3.4716	0.00193619	0.00193619	38358
chr22	36510545	36511428	chr22_36510545_36511428	1.03088	+	5.04293	13.785	0.000204962	0.00566982	chr22	36472186	36472187	NM_138632	0.280046	+	ILMN_1809145	HRIHFB2122	7.74119	3.4716	0.00193619	0.00193619	38358
chr22	36510545	36511428	chr22_36510545_36511428	1.03088	+	5.04293	13.785	0.000204962	0.00566982	chr22	36531059	36531060	NM_005318	-0.536003	+	ILMN_1757467	H1F0	12.1537	-7.90202	3.40578e-08	3.40578e-08	-19631
chr9	85766524	85767612	chr9_85766524_85767612	1.02205	+	5.72414	17.4032	3.02323e-05	0.00129112	chr9	85785456	85785457	NM_024945	-0.369285	+	ILMN_2151488	RMI1	9.90434	-4.749	7.49863e-05	7.49863e-05	-17844
chr9	85766524	85767612	chr9_85766524_85767612	1.02205	+	5.72414	17.4032	3.02323e-05	0.00129112	chr9	85785004	85785005	NM_031263	-0.378175	-	ILMN_2378048	HNRPK	11.6333	-4.55138	0.000124557	0.000124557	17392
chr9	85766524	85767612	chr9_85766524_85767612	1.02205	+	5.72414	17.4032	3.02323e-05	0.00129112	chr9	85785389	85785390	NM_002140	-0.378175	-	ILMN_2378048	HNRPK	11.6333	-4.55138	0.000124557	0.000124557	17777
chr9	85766524	85767612	chr9_85766524_85767612	1.02205	+	5.72414	17.4032	3.02323e-05	0.00129112	chr9	85785389	85785390	NM_031262	-0.378175	-	ILMN_2378048	HNRPK	11.6333	-4.55138	0.000124557	0.000124557	17777
chr8	145149291	145150208	chr8_145149291_145150208	1.02045	+	5.25186	15.1473	9.94414e-05	0.0032093	chr8	145205509	145205510	NM_019037	-0.696569	+	ILMN_1745271	EXOSC4	10.1204	-9.26777	1.76479e-09	1.76479e-09	-55301
chr8	145149291	145150208	chr8_145149291_145150208	1.02045	+	5.25186	15.1473	9.94414e-05	0.0032093	chr8	145231292	145231293	NM_032272	0.222767	+	ILMN_1713985	MAF1	9.56126	3.14956	0.00427146	0.00427146	-81084
chr18	71024388	71025076	chr18_71024388_71025076	1.02001	+	4.09869	10.1989	0.00140525	0.022659	chr18	71051697	71051698	NM_005786	0.591254	+	ILMN_1718907	TSHZ1	8.59066	7.40983	1.05149e-07	1.05149e-07	-26621
chr18	71024388	71025076	chr18_71024388_71025076	1.02001	+	4.09869	10.1989	0.00140525	0.022659	chr18	71050269	71050270	NM_175907	-0.419506	-	ILMN_1795063	ZADH2	7.73781	-4.99947	3.9452e-05	3.9452e-05	25193
chr16	9041834	9042661	chr16_9041834_9042661	1.01585	+	4.44306	9.07579	0.00259015	0.0348656	chr16	8964842	8964843	NM_003470	0.320903	-	ILMN_1729319	USP7	9.4958	4.50737	0.000139459	0.000139459	-76991
chr16	9041834	9042661	chr16_9041834_9042661	1.01585	+	4.44306	9.07579	0.00259015	0.0348656	chr16	9093037	9093038	NM_014117	0.924718	+	ILMN_1773407	C16orf72	9.74869	10.6859	1.05228e-10	1.05228e-10	-50376
chr10	94571775	94572462	chr10_94571775_94572462	1.01488	+	4.17183	10.7333	0.00105224	0.0185302	chr10	94584449	94584450	NM_001013848	-0.561288	+	ILMN_1651628	EXOC6	8.50674	-8.48307	9.37986e-09	9.37986e-09	-11987
chr10	94571775	94572462	chr10_94571775_94572462	1.01488	+	4.17183	10.7333	0.00105224	0.0185302	chr10	94584449	94584450	NM_001013848	0.34095	+	ILMN_1679687	EXOC6	7.06668	3.95152	0.000578309	0.000578309	-11987
chr10	94571775	94572462	chr10_94571775_94572462	1.01488	+	4.17183	10.7333	0.00105224	0.0185302	chr10	94598204	94598205	NM_019053	-0.561288	+	ILMN_1651628	EXOC6	8.50674	-8.48307	9.37986e-09	9.37986e-09	-25742
chr10	94571775	94572462	chr10_94571775_94572462	1.01488	+	4.17183	10.7333	0.00105224	0.0185302	chr10	94598204	94598205	NM_019053	0.34095	+	ILMN_1679687	EXOC6	7.06668	3.95152	0.000578309	0.000578309	-25742
chr16	23458725	23459746	chr16_23458725_23459746	1.01027	+	6.0874	14.3322	0.000153218	0.00446847	chr16	23476362	23476363	NM_019116	0.413942	+	ILMN_1700811	UBFD1	10.4655	6.13559	2.24303e-06	2.24303e-06	-16616
chr16	23458725	23459746	chr16_23458725_23459746	1.01027	+	6.0874	14.3322	0.000153218	0.00446847	chr16	23476197	23476198	NM_001083614	0.345151	-	ILMN_1758750	EARS2	9.39754	5.02178	3.72616e-05	3.72616e-05	16451
chr16	23458725	23459746	chr16_23458725_23459746	1.01027	+	6.0874	14.3322	0.000153218	0.00446847	chr16	23476197	23476198	NR_003501	0.345151	-	ILMN_1758750	EARS2	9.39754	5.02178	3.72616e-05	3.72616e-05	16451
chr8	28282428	28283209	chr8_28282428_28283209	1.00988	+	4.102	9.38982	0.00218194	0.0309562	chr8	28299896	28299897	NM_018660	-0.323919	-	ILMN_1772876	ZNF395	9.26272	-3.87697	0.000698877	0.000698877	16687
chr16	24564694	24565830	chr16_24564694_24565830	1.00976	+	5.48745	13.055	0.000302483	0.00763094	chr16	24648549	24648550	NM_014494	0.301271	+	ILMN_1714622	TNRC6A	8.90427	4.35842	0.000204398	0.000204398	-82719
chr20	5583092	5583712	chr20_5583092_5583712	1.00973	+	3.90562	6.43724	0.0111752	0.0898257	chr20	5539672	5539673	NM_019593	0.385619	-	ILMN_1701111	RP5-1022P6.2	7.61697	4.85903	5.65408e-05	5.65408e-05	-43419
chr20	5583092	5583712	chr20_5583092_5583712	1.00973	+	3.90562	6.43724	0.0111752	0.0898257	chr20	5679042	5679043	NM_152504	-0.298061	+	ILMN_1793002	C20orf196	7.1283	-3.69692	0.00110168	0.00110168	-95330
chr18	9663148	9663974	chr18_9663148_9663974	1.00801	+	4.62676	11.3841	0.000740735	0.0144608	chr18	9698227	9698228	NM_006868	-0.881016	+	ILMN_1660691	RAB31	11.8935	-9.85593	5.31643e-10	5.31643e-10	-34253
chr8	57345663	57346361	chr8_57345663_57346361	1.00657	+	3.8751	7.55601	0.00598104	0.0604184	chr8	57286868	57286869	NM_001011667	0.237276	+	ILMN_1744138	CHCHD7	9.20979	3.28794	0.00304775	0.00304775	58794
chr8	57345663	57346361	chr8_57345663_57346361	1.00657	+	3.8751	7.55601	0.00598104	0.0604184	chr8	57286868	57286869	NM_001011668	0.237276	+	ILMN_1744138	CHCHD7	9.20979	3.28794	0.00304775	0.00304775	58794
chr8	57345663	57346361	chr8_57345663_57346361	1.00657	+	3.8751	7.55601	0.00598104	0.0604184	chr8	57286868	57286869	NM_024300	0.237276	+	ILMN_1744138	CHCHD7	9.20979	3.28794	0.00304775	0.00304775	58794
chr8	57345663	57346361	chr8_57345663_57346361	1.00657	+	3.8751	7.55601	0.00598104	0.0604184	chr8	57286868	57286869	NM_001011670	0.237276	+	ILMN_1744138	CHCHD7	9.20979	3.28794	0.00304775	0.00304775	58794
chr8	57345663	57346361	chr8_57345663_57346361	1.00657	+	3.8751	7.55601	0.00598104	0.0604184	chr8	57286868	57286869	NM_001011671	0.237276	+	ILMN_1744138	CHCHD7	9.20979	3.28794	0.00304775	0.00304775	58794
chr8	57345663	57346361	chr8_57345663_57346361	1.00657	+	3.8751	7.55601	0.00598104	0.0604184	chr8	57286868	57286869	NM_001011669	0.237276	+	ILMN_1744138	CHCHD7	9.20979	3.28794	0.00304775	0.00304775	58794
chr7	92230598	92231610	chr7_92230598_92231610	1.00554	+	5.54431	16.1384	5.88776e-05	0.00213409	chr7	92301167	92301168	NM_001259	-0.585141	-	ILMN_1802615	CDK6	7.5587	-7.41855	1.0304e-07	1.0304e-07	69557
chr7	92230598	92231610	chr7_92230598_92231610	1.00554	+	5.54431	16.1384	5.88776e-05	0.00213409	chr7	92303877	92303878	NM_001145306	-0.585141	-	ILMN_1802615	CDK6	7.5587	-7.41855	1.0304e-07	1.0304e-07	72267
chr1	166089993	166090749	chr1_166089993_166090749	1.00526	+	4.64776	10.3372	0.00130375	0.0215185	chr1	166172420	166172421	NM_001198957	-0.330101	+	ILMN_2392080	DCAF6	7.90429	-3.47846	0.00190342	0.00190342	-81671
chr1	166089993	166090749	chr1_166089993_166090749	1.00526	+	4.64776	10.3372	0.00130375	0.0215185	chr1	166172420	166172421	NM_001017977	-0.330101	+	ILMN_2392080	DCAF6	7.90429	-3.47846	0.00190342	0.00190342	-81671
chr1	166089993	166090749	chr1_166089993_166090749	1.00526	+	4.64776	10.3372	0.00130375	0.0215185	chr1	166172420	166172421	NM_018442	-0.330101	+	ILMN_2392080	DCAF6	7.90429	-3.47846	0.00190342	0.00190342	-81671
chr1	166089993	166090749	chr1_166089993_166090749	1.00526	+	4.64776	10.3372	0.00130375	0.0215185	chr1	166172420	166172421	NM_001198956	-0.330101	+	ILMN_2392080	DCAF6	7.90429	-3.47846	0.00190342	0.00190342	-81671
chr5	172141728	172142851	chr5_172141728_172142851	1.00517	+	5.7643	16.2199	5.63995e-05	0.00207554	chr5	172130809	172130810	NM_004417	2.0464	-	ILMN_1781285	DUSP1	9.89288	20.7676	4.65662e-17	4.65662e-17	-10918
chr5	172141728	172142851	chr5_172141728_172142851	1.00517	+	5.7643	16.2199	5.63995e-05	0.00207554	chr5	172193828	172193829	NM_001031711	-0.371936	+	ILMN_1664068	ERGIC1	9.68721	-4.07006	0.000427554	0.000427554	-50977
chr9	128222830	128223861	chr9_128222830_128223861	1.00376	+	5.70814	16.7026	4.37218e-05	0.00172432	chr9	128128943	128128944	NM_001011703	-0.967899	+	ILMN_1652525	FAM125B	7.7381	-12.4395	4.45454e-12	4.45454e-12	93886
chr9	128222830	128223861	chr9_128222830_128223861	1.00376	+	5.70814	16.7026	4.37218e-05	0.00172432	chr9	128128943	128128944	NM_033446	-0.967899	+	ILMN_1652525	FAM125B	7.7381	-12.4395	4.45454e-12	4.45454e-12	93886
chr9	128222830	128223861	chr9_128222830_128223861	1.00376	+	5.70814	16.7026	4.37218e-05	0.00172432	chr9	128128943	128128944	NM_033446	0.290121	+	ILMN_1702568	FAM125B	7.87437	4.29441	0.00024085	0.00024085	93886
chr9	128222830	128223861	chr9_128222830_128223861	1.00376	+	5.70814	16.7026	4.37218e-05	0.00172432	chr9	128128943	128128944	NM_001011703	0.290121	+	ILMN_1702568	FAM125B	7.87437	4.29441	0.00024085	0.00024085	93886
chr9	128222830	128223861	chr9_128222830_128223861	1.00376	+	5.70814	16.7026	4.37218e-05	0.00172432	chr9	128128943	128128944	NM_033446	1.08111	+	ILMN_2263312	FAM125B	7.94863	14.3316	2.08248e-13	2.08248e-13	93886
chr9	128222830	128223861	chr9_128222830_128223861	1.00376	+	5.70814	16.7026	4.37218e-05	0.00172432	chr9	128128943	128128944	NM_001011703	1.08111	+	ILMN_2263312	FAM125B	7.94863	14.3316	2.08248e-13	2.08248e-13	93886
chr14	20836224	20836751	chr14_20836224_20836751	1.00117	+	3.99941	6.25896	0.0123566	0.0958264	chr14	20922265	20922266	NM_007192	-0.589422	-	ILMN_1781516	SUPT16H	11.529	-8.81358	4.59552e-09	4.59552e-09	85514
chr17	75339013	75339695	chr17_75339013_75339695	0.99967	+	4.41197	10.3953	0.00126334	0.0211153	chr17	75366571	75366572	NM_032647	-0.318264	+	ILMN_1770678	CBX2	10.95	-4.80504	6.49406e-05	6.49406e-05	-26876
chr17	75339013	75339695	chr17_75339013_75339695	0.99967	+	4.41197	10.3953	0.00126334	0.0211153	chr17	75366571	75366572	NM_005189	-0.318264	+	ILMN_1770678	CBX2	10.95	-4.80504	6.49406e-05	6.49406e-05	-26876
chr17	75339013	75339695	chr17_75339013_75339695	0.99967	+	4.41197	10.3953	0.00126334	0.0211153	chr17	75385510	75385511	NM_020649	-0.216063	-	ILMN_1775183	CBX8	7.83118	-3.13152	0.00446221	0.00446221	45815
chr17	75339013	75339695	chr17_75339013_75339695	0.99967	+	4.41197	10.3953	0.00126334	0.0211153	chr17	75427808	75427809	NM_003655	0.306889	-	ILMN_1724145	CBX4	10.7605	4.41004	0.000179043	0.000179043	88113
chr12	123959607	123962076	chr12_123959607_123962076	0.997809	+	6.60822	19.246	1.14911e-05	0.000617476	chr12	123965540	123965541	NM_021009	3.55508	-	ILMN_2252160	UBC	9.28888	45.4697	3.60843e-25	3.60843e-25	3464
chr12	123959607	123962076	chr12_123959607_123962076	0.997809	+	6.60822	19.246	1.14911e-05	0.000617476	chr12	124039620	124039621	NM_032656	-0.523664	-	ILMN_2192683	DHX37	9.54297	-8.09401	2.2132e-08	2.2132e-08	77544
chr12	123959607	123962076	chr12_123959607_123962076	0.997809	+	6.60822	19.246	1.14911e-05	0.000617476	chr12	124044146	124044147	NM_080626	0.273561	+	ILMN_1800619	BRI3BP	9.84186	3.40095	0.00230699	0.00230699	-82070
chr15	39240654	39241344	chr15_39240654_39241344	0.997542	+	3.94161	9.53162	0.00201962	0.0293706	chr15	39195632	39195633	NM_017553	0.648171	-	ILMN_1678362	INO80	9.05208	9.18186	2.11064e-09	2.11064e-09	-45021
chr15	39240654	39241344	chr15_39240654_39241344	0.997542	+	3.94161	9.53162	0.00201962	0.0293706	chr15	39195632	39195633	NM_017553	0.628195	-	ILMN_3248343	INO80	8.80766	8.96324	3.34257e-09	3.34257e-09	-45021
chr9	129789058	129789877	chr9_129789058_129789877	0.988924	+	5.56284	14.6665	0.000128308	0.00390078	chr9	129752814	129752815	NM_203305	0.318702	-	ILMN_1745112	FAM102A	9.56303	3.90335	0.00065363	0.00065363	-36243
chr9	129789058	129789877	chr9_129789058_129789877	0.988924	+	5.56284	14.6665	0.000128308	0.00390078	chr9	129752814	129752815	NM_203305	0.378446	-	ILMN_2291455	FAM102A	8.14535	3.90701	0.000647578	0.000647578	-36243
chr9	129789058	129789877	chr9_129789058_129789877	0.988924	+	5.56284	14.6665	0.000128308	0.00390078	chr9	129782633	129782634	NM_001035254	0.318702	-	ILMN_1745112	FAM102A	9.56303	3.90335	0.00065363	0.00065363	-6424
chr9	129789058	129789877	chr9_129789058_129789877	0.988924	+	5.56284	14.6665	0.000128308	0.00390078	chr9	129782633	129782634	NM_001035254	0.378446	-	ILMN_2291455	FAM102A	8.14535	3.90701	0.000647578	0.000647578	-6424
chr9	129789058	129789877	chr9_129789058_129789877	0.988924	+	5.56284	14.6665	0.000128308	0.00390078	chr9	129870299	129870300	NM_001006641	0.974066	+	ILMN_1791728	SLC25A25	10.6879	13.8599	4.3337e-13	4.3337e-13	-80422
chr9	129789058	129789877	chr9_129789058_129789877	0.988924	+	5.56284	14.6665	0.000128308	0.00390078	chr9	129870299	129870300	NM_001006641	0.688422	+	ILMN_2327947	SLC25A25	8.02402	8.50774	8.88893e-09	8.88893e-09	-80422
chr11	60902428	60903374	chr11_60902428_60903374	0.98531	+	4.97716	10.8924	0.000965597	0.0174261	chr11	60880937	60880938	NM_001161452	-0.268596	-	ILMN_2129505	CYBASC3	10.0715	-3.82346	0.000800396	0.000800396	-21490
chr11	60902428	60903374	chr11_60902428_60903374	0.98531	+	4.97716	10.8924	0.000965597	0.0174261	chr11	60886048	60886049	NM_016464	-0.45984	+	ILMN_1664761	TMEM138	9.86684	-7.17798	1.80793e-07	1.80793e-07	16379
chr11	60902428	60903374	chr11_60902428_60903374	0.98531	+	4.97716	10.8924	0.000965597	0.0174261	chr11	60886048	60886049	NR_028473	-0.45984	+	ILMN_1664761	TMEM138	9.86684	-7.17798	1.80793e-07	1.80793e-07	16379
chr11	60902428	60903374	chr11_60902428_60903374	0.98531	+	4.97716	10.8924	0.000965597	0.0174261	chr11	60886331	60886332	NM_153611	-0.268596	-	ILMN_2129505	CYBASC3	10.0715	-3.82346	0.000800396	0.000800396	-16096
chr11	60902428	60903374	chr11_60902428_60903374	0.98531	+	4.97716	10.8924	0.000965597	0.0174261	chr11	60886331	60886332	NM_001161454	-0.268596	-	ILMN_2129505	CYBASC3	10.0715	-3.82346	0.000800396	0.000800396	-16096
chr11	60902428	60903374	chr11_60902428_60903374	0.98531	+	4.97716	10.8924	0.000965597	0.0174261	chr11	60916407	60916408	NM_001173991	-0.324182	+	ILMN_1732577	TMEM216	10.3393	-4.06028	0.000438363	0.000438363	-13033
chr11	60902428	60903374	chr11_60902428_60903374	0.98531	+	4.97716	10.8924	0.000965597	0.0174261	chr11	60916407	60916408	NM_001173990	-0.324182	+	ILMN_1732577	TMEM216	10.3393	-4.06028	0.000438363	0.000438363	-13033
chr11	60902428	60903374	chr11_60902428_60903374	0.98531	+	4.97716	10.8924	0.000965597	0.0174261	chr11	60916440	60916441	NM_016499	-0.324182	+	ILMN_1732577	TMEM216	10.3393	-4.06028	0.000438363	0.000438363	-13066
chr2	232215485	232216228	chr2_232215485_232216228	0.983282	+	4.99138	12.1135	0.00050057	0.0110692	chr2	232281478	232281479	NM_002823	-0.492752	+	ILMN_1759954	PTMA	10.8035	-6.13625	2.23936e-06	2.23936e-06	-65250
chr2	232215485	232216228	chr2_232215485_232216228	0.983282	+	4.99138	12.1135	0.00050057	0.0110692	chr2	232281478	232281479	NM_001099285	-0.492752	+	ILMN_1759954	PTMA	10.8035	-6.13625	2.23936e-06	2.23936e-06	-65250
chr19	59047804	59048399	chr19_59047804_59048399	0.981595	+	4.0976	9.16632	0.0024651	0.0334923	chr19	59061422	59061423	NM_001020820	-0.274816	+	ILMN_2308849	MYADM	11.0627	-3.73429	0.00100268	0.00100268	-13023
chr19	59047804	59048399	chr19_59047804_59048399	0.981595	+	4.0976	9.16632	0.0024651	0.0334923	chr19	59062948	59062949	NM_001020819	-0.274816	+	ILMN_2308849	MYADM	11.0627	-3.73429	0.00100268	0.00100268	-14549
chr19	59047804	59048399	chr19_59047804_59048399	0.981595	+	4.0976	9.16632	0.0024651	0.0334923	chr19	59062948	59062949	NM_138373	-0.274816	+	ILMN_2308849	MYADM	11.0627	-3.73429	0.00100268	0.00100268	-14549
chr19	59047804	59048399	chr19_59047804_59048399	0.981595	+	4.0976	9.16632	0.0024651	0.0334923	chr19	59062948	59062949	NM_138373	-0.272517	+	ILMN_2350574	MYADM	8.11251	-2.93464	0.00715339	0.00715339	-14549
chr19	59047804	59048399	chr19_59047804_59048399	0.981595	+	4.0976	9.16632	0.0024651	0.0334923	chr19	59062948	59062949	NM_001020819	-0.272517	+	ILMN_2350574	MYADM	8.11251	-2.93464	0.00715339	0.00715339	-14549
chr19	59047804	59048399	chr19_59047804_59048399	0.981595	+	4.0976	9.16632	0.0024651	0.0334923	chr19	59061422	59061423	NM_001020820	-0.272517	+	ILMN_2350574	MYADM	8.11251	-2.93464	0.00715339	0.00715339	-13023
chr19	59047804	59048399	chr19_59047804_59048399	0.981595	+	4.0976	9.16632	0.0024651	0.0334923	chr19	59064471	59064472	NM_001020821	-0.274816	+	ILMN_2308849	MYADM	11.0627	-3.73429	0.00100268	0.00100268	-16072
chr19	59047804	59048399	chr19_59047804_59048399	0.981595	+	4.0976	9.16632	0.0024651	0.0334923	chr19	59064592	59064593	NM_001020818	-0.274816	+	ILMN_2308849	MYADM	11.0627	-3.73429	0.00100268	0.00100268	-16193
chr19	59047804	59048399	chr19_59047804_59048399	0.981595	+	4.0976	9.16632	0.0024651	0.0334923	chr19	59064471	59064472	NM_001020821	-0.272517	+	ILMN_2350574	MYADM	8.11251	-2.93464	0.00715339	0.00715339	-16072
chr19	59047804	59048399	chr19_59047804_59048399	0.981595	+	4.0976	9.16632	0.0024651	0.0334923	chr19	59064592	59064593	NM_001020818	-0.272517	+	ILMN_2350574	MYADM	8.11251	-2.93464	0.00715339	0.00715339	-16193
chr11	125643729	125644388	chr11_125643729_125644388	0.981101	+	3.90099	8.58456	0.00339026	0.0421947	chr11	125586797	125586798	NM_032795	0.540621	-	ILMN_1730082	RPUSD4	10.3511	6.52239	8.68098e-07	8.68098e-07	-56931
chr11	125643729	125644388	chr11_125643729_125644388	0.981101	+	3.90099	8.58456	0.00339026	0.0421947	chr11	125586797	125586798	NM_001144827	0.540621	-	ILMN_1730082	RPUSD4	10.3511	6.52239	8.68098e-07	8.68098e-07	-56931
chr11	125643729	125644388	chr11_125643729_125644388	0.981101	+	3.90099	8.58456	0.00339026	0.0421947	chr11	125730749	125730750	NM_001254757	-0.295462	+	ILMN_2204545	ST3GAL4	8.58996	-3.6481	0.00124558	0.00124558	-86361
chr11	125643729	125644388	chr11_125643729_125644388	0.981101	+	3.90099	8.58456	0.00339026	0.0421947	chr11	125730998	125730999	NM_006278	-0.295462	+	ILMN_2204545	ST3GAL4	8.58996	-3.6481	0.00124558	0.00124558	-86610
chr19	18305256	18306346	chr19_18305256_18306346	0.980456	+	6.16915	12.6037	0.00038499	0.00913353	chr19	18253432	18253433	NM_005354	0.457363	-	ILMN_1810214	JUND	13.5986	6.76929	4.77845e-07	4.77845e-07	-51823
chr19	18305256	18306346	chr19_18305256_18306346	0.980456	+	6.16915	12.6037	0.00038499	0.00913353	chr19	18357967	18357968	NM_004864	2.07743	+	ILMN_2188862	GDF15	10.4339	19.8453	1.33358e-16	1.33358e-16	-51621
chr19	18305256	18306346	chr19_18305256_18306346	0.980456	+	6.16915	12.6037	0.00038499	0.00913353	chr19	18391145	18391146	NM_032627	-0.378914	+	ILMN_2327346	SSBP4	8.79512	-4.53107	0.000131225	0.000131225	-84799
chr19	18305256	18306346	chr19_18305256_18306346	0.980456	+	6.16915	12.6037	0.00038499	0.00913353	chr19	18391145	18391146	NM_001009998	-0.378914	+	ILMN_2327346	SSBP4	8.79512	-4.53107	0.000131225	0.000131225	-84799
chr5	176553654	176554365	chr5_176553654_176554365	0.979805	+	4.2216	9.86158	0.00168766	0.0257632	chr5	176492685	176492686	NM_172349	0.391742	+	ILMN_1707175	NSD1	7.77071	5.78	5.44188e-06	5.44188e-06	60968
chr5	176553654	176554365	chr5_176553654_176554365	0.979805	+	4.2216	9.86158	0.00168766	0.0257632	chr5	176493438	176493439	NM_022455	0.391742	+	ILMN_1707175	NSD1	7.77071	5.78	5.44188e-06	5.44188e-06	60215
chr12	108960858	108962012	chr12_108960858_108962012	0.979655	+	6.09318	17.4766	2.90861e-05	0.00125538	chr12	108989883	108989884	NM_207435	0.305256	-	ILMN_1753265	C12orf76	8.3438	3.98744	0.000527792	0.000527792	27871
chr12	108960858	108962012	chr12_108960858_108962012	0.979655	+	6.09318	17.4766	2.90861e-05	0.00125538	chr12	108989883	108989884	NM_207435	0.407969	-	ILMN_2152429	C12orf76	8.37565	5.59842	8.5947e-06	8.5947e-06	27871
chr16	24862944	24863581	chr16_24862944_24863581	0.975661	+	4.49279	10.1763	0.00142258	0.0228869	chr16	24934176	24934177	NM_001006634	0.235248	-	ILMN_1718610	ARHGAP17	9.66173	3.71664	0.00104832	0.00104832	70595
chr16	24862944	24863581	chr16_24862944_24863581	0.975661	+	4.49279	10.1763	0.00142258	0.0228869	chr16	24934176	24934177	NM_018054	0.235248	-	ILMN_1718610	ARHGAP17	9.66173	3.71664	0.00104832	0.00104832	70595
chr11	64950526	64952510	chr11_64950526_64952510	0.973702	+	6.80554	20.1327	7.22502e-06	0.000424302	chr11	64857800	64857801	NM_006268	0.399822	+	ILMN_1734317	DPF2	10.5289	5.57483	9.12223e-06	9.12223e-06	92725
chr10	53838856	53839575	chr10_53838856_53839575	0.973354	+	4.7138	10.4415	0.00123216	0.0207718	chr10	53744046	53744047	NM_012242	-3.08054	+	ILMN_1773337	DKK1	10.4752	-36.9897	5.26787e-23	5.26787e-23	94809
chr10	53838856	53839575	chr10_53838856_53839575	0.973354	+	4.7138	10.4415	0.00123216	0.0207718	chr10	53744046	53744047	NM_012242	-0.702996	+	ILMN_2174189	DKK1	7.0818	-9.70842	7.15342e-10	7.15342e-10	94809
chr10	123812546	123813301	chr10_123812546_123813301	0.966195	+	4.90929	11.7454	0.000609939	0.012493	chr10	123724733	123724734	NM_017615	-0.64546	-	ILMN_1679134	NSMCE4A	10.45	-9.78105	6.17878e-10	6.17878e-10	-87812
chr10	123812546	123813301	chr10_123812546_123813301	0.966195	+	4.90929	11.7454	0.000609939	0.012493	chr10	123724733	123724734	NM_001167865	-0.64546	-	ILMN_1679134	NSMCE4A	10.45	-9.78105	6.17878e-10	6.17878e-10	-87812
chr10	123812546	123813301	chr10_123812546_123813301	0.966195	+	4.90929	11.7454	0.000609939	0.012493	chr10	123738678	123738679	NM_206861	-0.47518	+	ILMN_2315780	TACC2	9.09857	-6.45218	1.03007e-06	1.03007e-06	73867
chr10	123812546	123813301	chr10_123812546_123813301	0.966195	+	4.90929	11.7454	0.000609939	0.012493	chr10	123738678	123738679	NM_206862	-0.47518	+	ILMN_2315780	TACC2	9.09857	-6.45218	1.03007e-06	1.03007e-06	73867
chr10	123812546	123813301	chr10_123812546_123813301	0.966195	+	4.90929	11.7454	0.000609939	0.012493	chr10	123738678	123738679	NM_206862	-0.270342	+	ILMN_2363165	TACC2	7.6716	-3.30533	0.00292037	0.00292037	73867
chr10	123812546	123813301	chr10_123812546_123813301	0.966195	+	4.90929	11.7454	0.000609939	0.012493	chr10	123738678	123738679	NM_206861	-0.270342	+	ILMN_2363165	TACC2	7.6716	-3.30533	0.00292037	0.00292037	73867
chr10	123812546	123813301	chr10_123812546_123813301	0.966195	+	4.90929	11.7454	0.000609939	0.012493	chr10	123913094	123913095	NM_206860	-0.47518	+	ILMN_2315780	TACC2	9.09857	-6.45218	1.03007e-06	1.03007e-06	-99793
chr10	123812546	123813301	chr10_123812546_123813301	0.966195	+	4.90929	11.7454	0.000609939	0.012493	chr10	123913094	123913095	NM_006997	-0.47518	+	ILMN_2315780	TACC2	9.09857	-6.45218	1.03007e-06	1.03007e-06	-99793
chr10	123812546	123813301	chr10_123812546_123813301	0.966195	+	4.90929	11.7454	0.000609939	0.012493	chr10	123913094	123913095	NM_206860	-0.270342	+	ILMN_2363165	TACC2	7.6716	-3.30533	0.00292037	0.00292037	-99793
chr10	123812546	123813301	chr10_123812546_123813301	0.966195	+	4.90929	11.7454	0.000609939	0.012493	chr10	123913094	123913095	NM_006997	-0.270342	+	ILMN_2363165	TACC2	7.6716	-3.30533	0.00292037	0.00292037	-99793
chr2	120218150	120218969	chr2_120218150_120218969	0.962681	+	5.07822	11.857	0.000574445	0.012046	chr2	120153212	120153213	NM_030577	-0.819689	+	ILMN_1756402	TMEM177	9.28145	-11.9616	1.02024e-11	1.02024e-11	64937
chr2	120218150	120218969	chr2_120218150_120218969	0.962681	+	5.07822	11.857	0.000574445	0.012046	chr2	120153212	120153213	NM_001105198	-0.819689	+	ILMN_1756402	TMEM177	9.28145	-11.9616	1.02024e-11	1.02024e-11	64937
chr2	120218150	120218969	chr2_120218150_120218969	0.962681	+	5.07822	11.857	0.000574445	0.012046	chr2	120153212	120153213	NM_001105199	-0.819689	+	ILMN_1756402	TMEM177	9.28145	-11.9616	1.02024e-11	1.02024e-11	64937
chr2	3690346	3691041	chr2_3690346_3691041	0.959987	+	4.86376	10.8957	0.0009639	0.0174101	chr2	3600727	3600728	NM_001011	0.306814	+	ILMN_1750722	RPS7	11.5862	4.06144	0.000437062	0.000437062	89618
chr2	3690346	3691041	chr2_3690346_3691041	0.959987	+	4.86376	10.8957	0.0009639	0.0174101	chr2	3600727	3600728	NM_001011	0.320121	+	ILMN_2070072	RPS7	11.3724	4.26138	0.000262124	0.000262124	89618
chr5	74571082	74571851	chr5_74571082_74571851	0.959566	+	4.0188	7.29725	0.00690602	0.0661194	chr5	74668748	74668749	NM_001130996	1.54739	+	ILMN_1657395	HMGCR	10.9263	20.4229	6.86554e-17	6.86554e-17	-96897
chr5	74571082	74571851	chr5_74571082_74571851	0.959566	+	4.0188	7.29725	0.00690602	0.0661194	chr5	74668748	74668749	NM_000859	1.54739	+	ILMN_1657395	HMGCR	10.9263	20.4229	6.86554e-17	6.86554e-17	-96897
chr2	47273486	47274476	chr2_47273486_47274476	0.958738	+	5.71267	16.1194	5.94732e-05	0.00215205	chr2	47257244	47257245	NM_001743	-0.295022	-	ILMN_1687858	CALM2	13.901	-4.01803	0.000488233	0.000488233	-16241
chr18	55736495	55737169	chr18_55736495_55737169	0.957518	+	4.01839	8.86195	0.00291177	0.0380691	chr18	55718171	55718172	NM_021127	1.27636	+	ILMN_2098446	PMAIP1	8.39748	15.933	1.98328e-14	1.98328e-14	18323
chr11	61495259	61497485	chr11_61495259_61497485	0.952243	+	6.98552	22.3274	2.29902e-06	0.000159919	chr11	61441573	61441574	NM_013401	0.844016	-	ILMN_1741632	RAB3IL1	8.79953	8.39666	1.13303e-08	1.13303e-08	-53685
chr11	61495259	61497485	chr11_61495259_61497485	0.952243	+	6.98552	22.3274	2.29902e-06	0.000159919	chr11	61491708	61491709	NM_002032	0.341404	-	ILMN_1683146	FTH1	10.3711	3.87847	0.000696228	0.000696228	-3550
chr11	61495259	61497485	chr11_61495259_61497485	0.952243	+	6.98552	22.3274	2.29902e-06	0.000159919	chr11	61491708	61491709	NM_002032	0.270524	-	ILMN_2073235	FTHL12	13.6651	3.49841	0.00181123	0.00181123	-3550
chr11	61495259	61497485	chr11_61495259_61497485	0.952243	+	6.98552	22.3274	2.29902e-06	0.000159919	chr11	61491708	61491709	NM_002032	0.285163	-	ILMN_2134538	FTHL11	10.4817	2.99947	0.00613024	0.00613024	-3550
chr1	1358302	1358976	chr1_1358302_1358976	0.949711	+	4.26831	9.88465	0.00166663	0.025551	chr1	1324772	1324773	NR_015434	-0.536288	+	ILMN_3244323	LOC148413	9.05859	-7.49582	8.6154e-08	8.6154e-08	33529
chr1	1358302	1358976	chr1_1358302_1358976	0.949711	+	4.26831	9.88465	0.00166663	0.025551	chr1	1332556	1332557	NM_017971	-0.623955	-	ILMN_2189424	MRPL20	10.3195	-7.6693	5.7807e-08	5.7807e-08	-25745
chr1	1358302	1358976	chr1_1358302_1358976	0.949711	+	4.26831	9.88465	0.00166663	0.025551	chr1	1437772	1437773	NM_001170536	-0.284122	+	ILMN_1738530	ATAD3A	9.1486	-3.34452	0.00265193	0.00265193	-78796
chr1	1358302	1358976	chr1_1358302_1358976	0.949711	+	4.26831	9.88465	0.00166663	0.025551	chr1	1437385	1437386	NM_018188	-0.284122	+	ILMN_1738530	ATAD3A	9.1486	-3.34452	0.00265193	0.00265193	-78409
chr1	1358302	1358976	chr1_1358302_1358976	0.949711	+	4.26831	9.88465	0.00166663	0.025551	chr1	1437385	1437386	NM_001170535	-0.284122	+	ILMN_1738530	ATAD3A	9.1486	-3.34452	0.00265193	0.00265193	-78409
chr5	179178327	179179781	chr5_179178327_179179781	0.948613	+	5.8456	13.5072	0.000237648	0.00634536	chr5	179157952	179157953	NR_031598	0.298529	-	ILMN_3310720	MIR1229	7.09703	2.89776	0.00780586	0.00780586	-20374
chr5	179178327	179179781	chr5_179178327_179179781	0.948613	+	5.8456	13.5072	0.000237648	0.00634536	chr5	179165993	179165994	NM_001142298	1.113	+	ILMN_1662618	SQSTM1	13.0006	17.1787	3.63265e-15	3.63265e-15	12333
chr5	179178327	179179781	chr5_179178327_179179781	0.948613	+	5.8456	13.5072	0.000237648	0.00634536	chr5	179166608	179166609	NM_001142299	1.113	+	ILMN_1662618	SQSTM1	13.0006	17.1787	3.63265e-15	3.63265e-15	11718
chr5	179178327	179179781	chr5_179178327_179179781	0.948613	+	5.8456	13.5072	0.000237648	0.00634536	chr5	179162481	179162482	NM_054013	-0.204259	-	ILMN_1722438	MGAT4B	8.5376	-2.92901	0.00724943	0.00724943	-15845
chr5	179178327	179179781	chr5_179178327_179179781	0.948613	+	5.8456	13.5072	0.000237648	0.00634536	chr5	179166558	179166559	NM_014275	-0.204259	-	ILMN_1722438	MGAT4B	8.5376	-2.92901	0.00724943	0.00724943	-11768
chr5	179178327	179179781	chr5_179178327_179179781	0.948613	+	5.8456	13.5072	0.000237648	0.00634536	chr5	179180447	179180448	NM_003900	1.113	+	ILMN_1662618	SQSTM1	13.0006	17.1787	3.63265e-15	3.63265e-15	-666
chr5	179178327	179179781	chr5_179178327_179179781	0.948613	+	5.8456	13.5072	0.000237648	0.00634536	chr5	179267462	179267463	NM_198868	-0.904419	-	ILMN_1789909	TBC1D9B	8.14209	-9.81023	5.82676e-10	5.82676e-10	87681
chr5	179178327	179179781	chr5_179178327_179179781	0.948613	+	5.8456	13.5072	0.000237648	0.00634536	chr5	179267462	179267463	NM_015043	-0.904419	-	ILMN_1789909	TBC1D9B	8.14209	-9.81023	5.82676e-10	5.82676e-10	87681
chr5	179178327	179179781	chr5_179178327_179179781	0.948613	+	5.8456	13.5072	0.000237648	0.00634536	chr5	179267462	179267463	NM_198868	-0.915852	-	ILMN_2390227	TBC1D9B	9.07407	-12.0803	8.28596e-12	8.28596e-12	87681
chr5	179178327	179179781	chr5_179178327_179179781	0.948613	+	5.8456	13.5072	0.000237648	0.00634536	chr5	179267462	179267463	NM_015043	-0.915852	-	ILMN_2390227	TBC1D9B	9.07407	-12.0803	8.28596e-12	8.28596e-12	87681
chr12	103195222	103196063	chr12_103195222_103196063	0.946845	+	4.35084	7.5789	0.00590554	0.0600892	chr12	103133686	103133687	NM_001093771	0.926094	+	ILMN_1717056	TXNRD1	11.0757	10.851	7.69895e-11	7.69895e-11	61535
chr12	103195222	103196063	chr12_103195222_103196063	0.946845	+	4.35084	7.5789	0.00590554	0.0600892	chr12	103133686	103133687	NM_001093771	0.853848	+	ILMN_2324421	TXNRD1	10.7807	10.1523	2.95245e-10	2.95245e-10	61535
chr12	103195222	103196063	chr12_103195222_103196063	0.946845	+	4.35084	7.5789	0.00590554	0.0600892	chr12	103204589	103204590	NM_003330	0.926094	+	ILMN_1717056	TXNRD1	11.0757	10.851	7.69895e-11	7.69895e-11	-8526
chr12	103195222	103196063	chr12_103195222_103196063	0.946845	+	4.35084	7.5789	0.00590554	0.0600892	chr12	103204589	103204590	NM_182742	0.926094	+	ILMN_1717056	TXNRD1	11.0757	10.851	7.69895e-11	7.69895e-11	-8526
chr12	103195222	103196063	chr12_103195222_103196063	0.946845	+	4.35084	7.5789	0.00590554	0.0600892	chr12	103204589	103204590	NM_182729	0.926094	+	ILMN_1717056	TXNRD1	11.0757	10.851	7.69895e-11	7.69895e-11	-8526
chr12	103195222	103196063	chr12_103195222_103196063	0.946845	+	4.35084	7.5789	0.00590554	0.0600892	chr12	103204589	103204590	NM_182743	0.926094	+	ILMN_1717056	TXNRD1	11.0757	10.851	7.69895e-11	7.69895e-11	-8526
chr12	103195222	103196063	chr12_103195222_103196063	0.946845	+	4.35084	7.5789	0.00590554	0.0600892	chr12	103204589	103204590	NM_182743	0.853848	+	ILMN_2324421	TXNRD1	10.7807	10.1523	2.95245e-10	2.95245e-10	-8526
chr12	103195222	103196063	chr12_103195222_103196063	0.946845	+	4.35084	7.5789	0.00590554	0.0600892	chr12	103204589	103204590	NM_003330	0.853848	+	ILMN_2324421	TXNRD1	10.7807	10.1523	2.95245e-10	2.95245e-10	-8526
chr12	103195222	103196063	chr12_103195222_103196063	0.946845	+	4.35084	7.5789	0.00590554	0.0600892	chr12	103204589	103204590	NM_182729	0.853848	+	ILMN_2324421	TXNRD1	10.7807	10.1523	2.95245e-10	2.95245e-10	-8526
chr12	103195222	103196063	chr12_103195222_103196063	0.946845	+	4.35084	7.5789	0.00590554	0.0600892	chr12	103204589	103204590	NM_182742	0.853848	+	ILMN_2324421	TXNRD1	10.7807	10.1523	2.95245e-10	2.95245e-10	-8526
chr12	103195222	103196063	chr12_103195222_103196063	0.946845	+	4.35084	7.5789	0.00590554	0.0600892	chr12	103221639	103221640	NM_001008394	0.895626	+	ILMN_1776000	EID3	7.09187	9.9727	4.21138e-10	4.21138e-10	-25576
chr14	50136290	50137257	chr14_50136290_50137257	0.946178	+	4.97741	11.0233	0.000899749	0.016501	chr14	50069126	50069127	NM_006575	0.31527	-	ILMN_1759030	MAP4K5	8.8233	4.25694	0.000265126	0.000265126	-67163
chr14	50136290	50137257	chr14_50136290_50137257	0.946178	+	4.97741	11.0233	0.000899749	0.016501	chr14	50069126	50069127	NM_198794	0.31527	-	ILMN_1759030	MAP4K5	8.8233	4.25694	0.000265126	0.000265126	-67163
chr14	50136290	50137257	chr14_50136290_50137257	0.946178	+	4.97741	11.0233	0.000899749	0.016501	chr14	50204773	50204774	NM_021818	-0.302077	-	ILMN_2050654	SAV1	7.7177	-3.82102	0.000805341	0.000805341	67516
chr19	8394590	8395133	chr19_8394590_8395133	0.945121	+	3.40103	6.40938	0.0113519	0.0905706	chr19	8384186	8384187	NM_001005415	-0.234773	+	ILMN_1669592	2002-03-01	7.82179	-2.96423	0.00666772	0.00666772	10403
chr19	8394590	8395133	chr19_8394590_8395133	0.945121	+	3.40103	6.40938	0.0113519	0.0905706	chr19	8384186	8384187	NM_016496	-0.234773	+	ILMN_1669592	2002-03-01	7.82179	-2.96423	0.00666772	0.00666772	10403
chr19	8394590	8395133	chr19_8394590_8395133	0.945121	+	3.40103	6.40938	0.0113519	0.0905706	chr19	8384186	8384187	NM_001005416	-0.234773	+	ILMN_1669592	2002-03-01	7.82179	-2.96423	0.00666772	0.00666772	10403
chr4	103579268	103579930	chr4_103579268_103579930	0.943461	+	4.11532	7.87349	0.00501648	0.0543195	chr4	103485433	103485434	NM_001135147	-0.463608	-	ILMN_1695316	SLC39A8	10.3909	-4.5549	0.000123435	0.000123435	-93834
chr4	103579268	103579930	chr4_103579268_103579930	0.943461	+	4.11532	7.87349	0.00501648	0.0543195	chr4	103485678	103485679	NM_001135146	-0.463608	-	ILMN_1695316	SLC39A8	10.3909	-4.5549	0.000123435	0.000123435	-93589
chr4	103579268	103579930	chr4_103579268_103579930	0.943461	+	4.11532	7.87349	0.00501648	0.0543195	chr4	103485371	103485372	NM_022154	-0.463608	-	ILMN_1695316	SLC39A8	10.3909	-4.5549	0.000123435	0.000123435	-93896
chr4	103579268	103579930	chr4_103579268_103579930	0.943461	+	4.11532	7.87349	0.00501648	0.0543195	chr4	103485371	103485372	NM_022154	-0.396079	-	ILMN_2233539	SLC39A8	9.59299	-3.46625	0.0019621	0.0019621	-93896
chr4	103579268	103579930	chr4_103579268_103579930	0.943461	+	4.11532	7.87349	0.00501648	0.0543195	chr4	103485678	103485679	NM_001135146	-0.396079	-	ILMN_2233539	SLC39A8	9.59299	-3.46625	0.0019621	0.0019621	-93589
chr4	103579268	103579930	chr4_103579268_103579930	0.943461	+	4.11532	7.87349	0.00501648	0.0543195	chr4	103485433	103485434	NM_001135147	-0.396079	-	ILMN_2233539	SLC39A8	9.59299	-3.46625	0.0019621	0.0019621	-93834
chr4	103579268	103579930	chr4_103579268_103579930	0.943461	+	4.11532	7.87349	0.00501648	0.0543195	chr4	103641517	103641518	NM_003998	-0.52484	+	ILMN_1714965	NFKB1	11.1906	-7.90778	3.36177e-08	3.36177e-08	-61587
chr4	103579268	103579930	chr4_103579268_103579930	0.943461	+	4.11532	7.87349	0.00501648	0.0543195	chr4	103641517	103641518	NM_001165412	-0.52484	+	ILMN_1714965	NFKB1	11.1906	-7.90778	3.36177e-08	3.36177e-08	-61587
chr22	16569221	16570042	chr22_16569221_16570042	0.941864	+	4.6545	6.96026	0.00833399	0.0745074	chr22	16501484	16501485	NM_015367	-0.480173	+	ILMN_2181445	BCL2L13	10.3692	-6.66062	6.209e-07	6.209e-07	67736
chr1	28719121	28719902	chr1_28719121_28719902	0.940352	+	4.64263	8.74096	0.00311142	0.039855	chr1	28637247	28637248	NM_023923	-0.50767	+	ILMN_1736548	PHACTR4	9.61813	-7.43818	9.84519e-08	9.84519e-08	81873
chr1	28719121	28719902	chr1_28719121_28719902	0.940352	+	4.64263	8.74096	0.00311142	0.039855	chr1	28637247	28637248	NM_023923	0.279275	+	ILMN_2279099	PHACTR4	6.66923	3.83581	0.000775754	0.000775754	81873
chr1	28719121	28719902	chr1_28719121_28719902	0.940352	+	4.64263	8.74096	0.00311142	0.039855	chr1	28717331	28717332	NM_001269	-0.227929	+	ILMN_2311497	SNHG3-RCC1	7.5088	-2.96366	0.00667667	0.00667667	1789
chr1	28719121	28719902	chr1_28719121_28719902	0.940352	+	4.64263	8.74096	0.00311142	0.039855	chr1	28717331	28717332	NM_001048194	-0.227929	+	ILMN_2311497	SNHG3-RCC1	7.5088	-2.96366	0.00667667	0.00667667	1789
chr1	28719121	28719902	chr1_28719121_28719902	0.940352	+	4.64263	8.74096	0.00311142	0.039855	chr1	28705041	28705042	NM_001048199	-0.227929	+	ILMN_2311497	SNHG3-RCC1	7.5088	-2.96366	0.00667667	0.00667667	14079
chr1	28719121	28719902	chr1_28719121_28719902	0.940352	+	4.64263	8.74096	0.00311142	0.039855	chr1	28705041	28705042	NR_030725	-0.227929	+	ILMN_2311497	SNHG3-RCC1	7.5088	-2.96366	0.00667667	0.00667667	14079
chr1	28719121	28719902	chr1_28719121_28719902	0.940352	+	4.64263	8.74096	0.00311142	0.039855	chr1	28705041	28705042	NR_030726	-0.227929	+	ILMN_2311497	SNHG3-RCC1	7.5088	-2.96366	0.00667667	0.00667667	14079
chr1	28719121	28719902	chr1_28719121_28719902	0.940352	+	4.64263	8.74096	0.00311142	0.039855	chr1	28717331	28717332	NM_001048195	-0.227929	+	ILMN_2311497	SNHG3-RCC1	7.5088	-2.96366	0.00667667	0.00667667	1789
chr1	28719121	28719902	chr1_28719121_28719902	0.940352	+	4.64263	8.74096	0.00311142	0.039855	chr1	28705041	28705042	NR_030726	-0.252388	+	ILMN_2354211	RCC1	8.43991	-2.90213	0.00772566	0.00772566	14079
chr1	28719121	28719902	chr1_28719121_28719902	0.940352	+	4.64263	8.74096	0.00311142	0.039855	chr1	28717331	28717332	NM_001048194	-0.252388	+	ILMN_2354211	RCC1	8.43991	-2.90213	0.00772566	0.00772566	1789
chr1	28719121	28719902	chr1_28719121_28719902	0.940352	+	4.64263	8.74096	0.00311142	0.039855	chr1	28717331	28717332	NM_001269	-0.252388	+	ILMN_2354211	RCC1	8.43991	-2.90213	0.00772566	0.00772566	1789
chr1	28719121	28719902	chr1_28719121_28719902	0.940352	+	4.64263	8.74096	0.00311142	0.039855	chr1	28705041	28705042	NM_001048199	-0.252388	+	ILMN_2354211	RCC1	8.43991	-2.90213	0.00772566	0.00772566	14079
chr1	28719121	28719902	chr1_28719121_28719902	0.940352	+	4.64263	8.74096	0.00311142	0.039855	chr1	28705041	28705042	NR_030725	-0.252388	+	ILMN_2354211	RCC1	8.43991	-2.90213	0.00772566	0.00772566	14079
chr1	28719121	28719902	chr1_28719121_28719902	0.940352	+	4.64263	8.74096	0.00311142	0.039855	chr1	28717331	28717332	NM_001048195	-0.252388	+	ILMN_2354211	RCC1	8.43991	-2.90213	0.00772566	0.00772566	1789
chr1	28719121	28719902	chr1_28719121_28719902	0.940352	+	4.64263	8.74096	0.00311142	0.039855	chr1	28778992	28778993	NR_002987	-0.803774	-	ILMN_3245458	SNORA61	9.17971	-6.17585	2.03046e-06	2.03046e-06	59090
chr1	28719121	28719902	chr1_28719121_28719902	0.940352	+	4.64263	8.74096	0.00311142	0.039855	chr1	28777921	28777922	NR_003077	-0.409996	-	ILMN_3248703	SNORD99	7.44647	-4.18022	0.00032266	0.00032266	58019
chr9	124662623	124663440	chr9_124662623_124663440	0.935914	+	4.85251	10.8625	0.000981294	0.0176501	chr9	124630756	124630757	NM_005388	0.425026	-	ILMN_1694041	PDCL	8.91856	5.73872	6.0362e-06	6.0362e-06	-31866
chr9	124662623	124663440	chr9_124662623_124663440	0.935914	+	4.85251	10.8625	0.000981294	0.0176501	chr9	124743108	124743109	NM_012197	-0.318112	+	ILMN_2061950	RABGAP1	10.4262	-3.59517	0.00142243	0.00142243	-79668
chr4	38720903	38721810	chr4_38720903_38721810	0.935353	+	4.86125	9.13443	0.00250844	0.0339952	chr4	38722845	38722846	NM_001007075	-0.53675	+	ILMN_1706687	KLHL5	10.0459	-7.73048	5.02657e-08	5.02657e-08	-1035
chr4	38720903	38721810	chr4_38720903_38721810	0.935353	+	4.86125	9.13443	0.00250844	0.0339952	chr4	38722845	38722846	NM_001171654	-0.53675	+	ILMN_1706687	KLHL5	10.0459	-7.73048	5.02657e-08	5.02657e-08	-1035
chr4	38720903	38721810	chr4_38720903_38721810	0.935353	+	4.86125	9.13443	0.00250844	0.0339952	chr4	38722845	38722846	NM_001171654	-0.343259	+	ILMN_2342437	KLHL5	8.85965	-4.93216	4.68754e-05	4.68754e-05	-1035
chr4	38720903	38721810	chr4_38720903_38721810	0.935353	+	4.86125	9.13443	0.00250844	0.0339952	chr4	38722845	38722846	NM_001007075	-0.343259	+	ILMN_2342437	KLHL5	8.85965	-4.93216	4.68754e-05	4.68754e-05	-1035
chr4	38720903	38721810	chr4_38720903_38721810	0.935353	+	4.86125	9.13443	0.00250844	0.0339952	chr4	38740246	38740247	NM_199039	-0.53675	+	ILMN_1706687	KLHL5	10.0459	-7.73048	5.02657e-08	5.02657e-08	-18436
chr4	38720903	38721810	chr4_38720903_38721810	0.935353	+	4.86125	9.13443	0.00250844	0.0339952	chr4	38740246	38740247	NM_015990	-0.53675	+	ILMN_1706687	KLHL5	10.0459	-7.73048	5.02657e-08	5.02657e-08	-18436
chr4	38720903	38721810	chr4_38720903_38721810	0.935353	+	4.86125	9.13443	0.00250844	0.0339952	chr4	38740246	38740247	NM_015990	-0.343259	+	ILMN_2342437	KLHL5	8.85965	-4.93216	4.68754e-05	4.68754e-05	-18436
chr4	38720903	38721810	chr4_38720903_38721810	0.935353	+	4.86125	9.13443	0.00250844	0.0339952	chr4	38740246	38740247	NM_199039	-0.343259	+	ILMN_2342437	KLHL5	8.85965	-4.93216	4.68754e-05	4.68754e-05	-18436
chr9	107098737	107099532	chr9_107098737_107099532	0.933458	+	4.8326	10.1629	0.00143297	0.0229853	chr9	107046749	107046750	NM_080546	-0.362408	+	ILMN_1700695	SLC44A1	12.679	-5.2634	2.01044e-05	2.01044e-05	51987
chr9	107098737	107099532	chr9_107098737_107099532	0.933458	+	4.8326	10.1629	0.00143297	0.0229853	chr9	107046749	107046750	NM_080546	-0.289207	+	ILMN_1758673	SLC44A1	10.1008	-4.18041	0.000322503	0.000322503	51987
chr6	74155166	74156171	chr6_74155166_74156171	0.92984	+	5.04494	11.9837	0.000536687	0.0115471	chr6	74076659	74076660	NM_001251874	-0.327319	-	ILMN_2163070	KHDC1	7.07745	-4.19982	0.000306883	0.000306883	-78506
chr6	74155166	74156171	chr6_74155166_74156171	0.92984	+	5.04494	11.9837	0.000536687	0.0115471	chr6	74218764	74218765	NM_138441	0.808252	-	ILMN_1706645	C6orf150	8.1184	10.3357	2.06317e-10	2.06317e-10	62593
chr6	74155166	74156171	chr6_74155166_74156171	0.92984	+	5.04494	11.9837	0.000536687	0.0115471	chr6	74228174	74228175	NM_001123226	0.683051	+	ILMN_2380740	MTO1	10.3071	10.0876	3.35401e-10	3.35401e-10	-72003
chr6	74155166	74156171	chr6_74155166_74156171	0.92984	+	5.04494	11.9837	0.000536687	0.0115471	chr6	74228174	74228175	NM_133645	0.683051	+	ILMN_2380740	MTO1	10.3071	10.0876	3.35401e-10	3.35401e-10	-72003
chr6	74155166	74156171	chr6_74155166_74156171	0.92984	+	5.04494	11.9837	0.000536687	0.0115471	chr6	74228174	74228175	NM_012123	0.683051	+	ILMN_2380740	MTO1	10.3071	10.0876	3.35401e-10	3.35401e-10	-72003
chr6	43780487	43781111	chr6_43780487_43781111	0.929472	+	4.17483	6.37907	0.0115474	0.0917273	chr6	43704914	43704915	NM_019096	-0.248395	-	ILMN_1694475	GTPBP2	6.90923	-3.17876	0.00397916	0.00397916	-75572
chr6	43780487	43781111	chr6_43780487_43781111	0.929472	+	4.17483	6.37907	0.0115474	0.0917273	chr6	43705256	43705257	NM_001003690	0.204578	+	ILMN_1694711	MAD2L1BP	10.1142	3.10912	0.00471062	0.00471062	75230
chr6	43780487	43781111	chr6_43780487_43781111	0.929472	+	4.17483	6.37907	0.0115474	0.0917273	chr6	43711554	43711555	NM_014628	0.204578	+	ILMN_1694711	MAD2L1BP	10.1142	3.10912	0.00471062	0.00471062	68932
chr6	43780487	43781111	chr6_43780487_43781111	0.929472	+	4.17483	6.37907	0.0115474	0.0917273	chr6	43845923	43845924	NM_001171627	-0.247385	+	ILMN_1693060	VEGFA	6.70312	-3.12681	0.00451337	0.00451337	-64812
chr6	43780487	43781111	chr6_43780487_43781111	0.929472	+	4.17483	6.37907	0.0115474	0.0917273	chr6	43845923	43845924	NM_001171625	-0.247385	+	ILMN_1693060	VEGFA	6.70312	-3.12681	0.00451337	0.00451337	-64812
chr6	43780487	43781111	chr6_43780487_43781111	0.929472	+	4.17483	6.37907	0.0115474	0.0917273	chr6	43845923	43845924	NM_001171623	-0.247385	+	ILMN_1693060	VEGFA	6.70312	-3.12681	0.00451337	0.00451337	-64812
chr6	43780487	43781111	chr6_43780487_43781111	0.929472	+	4.17483	6.37907	0.0115474	0.0917273	chr6	43845923	43845924	NM_001025367	-0.247385	+	ILMN_1693060	VEGFA	6.70312	-3.12681	0.00451337	0.00451337	-64812
chr6	43780487	43781111	chr6_43780487_43781111	0.929472	+	4.17483	6.37907	0.0115474	0.0917273	chr6	43845923	43845924	NM_001204385	-0.247385	+	ILMN_1693060	VEGFA	6.70312	-3.12681	0.00451337	0.00451337	-64812
chr6	43780487	43781111	chr6_43780487_43781111	0.929472	+	4.17483	6.37907	0.0115474	0.0917273	chr6	43845923	43845924	NM_001025366	-0.247385	+	ILMN_1693060	VEGFA	6.70312	-3.12681	0.00451337	0.00451337	-64812
chr6	43780487	43781111	chr6_43780487_43781111	0.929472	+	4.17483	6.37907	0.0115474	0.0917273	chr6	43845923	43845924	NM_001171626	-0.247385	+	ILMN_1693060	VEGFA	6.70312	-3.12681	0.00451337	0.00451337	-64812
chr6	43780487	43781111	chr6_43780487_43781111	0.929472	+	4.17483	6.37907	0.0115474	0.0917273	chr6	43845923	43845924	NM_001025369	-0.247385	+	ILMN_1693060	VEGFA	6.70312	-3.12681	0.00451337	0.00451337	-64812
chr6	43780487	43781111	chr6_43780487_43781111	0.929472	+	4.17483	6.37907	0.0115474	0.0917273	chr6	43845923	43845924	NM_001204384	-0.247385	+	ILMN_1693060	VEGFA	6.70312	-3.12681	0.00451337	0.00451337	-64812
chr6	43780487	43781111	chr6_43780487_43781111	0.929472	+	4.17483	6.37907	0.0115474	0.0917273	chr6	43845923	43845924	NM_001171624	-0.247385	+	ILMN_1693060	VEGFA	6.70312	-3.12681	0.00451337	0.00451337	-64812
chr6	43780487	43781111	chr6_43780487_43781111	0.929472	+	4.17483	6.37907	0.0115474	0.0917273	chr6	43845923	43845924	NM_001171628	-0.247385	+	ILMN_1693060	VEGFA	6.70312	-3.12681	0.00451337	0.00451337	-64812
chr6	43780487	43781111	chr6_43780487_43781111	0.929472	+	4.17483	6.37907	0.0115474	0.0917273	chr6	43845923	43845924	NM_001171630	-0.247385	+	ILMN_1693060	VEGFA	6.70312	-3.12681	0.00451337	0.00451337	-64812
chr6	43780487	43781111	chr6_43780487_43781111	0.929472	+	4.17483	6.37907	0.0115474	0.0917273	chr6	43845923	43845924	NM_001025370	-0.247385	+	ILMN_1693060	VEGFA	6.70312	-3.12681	0.00451337	0.00451337	-64812
chr6	43780487	43781111	chr6_43780487_43781111	0.929472	+	4.17483	6.37907	0.0115474	0.0917273	chr6	43845923	43845924	NM_001025368	-0.247385	+	ILMN_1693060	VEGFA	6.70312	-3.12681	0.00451337	0.00451337	-64812
chr6	43780487	43781111	chr6_43780487_43781111	0.929472	+	4.17483	6.37907	0.0115474	0.0917273	chr6	43845923	43845924	NM_001033756	-0.247385	+	ILMN_1693060	VEGFA	6.70312	-3.12681	0.00451337	0.00451337	-64812
chr6	43780487	43781111	chr6_43780487_43781111	0.929472	+	4.17483	6.37907	0.0115474	0.0917273	chr6	43845923	43845924	NM_003376	-0.247385	+	ILMN_1693060	VEGFA	6.70312	-3.12681	0.00451337	0.00451337	-64812
chr6	43780487	43781111	chr6_43780487_43781111	0.929472	+	4.17483	6.37907	0.0115474	0.0917273	chr6	43845923	43845924	NM_001171629	-0.247385	+	ILMN_1693060	VEGFA	6.70312	-3.12681	0.00451337	0.00451337	-64812
chr6	43780487	43781111	chr6_43780487_43781111	0.929472	+	4.17483	6.37907	0.0115474	0.0917273	chr6	43845923	43845924	NM_001171622	-0.247385	+	ILMN_1693060	VEGFA	6.70312	-3.12681	0.00451337	0.00451337	-64812
chr6	43780487	43781111	chr6_43780487_43781111	0.929472	+	4.17483	6.37907	0.0115474	0.0917273	chr6	43845923	43845924	NM_001171630	0.516985	+	ILMN_1803882	VEGFA	7.38796	7.03589	2.52874e-07	2.52874e-07	-64812
chr6	43780487	43781111	chr6_43780487_43781111	0.929472	+	4.17483	6.37907	0.0115474	0.0917273	chr6	43845923	43845924	NM_001171629	0.516985	+	ILMN_1803882	VEGFA	7.38796	7.03589	2.52874e-07	2.52874e-07	-64812
chr6	43780487	43781111	chr6_43780487_43781111	0.929472	+	4.17483	6.37907	0.0115474	0.0917273	chr6	43845923	43845924	NM_001171628	0.516985	+	ILMN_1803882	VEGFA	7.38796	7.03589	2.52874e-07	2.52874e-07	-64812
chr6	43780487	43781111	chr6_43780487_43781111	0.929472	+	4.17483	6.37907	0.0115474	0.0917273	chr6	43845923	43845924	NM_001171622	0.516985	+	ILMN_1803882	VEGFA	7.38796	7.03589	2.52874e-07	2.52874e-07	-64812
chr6	43780487	43781111	chr6_43780487_43781111	0.929472	+	4.17483	6.37907	0.0115474	0.0917273	chr6	43845923	43845924	NM_001025367	0.516985	+	ILMN_1803882	VEGFA	7.38796	7.03589	2.52874e-07	2.52874e-07	-64812
chr6	43780487	43781111	chr6_43780487_43781111	0.929472	+	4.17483	6.37907	0.0115474	0.0917273	chr6	43845923	43845924	NM_001025370	0.516985	+	ILMN_1803882	VEGFA	7.38796	7.03589	2.52874e-07	2.52874e-07	-64812
chr6	43780487	43781111	chr6_43780487_43781111	0.929472	+	4.17483	6.37907	0.0115474	0.0917273	chr6	43845923	43845924	NM_001204384	0.516985	+	ILMN_1803882	VEGFA	7.38796	7.03589	2.52874e-07	2.52874e-07	-64812
chr6	43780487	43781111	chr6_43780487_43781111	0.929472	+	4.17483	6.37907	0.0115474	0.0917273	chr6	43845923	43845924	NM_001025366	0.516985	+	ILMN_1803882	VEGFA	7.38796	7.03589	2.52874e-07	2.52874e-07	-64812
chr6	43780487	43781111	chr6_43780487_43781111	0.929472	+	4.17483	6.37907	0.0115474	0.0917273	chr6	43845923	43845924	NM_001171623	0.516985	+	ILMN_1803882	VEGFA	7.38796	7.03589	2.52874e-07	2.52874e-07	-64812
chr6	43780487	43781111	chr6_43780487_43781111	0.929472	+	4.17483	6.37907	0.0115474	0.0917273	chr6	43845923	43845924	NM_001025368	0.516985	+	ILMN_1803882	VEGFA	7.38796	7.03589	2.52874e-07	2.52874e-07	-64812
chr6	43780487	43781111	chr6_43780487_43781111	0.929472	+	4.17483	6.37907	0.0115474	0.0917273	chr6	43845923	43845924	NM_001171626	0.516985	+	ILMN_1803882	VEGFA	7.38796	7.03589	2.52874e-07	2.52874e-07	-64812
chr6	43780487	43781111	chr6_43780487_43781111	0.929472	+	4.17483	6.37907	0.0115474	0.0917273	chr6	43845923	43845924	NM_001171625	0.516985	+	ILMN_1803882	VEGFA	7.38796	7.03589	2.52874e-07	2.52874e-07	-64812
chr6	43780487	43781111	chr6_43780487_43781111	0.929472	+	4.17483	6.37907	0.0115474	0.0917273	chr6	43845923	43845924	NM_001171627	0.516985	+	ILMN_1803882	VEGFA	7.38796	7.03589	2.52874e-07	2.52874e-07	-64812
chr6	43780487	43781111	chr6_43780487_43781111	0.929472	+	4.17483	6.37907	0.0115474	0.0917273	chr6	43845923	43845924	NM_003376	0.516985	+	ILMN_1803882	VEGFA	7.38796	7.03589	2.52874e-07	2.52874e-07	-64812
chr6	43780487	43781111	chr6_43780487_43781111	0.929472	+	4.17483	6.37907	0.0115474	0.0917273	chr6	43845923	43845924	NM_001033756	0.516985	+	ILMN_1803882	VEGFA	7.38796	7.03589	2.52874e-07	2.52874e-07	-64812
chr6	43780487	43781111	chr6_43780487_43781111	0.929472	+	4.17483	6.37907	0.0115474	0.0917273	chr6	43845923	43845924	NM_001204385	0.516985	+	ILMN_1803882	VEGFA	7.38796	7.03589	2.52874e-07	2.52874e-07	-64812
chr6	43780487	43781111	chr6_43780487_43781111	0.929472	+	4.17483	6.37907	0.0115474	0.0917273	chr6	43845923	43845924	NM_001025369	0.516985	+	ILMN_1803882	VEGFA	7.38796	7.03589	2.52874e-07	2.52874e-07	-64812
chr6	43780487	43781111	chr6_43780487_43781111	0.929472	+	4.17483	6.37907	0.0115474	0.0917273	chr6	43845923	43845924	NM_001171624	0.516985	+	ILMN_1803882	VEGFA	7.38796	7.03589	2.52874e-07	2.52874e-07	-64812
chr6	43780487	43781111	chr6_43780487_43781111	0.929472	+	4.17483	6.37907	0.0115474	0.0917273	chr6	43845923	43845924	NM_001171625	0.88754	+	ILMN_2375879	VEGFA	8.2132	11.0096	5.72043e-11	5.72043e-11	-64812
chr6	43780487	43781111	chr6_43780487_43781111	0.929472	+	4.17483	6.37907	0.0115474	0.0917273	chr6	43845923	43845924	NM_001171629	0.88754	+	ILMN_2375879	VEGFA	8.2132	11.0096	5.72043e-11	5.72043e-11	-64812
chr6	43780487	43781111	chr6_43780487_43781111	0.929472	+	4.17483	6.37907	0.0115474	0.0917273	chr6	43845923	43845924	NM_001204384	0.88754	+	ILMN_2375879	VEGFA	8.2132	11.0096	5.72043e-11	5.72043e-11	-64812
chr6	43780487	43781111	chr6_43780487_43781111	0.929472	+	4.17483	6.37907	0.0115474	0.0917273	chr6	43845923	43845924	NM_001171622	0.88754	+	ILMN_2375879	VEGFA	8.2132	11.0096	5.72043e-11	5.72043e-11	-64812
chr6	43780487	43781111	chr6_43780487_43781111	0.929472	+	4.17483	6.37907	0.0115474	0.0917273	chr6	43845923	43845924	NM_001204385	0.88754	+	ILMN_2375879	VEGFA	8.2132	11.0096	5.72043e-11	5.72043e-11	-64812
chr6	43780487	43781111	chr6_43780487_43781111	0.929472	+	4.17483	6.37907	0.0115474	0.0917273	chr6	43845923	43845924	NM_001171626	0.88754	+	ILMN_2375879	VEGFA	8.2132	11.0096	5.72043e-11	5.72043e-11	-64812
chr6	43780487	43781111	chr6_43780487_43781111	0.929472	+	4.17483	6.37907	0.0115474	0.0917273	chr6	43845923	43845924	NM_001171624	0.88754	+	ILMN_2375879	VEGFA	8.2132	11.0096	5.72043e-11	5.72043e-11	-64812
chr6	43780487	43781111	chr6_43780487_43781111	0.929472	+	4.17483	6.37907	0.0115474	0.0917273	chr6	43845923	43845924	NM_001033756	0.88754	+	ILMN_2375879	VEGFA	8.2132	11.0096	5.72043e-11	5.72043e-11	-64812
chr6	43780487	43781111	chr6_43780487_43781111	0.929472	+	4.17483	6.37907	0.0115474	0.0917273	chr6	43845923	43845924	NM_001025369	0.88754	+	ILMN_2375879	VEGFA	8.2132	11.0096	5.72043e-11	5.72043e-11	-64812
chr6	43780487	43781111	chr6_43780487_43781111	0.929472	+	4.17483	6.37907	0.0115474	0.0917273	chr6	43845923	43845924	NM_001171630	0.88754	+	ILMN_2375879	VEGFA	8.2132	11.0096	5.72043e-11	5.72043e-11	-64812
chr6	43780487	43781111	chr6_43780487_43781111	0.929472	+	4.17483	6.37907	0.0115474	0.0917273	chr6	43845923	43845924	NM_001025368	0.88754	+	ILMN_2375879	VEGFA	8.2132	11.0096	5.72043e-11	5.72043e-11	-64812
chr6	43780487	43781111	chr6_43780487_43781111	0.929472	+	4.17483	6.37907	0.0115474	0.0917273	chr6	43845923	43845924	NM_001025367	0.88754	+	ILMN_2375879	VEGFA	8.2132	11.0096	5.72043e-11	5.72043e-11	-64812
chr6	43780487	43781111	chr6_43780487_43781111	0.929472	+	4.17483	6.37907	0.0115474	0.0917273	chr6	43845923	43845924	NM_001025366	0.88754	+	ILMN_2375879	VEGFA	8.2132	11.0096	5.72043e-11	5.72043e-11	-64812
chr6	43780487	43781111	chr6_43780487_43781111	0.929472	+	4.17483	6.37907	0.0115474	0.0917273	chr6	43845923	43845924	NM_003376	0.88754	+	ILMN_2375879	VEGFA	8.2132	11.0096	5.72043e-11	5.72043e-11	-64812
chr6	43780487	43781111	chr6_43780487_43781111	0.929472	+	4.17483	6.37907	0.0115474	0.0917273	chr6	43845923	43845924	NM_001171623	0.88754	+	ILMN_2375879	VEGFA	8.2132	11.0096	5.72043e-11	5.72043e-11	-64812
chr6	43780487	43781111	chr6_43780487_43781111	0.929472	+	4.17483	6.37907	0.0115474	0.0917273	chr6	43845923	43845924	NM_001025370	0.88754	+	ILMN_2375879	VEGFA	8.2132	11.0096	5.72043e-11	5.72043e-11	-64812
chr6	43780487	43781111	chr6_43780487_43781111	0.929472	+	4.17483	6.37907	0.0115474	0.0917273	chr6	43845923	43845924	NM_001171628	0.88754	+	ILMN_2375879	VEGFA	8.2132	11.0096	5.72043e-11	5.72043e-11	-64812
chr6	43780487	43781111	chr6_43780487_43781111	0.929472	+	4.17483	6.37907	0.0115474	0.0917273	chr6	43845923	43845924	NM_001171627	0.88754	+	ILMN_2375879	VEGFA	8.2132	11.0096	5.72043e-11	5.72043e-11	-64812
chr10	116070142	116070984	chr10_116070142_116070984	0.927843	+	4.93193	11.5993	0.000659756	0.0132779	chr10	116154505	116154506	NM_032550	-0.57205	-	ILMN_1730995	AFAP1L2	7.29353	-6.69765	5.678e-07	5.678e-07	83521
chr10	116070142	116070984	chr10_116070142_116070984	0.927843	+	4.93193	11.5993	0.000659756	0.0132779	chr10	116154505	116154506	NM_001001936	-0.57205	-	ILMN_1730995	AFAP1L2	7.29353	-6.69765	5.678e-07	5.678e-07	83521
chr10	116070142	116070984	chr10_116070142_116070984	0.927843	+	4.93193	11.5993	0.000659756	0.0132779	chr10	116154505	116154506	NM_001001936	-0.577709	-	ILMN_2404917	AFAP1L2	7.04323	-7.19995	1.71692e-07	1.71692e-07	83521
chr10	116070142	116070984	chr10_116070142_116070984	0.927843	+	4.93193	11.5993	0.000659756	0.0132779	chr10	116154505	116154506	NM_032550	-0.577709	-	ILMN_2404917	AFAP1L2	7.04323	-7.19995	1.71692e-07	1.71692e-07	83521
chr14	102897775	102898424	chr14_102897775_102898424	0.927328	+	4.59729	9.79115	0.00175353	0.0263754	chr14	102870950	102870951	NM_183004	0.664278	+	ILMN_1815733	EIF5	11.4204	6.29251	1.52307e-06	1.52307e-06	26824
chr14	102897775	102898424	chr14_102897775_102898424	0.927328	+	4.59729	9.79115	0.00175353	0.0263754	chr14	102870091	102870092	NM_001969	0.664278	+	ILMN_1815733	EIF5	11.4204	6.29251	1.52307e-06	1.52307e-06	27683
chr14	102897775	102898424	chr14_102897775_102898424	0.927328	+	4.59729	9.79115	0.00175353	0.0263754	chr14	102870091	102870092	NM_001969	0.287544	+	ILMN_2318430	EIF5	7.58688	3.12284	0.00455695	0.00455695	27683
chr14	102897775	102898424	chr14_102897775_102898424	0.927328	+	4.59729	9.79115	0.00175353	0.0263754	chr14	102870950	102870951	NM_183004	0.287544	+	ILMN_2318430	EIF5	7.58688	3.12284	0.00455695	0.00455695	26824
chr14	102897775	102898424	chr14_102897775_102898424	0.927328	+	4.59729	9.79115	0.00175353	0.0263754	chr14	102873938	102873939	NR_002964	0.696298	+	ILMN_3235096	SNORA28	7.66125	8.86014	4.16085e-09	4.16085e-09	23836
chr14	102897775	102898424	chr14_102897775_102898424	0.927328	+	4.59729	9.79115	0.00175353	0.0263754	chr14	102921453	102921454	NM_001128919	0.428991	+	ILMN_1704795	MARK3	8.95643	6.46413	1.00047e-06	1.00047e-06	-23029
chr14	102897775	102898424	chr14_102897775_102898424	0.927328	+	4.59729	9.79115	0.00175353	0.0263754	chr14	102921453	102921454	NM_001128920	0.428991	+	ILMN_1704795	MARK3	8.95643	6.46413	1.00047e-06	1.00047e-06	-23029
chr14	102897775	102898424	chr14_102897775_102898424	0.927328	+	4.59729	9.79115	0.00175353	0.0263754	chr14	102921453	102921454	NM_002376	0.428991	+	ILMN_1704795	MARK3	8.95643	6.46413	1.00047e-06	1.00047e-06	-23029
chr14	102897775	102898424	chr14_102897775_102898424	0.927328	+	4.59729	9.79115	0.00175353	0.0263754	chr14	102921453	102921454	NM_001128921	0.428991	+	ILMN_1704795	MARK3	8.95643	6.46413	1.00047e-06	1.00047e-06	-23029
chr14	102897775	102898424	chr14_102897775_102898424	0.927328	+	4.59729	9.79115	0.00175353	0.0263754	chr14	102921453	102921454	NM_001128918	0.428991	+	ILMN_1704795	MARK3	8.95643	6.46413	1.00047e-06	1.00047e-06	-23029
chr12	6409626	6410466	chr12_6409626_6410466	0.921678	+	4.65713	8.1056	0.00441286	0.0498948	chr12	6321544	6321545	NM_001065	0.357103	-	ILMN_1685005	TNFRSF1A	10.5866	4.72367	8.00244e-05	8.00244e-05	-88081
chr12	6409626	6410466	chr12_6409626_6410466	0.921678	+	4.65713	8.1056	0.00441286	0.0498948	chr12	6430944	6430945	NR_015382	-0.3404	-	ILMN_3237319	LOC678655	8.91735	-4.36864	0.000199105	0.000199105	20478
chr12	6409626	6410466	chr12_6409626_6410466	0.921678	+	4.65713	8.1056	0.00441286	0.0498948	chr12	6473558	6473559	NM_014865	-0.767732	+	ILMN_1775008	NCAPD2	9.33084	-9.4347	1.24983e-09	1.24983e-09	-63092
chr12	6409626	6410466	chr12_6409626_6410466	0.921678	+	4.65713	8.1056	0.00441286	0.0498948	chr12	6472732	6472733	NM_016497	-0.280977	-	ILMN_2097421	MRPL51	12.555	-4.39636	0.000185438	0.000185438	62266
chr4	184596687	184597425	chr4_184596687_184597425	0.921343	+	4.24252	8.26701	0.0040372	0.0471115	chr4	184602782	184602783	NM_017632	0.701697	+	ILMN_1773066	CDKN2AIP	8.65436	9.3704	1.42688e-09	1.42688e-09	-5357
chr4	184596687	184597425	chr4_184596687_184597425	0.921343	+	4.24252	8.26701	0.0040372	0.0471115	chr4	184663213	184663214	NM_001564	0.420635	+	ILMN_2085722	ING2	10.1075	6.04296	2.82221e-06	2.82221e-06	-65788
chr13	19422213	19423018	chr13_19422213_19423018	0.918259	+	4.53816	9.6162	0.00192868	0.0283939	chr13	19335776	19335777	NM_001039650	0.381524	-	ILMN_1781028	ZMYM5	8.79547	5.19203	2.41164e-05	2.41164e-05	-86436
chr13	19422213	19423018	chr13_19422213_19423018	0.918259	+	4.53816	9.6162	0.00192868	0.0283939	chr13	19335776	19335777	NM_001039649	0.381524	-	ILMN_1781028	ZMYM5	8.79547	5.19203	2.41164e-05	2.41164e-05	-86436
chr13	19422213	19423018	chr13_19422213_19423018	0.918259	+	4.53816	9.6162	0.00192868	0.0283939	chr13	19335776	19335777	NM_001142684	0.381524	-	ILMN_1781028	ZMYM5	8.79547	5.19203	2.41164e-05	2.41164e-05	-86436
chr13	19422213	19423018	chr13_19422213_19423018	0.918259	+	4.53816	9.6162	0.00192868	0.0283939	chr13	19335776	19335777	NM_001039649	1.08776	-	ILMN_2343036	ZMYM5	9.55368	13.691	5.66136e-13	5.66136e-13	-86436
chr13	19422213	19423018	chr13_19422213_19423018	0.918259	+	4.53816	9.6162	0.00192868	0.0283939	chr13	19335776	19335777	NM_001039650	1.08776	-	ILMN_2343036	ZMYM5	9.55368	13.691	5.66136e-13	5.66136e-13	-86436
chr13	19422213	19423018	chr13_19422213_19423018	0.918259	+	4.53816	9.6162	0.00192868	0.0283939	chr13	19335776	19335777	NM_001142684	1.08776	-	ILMN_2343036	ZMYM5	9.55368	13.691	5.66136e-13	5.66136e-13	-86436
chr17	72840184	72841573	chr17_72840184_72841573	0.916724	+	5.46778	12.5614	0.000393793	0.00932179	chr17	72789086	72789087	NM_001113491	-0.432455	+	ILMN_1769118	2009-09-01	12.6478	-6.10727	2.40594e-06	2.40594e-06	51097
chr17	72840184	72841573	chr17_72840184_72841573	0.916724	+	5.46778	12.5614	0.000393793	0.00932179	chr17	72795567	72795568	NM_001113492	-0.432455	+	ILMN_1769118	2009-09-01	12.6478	-6.10727	2.40594e-06	2.40594e-06	44616
chr17	72840184	72841573	chr17_72840184_72841573	0.916724	+	5.46778	12.5614	0.000393793	0.00932179	chr17	72827191	72827192	NM_006640	-0.432455	+	ILMN_1769118	2009-09-01	12.6478	-6.10727	2.40594e-06	2.40594e-06	12992
chr17	72840184	72841573	chr17_72840184_72841573	0.916724	+	5.46778	12.5614	0.000393793	0.00932179	chr17	72883759	72883760	NM_001113494	-0.432455	+	ILMN_1769118	2009-09-01	12.6478	-6.10727	2.40594e-06	2.40594e-06	-42186
chr17	72840184	72841573	chr17_72840184_72841573	0.916724	+	5.46778	12.5614	0.000393793	0.00932179	chr17	72880866	72880867	NM_001113493	-0.432455	+	ILMN_1769118	2009-09-01	12.6478	-6.10727	2.40594e-06	2.40594e-06	-39293
chr6	42299756	42301016	chr6_42299756_42301016	0.916233	+	5.65911	13.2125	0.000278082	0.00716678	chr6	42270672	42270673	NM_002098	-0.230259	-	ILMN_2211728	GUCA1B	7.10707	-2.94434	0.0069905	0.0069905	-29083
chr6	42299756	42301016	chr6_42299756_42301016	0.916233	+	5.65911	13.2125	0.000278082	0.00716678	chr6	42293611	42293612	NM_018141	-0.351396	-	ILMN_1663664	MRPS10	10.6933	-5.06765	3.31358e-05	3.31358e-05	-6144
chr17	17382285	17383323	chr17_17382285_17383323	0.912862	+	5.41987	11.9364	0.000550489	0.0116919	chr17	17340434	17340435	NM_016084	1.15797	-	ILMN_1740426	RASD1	8.5945	12.9492	1.88824e-12	1.88824e-12	-41850
chr17	17382285	17383323	chr17_17382285_17383323	0.912862	+	5.41987	11.9364	0.000550489	0.0116919	chr17	17340434	17340435	NM_001199989	1.15797	-	ILMN_1740426	RASD1	8.5945	12.9492	1.88824e-12	1.88824e-12	-41850
chr17	17382285	17383323	chr17_17382285_17383323	0.912862	+	5.41987	11.9364	0.000550489	0.0116919	chr17	17426470	17426471	NM_007169	-0.396815	-	ILMN_1727855	PEMT	8.28479	-5.83207	4.77603e-06	4.77603e-06	43147
chr17	17382285	17383323	chr17_17382285_17383323	0.912862	+	5.41987	11.9364	0.000550489	0.0116919	chr17	17421504	17421505	NM_148173	-0.396815	-	ILMN_1727855	PEMT	8.28479	-5.83207	4.77603e-06	4.77603e-06	38181
chr17	17382285	17383323	chr17_17382285_17383323	0.912862	+	5.41987	11.9364	0.000550489	0.0116919	chr17	17426470	17426471	NM_007169	-0.21058	-	ILMN_1745806	PEMT	9.85327	-2.89658	0.00782774	0.00782774	43147
chr17	17382285	17383323	chr17_17382285_17383323	0.912862	+	5.41987	11.9364	0.000550489	0.0116919	chr17	17421504	17421505	NM_148173	-0.21058	-	ILMN_1745806	PEMT	9.85327	-2.89658	0.00782774	0.00782774	38181
chr17	17382285	17383323	chr17_17382285_17383323	0.912862	+	5.41987	11.9364	0.000550489	0.0116919	chr17	17435742	17435743	NM_148172	-0.396815	-	ILMN_1727855	PEMT	8.28479	-5.83207	4.77603e-06	4.77603e-06	52419
chr17	17382285	17383323	chr17_17382285_17383323	0.912862	+	5.41987	11.9364	0.000550489	0.0116919	chr17	17435742	17435743	NM_148172	-0.21058	-	ILMN_1745806	PEMT	9.85327	-2.89658	0.00782774	0.00782774	52419
chr13	51391443	51392269	chr13_51391443_51392269	0.907977	+	5.02164	9.91414	0.00164014	0.02524	chr13	51484523	51484524	NM_001004127	0.539594	+	ILMN_1660856	ALG11	8.36202	6.8714	3.74093e-07	3.74093e-07	-92254
chr13	51391443	51392269	chr13_51391443_51392269	0.907977	+	5.02164	9.91414	0.00164014	0.02524	chr13	51484523	51484524	NR_036571	0.539594	+	ILMN_1660856	ALG11	8.36202	6.8714	3.74093e-07	3.74093e-07	-92254
chr18	30812902	30813832	chr18_30812902_30813832	0.905909	+	5.25407	12.885	0.000331228	0.00820956	chr18	30812205	30812206	NM_001143827	0.324187	+	ILMN_1695276	MAPRE2	9.46198	4.09819	0.000397928	0.000397928	696
chr18	30812902	30813832	chr18_30812902_30813832	0.905909	+	5.25407	12.885	0.000331228	0.00820956	chr18	30810889	30810890	NM_001143826	0.324187	+	ILMN_1695276	MAPRE2	9.46198	4.09819	0.000397928	0.000397928	2012
chr18	30812902	30813832	chr18_30812902_30813832	0.905909	+	5.25407	12.885	0.000331228	0.00820956	chr18	30875321	30875322	NM_001256420	0.324187	+	ILMN_1695276	MAPRE2	9.46198	4.09819	0.000397928	0.000397928	-61489
chr18	30812902	30813832	chr18_30812902_30813832	0.905909	+	5.25407	12.885	0.000331228	0.00820956	chr18	30875321	30875322	NM_014268	0.324187	+	ILMN_1695276	MAPRE2	9.46198	4.09819	0.000397928	0.000397928	-61489
chr18	30812902	30813832	chr18_30812902_30813832	0.905909	+	5.25407	12.885	0.000331228	0.00820956	chr18	30875611	30875612	NR_046177	0.324187	+	ILMN_1695276	MAPRE2	9.46198	4.09819	0.000397928	0.000397928	-61779
chrX	53127659	53128460	chrX_53127659_53128460	0.90435	+	4.12629	5.99597	0.0143386	0.105099	chrX	53128266	53128267	NM_022117	2.07761	+	ILMN_1657554	TSPYL2	8.45893	30.0964	7.39499e-21	7.39499e-21	0
chrX	53127659	53128460	chrX_53127659_53128460	0.90435	+	4.12629	5.99597	0.0143386	0.105099	chrX	53128266	53128267	NM_022117	0.487367	+	ILMN_1775336	TSPYL2	7.48187	5.05944	3.3839e-05	3.3839e-05	0
chrX	53127659	53128460	chrX_53127659_53128460	0.90435	+	4.12629	5.99597	0.0143386	0.105099	chrX	53128266	53128267	NM_022117	1.82061	+	ILMN_2347298	TSPYL2	8.7247	23.0905	3.92113e-18	3.92113e-18	0
chr6	25392006	25392778	chr6_25392006_25392778	0.900323	+	4.95299	9.07938	0.00258508	0.0348362	chr6	25387634	25387635	NM_001173977	-0.250236	+	ILMN_1736730	LRRC16	8.40431	-2.95959	0.00674169	0.00674169	4371
chr6	25392006	25392778	chr6_25392006_25392778	0.900323	+	4.95299	9.07938	0.00258508	0.0348362	chr6	25387634	25387635	NM_017640	-0.250236	+	ILMN_1736730	LRRC16	8.40431	-2.95959	0.00674169	0.00674169	4371
chr22	40397901	40398421	chr22_40397901_40398421	0.898929	+	3.54189	6.13031	0.0132884	0.100183	chr22	40416492	40416493	NM_001142964	-0.322636	+	ILMN_1684155	FLJ23584	8.02702	-4.67826	8.992e-05	8.992e-05	-18071
chr22	40397901	40398421	chr22_40397901_40398421	0.898929	+	3.54189	6.13031	0.0132884	0.100183	chr22	40416492	40416493	NM_001142964	-0.212472	+	ILMN_1706699	FLJ23584	6.41444	-2.9034	0.00770246	0.00770246	-18071
chr22	40397901	40398421	chr22_40397901_40398421	0.898929	+	3.54189	6.13031	0.0132884	0.100183	chr22	40414859	40414860	NM_005008	0.240368	-	ILMN_1709809	NHP2L1	10.4641	3.38562	0.00239611	0.00239611	16438
chr22	40397901	40398421	chr22_40397901_40398421	0.898929	+	3.54189	6.13031	0.0132884	0.100183	chr22	40414859	40414860	NM_001003796	0.240368	-	ILMN_1709809	NHP2L1	10.4641	3.38562	0.00239611	0.00239611	16438
chr8	124206416	124207201	chr8_124206416_124207201	0.897001	+	4.52833	9.65325	0.00189017	0.027961	chr8	124123829	124123830	NM_024295	0.281869	-	ILMN_2209748	DERL1	11.5066	3.49031	0.00184815	0.00184815	-82586
chr8	124206416	124207201	chr8_124206416_124207201	0.897001	+	4.52833	9.65325	0.00189017	0.027961	chr8	124123829	124123830	NM_001134671	0.281869	-	ILMN_2209748	DERL1	11.5066	3.49031	0.00184815	0.00184815	-82586
chr8	124206416	124207201	chr8_124206416_124207201	0.897001	+	4.52833	9.65325	0.00189017	0.027961	chr8	124154100	124154101	NM_001145088	-1.06056	+	ILMN_1744240	WDR67	8.64515	-7.97607	2.88245e-08	2.88245e-08	52315
chr8	124206416	124207201	chr8_124206416_124207201	0.897001	+	4.52833	9.65325	0.00189017	0.027961	chr8	124154100	124154101	NM_145647	-1.06056	+	ILMN_1744240	WDR67	8.64515	-7.97607	2.88245e-08	2.88245e-08	52315
chr19	574807	575437	chr19_574807_575437	0.896762	+	3.76344	6.76912	0.00927486	0.0796141	chr19	584568	584569	NM_005035	-0.251271	-	ILMN_1770356	POLRMT	8.45322	-2.88962	0.00795733	0.00795733	9131
chr12	70335672	70336190	chr12_70335672_70336190	0.895986	+	3.68782	5.09464	0.0239998	0.143572	chr12	70366144	70366145	NM_018279	-0.302919	+	ILMN_1693333	TMEM19	7.4576	-3.43073	0.00214295	0.00214295	-29954
chr12	70335672	70336190	chr12_70335672_70336190	0.895986	+	3.68782	5.09464	0.0239998	0.143572	chr12	70366144	70366145	NM_018279	-0.593043	+	ILMN_3251207	TMEM19	8.41053	-8.12517	2.0646e-08	2.0646e-08	-29954
chr12	70335672	70336190	chr12_70335672_70336190	0.895986	+	3.68782	5.09464	0.0239998	0.143572	chr12	70434924	70434925	NM_014999	0.355651	+	ILMN_1746856	RAB21	10.8124	4.93731	4.62602e-05	4.62602e-05	-98734
chr8	87494928	87496242	chr8_87494928_87496242	0.894945	+	6.24856	16.998	3.74183e-05	0.00152613	chr8	87590125	87590126	NM_016033	-0.247555	-	ILMN_1783469	LOC642197	11.1989	-3.28667	0.00305726	0.00305726	93883
chr8	87494928	87496242	chr8_87494928_87496242	0.894945	+	6.24856	16.998	3.74183e-05	0.00152613	chr8	87590125	87590126	NM_016033	-0.329515	-	ILMN_1815303	LOC642197	10.8023	-4.47165	0.000152853	0.000152853	93883
chr17	78072913	78073660	chr17_78072913_78073660	0.894189	+	4.72234	8.23437	0.00411044	0.047606	chr17	78001996	78001997	NR_036514	-0.440843	-	ILMN_1750401	C17orf62	8.89793	-6.39356	1.18873e-06	1.18873e-06	-70916
chr17	78072913	78073660	chr17_78072913_78073660	0.894189	+	4.72234	8.23437	0.00411044	0.047606	chr17	78001996	78001997	NR_036517	-0.440843	-	ILMN_1750401	C17orf62	8.89793	-6.39356	1.18873e-06	1.18873e-06	-70916
chr17	78072913	78073660	chr17_78072913_78073660	0.894189	+	4.72234	8.23437	0.00411044	0.047606	chr17	78001996	78001997	NM_001100408	-0.440843	-	ILMN_1750401	C17orf62	8.89793	-6.39356	1.18873e-06	1.18873e-06	-70916
chr17	78072913	78073660	chr17_78072913_78073660	0.894189	+	4.72234	8.23437	0.00411044	0.047606	chr17	78001996	78001997	NR_036518	-0.440843	-	ILMN_1750401	C17orf62	8.89793	-6.39356	1.18873e-06	1.18873e-06	-70916
chr17	78072913	78073660	chr17_78072913_78073660	0.894189	+	4.72234	8.23437	0.00411044	0.047606	chr17	78001996	78001997	NR_036519	-0.440843	-	ILMN_1750401	C17orf62	8.89793	-6.39356	1.18873e-06	1.18873e-06	-70916
chr17	78072913	78073660	chr17_78072913_78073660	0.894189	+	4.72234	8.23437	0.00411044	0.047606	chr17	78001996	78001997	NM_001100407	-0.440843	-	ILMN_1750401	C17orf62	8.89793	-6.39356	1.18873e-06	1.18873e-06	-70916
chr17	78072913	78073660	chr17_78072913_78073660	0.894189	+	4.72234	8.23437	0.00411044	0.047606	chr17	78000891	78000892	NM_001193655	-0.440843	-	ILMN_1750401	C17orf62	8.89793	-6.39356	1.18873e-06	1.18873e-06	-72021
chr17	78072913	78073660	chr17_78072913_78073660	0.894189	+	4.72234	8.23437	0.00411044	0.047606	chr17	78001996	78001997	NM_001033046	-0.440843	-	ILMN_1750401	C17orf62	8.89793	-6.39356	1.18873e-06	1.18873e-06	-70916
chr17	78072913	78073660	chr17_78072913_78073660	0.894189	+	4.72234	8.23437	0.00411044	0.047606	chr17	78001996	78001997	NM_001193653	-0.440843	-	ILMN_1750401	C17orf62	8.89793	-6.39356	1.18873e-06	1.18873e-06	-70916
chr17	78072913	78073660	chr17_78072913_78073660	0.894189	+	4.72234	8.23437	0.00411044	0.047606	chr17	78001996	78001997	NM_001193654	-0.440843	-	ILMN_1750401	C17orf62	8.89793	-6.39356	1.18873e-06	1.18873e-06	-70916
chr17	78072913	78073660	chr17_78072913_78073660	0.894189	+	4.72234	8.23437	0.00411044	0.047606	chr17	78001996	78001997	NM_001193657	-0.440843	-	ILMN_1750401	C17orf62	8.89793	-6.39356	1.18873e-06	1.18873e-06	-70916
chr17	78072913	78073660	chr17_78072913_78073660	0.894189	+	4.72234	8.23437	0.00411044	0.047606	chr17	78001996	78001997	NR_036516	-0.440843	-	ILMN_1750401	C17orf62	8.89793	-6.39356	1.18873e-06	1.18873e-06	-70916
chr17	78072913	78073660	chr17_78072913_78073660	0.894189	+	4.72234	8.23437	0.00411044	0.047606	chr17	78009828	78009829	NM_001083608	0.638648	+	ILMN_2334693	NARF	9.43347	8.38929	1.15148e-08	1.15148e-08	63084
chr17	78072913	78073660	chr17_78072913_78073660	0.894189	+	4.72234	8.23437	0.00411044	0.047606	chr17	78009348	78009349	NM_001038618	0.638648	+	ILMN_2334693	NARF	9.43347	8.38929	1.15148e-08	1.15148e-08	63564
chr17	78072913	78073660	chr17_78072913_78073660	0.894189	+	4.72234	8.23437	0.00411044	0.047606	chr17	78009828	78009829	NM_012336	0.638648	+	ILMN_2334693	NARF	9.43347	8.38929	1.15148e-08	1.15148e-08	63084
chr17	78072913	78073660	chr17_78072913_78073660	0.894189	+	4.72234	8.23437	0.00411044	0.047606	chr17	78009828	78009829	NM_031968	0.638648	+	ILMN_2334693	NARF	9.43347	8.38929	1.15148e-08	1.15148e-08	63084
chr1	223762544	223763454	chr1_223762544_223763454	0.890042	+	5.4327	10.0829	0.00149649	0.023756	chr1	223683180	223683181	NM_194442	0.4478	-	ILMN_1810418	LBR	8.32782	5.25537	2.05198e-05	2.05198e-05	-79363
chr1	223762544	223763454	chr1_223762544_223763454	0.890042	+	5.4327	10.0829	0.00149649	0.023756	chr1	223682438	223682439	NM_002296	0.4478	-	ILMN_1810418	LBR	8.32782	5.25537	2.05198e-05	2.05198e-05	-80105
chr5	10362996	10364354	chr5_10362996_10364354	0.888967	+	6.1106	15.1302	0.000100343	0.00322871	chr5	10361168	10361169	NM_138809	-0.396351	-	ILMN_1709634	CMBL	10.5112	-4.38997	0.000188502	0.000188502	-1827
chr5	10362996	10364354	chr5_10362996_10364354	0.888967	+	6.1106	15.1302	0.000100343	0.00322871	chr5	10406827	10406828	NM_005885	0.501387	+	ILMN_1757106	2006-03-01	9.23763	5.59648	8.63699e-06	8.63699e-06	-42473
chr19	51813745	51814458	chr19_51813745_51814458	0.888182	+	4.11392	8.27716	0.00401468	0.0469486	chr19	51912224	51912225	NM_001079880	0.32424	-	ILMN_1753805	PRKD2	8.41662	3.91848	0.000628986	0.000628986	97766
chr19	51813745	51814458	chr19_51813745_51814458	0.888182	+	4.11392	8.27716	0.00401468	0.0469486	chr19	51912224	51912225	NM_016457	0.32424	-	ILMN_1753805	PRKD2	8.41662	3.91848	0.000628986	0.000628986	97766
chr19	51813745	51814458	chr19_51813745_51814458	0.888182	+	4.11392	8.27716	0.00401468	0.0469486	chr19	51912224	51912225	NM_001079881	0.32424	-	ILMN_1753805	PRKD2	8.41662	3.91848	0.000628986	0.000628986	97766
chr19	51813745	51814458	chr19_51813745_51814458	0.888182	+	4.11392	8.27716	0.00401468	0.0469486	chr19	51909417	51909418	NM_001079882	0.32424	-	ILMN_1753805	PRKD2	8.41662	3.91848	0.000628986	0.000628986	94959
chr19	51813745	51814458	chr19_51813745_51814458	0.888182	+	4.11392	8.27716	0.00401468	0.0469486	chr19	51912224	51912225	NM_001079881	0.302428	-	ILMN_2331525	PRKD2	7.90223	3.71684	0.00104778	0.00104778	97766
chr19	51813745	51814458	chr19_51813745_51814458	0.888182	+	4.11392	8.27716	0.00401468	0.0469486	chr19	51912224	51912225	NM_016457	0.302428	-	ILMN_2331525	PRKD2	7.90223	3.71684	0.00104778	0.00104778	97766
chr19	51813745	51814458	chr19_51813745_51814458	0.888182	+	4.11392	8.27716	0.00401468	0.0469486	chr19	51912224	51912225	NM_001079880	0.302428	-	ILMN_2331525	PRKD2	7.90223	3.71684	0.00104778	0.00104778	97766
chr19	51813745	51814458	chr19_51813745_51814458	0.888182	+	4.11392	8.27716	0.00401468	0.0469486	chr19	51909417	51909418	NM_001079882	0.302428	-	ILMN_2331525	PRKD2	7.90223	3.71684	0.00104778	0.00104778	94959
chr5	78821291	78821932	chr5_78821291_78821932	0.887945	+	4.11051	7.78332	0.00527308	0.0560532	chr5	78845456	78845457	NM_004272	-0.241428	-	ILMN_1804568	HOMER1	7.49277	-3.08447	0.00499923	0.00499923	23524
chr9	126744349	126744895	chr9_126744349_126744895	0.886661	+	3.91727	6.10561	0.0134754	0.101096	chr9	126671304	126671305	NM_030978	-0.328473	+	ILMN_2043816	ARPC5L	11.615	-4.33454	0.000217307	0.000217307	73044
chr9	126744349	126744895	chr9_126744349_126744895	0.886661	+	3.91727	6.10561	0.0134754	0.101096	chr9	126743207	126743208	NM_002077	-0.447771	-	ILMN_1807152	GOLGA1	7.61714	-6.66514	6.14164e-07	6.14164e-07	-1141
chr8	110555736	110557177	chr8_110555736_110557177	0.885639	+	5.98215	14.1227	0.000171261	0.00490157	chr8	110621485	110621486	NM_004215	-0.207836	+	ILMN_1729144	EBAG9	8.29202	-3.10201	0.00479217	0.00479217	-64308
chr8	110555736	110557177	chr8_110555736_110557177	0.885639	+	5.98215	14.1227	0.000171261	0.00490157	chr8	110621104	110621105	NM_198120	-0.207836	+	ILMN_1729144	EBAG9	8.29202	-3.10201	0.00479217	0.00479217	-63927
chr3	9993116	9994481	chr3_9993116_9994481	0.88513	+	6.30567	14.5558	0.000136068	0.0040847	chr3	9895496	9895497	NM_001199623	0.286525	-	ILMN_2174437	CIDEC	6.57653	3.4208	0.00219637	0.00219637	-97619
chr3	9993116	9994481	chr3_9993116_9994481	0.88513	+	6.30567	14.5558	0.000136068	0.0040847	chr3	9895740	9895741	NM_022094	0.286525	-	ILMN_2174437	CIDEC	6.57653	3.4208	0.00219637	0.00219637	-97375
chr3	9993116	9994481	chr3_9993116_9994481	0.88513	+	6.30567	14.5558	0.000136068	0.0040847	chr3	9896938	9896939	NM_001199551	0.286525	-	ILMN_2174437	CIDEC	6.57653	3.4208	0.00219637	0.00219637	-96177
chr3	9993116	9994481	chr3_9993116_9994481	0.88513	+	6.30567	14.5558	0.000136068	0.0040847	chr3	9896938	9896939	NM_001199552	0.286525	-	ILMN_2174437	CIDEC	6.57653	3.4208	0.00219637	0.00219637	-96177
chr3	9993116	9994481	chr3_9993116_9994481	0.88513	+	6.30567	14.5558	0.000136068	0.0040847	chr3	9919511	9919512	NM_153480	0.241333	+	ILMN_2409876	IL17RE	6.83483	3.18791	0.00389152	0.00389152	73604
chr3	9993116	9994481	chr3_9993116_9994481	0.88513	+	6.30567	14.5558	0.000136068	0.0040847	chr3	9919295	9919296	NM_153483	0.241333	+	ILMN_2409876	IL17RE	6.83483	3.18791	0.00389152	0.00389152	73820
chr3	9993116	9994481	chr3_9993116_9994481	0.88513	+	6.30567	14.5558	0.000136068	0.0040847	chr3	9919511	9919512	NM_001193380	0.241333	+	ILMN_2409876	IL17RE	6.83483	3.18791	0.00389152	0.00389152	73604
chr3	9993116	9994481	chr3_9993116_9994481	0.88513	+	6.30567	14.5558	0.000136068	0.0040847	chr3	9969078	9969079	NM_207351	-0.54682	-	ILMN_1784985	PRRT3	10.4539	-5.81128	5.03135e-06	5.03135e-06	-24037
chr3	9993116	9994481	chr3_9993116_9994481	0.88513	+	6.30567	14.5558	0.000136068	0.0040847	chr3	10027779	10027780	NM_001008737	-0.473583	-	ILMN_1791423	LOC401052	7.76543	-5.19437	2.39729e-05	2.39729e-05	33298
chr3	9993116	9994481	chr3_9993116_9994481	0.88513	+	6.30567	14.5558	0.000136068	0.0040847	chr3	10043112	10043113	NM_001018115	-0.224039	+	ILMN_2235137	FANCD2	10.4362	-3.3292	0.00275389	0.00275389	-48631
chr3	9993116	9994481	chr3_9993116_9994481	0.88513	+	6.30567	14.5558	0.000136068	0.0040847	chr3	10043112	10043113	NM_033084	-0.224039	+	ILMN_2235137	FANCD2	10.4362	-3.3292	0.00275389	0.00275389	-48631
chr17	77449263	77450337	chr17_77449263_77450337	0.883457	+	5.56576	10.0118	0.00155544	0.0243855	chr17	77422571	77422572	NM_001185078	-0.330577	-	ILMN_1734742	ARHGDIA	11.268	-4.59211	0.000112186	0.000112186	-26691
chr17	77449263	77450337	chr17_77449263_77450337	0.883457	+	5.56576	10.0118	0.00155544	0.0243855	chr17	77422571	77422572	NM_004309	-0.330577	-	ILMN_1734742	ARHGDIA	11.268	-4.59211	0.000112186	0.000112186	-26691
chr17	77449263	77450337	chr17_77449263_77450337	0.883457	+	5.56576	10.0118	0.00155544	0.0243855	chr17	77422079	77422080	NM_001185077	-0.330577	-	ILMN_1734742	ARHGDIA	11.268	-4.59211	0.000112186	0.000112186	-27183
chr17	77449263	77450337	chr17_77449263_77450337	0.883457	+	5.56576	10.0118	0.00155544	0.0243855	chr17	77478878	77478879	NM_002359	1.35508	-	ILMN_2412761	MAFG	8.10567	20.5153	6.1838e-17	6.1838e-17	28541
chr17	77449263	77450337	chr17_77449263_77450337	0.883457	+	5.56576	10.0118	0.00155544	0.0243855	chr17	77474737	77474738	NM_032711	1.35508	-	ILMN_2412761	MAFG	8.10567	20.5153	6.1838e-17	6.1838e-17	24400
chr17	77449263	77450337	chr17_77449263_77450337	0.883457	+	5.56576	10.0118	0.00155544	0.0243855	chr17	77478995	77478996	NR_015454	-0.415375	+	ILMN_3235312	LOC92659	7.91111	-3.25716	0.00328653	0.00328653	-28658
chr17	77449263	77450337	chr17_77449263_77450337	0.883457	+	5.56576	10.0118	0.00155544	0.0243855	chr17	77528714	77528715	NM_001251888	-0.587377	+	ILMN_1660749	ASPSCR1	10.4389	-8.44104	1.02813e-08	1.02813e-08	-78377
chr17	77449263	77450337	chr17_77449263_77450337	0.883457	+	5.56576	10.0118	0.00155544	0.0243855	chr17	77528714	77528715	NM_024083	-0.587377	+	ILMN_1660749	ASPSCR1	10.4389	-8.44104	1.02813e-08	1.02813e-08	-78377
chr17	77449263	77450337	chr17_77449263_77450337	0.883457	+	5.56576	10.0118	0.00155544	0.0243855	chr17	77528714	77528715	NR_045351	-0.587377	+	ILMN_1660749	ASPSCR1	10.4389	-8.44104	1.02813e-08	1.02813e-08	-78377
chr17	77449263	77450337	chr17_77449263_77450337	0.883457	+	5.56576	10.0118	0.00155544	0.0243855	chr17	77528714	77528715	NM_024083	-0.458017	+	ILMN_1661860	ASPSCR1	7.46513	-6.1079	2.40222e-06	2.40222e-06	-78377
chr17	77449263	77450337	chr17_77449263_77450337	0.883457	+	5.56576	10.0118	0.00155544	0.0243855	chr17	77528714	77528715	NM_001251888	-0.458017	+	ILMN_1661860	ASPSCR1	7.46513	-6.1079	2.40222e-06	2.40222e-06	-78377
chr17	77449263	77450337	chr17_77449263_77450337	0.883457	+	5.56576	10.0118	0.00155544	0.0243855	chr17	77528714	77528715	NR_045351	-0.458017	+	ILMN_1661860	ASPSCR1	7.46513	-6.1079	2.40222e-06	2.40222e-06	-78377
chr15	38872864	38873611	chr15_38872864_38873611	0.88121	+	4.40485	7.51757	0.00610999	0.0611682	chr15	38886565	38886566	NM_001077268	-0.264273	+	ILMN_1780698	ZFYVE19	8.46299	-3.77656	0.0009012	0.0009012	-12954
chr15	38872864	38873611	chr15_38872864_38873611	0.88121	+	4.40485	7.51757	0.00610999	0.0611682	chr15	38886565	38886566	NM_032850	-0.264273	+	ILMN_1780698	ZFYVE19	8.46299	-3.77656	0.0009012	0.0009012	-12954
chr3	32121585	32122387	chr3_32121585_32122387	0.879213	+	4.68044	9.21613	0.00239892	0.0329676	chr3	32123006	32123007	NM_015141	-0.315078	+	ILMN_1694106	GPD1L	10.7908	-4.56633	0.000119864	0.000119864	-619
chr2	136400273	136401155	chr2_136400273_136401155	0.87876	+	4.83354	9.32232	0.00226379	0.031685	chr2	136350517	136350518	NM_005915	-0.206576	-	ILMN_1798654	MCM6	12.1467	-3.20477	0.00373506	0.00373506	-49755
chr2	136400273	136401155	chr2_136400273_136401155	0.87876	+	4.83354	9.32232	0.00226379	0.031685	chr2	136459692	136459693	NM_001349	-0.263022	-	ILMN_1813836	DARS	12.3719	-4.08038	0.000416443	0.000416443	58537
chr22	36157764	36158569	chr22_36157764_36158569	0.877302	+	4.19594	6.99293	0.00818324	0.0738207	chr22	36153451	36153452	NM_052906	-0.250943	-	ILMN_1658685	ELFN2	6.92408	-3.48643	0.00186608	0.00186608	-4312
chr22	36157764	36158569	chr22_36157764_36158569	0.877302	+	4.19594	6.99293	0.00818324	0.0738207	chr22	36245156	36245157	NM_014550	-0.20734	-	ILMN_1743714	CARD10	8.68991	-2.90515	0.00767079	0.00767079	86587
chr2	28435356	28436333	chr2_28435356_28436333	0.876979	+	5.82999	12.0507	0.000517738	0.0112871	chr2	28469282	28469283	NM_005253	0.623778	+	ILMN_1725175	FOSL2	8.09187	8.97881	3.23425e-09	3.23425e-09	-32949
chr9	35642322	35642886	chr9_35642322_35642886	0.876326	+	3.84161	7.08374	0.00777866	0.0713267	chr9	35655278	35655279	NM_032818	-0.34568	-	ILMN_1667405	C9orf100	7.4493	-4.71019	8.28404e-05	8.28404e-05	12392
chr9	35642322	35642886	chr9_35642322_35642886	0.876326	+	3.84161	7.08374	0.00777866	0.0713267	chr9	35655278	35655279	NM_032818	-0.790196	-	ILMN_1717403	C9orf100	7.61642	-10.0185	3.8456e-10	3.8456e-10	12392
chr9	35642322	35642886	chr9_35642322_35642886	0.876326	+	3.84161	7.08374	0.00777866	0.0713267	chr9	35655278	35655279	NM_032818	-0.207814	-	ILMN_3251418	C9orf100	7.37655	-3.00747	0.0060142	0.0060142	12392
chr14	34469983	34470536	chr14_34469983_34470536	0.876167	+	4.11567	8.09845	0.0044303	0.0500394	chr14	34414604	34414605	NM_182648	-0.749185	-	ILMN_1742230	BAZ1A	9.99068	-10.5098	1.47341e-10	1.47341e-10	-55378
chr14	34469983	34470536	chr14_34469983_34470536	0.876167	+	4.11567	8.09845	0.0044303	0.0500394	chr14	34414604	34414605	NM_013448	-0.749185	-	ILMN_1742230	BAZ1A	9.99068	-10.5098	1.47341e-10	1.47341e-10	-55378
chr14	34469983	34470536	chr14_34469983_34470536	0.876167	+	4.11567	8.09845	0.0044303	0.0500394	chr14	34521854	34521855	NM_003136	0.507381	+	ILMN_1753862	SRP54	11.7792	7.36579	1.16488e-07	1.16488e-07	-51318
chr14	34469983	34470536	chr14_34469983_34470536	0.876167	+	4.11567	8.09845	0.0044303	0.0500394	chr14	34521854	34521855	NM_001146282	0.507381	+	ILMN_1753862	SRP54	11.7792	7.36579	1.16488e-07	1.16488e-07	-51318
chr14	34469983	34470536	chr14_34469983_34470536	0.876167	+	4.11567	8.09845	0.0044303	0.0500394	chr14	34521854	34521855	NM_001146282	0.476614	+	ILMN_2312275	SRP54	11.5388	6.84567	3.9785e-07	3.9785e-07	-51318
chr14	34469983	34470536	chr14_34469983_34470536	0.876167	+	4.11567	8.09845	0.0044303	0.0500394	chr14	34521854	34521855	NM_003136	0.476614	+	ILMN_2312275	SRP54	11.5388	6.84567	3.9785e-07	3.9785e-07	-51318
chr3	5039733	5040598	chr3_5039733_5040598	0.876159	+	5.38577	10.4026	0.00125836	0.021113	chr3	4996096	4996097	NM_003670	0.960957	+	ILMN_1768534	BHLHB2	9.98275	14.1576	2.72272e-13	2.72272e-13	43636
chr3	5039733	5040598	chr3_5039733_5040598	0.876159	+	5.38577	10.4026	0.00125836	0.021113	chr3	5138929	5138930	NM_018184	0.344143	+	ILMN_1752837	ARL8B	10.7316	4.31499	0.000228478	0.000228478	-98331
chr5	17258921	17259674	chr5_17258921_17259674	0.875892	+	4.43946	8.73026	0.00312971	0.0400655	chr5	17270749	17270750	NM_006317	-0.815877	+	ILMN_1651826	BASP1	12.63	-10.1254	3.11308e-10	3.11308e-10	-11075
chr16	27182571	27183568	chr16_27182571_27183568	0.875553	+	4.87411	8.59983	0.00336194	0.042037	chr16	27187614	27187615	NM_145080	-0.232706	-	ILMN_1697962	NSMCE1	9.81634	-3.4255	0.00217093	0.00217093	4046
chr2	119729595	119730411	chr2_119729595_119730411	0.873975	+	4.92851	8.78573	0.00303596	0.0391216	chr2	119697853	119697854	NM_182915	-0.595764	+	ILMN_2383349	STEAP3	8.01174	-7.09105	2.21922e-07	2.21922e-07	31741
chr2	119729595	119730411	chr2_119729595_119730411	0.873975	+	4.92851	8.78573	0.00303596	0.0391216	chr2	119697853	119697854	NM_001008410	-0.595764	+	ILMN_2383349	STEAP3	8.01174	-7.09105	2.21922e-07	2.21922e-07	31741
chr2	119729595	119730411	chr2_119729595_119730411	0.873975	+	4.92851	8.78573	0.00303596	0.0391216	chr2	119697853	119697854	NM_018234	-0.595764	+	ILMN_2383349	STEAP3	8.01174	-7.09105	2.21922e-07	2.21922e-07	31741
chr1	197116714	197117584	chr1_197116714_197117584	0.87333	+	4.96428	8.81157	0.00299326	0.0387806	chr1	197094734	197094735	NR_029612	0.419051	-	ILMN_3309199	MIR181B1	7.14902	5.32429	1.72174e-05	1.72174e-05	-21979
chr6	137252484	137253208	chr6_137252484_137253208	0.872313	+	4.33426	8.23961	0.00409858	0.0475418	chr6	137155349	137155350	NM_005923	-0.547836	-	ILMN_1726547	MAP3K5	8.08455	-7.1193	2.07603e-07	2.07603e-07	-97134
chr7	7725262	7725915	chr7_7725262_7725915	0.871553	+	4.20546	8.23993	0.00409786	0.0475418	chr7	7724763	7724764	NM_002947	-0.394129	-	ILMN_1716895	RPA3	12.5971	-6.04925	2.77845e-06	2.77845e-06	-498
chr16	11498465	11499515	chr16_11498465_11499515	0.871504	+	5.70747	11.0102	0.000906094	0.0166032	chr16	11588307	11588308	NM_001136473	0.285747	-	ILMN_1713934	LITAF	12.1598	3.96651	0.000556675	0.000556675	88792
chr16	11498465	11499515	chr16_11498465_11499515	0.871504	+	5.70747	11.0102	0.000906094	0.0166032	chr16	11588823	11588824	NR_024320	0.285747	-	ILMN_1713934	LITAF	12.1598	3.96651	0.000556675	0.000556675	89308
chr16	11498465	11499515	chr16_11498465_11499515	0.871504	+	5.70747	11.0102	0.000906094	0.0166032	chr16	11588307	11588308	NM_001136472	0.285747	-	ILMN_1713934	LITAF	12.1598	3.96651	0.000556675	0.000556675	88792
chr16	11498465	11499515	chr16_11498465_11499515	0.871504	+	5.70747	11.0102	0.000906094	0.0166032	chr16	11587730	11587731	NM_004862	0.285747	-	ILMN_1713934	LITAF	12.1598	3.96651	0.000556675	0.000556675	88215
chr20	3698218	3699003	chr20_3698218_3699003	0.870824	+	5.28204	11.9626	0.000542779	0.0116214	chr20	3715337	3715338	NM_001810	-0.935332	-	ILMN_1664028	CENPB	12.0954	-13.7282	5.3362e-13	5.3362e-13	16334
chr20	3698218	3699003	chr20_3698218_3699003	0.870824	+	5.28204	11.9626	0.000542779	0.0116214	chr20	3724400	3724401	NM_021873	-0.244725	+	ILMN_2338323	CDC25B	11.458	-3.74674	0.000971674	0.000971674	-25397
chr20	3698218	3699003	chr20_3698218_3699003	0.870824	+	5.28204	11.9626	0.000542779	0.0116214	chr20	3724400	3724401	NM_021872	-0.244725	+	ILMN_2338323	CDC25B	11.458	-3.74674	0.000971674	0.000971674	-25397
chr20	3698218	3699003	chr20_3698218_3699003	0.870824	+	5.28204	11.9626	0.000542779	0.0116214	chr20	3724400	3724401	NM_004358	-0.244725	+	ILMN_2338323	CDC25B	11.458	-3.74674	0.000971674	0.000971674	-25397
chr20	3698218	3699003	chr20_3698218_3699003	0.870824	+	5.28204	11.9626	0.000542779	0.0116214	chr20	3749170	3749171	NM_018347	-0.317784	+	ILMN_1785644	C20orf29	9.45157	-4.19181	0.000313233	0.000313233	-50167
chr20	3698218	3699003	chr20_3698218_3699003	0.870824	+	5.28204	11.9626	0.000542779	0.0116214	chr20	3749170	3749171	NM_001204447	-0.317784	+	ILMN_1785644	C20orf29	9.45157	-4.19181	0.000313233	0.000313233	-50167
chr20	3698218	3699003	chr20_3698218_3699003	0.870824	+	5.28204	11.9626	0.000542779	0.0116214	chr20	3749170	3749171	NM_001204446	-0.317784	+	ILMN_1785644	C20orf29	9.45157	-4.19181	0.000313233	0.000313233	-50167
chr10	30132729	30133651	chr10_30132729_30133651	0.86586	+	5.036	9.93227	0.00162407	0.0251134	chr10	30064736	30064737	NM_003174	-0.758581	-	ILMN_1671404	SVIL	9.01662	-11.5802	2.01112e-11	2.01112e-11	-67992
chr11	109571915	109572921	chr11_109571915_109572921	0.865636	+	5.00042	9.51677	0.00203603	0.0294965	chr11	109672647	109672648	NM_002906	-0.993348	-	ILMN_1708611	RDX	10.5669	-11.0149	5.66428e-11	5.66428e-11	99726
chr12	94090249	94091002	chr12_94090249_94091002	0.864856	+	4.39173	8.63918	0.0032901	0.0414522	chr12	93991535	93991536	NM_003297	0.452616	-	ILMN_1734867	NR2C1	7.9507	6.03534	2.87611e-06	2.87611e-06	-98713
chr12	94090249	94091002	chr12_94090249_94091002	0.864856	+	4.39173	8.63918	0.0032901	0.0414522	chr12	93991535	93991536	NM_001032287	0.452616	-	ILMN_1734867	NR2C1	7.9507	6.03534	2.87611e-06	2.87611e-06	-98713
chr12	94090249	94091002	chr12_94090249_94091002	0.864856	+	4.39173	8.63918	0.0032901	0.0414522	chr12	93991535	93991536	NM_001127362	0.452616	-	ILMN_1734867	NR2C1	7.9507	6.03534	2.87611e-06	2.87611e-06	-98713
chr12	94090249	94091002	chr12_94090249_94091002	0.864856	+	4.39173	8.63918	0.0032901	0.0414522	chr12	94135652	94135653	NR_038242	0.759698	+	ILMN_1774828	VEZT	10.2109	8.5854	7.50905e-09	7.50905e-09	-44650
chr12	94090249	94091002	chr12_94090249_94091002	0.864856	+	4.39173	8.63918	0.0032901	0.0414522	chr12	94135652	94135653	NM_017599	0.759698	+	ILMN_1774828	VEZT	10.2109	8.5854	7.50905e-09	7.50905e-09	-44650
chr12	94090249	94091002	chr12_94090249_94091002	0.864856	+	4.39173	8.63918	0.0032901	0.0414522	chr12	94135652	94135653	NR_038241	0.759698	+	ILMN_1774828	VEZT	10.2109	8.5854	7.50905e-09	7.50905e-09	-44650
chr12	94090249	94091002	chr12_94090249_94091002	0.864856	+	4.39173	8.63918	0.0032901	0.0414522	chr12	94135371	94135372	NM_018351	0.305359	-	ILMN_2190598	FGD6	7.32068	4.33255	0.000218419	0.000218419	44369
chr13	112889269	112890123	chr13_112889269_112890123	0.864157	+	4.38521	7.7306	0.00542928	0.0570645	chr13	112911086	112911087	NM_003589	-0.57824	+	ILMN_1695792	CUL4A	9.38129	-8.57363	7.70318e-09	7.70318e-09	-20963
chr13	112889269	112890123	chr13_112889269_112890123	0.864157	+	4.38521	7.7306	0.00542928	0.0570645	chr13	112911931	112911932	NM_001008895	-0.57824	+	ILMN_1695792	CUL4A	9.38129	-8.57363	7.70318e-09	7.70318e-09	-21808
chr13	112889269	112890123	chr13_112889269_112890123	0.864157	+	4.38521	7.7306	0.00542928	0.0570645	chr13	112911086	112911087	NM_003589	-0.737916	+	ILMN_2331163	CUL4A	8.60349	-10.1401	3.02443e-10	3.02443e-10	-20963
chr13	112889269	112890123	chr13_112889269_112890123	0.864157	+	4.38521	7.7306	0.00542928	0.0570645	chr13	112911931	112911932	NM_001008895	-0.737916	+	ILMN_2331163	CUL4A	8.60349	-10.1401	3.02443e-10	3.02443e-10	-21808
chr1	210835932	210836860	chr1_210835932_210836860	0.862648	+	4.60357	8.56369	0.00342933	0.0425437	chr1	210805298	210805299	NM_001030287	0.235352	+	ILMN_1791346	ATF3	6.76141	2.94774	0.00693421	0.00693421	30633
chr1	210835932	210836860	chr1_210835932_210836860	0.862648	+	4.60357	8.56369	0.00342933	0.0425437	chr1	210805298	210805299	NM_001030287	3.56332	+	ILMN_2374865	ATF3	9.80137	37.3237	4.243e-23	4.243e-23	30633
chr1	210835932	210836860	chr1_210835932_210836860	0.862648	+	4.60357	8.56369	0.00342933	0.0425437	chr1	210848592	210848593	NM_001206484	0.235352	+	ILMN_1791346	ATF3	6.76141	2.94774	0.00693421	0.00693421	-11732
chr1	210835932	210836860	chr1_210835932_210836860	0.862648	+	4.60357	8.56369	0.00342933	0.0425437	chr1	210854982	210854983	NM_001206486	0.235352	+	ILMN_1791346	ATF3	6.76141	2.94774	0.00693421	0.00693421	-18122
chr1	210835932	210836860	chr1_210835932_210836860	0.862648	+	4.60357	8.56369	0.00342933	0.0425437	chr1	210848592	210848593	NM_001040619	0.235352	+	ILMN_1791346	ATF3	6.76141	2.94774	0.00693421	0.00693421	-11732
chr1	210835932	210836860	chr1_210835932_210836860	0.862648	+	4.60357	8.56369	0.00342933	0.0425437	chr1	210848592	210848593	NM_001674	0.235352	+	ILMN_1791346	ATF3	6.76141	2.94774	0.00693421	0.00693421	-11732
chr1	210835932	210836860	chr1_210835932_210836860	0.862648	+	4.60357	8.56369	0.00342933	0.0425437	chr1	210848592	210848593	NM_001206488	0.235352	+	ILMN_1791346	ATF3	6.76141	2.94774	0.00693421	0.00693421	-11732
chr1	210835932	210836860	chr1_210835932_210836860	0.862648	+	4.60357	8.56369	0.00342933	0.0425437	chr1	210848592	210848593	NM_001674	3.56332	+	ILMN_2374865	ATF3	9.80137	37.3237	4.243e-23	4.243e-23	-11732
chr1	210835932	210836860	chr1_210835932_210836860	0.862648	+	4.60357	8.56369	0.00342933	0.0425437	chr1	210848592	210848593	NM_001206484	3.56332	+	ILMN_2374865	ATF3	9.80137	37.3237	4.243e-23	4.243e-23	-11732
chr1	210835932	210836860	chr1_210835932_210836860	0.862648	+	4.60357	8.56369	0.00342933	0.0425437	chr1	210854982	210854983	NM_001206486	3.56332	+	ILMN_2374865	ATF3	9.80137	37.3237	4.243e-23	4.243e-23	-18122
chr1	210835932	210836860	chr1_210835932_210836860	0.862648	+	4.60357	8.56369	0.00342933	0.0425437	chr1	210848592	210848593	NM_001040619	3.56332	+	ILMN_2374865	ATF3	9.80137	37.3237	4.243e-23	4.243e-23	-11732
chr1	210835932	210836860	chr1_210835932_210836860	0.862648	+	4.60357	8.56369	0.00342933	0.0425437	chr1	210848592	210848593	NM_001206488	3.56332	+	ILMN_2374865	ATF3	9.80137	37.3237	4.243e-23	4.243e-23	-11732
chr5	148493781	148494784	chr5_148493781_148494784	0.862545	+	5.05538	9.42237	0.00214354	0.0306134	chr5	148501246	148501247	NM_014945	-0.291137	+	ILMN_1656940	ABLIM3	6.79285	-4.29578	0.000240008	0.000240008	-6462
chr17	8512915	8513824	chr17_8512915_8513824	0.861687	+	4.52922	8.59076	0.00337873	0.0421488	chr17	8474804	8474805	NM_001256012	-0.668018	-	ILMN_1815154	MYH10	9.43951	-7.24746	1.53579e-07	1.53579e-07	-38110
chr17	8512915	8513824	chr17_8512915_8513824	0.861687	+	4.52922	8.59076	0.00337873	0.0421488	chr17	8474804	8474805	NM_005964	-0.668018	-	ILMN_1815154	MYH10	9.43951	-7.24746	1.53579e-07	1.53579e-07	-38110
chr17	8512915	8513824	chr17_8512915_8513824	0.861687	+	4.52922	8.59076	0.00337873	0.0421488	chr17	8474804	8474805	NM_001256095	-0.668018	-	ILMN_1815154	MYH10	9.43951	-7.24746	1.53579e-07	1.53579e-07	-38110
chr3	9432643	9433850	chr3_9432643_9433850	0.861422	+	5.31772	10.4704	0.001213	0.0205409	chr3	9379716	9379717	NM_001114092	-0.425248	+	ILMN_1671902	THUMPD3	8.2293	-5.42043	1.34862e-05	1.34862e-05	52926
chr3	9432643	9433850	chr3_9432643_9433850	0.861422	+	5.31772	10.4704	0.001213	0.0205409	chr3	9379716	9379717	NM_015453	-0.425248	+	ILMN_1671902	THUMPD3	8.2293	-5.42043	1.34862e-05	1.34862e-05	52926
chr7	120873485	120874381	chr7_120873485_120874381	0.861019	+	4.90002	10.4456	0.0012294	0.0207416	chr7	120823658	120823659	NM_014888	0.297974	-	ILMN_2368773	FAM3C	8.71004	4.18451	0.000319139	0.000319139	-49826
chr7	120873485	120874381	chr7_120873485_120874381	0.861019	+	4.90002	10.4456	0.0012294	0.0207416	chr7	120823658	120823659	NM_001040020	0.297974	-	ILMN_2368773	FAM3C	8.71004	4.18451	0.000319139	0.000319139	-49826
chr8	123775175	123776281	chr8_123775175_123776281	0.859496	+	6.06518	15.2025	9.65754e-05	0.00313645	chr8	123863081	123863082	NM_014943	-0.532346	+	ILMN_1792951	ZHX2	7.62985	-7.2735	1.44491e-07	1.44491e-07	-86800
chr8	123775175	123776281	chr8_123775175_123776281	0.859496	+	6.06518	15.2025	9.65754e-05	0.00313645	chr8	123863081	123863082	NM_014943	-0.937206	+	ILMN_2184966	ZHX2	7.9663	-11.1595	4.33151e-11	4.33151e-11	-86800
chr1	149434021	149434975	chr1_149434021_149434975	0.858383	+	5.68935	12.5008	0.000406773	0.00955539	chr1	149405048	149405049	NM_001136543	-0.330154	-	ILMN_1792931	LYSMD1	7.9755	-3.47067	0.00194064	0.00194064	-28972
chr1	149434021	149434975	chr1_149434021_149434975	0.858383	+	5.68935	12.5008	0.000406773	0.00955539	chr1	149404994	149404995	NM_212551	-0.330154	-	ILMN_1792931	LYSMD1	7.9755	-3.47067	0.00194064	0.00194064	-29026
chr1	149434021	149434975	chr1_149434021_149434975	0.858383	+	5.68935	12.5008	0.000406773	0.00955539	chr1	149437644	149437645	NM_001135637	0.29239	+	ILMN_1769869	PIP5K1A	8.06485	4.31575	0.000228032	0.000228032	-2669
chr1	149434021	149434975	chr1_149434021_149434975	0.858383	+	5.68935	12.5008	0.000406773	0.00955539	chr1	149437644	149437645	NM_001135636	0.29239	+	ILMN_1769869	PIP5K1A	8.06485	4.31575	0.000228032	0.000228032	-2669
chr1	149434021	149434975	chr1_149434021_149434975	0.858383	+	5.68935	12.5008	0.000406773	0.00955539	chr1	149437644	149437645	NM_001135638	0.29239	+	ILMN_1769869	PIP5K1A	8.06485	4.31575	0.000228032	0.000228032	-2669
chr1	149434021	149434975	chr1_149434021_149434975	0.858383	+	5.68935	12.5008	0.000406773	0.00955539	chr1	149437644	149437645	NM_003557	0.29239	+	ILMN_1769869	PIP5K1A	8.06485	4.31575	0.000228032	0.000228032	-2669
chr1	149434021	149434975	chr1_149434021_149434975	0.858383	+	5.68935	12.5008	0.000406773	0.00955539	chr1	149493820	149493821	NM_002810	0.248322	+	ILMN_2344130	PSMD4	12.364	3.62792	0.0013103	0.0013103	-58845
chr1	149434021	149434975	chr1_149434021_149434975	0.858383	+	5.68935	12.5008	0.000406773	0.00955539	chr1	149493820	149493821	NM_002810	0.256989	+	ILMN_3307799	PSMD4	11.3973	3.50836	0.00176691	0.00176691	-58845
chr14	56885512	56886303	chr14_56885512_56886303	0.85833	+	4.78672	8.5186	0.00351535	0.0431765	chr14	56805358	56805359	NR_026895	-0.268892	+	ILMN_1741331	MUDENG	9.37568	-3.64563	0.00125333	0.00125333	80153
chr14	56885512	56886303	chr14_56885512_56886303	0.85833	+	4.78672	8.5186	0.00351535	0.0431765	chr14	56805358	56805359	NM_018229	-0.268892	+	ILMN_1741331	MUDENG	9.37568	-3.64563	0.00125333	0.00125333	80153
chr14	56885512	56886303	chr14_56885512_56886303	0.85833	+	4.78672	8.5186	0.00351535	0.0431765	chr14	56805358	56805359	NM_018229	-0.266301	+	ILMN_2204297	MUDENG	8.42098	-3.88069	0.000692325	0.000692325	80153
chr14	56885512	56886303	chr14_56885512_56886303	0.85833	+	4.78672	8.5186	0.00351535	0.0431765	chr14	56805358	56805359	NR_026895	-0.266301	+	ILMN_2204297	MUDENG	8.42098	-3.88069	0.000692325	0.000692325	80153
chr14	56885512	56886303	chr14_56885512_56886303	0.85833	+	4.78672	8.5186	0.00351535	0.0431765	chr14	56805358	56805359	NR_026895	-0.322622	+	ILMN_3237641	MUDENG	8.60377	-4.32336	0.000223625	0.000223625	80153
chr14	56885512	56886303	chr14_56885512_56886303	0.85833	+	4.78672	8.5186	0.00351535	0.0431765	chr14	56805358	56805359	NM_018229	-0.322622	+	ILMN_3237641	MUDENG	8.60377	-4.32336	0.000223625	0.000223625	80153
chr14	56885512	56886303	chr14_56885512_56886303	0.85833	+	4.78672	8.5186	0.00351535	0.0431765	chr14	56927023	56927024	NM_001011713	0.237961	+	ILMN_2128087	NAT12	8.92279	3.02945	0.00570589	0.00570589	-40720
chr7	137427515	137428411	chr7_137427515_137428411	0.85782	+	4.76344	9.11319	0.00253773	0.0343273	chr7	137337387	137337388	NM_194071	0.838433	-	ILMN_1751097	CREB3L2	10.4386	11.0914	4.9133e-11	4.9133e-11	-90127
chr7	137427515	137428411	chr7_137427515_137428411	0.85782	+	4.76344	9.11319	0.00253773	0.0343273	chr7	137337387	137337388	NM_001253775	0.838433	-	ILMN_1751097	CREB3L2	10.4386	11.0914	4.9133e-11	4.9133e-11	-90127
chr10	115500894	115501568	chr10_115500894_115501568	0.857099	+	4.33295	8.3627	0.00383001	0.0454066	chr10	115429417	115429418	NM_033339	0.248176	+	ILMN_1730332	CASP7	7.70228	3.37662	0.00244998	0.00244998	71476
chr10	115500894	115501568	chr10_115500894_115501568	0.857099	+	4.33295	8.3627	0.00383001	0.0454066	chr10	115428910	115428911	NM_033340	0.248176	+	ILMN_1730332	CASP7	7.70228	3.37662	0.00244998	0.00244998	71983
chr10	115500894	115501568	chr10_115500894_115501568	0.857099	+	4.33295	8.3627	0.00383001	0.0454066	chr10	115429417	115429418	NM_001227	0.248176	+	ILMN_1730332	CASP7	7.70228	3.37662	0.00244998	0.00244998	71476
chr10	115500894	115501568	chr10_115500894_115501568	0.857099	+	4.33295	8.3627	0.00383001	0.0454066	chr10	115429417	115429418	NM_033338	0.248176	+	ILMN_1730332	CASP7	7.70228	3.37662	0.00244998	0.00244998	71476
chr10	115500894	115501568	chr10_115500894_115501568	0.857099	+	4.33295	8.3627	0.00383001	0.0454066	chr10	115429417	115429418	NM_033338	0.566323	+	ILMN_2362974	CASP7	7.93612	7.15726	1.8983e-07	1.8983e-07	71476
chr10	115500894	115501568	chr10_115500894_115501568	0.857099	+	4.33295	8.3627	0.00383001	0.0454066	chr10	115429417	115429418	NM_033339	0.566323	+	ILMN_2362974	CASP7	7.93612	7.15726	1.8983e-07	1.8983e-07	71476
chr10	115500894	115501568	chr10_115500894_115501568	0.857099	+	4.33295	8.3627	0.00383001	0.0454066	chr10	115428910	115428911	NM_033340	0.566323	+	ILMN_2362974	CASP7	7.93612	7.15726	1.8983e-07	1.8983e-07	71983
chr10	115500894	115501568	chr10_115500894_115501568	0.857099	+	4.33295	8.3627	0.00383001	0.0454066	chr10	115429417	115429418	NM_001227	0.566323	+	ILMN_2362974	CASP7	7.93612	7.15726	1.8983e-07	1.8983e-07	71476
chr10	115500894	115501568	chr10_115500894_115501568	0.857099	+	4.33295	8.3627	0.00383001	0.0454066	chr10	115429417	115429418	NM_033338	0.586247	+	ILMN_2373763	CASP7	9.17326	8.31941	1.34265e-08	1.34265e-08	71476
chr10	115500894	115501568	chr10_115500894_115501568	0.857099	+	4.33295	8.3627	0.00383001	0.0454066	chr10	115428910	115428911	NM_033340	0.586247	+	ILMN_2373763	CASP7	9.17326	8.31941	1.34265e-08	1.34265e-08	71983
chr10	115500894	115501568	chr10_115500894_115501568	0.857099	+	4.33295	8.3627	0.00383001	0.0454066	chr10	115429417	115429418	NM_001227	0.586247	+	ILMN_2373763	CASP7	9.17326	8.31941	1.34265e-08	1.34265e-08	71476
chr10	115500894	115501568	chr10_115500894_115501568	0.857099	+	4.33295	8.3627	0.00383001	0.0454066	chr10	115429417	115429418	NM_033339	0.586247	+	ILMN_2373763	CASP7	9.17326	8.31941	1.34265e-08	1.34265e-08	71476
chr10	115500894	115501568	chr10_115500894_115501568	0.857099	+	4.33295	8.3627	0.00383001	0.0454066	chr10	115501202	115501203	NM_001193435	-0.385307	+	ILMN_1757099	C10orf81	7.28162	-5.68895	6.84107e-06	6.84107e-06	0
chr10	115500894	115501568	chr10_115500894_115501568	0.857099	+	4.33295	8.3627	0.00383001	0.0454066	chr10	115501202	115501203	NM_001193434	-0.385307	+	ILMN_1757099	C10orf81	7.28162	-5.68895	6.84107e-06	6.84107e-06	0
chr10	115500894	115501568	chr10_115500894_115501568	0.857099	+	4.33295	8.3627	0.00383001	0.0454066	chr10	115501202	115501203	NM_024889	-0.385307	+	ILMN_1757099	C10orf81	7.28162	-5.68895	6.84107e-06	6.84107e-06	0
chr10	115500894	115501568	chr10_115500894_115501568	0.857099	+	4.33295	8.3627	0.00383001	0.0454066	chr10	115514567	115514568	NM_182601	-0.385307	+	ILMN_1757099	C10orf81	7.28162	-5.68895	6.84107e-06	6.84107e-06	-12999
chr4	40201558	40202253	chr4_40201558_40202253	0.857072	+	3.98115	7.08977	0.00775251	0.07118	chr4	40212747	40212748	NM_019027	-0.622576	-	ILMN_1689046	FLJ20273	7.9842	-6.88447	3.62588e-07	3.62588e-07	10494
chr4	40201558	40202253	chr4_40201558_40202253	0.857072	+	3.98115	7.08977	0.00775251	0.07118	chr4	40212747	40212748	NM_019027	-0.825475	-	ILMN_3224926	RBM47	10.2364	-9.38134	1.39503e-09	1.39503e-09	10494
chr4	40201558	40202253	chr4_40201558_40202253	0.857072	+	3.98115	7.08977	0.00775251	0.07118	chr4	40212747	40212748	NM_019027	-0.767991	-	ILMN_3306730	RBM47	9.98569	-8.33929	1.28516e-08	1.28516e-08	10494
chr16	9004540	9005324	chr16_9004540_9005324	0.856626	+	4.49846	7.70313	0.0055125	0.0576455	chr16	8964842	8964843	NM_003470	0.320903	-	ILMN_1729319	USP7	9.4958	4.50737	0.000139459	0.000139459	-39697
chr16	9004540	9005324	chr16_9004540_9005324	0.856626	+	4.49846	7.70313	0.0055125	0.0576455	chr16	9093037	9093038	NM_014117	0.924718	+	ILMN_1773407	C16orf72	9.74869	10.6859	1.05228e-10	1.05228e-10	-87713
chr11	19690238	19691012	chr11_19690238_19691012	0.856274	+	5.03064	9.82375	0.00172273	0.0260762	chr11	19691456	19691457	NM_145117	-0.801036	+	ILMN_2399300	NAV2	7.98328	-11.8407	1.26302e-11	1.26302e-11	-444
chr11	19690238	19691012	chr11_19690238_19691012	0.856274	+	5.03064	9.82375	0.00172273	0.0260762	chr11	19691456	19691457	NM_182964	-0.801036	+	ILMN_2399300	NAV2	7.98328	-11.8407	1.26302e-11	1.26302e-11	-444
chr11	19690238	19691012	chr11_19690238_19691012	0.856274	+	5.03064	9.82375	0.00172273	0.0260762	chr11	19691456	19691457	NM_001244963	-0.801036	+	ILMN_2399300	NAV2	7.98328	-11.8407	1.26302e-11	1.26302e-11	-444
chr11	19690238	19691012	chr11_19690238_19691012	0.856274	+	5.03064	9.82375	0.00172273	0.0260762	chr11	19691456	19691457	NM_182964	-0.222912	+	ILMN_3307221	NAV2	7.41312	-3.05916	0.00531331	0.00531331	-444
chr11	19690238	19691012	chr11_19690238_19691012	0.856274	+	5.03064	9.82375	0.00172273	0.0260762	chr11	19691456	19691457	NM_001244963	-0.222912	+	ILMN_3307221	NAV2	7.41312	-3.05916	0.00531331	0.00531331	-444
chr11	19690238	19691012	chr11_19690238_19691012	0.856274	+	5.03064	9.82375	0.00172273	0.0260762	chr11	19691456	19691457	NM_145117	-0.222912	+	ILMN_3307221	NAV2	7.41312	-3.05916	0.00531331	0.00531331	-444
chr17	35112995	35113756	chr17_35112995_35113756	0.856208	+	4.7822	7.75255	0.00536368	0.0566799	chr17	35097836	35097837	NM_033419	-0.283906	-	ILMN_1805636	PGAP3	8.21701	-3.38122	0.00242235	0.00242235	-15158
chr17	35112995	35113756	chr17_35112995_35113756	0.856208	+	4.7822	7.75255	0.00536368	0.0566799	chr17	35097918	35097919	NM_001005862	-0.290239	+	ILMN_2352131	ERBB2	9.06157	-3.98648	0.000529084	0.000529084	15076
chr17	35112995	35113756	chr17_35112995_35113756	0.856208	+	4.7822	7.75255	0.00536368	0.0566799	chr17	35109779	35109780	NM_004448	-0.290239	+	ILMN_2352131	ERBB2	9.06157	-3.98648	0.000529084	0.000529084	3215
chr1	8465464	8466198	chr1_8465464_8466198	0.854049	+	3.89436	6.79077	0.00916306	0.0791603	chr1	8406334	8406335	NM_001042682	0.533137	-	ILMN_1802380	RERE	8.24541	7.07898	2.2835e-07	2.2835e-07	-59129
chr1	8465464	8466198	chr1_8465464_8466198	0.854049	+	3.89436	6.79077	0.00916306	0.0791603	chr1	8406334	8406335	NM_001042682	0.287886	-	ILMN_2327795	RERE	7.41571	3.68845	0.00112543	0.00112543	-59129
chr5	131138441	131139071	chr5_131138441_131139071	0.852381	+	3.74862	5.31389	0.0211561	0.133391	chr5	131160655	131160656	NM_001008738	0.91852	-	ILMN_1737343	FNIP1	8.84517	13.8762	4.2239e-13	4.2239e-13	21584
chr5	131138441	131139071	chr5_131138441_131139071	0.852381	+	3.74862	5.31389	0.0211561	0.133391	chr5	131160655	131160656	NM_133372	0.91852	-	ILMN_1737343	FNIP1	8.84517	13.8762	4.2239e-13	4.2239e-13	21584
chr7	48116259	48116862	chr7_48116259_48116862	0.849747	+	3.79444	6.28179	0.0121985	0.0950867	chr7	48095270	48095271	NM_003364	1.0054	+	ILMN_1798256	UPP1	8.44142	11.049	5.31587e-11	5.31587e-11	20988
chr7	48116259	48116862	chr7_48116259_48116862	0.849747	+	3.79444	6.28179	0.0121985	0.0950867	chr7	48094879	48094880	NM_181597	1.0054	+	ILMN_1798256	UPP1	8.44142	11.049	5.31587e-11	5.31587e-11	21379
chr5	172561192	172563064	chr5_172561192_172563064	0.84857	+	5.6902	11.7408	0.000611458	0.012493	chr5	172504050	172504051	NM_013978	0.423431	+	ILMN_1734410	BNIP1	8.79873	5.67764	7.03866e-06	7.03866e-06	57141
chr5	172561192	172563064	chr5_172561192_172563064	0.84857	+	5.6902	11.7408	0.000611458	0.012493	chr5	172504050	172504051	NM_001205	0.423431	+	ILMN_1734410	BNIP1	8.79873	5.67764	7.03866e-06	7.03866e-06	57141
chr5	172561192	172563064	chr5_172561192_172563064	0.84857	+	5.6902	11.7408	0.000611458	0.012493	chr5	172504050	172504051	NM_013980	0.423431	+	ILMN_1734410	BNIP1	8.79873	5.67764	7.03866e-06	7.03866e-06	57141
chr5	172561192	172563064	chr5_172561192_172563064	0.84857	+	5.6902	11.7408	0.000611458	0.012493	chr5	172504050	172504051	NM_013979	0.423431	+	ILMN_1734410	BNIP1	8.79873	5.67764	7.03866e-06	7.03866e-06	57141
chr5	172561192	172563064	chr5_172561192_172563064	0.84857	+	5.6902	11.7408	0.000611458	0.012493	chr5	172504050	172504051	NM_013979	0.432814	+	ILMN_2318733	BNIP1	8.9584	5.45184	1.24532e-05	1.24532e-05	57141
chr5	172561192	172563064	chr5_172561192_172563064	0.84857	+	5.6902	11.7408	0.000611458	0.012493	chr5	172504050	172504051	NM_013978	0.432814	+	ILMN_2318733	BNIP1	8.9584	5.45184	1.24532e-05	1.24532e-05	57141
chr5	172561192	172563064	chr5_172561192_172563064	0.84857	+	5.6902	11.7408	0.000611458	0.012493	chr5	172504050	172504051	NM_013980	0.432814	+	ILMN_2318733	BNIP1	8.9584	5.45184	1.24532e-05	1.24532e-05	57141
chr5	172561192	172563064	chr5_172561192_172563064	0.84857	+	5.6902	11.7408	0.000611458	0.012493	chr5	172504050	172504051	NM_001205	0.432814	+	ILMN_2318733	BNIP1	8.9584	5.45184	1.24532e-05	1.24532e-05	57141
chr1	16383510	16384116	chr1_16383510_16384116	0.848272	+	3.62818	5.95314	0.0146911	0.106764	chr1	16355169	16355170	NM_004431	0.259895	-	ILMN_1699354	EPHA2	7.68971	3.39169	0.00236044	0.00236044	-28340
chr15	61098617	61099463	chr15_61098617_61099463	0.846959	+	5.11561	10.3218	0.00131467	0.0216533	chr15	61127688	61127689	NM_001018008	-0.345284	+	ILMN_1716687	TPM1	11.6287	-4.46661	0.000154845	0.000154845	-28225
chr15	61098617	61099463	chr15_61098617_61099463	0.846959	+	5.11561	10.3218	0.00131467	0.0216533	chr15	61121890	61121891	NM_001018007	-0.345284	+	ILMN_1716687	TPM1	11.6287	-4.46661	0.000154845	0.000154845	-22427
chr15	61098617	61099463	chr15_61098617_61099463	0.846959	+	5.11561	10.3218	0.00131467	0.0216533	chr15	61121890	61121891	NM_001018006	-0.345284	+	ILMN_1716687	TPM1	11.6287	-4.46661	0.000154845	0.000154845	-22427
chr15	61098617	61099463	chr15_61098617_61099463	0.846959	+	5.11561	10.3218	0.00131467	0.0216533	chr15	61121890	61121891	NM_001018004	-0.345284	+	ILMN_1716687	TPM1	11.6287	-4.46661	0.000154845	0.000154845	-22427
chr15	61098617	61099463	chr15_61098617_61099463	0.846959	+	5.11561	10.3218	0.00131467	0.0216533	chr15	61121890	61121891	NM_000366	-0.345284	+	ILMN_1716687	TPM1	11.6287	-4.46661	0.000154845	0.000154845	-22427
chr15	61098617	61099463	chr15_61098617_61099463	0.846959	+	5.11561	10.3218	0.00131467	0.0216533	chr15	61121890	61121891	NM_001018005	-0.345284	+	ILMN_1716687	TPM1	11.6287	-4.46661	0.000154845	0.000154845	-22427
chr15	61098617	61099463	chr15_61098617_61099463	0.846959	+	5.11561	10.3218	0.00131467	0.0216533	chr15	61121890	61121891	NM_001018020	-0.345284	+	ILMN_1716687	TPM1	11.6287	-4.46661	0.000154845	0.000154845	-22427
chr15	61098617	61099463	chr15_61098617_61099463	0.846959	+	5.11561	10.3218	0.00131467	0.0216533	chr15	61121890	61121891	NM_001018005	-0.253692	+	ILMN_2360710	TPM1	11.7138	-3.28944	0.00303652	0.00303652	-22427
chr15	61098617	61099463	chr15_61098617_61099463	0.846959	+	5.11561	10.3218	0.00131467	0.0216533	chr15	61121890	61121891	NM_000366	-0.253692	+	ILMN_2360710	TPM1	11.7138	-3.28944	0.00303652	0.00303652	-22427
chr15	61098617	61099463	chr15_61098617_61099463	0.846959	+	5.11561	10.3218	0.00131467	0.0216533	chr15	61121890	61121891	NM_001018020	-0.253692	+	ILMN_2360710	TPM1	11.7138	-3.28944	0.00303652	0.00303652	-22427
chr15	61098617	61099463	chr15_61098617_61099463	0.846959	+	5.11561	10.3218	0.00131467	0.0216533	chr15	61121890	61121891	NM_001018006	-0.253692	+	ILMN_2360710	TPM1	11.7138	-3.28944	0.00303652	0.00303652	-22427
chr15	61098617	61099463	chr15_61098617_61099463	0.846959	+	5.11561	10.3218	0.00131467	0.0216533	chr15	61127688	61127689	NM_001018008	-0.253692	+	ILMN_2360710	TPM1	11.7138	-3.28944	0.00303652	0.00303652	-28225
chr15	61098617	61099463	chr15_61098617_61099463	0.846959	+	5.11561	10.3218	0.00131467	0.0216533	chr15	61121890	61121891	NM_001018004	-0.253692	+	ILMN_2360710	TPM1	11.7138	-3.28944	0.00303652	0.00303652	-22427
chr15	61098617	61099463	chr15_61098617_61099463	0.846959	+	5.11561	10.3218	0.00131467	0.0216533	chr15	61121890	61121891	NM_001018007	-0.253692	+	ILMN_2360710	TPM1	11.7138	-3.28944	0.00303652	0.00303652	-22427
chr5	133630972	133631889	chr5_133630972_133631889	0.84625	+	4.55447	4.37753	0.0364158	0.186039	chr5	133589849	133589850	NM_002715	0.246889	-	ILMN_1722858	PPP2CA	13.2004	3.4677	0.00195502	0.00195502	-41122
chr5	133630972	133631889	chr5_133630972_133631889	0.84625	+	4.55447	4.37753	0.0364158	0.186039	chr5	133589849	133589850	NM_002715	0.317492	-	ILMN_2196097	PPP2CA	10.611	4.23453	0.000280786	0.000280786	-41122
chr15	91147782	91149003	chr15_91147782_91149003	0.845714	+	6.62189	15.8996	6.67929e-05	0.00234583	chr15	91244554	91244555	NM_001271	1.13034	+	ILMN_2339284	CHD2	8.02383	13.6412	6.12869e-13	6.12869e-13	-95551
chr15	91147782	91149003	chr15_91147782_91149003	0.845714	+	6.62189	15.8996	6.67929e-05	0.00234583	chr15	91244554	91244555	NM_001042572	1.13034	+	ILMN_2339284	CHD2	8.02383	13.6412	6.12869e-13	6.12869e-13	-95551
chr6	11426373	11427196	chr6_11426373_11427196	0.845506	+	4.49422	8.09378	0.00444174	0.0500896	chr6	11340901	11340902	NM_006403	0.350971	-	ILMN_1726164	NEDD9	7.1138	4.66386	9.33076e-05	9.33076e-05	-85471
chr6	11426373	11427196	chr6_11426373_11427196	0.845506	+	4.49422	8.09378	0.00444174	0.0500896	chr6	11340901	11340902	NM_182966	0.350971	-	ILMN_1726164	NEDD9	7.1138	4.66386	9.33076e-05	9.33076e-05	-85471
chr6	11426373	11427196	chr6_11426373_11427196	0.845506	+	4.49422	8.09378	0.00444174	0.0500896	chr6	11340901	11340902	NM_182966	0.40402	-	ILMN_1743619	NEDD9	7.41875	5.10077	3.04457e-05	3.04457e-05	-85471
chr6	11426373	11427196	chr6_11426373_11427196	0.845506	+	4.49422	8.09378	0.00444174	0.0500896	chr6	11340901	11340902	NM_006403	0.40402	-	ILMN_1743619	NEDD9	7.41875	5.10077	3.04457e-05	3.04457e-05	-85471
chr6	11426373	11427196	chr6_11426373_11427196	0.845506	+	4.49422	8.09378	0.00444174	0.0500896	chr6	11340901	11340902	NM_182966	-0.343153	-	ILMN_1758719	NEDD9	7.67345	-4.66341	9.34159e-05	9.34159e-05	-85471
chr6	11426373	11427196	chr6_11426373_11427196	0.845506	+	4.49422	8.09378	0.00444174	0.0500896	chr6	11340901	11340902	NM_006403	-0.343153	-	ILMN_1758719	NEDD9	7.67345	-4.66341	9.34159e-05	9.34159e-05	-85471
chr6	11426373	11427196	chr6_11426373_11427196	0.845506	+	4.49422	8.09378	0.00444174	0.0500896	chr6	11340901	11340902	NM_006403	-0.870829	-	ILMN_2261076	NEDD9	7.48515	-9.86563	5.21416e-10	5.21416e-10	-85471
chr6	11426373	11427196	chr6_11426373_11427196	0.845506	+	4.49422	8.09378	0.00444174	0.0500896	chr6	11340901	11340902	NM_182966	-0.870829	-	ILMN_2261076	NEDD9	7.48515	-9.86563	5.21416e-10	5.21416e-10	-85471
chr6	11426373	11427196	chr6_11426373_11427196	0.845506	+	4.49422	8.09378	0.00444174	0.0500896	chr6	11490567	11490568	NM_001142393	0.350971	-	ILMN_1726164	NEDD9	7.1138	4.66386	9.33076e-05	9.33076e-05	63371
chr6	11426373	11427196	chr6_11426373_11427196	0.845506	+	4.49422	8.09378	0.00444174	0.0500896	chr6	11490567	11490568	NM_001142393	0.40402	-	ILMN_1743619	NEDD9	7.41875	5.10077	3.04457e-05	3.04457e-05	63371
chr6	11426373	11427196	chr6_11426373_11427196	0.845506	+	4.49422	8.09378	0.00444174	0.0500896	chr6	11490567	11490568	NM_001142393	-0.343153	-	ILMN_1758719	NEDD9	7.67345	-4.66341	9.34159e-05	9.34159e-05	63371
chr6	11426373	11427196	chr6_11426373_11427196	0.845506	+	4.49422	8.09378	0.00444174	0.0500896	chr6	11490567	11490568	NM_001142393	-0.870829	-	ILMN_2261076	NEDD9	7.48515	-9.86563	5.21416e-10	5.21416e-10	63371
chr2	102647143	102648064	chr2_102647143_102648064	0.844776	+	4.77567	8.12296	0.00437082	0.0497458	chr2	102602597	102602598	NM_003048	-0.562624	+	ILMN_1738849	SLC9A2	8.92986	-6.68164	5.90159e-07	5.90159e-07	44545
chr9	78671369	78672142	chr9_78671369_78672142	0.843255	+	4.62144	7.58235	0.00589426	0.0600148	chr9	78710823	78710824	NM_015225	0.311566	-	ILMN_1700771	PRUNE2	7.43362	4.23049	0.000283705	0.000283705	38681
chr1	149550224	149551377	chr1_149550224_149551377	0.842258	+	6.57634	14.4426	0.000144499	0.00427804	chr1	149493820	149493821	NM_002810	0.248322	+	ILMN_2344130	PSMD4	12.364	3.62792	0.0013103	0.0013103	56403
chr1	149550224	149551377	chr1_149550224_149551377	0.842258	+	6.57634	14.4426	0.000144499	0.00427804	chr1	149493820	149493821	NM_002810	0.256989	+	ILMN_3307799	PSMD4	11.3973	3.50836	0.00176691	0.00176691	56403
chr1	149550224	149551377	chr1_149550224_149551377	0.842258	+	6.57634	14.4426	0.000144499	0.00427804	chr1	149586393	149586394	NM_000449	-0.87542	-	ILMN_1741200	RFX5	9.59722	-10.1827	2.78168e-10	2.78168e-10	35016
chr1	149550224	149551377	chr1_149550224_149551377	0.842258	+	6.57634	14.4426	0.000144499	0.00427804	chr1	149586393	149586394	NM_001025603	-0.87542	-	ILMN_1741200	RFX5	9.59722	-10.1827	2.78168e-10	2.78168e-10	35016
chr1	35269943	35270494	chr1_35269943_35270494	0.842234	+	3.60827	5.3853	0.0203071	0.130644	chr1	35223535	35223536	NM_001195156	-0.320827	-	ILMN_1657632	ZMYM6	8.96748	-4.03539	0.000467094	0.000467094	-46407
chr1	35269943	35270494	chr1_35269943_35270494	0.842234	+	3.60827	5.3853	0.0203071	0.130644	chr1	35317558	35317559	NM_024772	-0.435736	+	ILMN_1702763	ZMYM1	8.17204	-6.20104	1.90801e-06	1.90801e-06	-47064
chr1	223708186	223709755	chr1_223708186_223709755	0.842151	+	5.7094	11.2663	0.000789265	0.0150929	chr1	223683180	223683181	NM_194442	0.4478	-	ILMN_1810418	LBR	8.32782	5.25537	2.05198e-05	2.05198e-05	-25005
chr1	223708186	223709755	chr1_223708186_223709755	0.842151	+	5.7094	11.2663	0.000789265	0.0150929	chr1	223682438	223682439	NM_002296	0.4478	-	ILMN_1810418	LBR	8.32782	5.25537	2.05198e-05	2.05198e-05	-25747
chr6	35334730	35335713	chr6_35334730_35335713	0.842021	+	5.45559	11.1369	0.000846257	0.0157484	chr6	35335487	35335488	NM_003427	-0.248029	+	ILMN_1804263	ZNF76	7.65139	-3.09377	0.00488836	0.00488836	0
chr6	37132088	37133041	chr6_37132088_37133041	0.841753	+	5.14533	9.68128	0.00186155	0.0275946	chr6	37061927	37061928	NM_014341	0.487818	-	ILMN_1703006	MTCH1	13.1863	7.48347	8.86493e-08	8.86493e-08	-70160
chr10	61122409	61123130	chr10_61122409_61123130	0.84146	+	4.07152	6.89731	0.00863255	0.0764125	chr10	61139655	61139656	NM_194298	-1.13604	-	ILMN_1732410	SLC16A9	7.7076	-15.1631	5.98891e-14	5.98891e-14	16525
chr1	32864315	32864895	chr1_32864315_32864895	0.841103	+	3.4443	5.17315	0.0229386	0.140322	chr1	32777358	32777359	NM_001040441	0.31945	+	ILMN_2264205	ZBTB8A	8.31105	4.53475	0.000129991	0.000129991	86956
chr3	185167890	185168603	chr3_185167890_185168603	0.839793	+	4.66441	8.61813	0.00332833	0.0417868	chr3	185218421	185218422	NM_001023587	-0.394435	-	ILMN_1706531	ABCC5	8.79341	-5.31808	1.74917e-05	1.74917e-05	49818
chr3	185167890	185168603	chr3_185167890_185168603	0.839793	+	4.66441	8.61813	0.00332833	0.0417868	chr3	185218421	185218422	NM_005688	-0.394435	-	ILMN_1706531	ABCC5	8.79341	-5.31808	1.74917e-05	1.74917e-05	49818
chr3	185167890	185168603	chr3_185167890_185168603	0.839793	+	4.66441	8.61813	0.00332833	0.0417868	chr3	185218421	185218422	NM_001023587	0.40008	-	ILMN_2302358	ABCC5	7.25986	4.47581	0.000151229	0.000151229	49818
chr3	185167890	185168603	chr3_185167890_185168603	0.839793	+	4.66441	8.61813	0.00332833	0.0417868	chr3	185218421	185218422	NM_005688	0.40008	-	ILMN_2302358	ABCC5	7.25986	4.47581	0.000151229	0.000151229	49818
chr1	159972688	159973544	chr1_159972688_159973544	0.839022	+	4.65112	7.87404	0.00501495	0.0543195	chr1	159959080	159959081	NM_001002901	-0.406253	+	ILMN_1782015	FCRLB	8.35342	-4.83468	6.01848e-05	6.01848e-05	13607
chr1	159972688	159973544	chr1_159972688_159973544	0.839022	+	4.65112	7.87404	0.00501495	0.0543195	chr1	159986204	159986205	NM_007240	0.536529	+	ILMN_1767892	DUSP12	10.8665	6.83785	4.05369e-07	4.05369e-07	-12660
chr1	159972688	159973544	chr1_159972688_159973544	0.839022	+	4.65112	7.87404	0.00501495	0.0543195	chr1	160002657	160002658	NM_007348	-0.283854	+	ILMN_1703471	ATF6	9.99112	-4.18419	0.000319398	0.000319398	-29113
chr14	104569452	104570612	chr14_104569452_104570612	0.838702	+	5.42323	9.89505	0.00165724	0.0254577	chr14	104558470	104558471	NM_145701	-0.3285	-	ILMN_1684045	CDCA4	10.0395	-4.83749	5.97522e-05	5.97522e-05	-10981
chr14	104569452	104570612	chr14_104569452_104570612	0.838702	+	5.42323	9.89505	0.00165724	0.0254577	chr14	104558470	104558471	NM_017955	-0.3285	-	ILMN_1684045	CDCA4	10.0395	-4.83749	5.97522e-05	5.97522e-05	-10981
chr14	104569452	104570612	chr14_104569452_104570612	0.838702	+	5.42323	9.89505	0.00165724	0.0254577	chr14	104558470	104558471	NM_145701	-0.378407	-	ILMN_1753183	CDCA4	9.7178	-5.14386	2.72713e-05	2.72713e-05	-10981
chr14	104569452	104570612	chr14_104569452_104570612	0.838702	+	5.42323	9.89505	0.00165724	0.0254577	chr14	104558470	104558471	NM_017955	-0.378407	-	ILMN_1753183	CDCA4	9.7178	-5.14386	2.72713e-05	2.72713e-05	-10981
chr5	131778491	131779118	chr5_131778491_131779118	0.837917	+	4.11041	6.42189	0.0112722	0.090203	chr5	131733299	131733300	NM_003060	-0.224004	+	ILMN_1699357	SLC22A5	9.04984	-2.88189	0.00810386	0.00810386	45191
chr5	131778491	131779118	chr5_131778491_131779118	0.837917	+	4.11041	6.42189	0.0112722	0.090203	chr5	131854364	131854365	NM_002198	0.93685	-	ILMN_1708375	IRF1	8.4949	11.3076	3.29891e-11	3.29891e-11	75246
chr10	98819484	98820360	chr10_98819484_98820360	0.837211	+	4.673	7.45073	0.00634109	0.0627511	chr10	98731030	98731031	NM_015652	0.492504	+	ILMN_1665508	C10orf12	8.0978	6.17306	2.04451e-06	2.04451e-06	88453
chr14	89462567	89463495	chr14_89462567_89463495	0.834856	+	4.73284	7.33409	0.00676588	0.0653249	chr14	89490842	89490843	NM_145231	-0.481208	-	ILMN_2193315	C14orf143	9.69047	-6.12454	2.30521e-06	2.30521e-06	27347
chr14	89462567	89463495	chr14_89462567_89463495	0.834856	+	4.73284	7.33409	0.00676588	0.0653249	chr14	89491998	89491999	NM_001008744	-0.75408	+	ILMN_2285713	TDP1	12.3455	-9.79078	6.05894e-10	6.05894e-10	-28503
chr14	89462567	89463495	chr14_89462567_89463495	0.834856	+	4.73284	7.33409	0.00676588	0.0653249	chr14	89491998	89491999	NM_018319	-0.75408	+	ILMN_2285713	TDP1	12.3455	-9.79078	6.05894e-10	6.05894e-10	-28503
chr1	173201587	173202473	chr1_173201587_173202473	0.834642	+	4.66271	7.99756	0.00468403	0.0520034	chr1	173235514	173235515	NM_014412	0.569505	+	ILMN_1705141	CACYBP	7.95699	7.56647	7.31961e-08	7.31961e-08	-33041
chr1	173201587	173202473	chr1_173201587_173202473	0.834642	+	4.66271	7.99756	0.00468403	0.0520034	chr1	173235193	173235194	NM_001007214	0.569505	+	ILMN_1705141	CACYBP	7.95699	7.56647	7.31961e-08	7.31961e-08	-32720
chr1	173201587	173202473	chr1_173201587_173202473	0.834642	+	4.66271	7.99756	0.00468403	0.0520034	chr1	173235514	173235515	NM_014412	1.21715	+	ILMN_1726574	CACYBP	12.5916	16.7142	6.7547e-15	6.7547e-15	-33041
chr1	173201587	173202473	chr1_173201587_173202473	0.834642	+	4.66271	7.99756	0.00468403	0.0520034	chr1	173235193	173235194	NM_001007214	1.21715	+	ILMN_1726574	CACYBP	12.5916	16.7142	6.7547e-15	6.7547e-15	-32720
chr4	160436505	160437292	chr4_160436505_160437292	0.834323	+	4.10751	6.38043	0.0115385	0.0917194	chr4	160408447	160408448	NM_014247	0.881685	+	ILMN_3247261	RAPGEF2	9.09934	12.2331	6.3536e-12	6.3536e-12	28057
chr3	13471475	13472440	chr3_13471475_13472440	0.833785	+	5.11521	6.1539	0.0131122	0.0992725	chr3	13436809	13436810	NM_024923	-0.36256	-	ILMN_1784467	NUP210	8.60954	-4.39377	0.000186676	0.000186676	-34665
chr22	36613346	36614258	chr22_36613346_36614258	0.829277	+	5.27728	11.171	0.000830857	0.0155833	chr22	36531059	36531060	NM_005318	-0.536003	+	ILMN_1757467	H1F0	12.1537	-7.90202	3.40578e-08	3.40578e-08	82286
chr10	61855831	61856521	chr10_61855831_61856521	0.829019	+	3.83673	5.81814	0.0158617	0.112075	chr10	61819640	61819641	NM_020987	-0.460502	-	ILMN_1661875	ANK3	7.75158	-5.34324	1.64072e-05	1.64072e-05	-36190
chr10	61855831	61856521	chr10_61855831_61856521	0.829019	+	3.83673	5.81814	0.0158617	0.112075	chr10	61819640	61819641	NM_020987	-0.419476	-	ILMN_2390609	ANK3	7.63162	-5.19198	2.41195e-05	2.41195e-05	-36190
chr2	168818755	168819923	chr2_168818755_168819923	0.827117	+	4.7856	9.02984	0.00265607	0.0354154	chr2	168812351	168812352	NM_013233	-0.250905	-	ILMN_1791328	STK39	9.77211	-3.61644	0.00134858	0.00134858	-6403
chr15	65253866	65254955	chr15_65253866_65254955	0.825592	+	5.40012	10.3979	0.00126159	0.0211153	chr15	65205107	65205108	NM_001145102	-0.444811	+	ILMN_1682738	SMAD3	8.77907	-6.12753	2.2882e-06	2.2882e-06	48758
chr15	65253866	65254955	chr15_65253866_65254955	0.825592	+	5.40012	10.3979	0.00126159	0.0211153	chr15	65217412	65217413	NM_001145103	-0.444811	+	ILMN_1682738	SMAD3	8.77907	-6.12753	2.2882e-06	2.2882e-06	36453
chr15	65253866	65254955	chr15_65253866_65254955	0.825592	+	5.40012	10.3979	0.00126159	0.0211153	chr15	65245546	65245547	NM_001145104	-0.444811	+	ILMN_1682738	SMAD3	8.77907	-6.12753	2.2882e-06	2.2882e-06	8319
chr15	65253866	65254955	chr15_65253866_65254955	0.825592	+	5.40012	10.3979	0.00126159	0.0211153	chr15	65334128	65334129	NM_024666	0.35619	-	ILMN_3237396	AAGAB	9.52282	5.05739	3.40173e-05	3.40173e-05	79173
chr10	71125171	71126352	chr10_71125171_71126352	0.824471	+	4.77259	6.32775	0.0118863	0.0933103	chr10	71060008	71060009	NM_145306	1.07581	+	ILMN_1662470	C10orf35	10.4194	12.6885	2.91948e-12	2.91948e-12	65162
chr4	154573529	154574265	chr4_154573529_154574265	0.824174	+	4.5521	7.54402	0.00602096	0.0606157	chr4	154485250	154485251	NR_045605	-0.637829	+	ILMN_1671906	MND1	8.8287	-8.15094	1.94946e-08	1.94946e-08	88278
chr4	154573529	154574265	chr4_154573529_154574265	0.824174	+	4.5521	7.54402	0.00602096	0.0606157	chr4	154485250	154485251	NM_032117	-0.637829	+	ILMN_1671906	MND1	8.8287	-8.15094	1.94946e-08	1.94946e-08	88278
chr4	154573529	154574265	chr4_154573529_154574265	0.824174	+	4.5521	7.54402	0.00602096	0.0606157	chr4	154485250	154485251	NM_001253861	-0.637829	+	ILMN_1671906	MND1	8.8287	-8.15094	1.94946e-08	1.94946e-08	88278
chr4	154573529	154574265	chr4_154573529_154574265	0.824174	+	4.5521	7.54402	0.00602096	0.0606157	chr4	154485250	154485251	NR_045605	-0.570222	+	ILMN_2148796	MND1	8.86839	-6.96535	2.98997e-07	2.98997e-07	88278
chr4	154573529	154574265	chr4_154573529_154574265	0.824174	+	4.5521	7.54402	0.00602096	0.0606157	chr4	154485250	154485251	NM_032117	-0.570222	+	ILMN_2148796	MND1	8.86839	-6.96535	2.98997e-07	2.98997e-07	88278
chr4	154573529	154574265	chr4_154573529_154574265	0.824174	+	4.5521	7.54402	0.00602096	0.0606157	chr4	154485250	154485251	NM_001253861	-0.570222	+	ILMN_2148796	MND1	8.86839	-6.96535	2.98997e-07	2.98997e-07	88278
chr7	4750725	4751767	chr7_4750725_4751767	0.824067	+	5.50363	10.7324	0.00105277	0.0185302	chr7	4781787	4781788	NM_014855	0.409074	+	ILMN_2083559	KIAA0415	7.38455	5.67955	7.00492e-06	7.00492e-06	-30020
chr10	93906306	93907144	chr10_93906306_93907144	0.822939	+	4.22259	7.17597	0.00738866	0.0689587	chr10	93993016	93993017	NM_001178137	0.919879	-	ILMN_1755954	CPEB3	8.20377	13.0296	1.65303e-12	1.65303e-12	85872
chr10	102113944	102115242	chr10_102113944_102115242	0.822543	+	5.16559	8.70348	0.00317603	0.0403956	chr10	102036459	102036460	NM_173809	2.23757	-	ILMN_1679782	BLOC1S2	9.26708	33.6073	5.27678e-22	5.27678e-22	-77484
chr10	102113944	102115242	chr10_102113944_102115242	0.822543	+	5.16559	8.70348	0.00317603	0.0403956	chr10	102036459	102036460	NR_046314	2.23757	-	ILMN_1679782	BLOC1S2	9.26708	33.6073	5.27678e-22	5.27678e-22	-77484
chr10	102113944	102115242	chr10_102113944_102115242	0.822543	+	5.16559	8.70348	0.00317603	0.0403956	chr10	102036106	102036107	NR_046296	2.23757	-	ILMN_1679782	BLOC1S2	9.26708	33.6073	5.27678e-22	5.27678e-22	-77837
chr10	102113944	102115242	chr10_102113944_102115242	0.822543	+	5.16559	8.70348	0.00317603	0.0403956	chr10	102036459	102036460	NR_046315	2.23757	-	ILMN_1679782	BLOC1S2	9.26708	33.6073	5.27678e-22	5.27678e-22	-77484
chr20	47229207	47229857	chr20_47229207_47229857	0.822246	+	3.95786	6.10692	0.0134653	0.101088	chr20	47328163	47328164	NM_021035	-0.471387	-	ILMN_1745148	ZNFX1	8.30243	-7.13153	2.01698e-07	2.01698e-07	98306
chr20	47229207	47229857	chr20_47229207_47229857	0.822246	+	3.95786	6.10692	0.0134653	0.101088	chr20	47328121	47328122	NR_003606	0.450053	+	ILMN_3188984	C20orf199	12.9419	5.90552	3.97445e-06	3.97445e-06	-98264
chr20	47229207	47229857	chr20_47229207_47229857	0.822246	+	3.95786	6.10692	0.0134653	0.101088	chr20	47328121	47328122	NR_003605	0.450053	+	ILMN_3188984	C20orf199	12.9419	5.90552	3.97445e-06	3.97445e-06	-98264
chr20	47229207	47229857	chr20_47229207_47229857	0.822246	+	3.95786	6.10692	0.0134653	0.101088	chr20	47328121	47328122	NR_003604	0.450053	+	ILMN_3188984	C20orf199	12.9419	5.90552	3.97445e-06	3.97445e-06	-98264
chr20	47229207	47229857	chr20_47229207_47229857	0.822246	+	3.95786	6.10692	0.0134653	0.101088	chr20	47328585	47328586	NR_036659	0.450053	+	ILMN_3188984	C20orf199	12.9419	5.90552	3.97445e-06	3.97445e-06	-98728
chr20	47229207	47229857	chr20_47229207_47229857	0.822246	+	3.95786	6.10692	0.0134653	0.101088	chr20	47328121	47328122	NR_036658	0.450053	+	ILMN_3188984	C20orf199	12.9419	5.90552	3.97445e-06	3.97445e-06	-98264
chr20	47229207	47229857	chr20_47229207_47229857	0.822246	+	3.95786	6.10692	0.0134653	0.101088	chr20	47328888	47328889	NR_002433	-0.240247	+	ILMN_3249286	SNORD12C	7.63812	-2.95362	0.00683809	0.00683809	-99031
chr6	126286808	126287533	chr6_126286808_126287533	0.821576	+	4.2788	7.39682	0.00653394	0.0640594	chr6	126319553	126319554	NM_138571	0.41687	+	ILMN_3251662	HINT3	8.41292	2.98467	0.0063507	0.0063507	-32020
chr6	126286808	126287533	chr6_126286808_126287533	0.821576	+	4.2788	7.39682	0.00653394	0.0640594	chr6	126349268	126349269	NM_001031712	0.634435	+	ILMN_1805481	TRMT11	9.32405	7.68737	5.54661e-08	5.54661e-08	-61735
chr9	93104737	93105456	chr9_93104737_93105456	0.821004	+	4.37249	6.53197	0.0105953	0.0868222	chr9	93164027	93164028	NM_001698	-0.388057	-	ILMN_2231911	AUH	8.26165	-4.25173	0.000268688	0.000268688	58571
chr17	57776709	57777486	chr17_57776709_57777486	0.819603	+	4.45809	8.04843	0.00455432	0.0509316	chr17	57854977	57854978	NM_181725	-0.500352	+	ILMN_1745699	METTL2A	8.01111	-5.38512	1.47509e-05	1.47509e-05	-77491
chr11	71252593	71253354	chr11_71252593_71253354	0.818249	+	4.02968	5.73156	0.0166627	0.115906	chr11	71176204	71176205	NM_018172	-0.785548	+	ILMN_1753482	FAM86C	7.90747	-11.0243	5.56522e-11	5.56522e-11	76388
chr11	71252593	71253354	chr11_71252593_71253354	0.818249	+	4.02968	5.73156	0.0166627	0.115906	chr11	71176204	71176205	NM_001099653	-0.785548	+	ILMN_1753482	FAM86C	7.90747	-11.0243	5.56522e-11	5.56522e-11	76388
chr11	71252593	71253354	chr11_71252593_71253354	0.818249	+	4.02968	5.73156	0.0166627	0.115906	chr11	71176204	71176205	NM_152563	-0.785548	+	ILMN_1753482	FAM86C	7.90747	-11.0243	5.56522e-11	5.56522e-11	76388
chr11	71252593	71253354	chr11_71252593_71253354	0.818249	+	4.02968	5.73156	0.0166627	0.115906	chr11	71317415	71317416	NR_024147	0.366833	+	ILMN_2356031	RNF121	10.0322	5.13571	2.7845e-05	2.7845e-05	-64061
chr11	71252593	71253354	chr11_71252593_71253354	0.818249	+	4.02968	5.73156	0.0166627	0.115906	chr11	71317415	71317416	NM_018320	0.366833	+	ILMN_2356031	RNF121	10.0322	5.13571	2.7845e-05	2.7845e-05	-64061
chr11	71252593	71253354	chr11_71252593_71253354	0.818249	+	4.02968	5.73156	0.0166627	0.115906	chr11	71317415	71317416	NR_024148	0.366833	+	ILMN_2356031	RNF121	10.0322	5.13571	2.7845e-05	2.7845e-05	-64061
chr7	872926	874356	chr7_872926_874356	0.817375	+	6.91538	12.7081	0.000364075	0.00875328	chr7	882716	882717	NM_015949	0.359584	+	ILMN_1701724	C7orf20	10.8627	4.87495	5.42798e-05	5.42798e-05	-8360
chr7	872926	874356	chr7_872926_874356	0.817375	+	6.91538	12.7081	0.000364075	0.00875328	chr7	882716	882717	NM_015949	0.268144	+	ILMN_1795703	C7orf20	9.55916	3.16672	0.00409726	0.00409726	-8360
chr7	872926	874356	chr7_872926_874356	0.817375	+	6.91538	12.7081	0.000364075	0.00875328	chr7	960815	960816	NM_006869	-0.32736	-	ILMN_2047511	CENTA1	10.8061	-4.84623	5.84288e-05	5.84288e-05	86459
chr7	872926	874356	chr7_872926_874356	0.817375	+	6.91538	12.7081	0.000364075	0.00875328	chr7	960815	960816	NM_006869	-0.320622	-	ILMN_3247424	ADAP1	7.68307	-4.19588	0.000309985	0.000309985	86459
chr12	123578069	123579385	chr12_123578069_123579385	0.817315	+	5.84493	11.0382	0.000892515	0.0163963	chr12	123617963	123617964	NM_001077261	-0.877733	-	ILMN_1698419	NCOR2	9.83914	-11.2987	3.35299e-11	3.35299e-11	38578
chr12	123578069	123579385	chr12_123578069_123579385	0.817315	+	5.84493	11.0382	0.000892515	0.0163963	chr12	123617963	123617964	NM_006312	-0.877733	-	ILMN_1698419	NCOR2	9.83914	-11.2987	3.35299e-11	3.35299e-11	38578
chr12	123578069	123579385	chr12_123578069_123579385	0.817315	+	5.84493	11.0382	0.000892515	0.0163963	chr12	123617963	123617964	NM_001206654	-0.877733	-	ILMN_1698419	NCOR2	9.83914	-11.2987	3.35299e-11	3.35299e-11	38578
chr12	123578069	123579385	chr12_123578069_123579385	0.817315	+	5.84493	11.0382	0.000892515	0.0163963	chr12	123617963	123617964	NM_001077261	-0.876344	-	ILMN_2340052	NCOR2	11.0198	-11.0506	5.3e-11	5.3e-11	38578
chr12	123578069	123579385	chr12_123578069_123579385	0.817315	+	5.84493	11.0382	0.000892515	0.0163963	chr12	123617963	123617964	NM_001206654	-0.876344	-	ILMN_2340052	NCOR2	11.0198	-11.0506	5.3e-11	5.3e-11	38578
chr12	123578069	123579385	chr12_123578069_123579385	0.817315	+	5.84493	11.0382	0.000892515	0.0163963	chr12	123617963	123617964	NM_006312	-0.876344	-	ILMN_2340052	NCOR2	11.0198	-11.0506	5.3e-11	5.3e-11	38578
chr2	96816176	96816989	chr2_96816176_96816989	0.813912	+	4.18115	5.20958	0.0224628	0.138462	chr2	96887483	96887484	NM_016466	0.508692	-	ILMN_1710979	ANKRD39	10.119	6.87061	3.74807e-07	3.74807e-07	70494
chr2	96816176	96816989	chr2_96816176_96816989	0.813912	+	4.18115	5.20958	0.0224628	0.138462	chr2	96899462	96899463	NM_017789	-0.353273	-	ILMN_2115669	SEMA4C	8.56026	-4.64662	9.75307e-05	9.75307e-05	82473
chr17	77554796	77555546	chr17_77554796_77555546	0.813675	+	4.39236	7.14	0.00753831	0.0698398	chr17	77478878	77478879	NM_002359	1.35508	-	ILMN_2412761	MAFG	8.10567	20.5153	6.1838e-17	6.1838e-17	-75917
chr17	77554796	77555546	chr17_77554796_77555546	0.813675	+	4.39236	7.14	0.00753831	0.0698398	chr17	77474737	77474738	NM_032711	1.35508	-	ILMN_2412761	MAFG	8.10567	20.5153	6.1838e-17	6.1838e-17	-80058
chr17	77554796	77555546	chr17_77554796_77555546	0.813675	+	4.39236	7.14	0.00753831	0.0698398	chr17	77478995	77478996	NR_015454	-0.415375	+	ILMN_3235312	LOC92659	7.91111	-3.25716	0.00328653	0.00328653	75800
chr17	77554796	77555546	chr17_77554796_77555546	0.813675	+	4.39236	7.14	0.00753831	0.0698398	chr17	77528714	77528715	NM_001251888	-0.587377	+	ILMN_1660749	ASPSCR1	10.4389	-8.44104	1.02813e-08	1.02813e-08	26081
chr17	77554796	77555546	chr17_77554796_77555546	0.813675	+	4.39236	7.14	0.00753831	0.0698398	chr17	77528714	77528715	NM_024083	-0.587377	+	ILMN_1660749	ASPSCR1	10.4389	-8.44104	1.02813e-08	1.02813e-08	26081
chr17	77554796	77555546	chr17_77554796_77555546	0.813675	+	4.39236	7.14	0.00753831	0.0698398	chr17	77528714	77528715	NR_045351	-0.587377	+	ILMN_1660749	ASPSCR1	10.4389	-8.44104	1.02813e-08	1.02813e-08	26081
chr17	77554796	77555546	chr17_77554796_77555546	0.813675	+	4.39236	7.14	0.00753831	0.0698398	chr17	77528714	77528715	NM_024083	-0.458017	+	ILMN_1661860	ASPSCR1	7.46513	-6.1079	2.40222e-06	2.40222e-06	26081
chr17	77554796	77555546	chr17_77554796_77555546	0.813675	+	4.39236	7.14	0.00753831	0.0698398	chr17	77528714	77528715	NM_001251888	-0.458017	+	ILMN_1661860	ASPSCR1	7.46513	-6.1079	2.40222e-06	2.40222e-06	26081
chr17	77554796	77555546	chr17_77554796_77555546	0.813675	+	4.39236	7.14	0.00753831	0.0698398	chr17	77528714	77528715	NR_045351	-0.458017	+	ILMN_1661860	ASPSCR1	7.46513	-6.1079	2.40222e-06	2.40222e-06	26081
chr17	77554796	77555546	chr17_77554796_77555546	0.813675	+	4.39236	7.14	0.00753831	0.0698398	chr17	77574568	77574569	NM_144999	-0.22871	+	ILMN_2275803	LRRC45	7.98871	-3.1294	0.00448525	0.00448525	-19022
chr17	77554796	77555546	chr17_77554796_77555546	0.813675	+	4.39236	7.14	0.00753831	0.0698398	chr17	77603051	77603052	NM_212492	-0.239337	+	ILMN_2309228	GPS1	9.21519	-3.60416	0.00139076	0.00139076	-47505
chr17	77554796	77555546	chr17_77554796_77555546	0.813675	+	4.39236	7.14	0.00753831	0.0698398	chr17	77603051	77603052	NM_004127	-0.239337	+	ILMN_2309228	GPS1	9.21519	-3.60416	0.00139076	0.00139076	-47505
chr17	77554796	77555546	chr17_77554796_77555546	0.813675	+	4.39236	7.14	0.00753831	0.0698398	chr17	77616986	77616987	NM_022156	-0.275502	-	ILMN_1653342	DUS1L	9.11228	-3.97049	0.00055106	0.00055106	61440
chr17	77554796	77555546	chr17_77554796_77555546	0.813675	+	4.39236	7.14	0.00753831	0.0698398	chr17	77649395	77649396	NM_004104	0.470767	-	ILMN_1784871	FASN	12.9839	6.9645	2.996e-07	2.996e-07	93849
chr17	77299243	77300429	chr17_77299243_77300429	0.812951	+	5.45168	11.07	0.000877365	0.0161733	chr17	77214543	77214544	NM_017921	0.284813	-	ILMN_1807600	NPLOC4	8.96841	3.16714	0.00409307	0.00409307	-84699
chr17	77299243	77300429	chr17_77299243_77300429	0.812951	+	5.45168	11.07	0.000877365	0.0161733	chr17	77244023	77244024	NM_001039842	-0.266864	-	ILMN_1805131	C17orf90	8.07643	-3.96146	0.000563876	0.000563876	-55219
chr17	77299243	77300429	chr17_77299243_77300429	0.812951	+	5.45168	11.07	0.000877365	0.0161733	chr17	77244023	77244024	NM_001039842	-1.01823	-	ILMN_2043615	C17orf90	10.0535	-15.2237	5.48089e-14	5.48089e-14	-55219
chr17	77299243	77300429	chr17_77299243_77300429	0.812951	+	5.45168	11.07	0.000877365	0.0161733	chr17	77261366	77261367	NM_004712	0.358068	+	ILMN_1715994	HGS	10.9472	4.82413	6.18359e-05	6.18359e-05	37876
chr17	77299243	77300429	chr17_77299243_77300429	0.812951	+	5.45168	11.07	0.000877365	0.0161733	chr17	77280804	77280805	NM_002949	-0.403036	+	ILMN_1699603	MRPL12	10.8451	-6.15486	2.1386e-06	2.1386e-06	18438
chr11	57322884	57323916	chr11_57322884_57323916	0.812465	+	4.83786	8.00105	0.00467501	0.0519727	chr11	57236249	57236250	NM_153450	0.371896	-	ILMN_1754553	MED19	9.50915	5.17902	2.49306e-05	2.49306e-05	-86634
chr8	26243214	26243908	chr8_26243214_26243908	0.808592	+	4.25484	6.67762	0.0097631	0.082036	chr8	26206648	26206649	NM_001177591	0.557458	+	ILMN_1788961	PPP2R2A	10.8884	8.03177	2.54375e-08	2.54375e-08	36565
chr8	26243214	26243908	chr8_26243214_26243908	0.808592	+	4.25484	6.67762	0.0097631	0.082036	chr8	26204923	26204924	NM_002717	0.557458	+	ILMN_1788961	PPP2R2A	10.8884	8.03177	2.54375e-08	2.54375e-08	38290
chr18	19211558	19212265	chr18_19211558_19212265	0.808518	+	3.90049	5.72468	0.0167281	0.116117	chr18	19271923	19271924	NM_032933	-0.392406	-	ILMN_1690442	C18orf45	8.45439	-5.213	2.28601e-05	2.28601e-05	59658
chr18	19211558	19212265	chr18_19211558_19212265	0.808518	+	3.90049	5.72468	0.0167281	0.116117	chr18	19286784	19286785	NM_003831	0.684157	+	ILMN_1724700	RIOK3	10.1696	9.08209	2.60134e-09	2.60134e-09	-74519
chr18	19211558	19212265	chr18_19211558_19212265	0.808518	+	3.90049	5.72468	0.0167281	0.116117	chr18	19286784	19286785	NM_003831	0.748989	+	ILMN_2404135	RIOK3	10.5234	10.2003	2.68703e-10	2.68703e-10	-74519
chr2	3583345	3584545	chr2_3583345_3584545	0.808176	+	5.3904	10.1593	0.00143576	0.0230129	chr2	3583815	3583816	NM_002936	0.664542	-	ILMN_1726783	RNASEH1	10.3415	9.08825	2.56788e-09	2.56788e-09	0
chr2	3583345	3584545	chr2_3583345_3584545	0.808176	+	5.3904	10.1593	0.00143576	0.0230129	chr2	3600727	3600728	NM_001011	0.306814	+	ILMN_1750722	RPS7	11.5862	4.06144	0.000437062	0.000437062	-16182
chr2	3583345	3584545	chr2_3583345_3584545	0.808176	+	5.3904	10.1593	0.00143576	0.0230129	chr2	3600727	3600728	NM_001011	0.320121	+	ILMN_2070072	RPS7	11.3724	4.26138	0.000262124	0.000262124	-16182
chr17	63404969	63405935	chr17_63404969_63405935	0.805	+	5.8482	12.0333	0.000522575	0.0113457	chr17	63462309	63462310	NM_002266	-0.631098	+	ILMN_1721868	KPNA2	12.2573	-8.88883	3.91433e-09	3.91433e-09	-56374
chr1	35986093	35987140	chr1_35986093_35987140	0.804945	+	4.83374	7.95794	0.00478768	0.0526645	chr1	35957377	35957378	NM_152374	0.399182	-	ILMN_1659975	C1orf216	8.29369	5.39415	1.44163e-05	1.44163e-05	-28715
chr4	102427771	102428561	chr4_102427771_102428561	0.804768	+	4.01313	4.63266	0.0313688	0.16962	chr4	102487651	102487652	NM_000944	-0.407178	-	ILMN_1670970	PPP3CA	9.15211	-5.27705	1.94172e-05	1.94172e-05	59090
chr4	102427771	102428561	chr4_102427771_102428561	0.804768	+	4.01313	4.63266	0.0313688	0.16962	chr4	102487651	102487652	NM_001130691	-0.407178	-	ILMN_1670970	PPP3CA	9.15211	-5.27705	1.94172e-05	1.94172e-05	59090
chr4	102427771	102428561	chr4_102427771_102428561	0.804768	+	4.01313	4.63266	0.0313688	0.16962	chr4	102487651	102487652	NM_001130692	-0.407178	-	ILMN_1670970	PPP3CA	9.15211	-5.27705	1.94172e-05	1.94172e-05	59090
chr4	102427771	102428561	chr4_102427771_102428561	0.804768	+	4.01313	4.63266	0.0313688	0.16962	chr4	102487651	102487652	NM_000944	-0.405362	-	ILMN_2044226	PPP3CA	8.26027	-4.18077	0.000322208	0.000322208	59090
chr4	102427771	102428561	chr4_102427771_102428561	0.804768	+	4.01313	4.63266	0.0313688	0.16962	chr4	102487651	102487652	NM_001130691	-0.405362	-	ILMN_2044226	PPP3CA	8.26027	-4.18077	0.000322208	0.000322208	59090
chr4	102427771	102428561	chr4_102427771_102428561	0.804768	+	4.01313	4.63266	0.0313688	0.16962	chr4	102487651	102487652	NM_001130692	-0.405362	-	ILMN_2044226	PPP3CA	8.26027	-4.18077	0.000322208	0.000322208	59090
chr19	17422049	17422644	chr19_17422049_17422644	0.804732	+	3.90433	5.64996	0.0174557	0.118889	chr19	17442299	17442300	NM_198580	-0.18554	+	ILMN_1787718	SLC27A1	7.63952	-2.98825	0.00629677	0.00629677	-19655
chr19	17422049	17422644	chr19_17422049_17422644	0.804732	+	3.90433	5.64996	0.0174557	0.118889	chr19	17483431	17483432	NM_012088	-0.278121	+	ILMN_1797005	PGLS	9.83074	-3.90411	0.000652365	0.000652365	-60787
chr1	205990814	205991319	chr1_205990814_205991319	0.799212	+	3.62928	4.89474	0.0269386	0.154282	chr1	205992005	205992006	NM_172353	0.224564	+	ILMN_2307740	CD46	10.3246	2.88128	0.00811541	0.00811541	-686
chr1	205990814	205991319	chr1_205990814_205991319	0.799212	+	3.62928	4.89474	0.0269386	0.154282	chr1	205992005	205992006	NM_172361	0.224564	+	ILMN_2307740	CD46	10.3246	2.88128	0.00811541	0.00811541	-686
chr1	205990814	205991319	chr1_205990814_205991319	0.799212	+	3.62928	4.89474	0.0269386	0.154282	chr1	205992005	205992006	NM_153826	0.224564	+	ILMN_2307740	CD46	10.3246	2.88128	0.00811541	0.00811541	-686
chr1	205990814	205991319	chr1_205990814_205991319	0.799212	+	3.62928	4.89474	0.0269386	0.154282	chr1	205992005	205992006	NM_172351	0.224564	+	ILMN_2307740	CD46	10.3246	2.88128	0.00811541	0.00811541	-686
chr1	205990814	205991319	chr1_205990814_205991319	0.799212	+	3.62928	4.89474	0.0269386	0.154282	chr1	205992005	205992006	NM_172350	0.224564	+	ILMN_2307740	CD46	10.3246	2.88128	0.00811541	0.00811541	-686
chr1	205990814	205991319	chr1_205990814_205991319	0.799212	+	3.62928	4.89474	0.0269386	0.154282	chr1	205992005	205992006	NM_172359	0.224564	+	ILMN_2307740	CD46	10.3246	2.88128	0.00811541	0.00811541	-686
chr1	205990814	205991319	chr1_205990814_205991319	0.799212	+	3.62928	4.89474	0.0269386	0.154282	chr1	205992005	205992006	NM_172352	0.224564	+	ILMN_2307740	CD46	10.3246	2.88128	0.00811541	0.00811541	-686
chr1	205990814	205991319	chr1_205990814_205991319	0.799212	+	3.62928	4.89474	0.0269386	0.154282	chr1	205992005	205992006	NM_002389	0.224564	+	ILMN_2307740	CD46	10.3246	2.88128	0.00811541	0.00811541	-686
chr17	16242105	16243215	chr17_16242105_16243215	0.798431	+	5.43982	9.00797	0.00268805	0.035731	chr17	16225091	16225092	NM_018955	0.718926	+	ILMN_1762436	UBB	14.603	9.7327	6.81104e-10	6.81104e-10	17013
chr17	16242105	16243215	chr17_16242105_16243215	0.798431	+	5.43982	9.00797	0.00268805	0.035731	chr17	16225091	16225092	NM_018955	0.569854	+	ILMN_2191428	UBB	14.7859	7.93855	3.13647e-08	3.13647e-08	17013
chr2	181642692	181643634	chr2_181642692_181643634	0.798399	+	4.12882	6.84793	0.00887439	0.0775391	chr2	181553356	181553357	NM_182678	-0.251631	+	ILMN_2390338	UBE2E3	11.3701	-3.32152	0.00280638	0.00280638	89335
chr2	181642692	181643634	chr2_181642692_181643634	0.798399	+	4.12882	6.84793	0.00887439	0.0775391	chr2	181553586	181553587	NM_006357	-0.251631	+	ILMN_2390338	UBE2E3	11.3701	-3.32152	0.00280638	0.00280638	89105
chr1	212765390	212765975	chr1_212765390_212765975	0.797464	+	3.38805	4.09238	0.0430769	0.206336	chr1	212791647	212791648	NM_005401	0.315207	-	ILMN_1750240	PTPN14	7.39404	3.97697	0.000542047	0.000542047	25672
chr15	98025083	98026441	chr15_98025083_98026441	0.797115	+	5.07662	9.16943	0.00246091	0.0334748	chr15	97990705	97990706	NM_001130928	0.399145	+	ILMN_1661888	MEF2A	7.72338	5.57822	9.04446e-06	9.04446e-06	34377
chr15	98025083	98026441	chr15_98025083_98026441	0.797115	+	5.07662	9.16943	0.00246091	0.0334748	chr15	98091149	98091150	NM_152449	0.580629	-	ILMN_2159859	LYSMD4	8.78222	8.29382	1.42053e-08	1.42053e-08	64708
chr19	38475709	38476662	chr19_38475709_38476662	0.796266	+	5.17608	8.07377	0.00449107	0.0504534	chr19	38408596	38408597	NM_019849	-0.226517	-	ILMN_1681087	SLC7A10	6.89749	-3.2533	0.00331772	0.00331772	-67112
chr19	38475709	38476662	chr19_38475709_38476662	0.796266	+	5.17608	8.07377	0.00449107	0.0504534	chr19	38556414	38556415	NM_001806	1.4092	+	ILMN_1716766	CEBPG	10.3519	17.6314	2.01142e-15	2.01142e-15	-79752
chr19	38475709	38476662	chr19_38475709_38476662	0.796266	+	5.17608	8.07377	0.00449107	0.0504534	chr19	38557269	38557270	NM_001252296	1.4092	+	ILMN_1716766	CEBPG	10.3519	17.6314	2.01142e-15	2.01142e-15	-80607
chr1	10370032	10371343	chr1_10370032_10371343	0.795482	+	5.45486	9.37984	0.00219384	0.0310541	chr1	10381671	10381672	NM_002631	0.410766	+	ILMN_1794165	PGD	11.8664	6.57547	7.63074e-07	7.63074e-07	-10328
chr1	10370032	10371343	chr1_10370032_10371343	0.795482	+	5.45486	9.37984	0.00219384	0.0310541	chr1	10455200	10455201	NM_213566	-0.343442	-	ILMN_1667213	DFFA	8.89554	-4.59046	0.000112663	0.000112663	83857
chr1	10370032	10371343	chr1_10370032_10371343	0.795482	+	5.45486	9.37984	0.00219384	0.0310541	chr1	10455200	10455201	NM_004401	-0.343442	-	ILMN_1667213	DFFA	8.89554	-4.59046	0.000112663	0.000112663	83857
chr1	10370032	10371343	chr1_10370032_10371343	0.795482	+	5.45486	9.37984	0.00219384	0.0310541	chr1	10457589	10457590	NM_004565	-0.462755	+	ILMN_1763634	PEX14	7.76503	-6.079	2.58066e-06	2.58066e-06	-86246
chr1	10370032	10371343	chr1_10370032_10371343	0.795482	+	5.45486	9.37984	0.00219384	0.0310541	chr1	10455200	10455201	NM_213566	-0.68636	-	ILMN_2385220	DFFA	8.317	-6.57484	7.64236e-07	7.64236e-07	83857
chr1	10370032	10371343	chr1_10370032_10371343	0.795482	+	5.45486	9.37984	0.00219384	0.0310541	chr1	10455200	10455201	NM_004401	-0.68636	-	ILMN_2385220	DFFA	8.317	-6.57484	7.64236e-07	7.64236e-07	83857
chr6	128806232	128806806	chr6_128806232_128806806	0.795359	+	3.76775	5.37975	0.0203719	0.130828	chr6	128883563	128883564	NM_001135648	-0.314042	-	ILMN_1810962	PTPRK	10.2376	-3.92926	0.000611984	0.000611984	76757
chr6	128806232	128806806	chr6_128806232_128806806	0.795359	+	3.76775	5.37975	0.0203719	0.130828	chr6	128883512	128883513	NM_002844	-0.314042	-	ILMN_1810962	PTPRK	10.2376	-3.92926	0.000611984	0.000611984	76706
chr11	67087525	67088289	chr11_67087525_67088289	0.794948	+	4.26276	6.84504	0.00888878	0.0775943	chr11	66993307	66993308	NM_001078650	-0.342276	-	ILMN_1770977	TMEM134	10.1986	-4.89293	5.18335e-05	5.18335e-05	-94217
chr11	67087525	67088289	chr11_67087525_67088289	0.794948	+	4.26276	6.84504	0.00888878	0.0775943	chr11	66993307	66993308	NM_001078651	-0.342276	-	ILMN_1770977	TMEM134	10.1986	-4.89293	5.18335e-05	5.18335e-05	-94217
chr11	67087525	67088289	chr11_67087525_67088289	0.794948	+	4.26276	6.84504	0.00888878	0.0775943	chr11	66993307	66993308	NM_025124	-0.342276	-	ILMN_1770977	TMEM134	10.1986	-4.89293	5.18335e-05	5.18335e-05	-94217
chr11	67087525	67088289	chr11_67087525_67088289	0.794948	+	4.26276	6.84504	0.00888878	0.0775943	chr11	66993307	66993308	NM_001078650	-0.20293	-	ILMN_2340721	TMEM134	10.0163	-2.92429	0.00733106	0.00733106	-94217
chr11	67087525	67088289	chr11_67087525_67088289	0.794948	+	4.26276	6.84504	0.00888878	0.0775943	chr11	66993307	66993308	NM_001078651	-0.20293	-	ILMN_2340721	TMEM134	10.0163	-2.92429	0.00733106	0.00733106	-94217
chr11	67087525	67088289	chr11_67087525_67088289	0.794948	+	4.26276	6.84504	0.00888878	0.0775943	chr11	66993307	66993308	NM_025124	-0.20293	-	ILMN_2340721	TMEM134	10.0163	-2.92429	0.00733106	0.00733106	-94217
chr11	67087525	67088289	chr11_67087525_67088289	0.794948	+	4.26276	6.84504	0.00888878	0.0775943	chr11	67032678	67032679	NM_005851	0.829509	-	ILMN_1690653	CDK2AP2	9.61075	11.2885	3.41638e-11	3.41638e-11	-54846
chr11	43898555	43899483	chr11_43898555_43899483	0.792707	+	4.77716	7.17482	0.00739337	0.0689727	chr11	43858932	43858933	NM_139178	0.392684	+	ILMN_2134062	ALKBH3	8.87608	5.81061	5.03985e-06	5.03985e-06	39622
chr1	3546678	3547393	chr1_3546678_3547393	0.792375	+	4.84037	5.4609	0.0194467	0.127226	chr1	3556531	3556532	NM_017818	-0.341058	-	ILMN_1711166	WDR8	9.30398	-4.24983	0.00027	0.00027	9138
chr11	61485833	61488368	chr11_61485833_61488368	0.791594	+	6.83504	16.2242	5.62701e-05	0.00207554	chr11	61441573	61441574	NM_013401	0.844016	-	ILMN_1741632	RAB3IL1	8.79953	8.39666	1.13303e-08	1.13303e-08	-44259
chr11	61485833	61488368	chr11_61485833_61488368	0.791594	+	6.83504	16.2242	5.62701e-05	0.00207554	chr11	61491708	61491709	NM_002032	0.341404	-	ILMN_1683146	FTH1	10.3711	3.87847	0.000696228	0.000696228	3340
chr11	61485833	61488368	chr11_61485833_61488368	0.791594	+	6.83504	16.2242	5.62701e-05	0.00207554	chr11	61491708	61491709	NM_002032	0.270524	-	ILMN_2073235	FTHL12	13.6651	3.49841	0.00181123	0.00181123	3340
chr11	61485833	61488368	chr11_61485833_61488368	0.791594	+	6.83504	16.2242	5.62701e-05	0.00207554	chr11	61491708	61491709	NM_002032	0.285163	-	ILMN_2134538	FTHL11	10.4817	2.99947	0.00613024	0.00613024	3340
chr14	55093084	55094250	chr14_55093084_55094250	0.790506	+	5.60283	11.153	0.000838981	0.0156673	chr14	55116677	55116678	NM_001079522	0.298808	+	ILMN_1740523	KTN1	7.94562	3.89457	0.000668358	0.000668358	-22427
chr14	55093084	55094250	chr14_55093084_55094250	0.790506	+	5.60283	11.153	0.000838981	0.0156673	chr14	55116677	55116678	NM_182926	0.298808	+	ILMN_1740523	KTN1	7.94562	3.89457	0.000668358	0.000668358	-22427
chr14	55093084	55094250	chr14_55093084_55094250	0.790506	+	5.60283	11.153	0.000838981	0.0156673	chr14	55116677	55116678	NM_001079521	0.298808	+	ILMN_1740523	KTN1	7.94562	3.89457	0.000668358	0.000668358	-22427
chr14	55093084	55094250	chr14_55093084_55094250	0.790506	+	5.60283	11.153	0.000838981	0.0156673	chr14	55116677	55116678	NM_004986	0.298808	+	ILMN_1740523	KTN1	7.94562	3.89457	0.000668358	0.000668358	-22427
chr6	83182139	83183039	chr6_83182139_83183039	0.790354	+	4.87987	7.67237	0.00560729	0.0580763	chr6	83130679	83130680	NM_001166392	-0.716418	+	ILMN_3247223	TPBG	9.10191	-9.29771	1.65845e-09	1.65845e-09	51459
chr6	83182139	83183039	chr6_83182139_83183039	0.790354	+	4.87987	7.67237	0.00560729	0.0580763	chr6	83129641	83129642	NM_006670	-0.716418	+	ILMN_3247223	TPBG	9.10191	-9.29771	1.65845e-09	1.65845e-09	52497
chr12	122710685	122711614	chr12_122710685_122711614	0.790058	+	4.49418	6.22588	0.0125896	0.0967468	chr12	122721612	122721613	NM_024809	0.251127	+	ILMN_1706345	TCTN2	6.92084	3.5889	0.00144491	0.00144491	-9998
chr12	122710685	122711614	chr12_122710685_122711614	0.790058	+	4.49418	6.22588	0.0125896	0.0967468	chr12	122721612	122721613	NM_001143850	0.251127	+	ILMN_1706345	TCTN2	6.92084	3.5889	0.00144491	0.00144491	-9998
chr12	122710685	122711614	chr12_122710685_122711614	0.790058	+	4.49418	6.22588	0.0125896	0.0967468	chr12	122762817	122762818	NM_012463	-0.254091	+	ILMN_1700380	ATP6V0A2	9.1377	-3.68256	0.00114223	0.00114223	-51203
chr17	75504281	75505093	chr17_75504281_75505093	0.78931	+	5.1362	8.56219	0.00343216	0.0425437	chr17	75427808	75427809	NM_003655	0.306889	-	ILMN_1724145	CBX4	10.7605	4.41004	0.000179043	0.000179043	-76472
chr2	175157795	175158806	chr2_175157795_175158806	0.788823	+	4.81816	7.93151	0.00485814	0.0531133	chr2	175060062	175060063	NM_001033045	0.295277	-	ILMN_1709194	GPR155	7.18805	4.05312	0.000446438	0.000446438	-97732
chr2	175157795	175158806	chr2_175157795_175158806	0.788823	+	4.81816	7.93151	0.00485814	0.0531133	chr2	175060062	175060063	NM_152529	0.295277	-	ILMN_1709194	GPR155	7.18805	4.05312	0.000446438	0.000446438	-97732
chr2	87742792	87743363	chr2_87742792_87743363	0.785952	+	3.73876	5.09312	0.024021	0.143618	chr2	87828724	87828725	NM_001032392	0.241522	+	ILMN_2094416	PLGLB1	7.35832	3.37714	0.00244685	0.00244685	-85361
chr9	102231135	102232028	chr9_102231135_102232028	0.784761	+	5.20273	8.0938	0.00444168	0.0500896	chr9	102154674	102154675	NM_001161584	0.39012	-	ILMN_1653529	TEX10	10.4723	5.55324	9.63395e-06	9.63395e-06	-76460
chr9	102231135	102232028	chr9_102231135_102232028	0.784761	+	5.20273	8.0938	0.00444168	0.0500896	chr9	102155080	102155081	NM_017746	0.39012	-	ILMN_1653529	TEX10	10.4723	5.55324	9.63395e-06	9.63395e-06	-76054
chr9	102231135	102232028	chr9_102231135_102232028	0.784761	+	5.20273	8.0938	0.00444168	0.0500896	chr9	102229315	102229316	NM_080655	0.359488	+	ILMN_1714278	C9orf30	10.9634	5.11014	2.97254e-05	2.97254e-05	1819
chr9	102231135	102232028	chr9_102231135_102232028	0.784761	+	5.20273	8.0938	0.00444168	0.0500896	chr9	102231616	102231617	NM_001198806	0.359488	+	ILMN_1714278	C9orf30	10.9634	5.11014	2.97254e-05	2.97254e-05	0
chr9	102231135	102232028	chr9_102231135_102232028	0.784761	+	5.20273	8.0938	0.00444168	0.0500896	chr9	102229315	102229316	NM_001198807	0.359488	+	ILMN_1714278	C9orf30	10.9634	5.11014	2.97254e-05	2.97254e-05	1819
chr9	102231135	102232028	chr9_102231135_102232028	0.784761	+	5.20273	8.0938	0.00444168	0.0500896	chr9	102229531	102229532	NM_001198805	0.359488	+	ILMN_1714278	C9orf30	10.9634	5.11014	2.97254e-05	2.97254e-05	1603
chr10	148065	148820	chr10_148065_148820	0.784627	+	4.63147	7.37658	0.00660787	0.0643541	chr10	85178	85179	NM_177987	-0.425738	-	ILMN_1750100	TUBB4Q	9.80767	-5.66543	7.25844e-06	7.25844e-06	-62886
chr10	148065	148820	chr10_148065_148820	0.784627	+	4.63147	7.37658	0.00660787	0.0643541	chr10	171423	171424	NM_001202464	0.375046	+	ILMN_1753110	ZMYND11	7.96828	5.0954	3.08662e-05	3.08662e-05	-22603
chr10	148065	148820	chr10_148065_148820	0.784627	+	4.63147	7.37658	0.00660787	0.0643541	chr10	170423	170424	NM_001202466	0.375046	+	ILMN_1753110	ZMYND11	7.96828	5.0954	3.08662e-05	3.08662e-05	-21603
chr10	148065	148820	chr10_148065_148820	0.784627	+	4.63147	7.37658	0.00660787	0.0643541	chr10	170404	170405	NM_006624	0.375046	+	ILMN_1753110	ZMYND11	7.96828	5.0954	3.08662e-05	3.08662e-05	-21584
chr10	148065	148820	chr10_148065_148820	0.784627	+	4.63147	7.37658	0.00660787	0.0643541	chr10	170423	170424	NM_212479	0.375046	+	ILMN_1753110	ZMYND11	7.96828	5.0954	3.08662e-05	3.08662e-05	-21603
chr10	148065	148820	chr10_148065_148820	0.784627	+	4.63147	7.37658	0.00660787	0.0643541	chr10	170423	170424	NM_001202465	0.375046	+	ILMN_1753110	ZMYND11	7.96828	5.0954	3.08662e-05	3.08662e-05	-21603
chr10	148065	148820	chr10_148065_148820	0.784627	+	4.63147	7.37658	0.00660787	0.0643541	chr10	215933	215934	NM_001202468	0.375046	+	ILMN_1753110	ZMYND11	7.96828	5.0954	3.08662e-05	3.08662e-05	-67113
chr10	148065	148820	chr10_148065_148820	0.784627	+	4.63147	7.37658	0.00660787	0.0643541	chr10	215933	215934	NM_001202467	0.375046	+	ILMN_1753110	ZMYND11	7.96828	5.0954	3.08662e-05	3.08662e-05	-67113
chr5	122874994	122876070	chr5_122874994_122876070	0.783912	+	5.21833	9.09673	0.00256067	0.0345506	chr5	122875691	122875692	NM_004384	0.273985	+	ILMN_1652024	CSNK1G3	8.3482	3.86495	0.000720512	0.000720512	0
chr5	122874994	122876070	chr5_122874994_122876070	0.783912	+	5.21833	9.09673	0.00256067	0.0345506	chr5	122875691	122875692	NM_001044723	0.273985	+	ILMN_1652024	CSNK1G3	8.3482	3.86495	0.000720512	0.000720512	0
chr5	122874994	122876070	chr5_122874994_122876070	0.783912	+	5.21833	9.09673	0.00256067	0.0345506	chr5	122875691	122875692	NM_001044722	0.273985	+	ILMN_1652024	CSNK1G3	8.3482	3.86495	0.000720512	0.000720512	0
chr5	122874994	122876070	chr5_122874994_122876070	0.783912	+	5.21833	9.09673	0.00256067	0.0345506	chr5	122875691	122875692	NM_001031812	0.273985	+	ILMN_1652024	CSNK1G3	8.3482	3.86495	0.000720512	0.000720512	0
chr5	122874994	122876070	chr5_122874994_122876070	0.783912	+	5.21833	9.09673	0.00256067	0.0345506	chr5	122875691	122875692	NM_001044723	0.310405	+	ILMN_2332267	CSNK1G3	9.09955	4.49544	0.000143797	0.000143797	0
chr5	122874994	122876070	chr5_122874994_122876070	0.783912	+	5.21833	9.09673	0.00256067	0.0345506	chr5	122875691	122875692	NM_001031812	0.310405	+	ILMN_2332267	CSNK1G3	9.09955	4.49544	0.000143797	0.000143797	0
chr5	122874994	122876070	chr5_122874994_122876070	0.783912	+	5.21833	9.09673	0.00256067	0.0345506	chr5	122875691	122875692	NM_001044722	0.310405	+	ILMN_2332267	CSNK1G3	9.09955	4.49544	0.000143797	0.000143797	0
chr5	122874994	122876070	chr5_122874994_122876070	0.783912	+	5.21833	9.09673	0.00256067	0.0345506	chr5	122875691	122875692	NM_004384	0.310405	+	ILMN_2332267	CSNK1G3	9.09955	4.49544	0.000143797	0.000143797	0
chr7	115565243	115566057	chr7_115565243_115566057	0.783492	+	4.4449	5.74962	0.0164922	0.115167	chr7	115637782	115637783	NM_015641	1.53101	+	ILMN_1746243	TES	8.98673	20.0556	1.04522e-16	1.04522e-16	-71725
chr7	115565243	115566057	chr7_115565243_115566057	0.783492	+	4.4449	5.74962	0.0164922	0.115167	chr7	115637782	115637783	NM_015641	0.976813	+	ILMN_2311796	TES	7.91829	10.7758	8.87342e-11	8.87342e-11	-71725
chr7	115565243	115566057	chr7_115565243_115566057	0.783492	+	4.4449	5.74962	0.0164922	0.115167	chr7	115650240	115650241	NM_152829	1.53101	+	ILMN_1746243	TES	8.98673	20.0556	1.04522e-16	1.04522e-16	-84183
chr7	115565243	115566057	chr7_115565243_115566057	0.783492	+	4.4449	5.74962	0.0164922	0.115167	chr7	115650240	115650241	NM_152829	0.976813	+	ILMN_2311796	TES	7.91829	10.7758	8.87342e-11	8.87342e-11	-84183
chr19	55111889	55112512	chr19_55111889_55112512	0.783187	+	4.63853	6.42372	0.0112606	0.0901769	chr19	55124800	55124801	NM_016553	-0.743503	-	ILMN_1738681	NUP62	11.984	-9.40176	1.3375e-09	1.3375e-09	12288
chr19	55111889	55112512	chr19_55111889_55112512	0.783187	+	4.63853	6.42372	0.0112606	0.0901769	chr19	55124600	55124601	NM_153719	-0.743503	-	ILMN_1738681	NUP62	11.984	-9.40176	1.3375e-09	1.3375e-09	12088
chr19	55111889	55112512	chr19_55111889_55112512	0.783187	+	4.63853	6.42372	0.0112606	0.0901769	chr19	55124600	55124601	NM_153718	-0.743503	-	ILMN_1738681	NUP62	11.984	-9.40176	1.3375e-09	1.3375e-09	12088
chr19	55111889	55112512	chr19_55111889_55112512	0.783187	+	4.63853	6.42372	0.0112606	0.0901769	chr19	55124611	55124612	NM_001193357	-0.743503	-	ILMN_1738681	NUP62	11.984	-9.40176	1.3375e-09	1.3375e-09	12099
chr19	55111889	55112512	chr19_55111889_55112512	0.783187	+	4.63853	6.42372	0.0112606	0.0901769	chr19	55124585	55124586	NM_012346	-0.743503	-	ILMN_1738681	NUP62	11.984	-9.40176	1.3375e-09	1.3375e-09	12073
chr19	55111889	55112512	chr19_55111889_55112512	0.783187	+	4.63853	6.42372	0.0112606	0.0901769	chr19	55124800	55124801	NM_016553	-0.752592	-	ILMN_2323491	NUP62	8.74726	-11.1294	4.57917e-11	4.57917e-11	12288
chr19	55111889	55112512	chr19_55111889_55112512	0.783187	+	4.63853	6.42372	0.0112606	0.0901769	chr19	55124611	55124612	NM_001193357	-0.752592	-	ILMN_2323491	NUP62	8.74726	-11.1294	4.57917e-11	4.57917e-11	12099
chr19	55111889	55112512	chr19_55111889_55112512	0.783187	+	4.63853	6.42372	0.0112606	0.0901769	chr19	55124585	55124586	NM_012346	-0.752592	-	ILMN_2323491	NUP62	8.74726	-11.1294	4.57917e-11	4.57917e-11	12073
chr19	55111889	55112512	chr19_55111889_55112512	0.783187	+	4.63853	6.42372	0.0112606	0.0901769	chr19	55124600	55124601	NM_153718	-0.752592	-	ILMN_2323491	NUP62	8.74726	-11.1294	4.57917e-11	4.57917e-11	12088
chr19	55111889	55112512	chr19_55111889_55112512	0.783187	+	4.63853	6.42372	0.0112606	0.0901769	chr19	55124600	55124601	NM_153719	-0.752592	-	ILMN_2323491	NUP62	8.74726	-11.1294	4.57917e-11	4.57917e-11	12088
chr19	43981278	43982665	chr19_43981278_43982665	0.783066	+	5.74428	9.45524	0.00210547	0.0302911	chr19	44082179	44082180	NM_001243116	0.49296	+	ILMN_1674152	NFKBIB	7.96637	5.7057	6.55871e-06	6.55871e-06	-99514
chr19	43981278	43982665	chr19_43981278_43982665	0.783066	+	5.74428	9.45524	0.00210547	0.0302911	chr19	44082409	44082410	NM_002503	0.49296	+	ILMN_1674152	NFKBIB	7.96637	5.7057	6.55871e-06	6.55871e-06	-99744
chr19	43981278	43982665	chr19_43981278_43982665	0.783066	+	5.74428	9.45524	0.00210547	0.0302911	chr19	44082409	44082410	NR_040515	0.49296	+	ILMN_1674152	NFKBIB	7.96637	5.7057	6.55871e-06	6.55871e-06	-99744
chr19	43981278	43982665	chr19_43981278_43982665	0.783066	+	5.74428	9.45524	0.00210547	0.0302911	chr19	44082179	44082180	NM_001243116	0.635432	+	ILMN_1712754	NFKBIB	8.63423	8.56961	7.77054e-09	7.77054e-09	-99514
chr19	43981278	43982665	chr19_43981278_43982665	0.783066	+	5.74428	9.45524	0.00210547	0.0302911	chr19	44082409	44082410	NR_040515	0.635432	+	ILMN_1712754	NFKBIB	8.63423	8.56961	7.77054e-09	7.77054e-09	-99744
chr19	43981278	43982665	chr19_43981278_43982665	0.783066	+	5.74428	9.45524	0.00210547	0.0302911	chr19	44082409	44082410	NM_002503	0.635432	+	ILMN_1712754	NFKBIB	8.63423	8.56961	7.77054e-09	7.77054e-09	-99744
chr12	60954754	60955450	chr12_60954754_60955450	0.782597	+	4.13888	4.78925	0.0286378	0.160674	chr12	60940387	60940388	NM_001252078	0.459921	+	ILMN_1665557	USP15	8.24222	6.04762	2.78968e-06	2.78968e-06	14366
chr12	60954754	60955450	chr12_60954754_60955450	0.782597	+	4.13888	4.78925	0.0286378	0.160674	chr12	60940387	60940388	NM_001252079	0.459921	+	ILMN_1665557	USP15	8.24222	6.04762	2.78968e-06	2.78968e-06	14366
chr12	60954754	60955450	chr12_60954754_60955450	0.782597	+	4.13888	4.78925	0.0286378	0.160674	chr12	60940387	60940388	NM_006313	0.459921	+	ILMN_1665557	USP15	8.24222	6.04762	2.78968e-06	2.78968e-06	14366
chr8	110373431	110374506	chr8_110373431_110374506	0.782518	+	4.79445	5.86257	0.0154662	0.110405	chr8	110411338	110411339	NM_001128211	-0.281878	-	ILMN_1678745	NUDCD1	7.18675	-3.81697	0.00081364	0.00081364	36832
chr8	110373431	110374506	chr8_110373431_110374506	0.782518	+	4.79445	5.86257	0.0154662	0.110405	chr8	110415526	110415527	NM_032869	-0.281878	-	ILMN_1678745	NUDCD1	7.18675	-3.81697	0.00081364	0.00081364	41020
chr8	110373431	110374506	chr8_110373431_110374506	0.782518	+	4.79445	5.86257	0.0154662	0.110405	chr8	110415727	110415728	NR_036471	-0.251027	+	ILMN_2166865	ENY2	12.9269	-3.56575	0.00153107	0.00153107	-41221
chr8	110373431	110374506	chr8_110373431_110374506	0.782518	+	4.79445	5.86257	0.0154662	0.110405	chr8	110415727	110415728	NM_020189	-0.251027	+	ILMN_2166865	ENY2	12.9269	-3.56575	0.00153107	0.00153107	-41221
chr8	110373431	110374506	chr8_110373431_110374506	0.782518	+	4.79445	5.86257	0.0154662	0.110405	chr8	110415727	110415728	NR_036472	-0.251027	+	ILMN_2166865	ENY2	12.9269	-3.56575	0.00153107	0.00153107	-41221
chr8	110373431	110374506	chr8_110373431_110374506	0.782518	+	4.79445	5.86257	0.0154662	0.110405	chr8	110415727	110415728	NM_001193557	-0.251027	+	ILMN_2166865	ENY2	12.9269	-3.56575	0.00153107	0.00153107	-41221
chr3	184308219	184309206	chr3_184308219_184309206	0.782044	+	4.83249	7.38521	0.00657623	0.0641915	chr3	184300059	184300060	NM_020166	-0.347156	-	ILMN_1760174	MCCC1	9.54283	-4.40189	0.000182827	0.000182827	-8159
chr20	3946946	3947622	chr20_3946946_3947622	0.780884	+	4.26277	5.7569	0.0164241	0.114915	chr20	3944054	3944055	NM_007219	0.256854	-	ILMN_1717809	RNF24	9.01273	3.28956	0.00303566	0.00303566	-2891
chr20	3946946	3947622	chr20_3946946_3947622	0.780884	+	4.26277	5.7569	0.0164241	0.114915	chr20	3944216	3944217	NM_001134337	0.256854	-	ILMN_1717809	RNF24	9.01273	3.28956	0.00303566	0.00303566	-2729
chr20	3946946	3947622	chr20_3946946_3947622	0.780884	+	4.26277	5.7569	0.0164241	0.114915	chr20	3944216	3944217	NM_001134338	0.256854	-	ILMN_1717809	RNF24	9.01273	3.28956	0.00303566	0.00303566	-2729
chr14	36661024	36661775	chr14_36661024_36661775	0.78059	+	4.9728	7.35897	0.00667291	0.0646944	chr14	36711616	36711617	NM_001171170	-0.223903	-	ILMN_1780417	SLC25A21	7.21097	-3.37329	0.00247026	0.00247026	49841
chr14	36661024	36661775	chr14_36661024_36661775	0.78059	+	4.9728	7.35897	0.00667291	0.0646944	chr14	36711616	36711617	NM_030631	-0.223903	-	ILMN_1780417	SLC25A21	7.21097	-3.37329	0.00247026	0.00247026	49841
chr14	36661024	36661775	chr14_36661024_36661775	0.78059	+	4.9728	7.35897	0.00667291	0.0646944	chr14	36736868	36736869	NM_001195296	-0.299279	+	ILMN_3307654	MIPOL1	7.57569	-3.79053	0.00086994	0.00086994	-75093
chr14	36661024	36661775	chr14_36661024_36661775	0.78059	+	4.9728	7.35897	0.00667291	0.0646944	chr14	36736868	36736869	NM_138731	-0.299279	+	ILMN_3307654	MIPOL1	7.57569	-3.79053	0.00086994	0.00086994	-75093
chr14	36661024	36661775	chr14_36661024_36661775	0.78059	+	4.9728	7.35897	0.00667291	0.0646944	chr14	36736868	36736869	NM_001195297	-0.299279	+	ILMN_3307654	MIPOL1	7.57569	-3.79053	0.00086994	0.00086994	-75093
chr2	152736261	152736995	chr2_152736261_152736995	0.77964	+	4.2765	7.0098	0.00810649	0.073364	chr2	152740752	152740753	NM_005843	0.241235	-	ILMN_1781135	STAM2	8.43283	2.9021	0.00772621	0.00772621	3757
chr9	128593260	128594253	chr9_128593260_128594253	0.779122	+	6.07611	9.99977	0.0015656	0.0244368	chr9	128607105	128607106	NM_014007	1.11524	+	ILMN_1731113	ZBTB43	9.19354	10.5095	1.47434e-10	1.47434e-10	-12852
chr9	128593260	128594253	chr9_128593260_128594253	0.779122	+	6.07611	9.99977	0.0015656	0.0244368	chr9	128607105	128607106	NM_001135776	1.11524	+	ILMN_1731113	ZBTB43	9.19354	10.5095	1.47434e-10	1.47434e-10	-12852
chr5	114989295	114990211	chr5_114989295_114990211	0.778353	+	4.77161	7.41128	0.00648162	0.0636521	chr5	114989775	114989776	NM_181836	0.259906	-	ILMN_1672405	TMED7	10.1318	3.02217	0.0058064	0.0058064	0
chr2	119757692	119758580	chr2_119757692_119758580	0.778273	+	5.3844	7.50942	0.0061377	0.0613373	chr2	119697853	119697854	NM_182915	-0.595764	+	ILMN_2383349	STEAP3	8.01174	-7.09105	2.21922e-07	2.21922e-07	59838
chr2	119757692	119758580	chr2_119757692_119758580	0.778273	+	5.3844	7.50942	0.0061377	0.0613373	chr2	119697853	119697854	NM_001008410	-0.595764	+	ILMN_2383349	STEAP3	8.01174	-7.09105	2.21922e-07	2.21922e-07	59838
chr2	119757692	119758580	chr2_119757692_119758580	0.778273	+	5.3844	7.50942	0.0061377	0.0613373	chr2	119697853	119697854	NM_018234	-0.595764	+	ILMN_2383349	STEAP3	8.01174	-7.09105	2.21922e-07	2.21922e-07	59838
chr4	144085032	144085739	chr4_144085032_144085739	0.777989	+	3.68647	4.77625	0.0288549	0.161135	chr4	143987054	143987055	NM_001101669	-1.00593	-	ILMN_2198878	INPP4B	10.3219	-11.7515	1.47994e-11	1.47994e-11	-97977
chr4	144085032	144085739	chr4_144085032_144085739	0.777989	+	3.68647	4.77625	0.0288549	0.161135	chr4	143987054	143987055	NM_003866	-1.00593	-	ILMN_2198878	INPP4B	10.3219	-11.7515	1.47994e-11	1.47994e-11	-97977
chr9	131687738	131688378	chr9_131687738_131688378	0.777595	+	4.88357	8.24717	0.00408155	0.047421	chr9	131626262	131626263	NM_000113	-0.891397	-	ILMN_1805812	TOR1A	10.2458	-12.1984	6.74679e-12	6.74679e-12	-61475
chr1	199405479	199407169	chr1_199405479_199407169	0.776512	+	6.86394	13.0085	0.000310088	0.0077681	chr1	199390255	199390256	NM_016456	0.379518	-	ILMN_1686748	TMEM9	9.91712	5.42175	1.3441e-05	1.3441e-05	-15223
chrX	13649768	13650886	chrX_13649768_13650886	0.776369	+	5.3966	8.0005	0.00467643	0.0519727	chrX	13617160	13617161	NM_001195328	0.55617	+	ILMN_1750409	RAB9A	11.0006	7.55445	7.52513e-08	7.52513e-08	32607
chrX	13649768	13650886	chrX_13649768_13650886	0.776369	+	5.3966	8.0005	0.00467643	0.0519727	chrX	13617160	13617161	NM_004251	0.55617	+	ILMN_1750409	RAB9A	11.0006	7.55445	7.52513e-08	7.52513e-08	32607
chrX	13649768	13650886	chrX_13649768_13650886	0.776369	+	5.3966	8.0005	0.00467643	0.0519727	chrX	13662675	13662676	NM_001011658	0.275869	-	ILMN_1673275	TRAPPC2	9.967	3.60713	0.00138042	0.00138042	11789
chrX	13649768	13650886	chrX_13649768_13650886	0.776369	+	5.3966	8.0005	0.00467643	0.0519727	chrX	13662675	13662676	NM_001128835	0.275869	-	ILMN_1673275	TRAPPC2	9.967	3.60713	0.00138042	0.00138042	11789
chrX	13649768	13650886	chrX_13649768_13650886	0.776369	+	5.3966	8.0005	0.00467643	0.0519727	chrX	13662675	13662676	NM_014563	0.275869	-	ILMN_1673275	TRAPPC2	9.967	3.60713	0.00138042	0.00138042	11789
chrX	13649768	13650886	chrX_13649768_13650886	0.776369	+	5.3966	8.0005	0.00467643	0.0519727	chrX	13662675	13662676	NM_001128835	0.284359	-	ILMN_1705218	TRAPPC2	7.69018	3.86422	0.000721857	0.000721857	11789
chrX	13649768	13650886	chrX_13649768_13650886	0.776369	+	5.3966	8.0005	0.00467643	0.0519727	chrX	13662675	13662676	NM_014563	0.284359	-	ILMN_1705218	TRAPPC2	7.69018	3.86422	0.000721857	0.000721857	11789
chrX	13649768	13650886	chrX_13649768_13650886	0.776369	+	5.3966	8.0005	0.00467643	0.0519727	chrX	13662675	13662676	NM_001011658	0.284359	-	ILMN_1705218	TRAPPC2	7.69018	3.86422	0.000721857	0.000721857	11789
chr4	140740519	140741041	chr4_140740519_140741041	0.775985	+	4.40508	6.05552	0.0138629	0.103032	chr4	140697027	140697028	NM_030648	0.307815	-	ILMN_1720916	SETD7	7.52654	4.23259	0.000282188	0.000282188	-43491
chr3	58349210	58350018	chr3_58349210_58350018	0.775512	+	4.25546	5.75366	0.0164543	0.114977	chr3	58394606	58394607	NR_033384	-0.266862	-	ILMN_1739274	PDHB	11.4487	-4.138	0.000359447	0.000359447	44588
chr3	58349210	58350018	chr3_58349210_58350018	0.775512	+	4.25546	5.75366	0.0164543	0.114977	chr3	58394619	58394620	NM_000925	-0.266862	-	ILMN_1739274	PDHB	11.4487	-4.138	0.000359447	0.000359447	44601
chr3	58349210	58350018	chr3_58349210_58350018	0.775512	+	4.25546	5.75366	0.0164543	0.114977	chr3	58394619	58394620	NM_001173468	-0.266862	-	ILMN_1739274	PDHB	11.4487	-4.138	0.000359447	0.000359447	44601
chr15	38178073	38178681	chr15_38178073_38178681	0.773514	+	4.15847	5.95496	0.0146759	0.106713	chr15	38118681	38118682	NM_003134	0.207805	-	ILMN_3251269	SRP14	10.6878	3.17759	0.00399046	0.00399046	-59391
chr15	38178073	38178681	chr15_38178073_38178681	0.773514	+	4.15847	5.95496	0.0146759	0.106713	chr15	38240501	38240502	NM_001211	-0.53334	+	ILMN_1797307	BUB1B	8.0656	-6.67132	6.05051e-07	6.05051e-07	-61820
chr10	61515911	61516602	chr10_61515911_61516602	0.773234	+	4.26764	6.92788	0.00848624	0.075498	chr10	61570780	61570781	NM_001149	-0.460502	-	ILMN_1661875	ANK3	7.75158	-5.34324	1.64072e-05	1.64072e-05	54178
chr10	61515911	61516602	chr10_61515911_61516602	0.773234	+	4.26764	6.92788	0.00848624	0.075498	chr10	61570780	61570781	NM_001149	-0.419476	-	ILMN_2390609	ANK3	7.63162	-5.19198	2.41195e-05	2.41195e-05	54178
chr4	139375916	139376920	chr4_139375916_139376920	0.772716	+	5.39012	6.9805	0.00824026	0.0740808	chr4	139382953	139382954	NM_014331	1.67349	-	ILMN_1655229	SLC7A11	8.08307	19.2236	2.77852e-16	2.77852e-16	6033
chr1	46957273	46958481	chr1_46957273_46958481	0.772676	+	4.84799	8.01081	0.0046499	0.0517849	chr1	46906686	46906687	NM_022745	-0.380229	-	ILMN_1790603	ATPAF1	10.157	-6.03467	2.88093e-06	2.88093e-06	-50586
chr1	46957273	46958481	chr1_46957273_46958481	0.772676	+	4.84799	8.01081	0.0046499	0.0517849	chr1	46904137	46904138	NM_001256418	-0.380229	-	ILMN_1790603	ATPAF1	10.157	-6.03467	2.88093e-06	2.88093e-06	-53135
chr1	46957273	46958481	chr1_46957273_46958481	0.772676	+	4.84799	8.01081	0.0046499	0.0517849	chr1	46904137	46904138	NM_001243728	-0.380229	-	ILMN_1790603	ATPAF1	10.157	-6.03467	2.88093e-06	2.88093e-06	-53135
chr1	46957273	46958481	chr1_46957273_46958481	0.772676	+	4.84799	8.01081	0.0046499	0.0517849	chr1	46906686	46906687	NM_001042546	-0.380229	-	ILMN_1790603	ATPAF1	10.157	-6.03467	2.88093e-06	2.88093e-06	-50586
chr3	9438749	9440252	chr3_9438749_9440252	0.772244	+	6.18629	12.0897	0.000507	0.0111769	chr3	9379716	9379717	NM_001114092	-0.425248	+	ILMN_1671902	THUMPD3	8.2293	-5.42043	1.34862e-05	1.34862e-05	59032
chr3	9438749	9440252	chr3_9438749_9440252	0.772244	+	6.18629	12.0897	0.000507	0.0111769	chr3	9379716	9379717	NM_015453	-0.425248	+	ILMN_1671902	THUMPD3	8.2293	-5.42043	1.34862e-05	1.34862e-05	59032
chr1	31397727	31398534	chr1_31397727_31398534	0.770428	+	5.00816	7.83489	0.00512472	0.0551605	chr1	31311151	31311152	NM_014676	0.250354	-	ILMN_1783424	PUM1	10.4815	3.6592	0.00121132	0.00121132	-86575
chr1	31397727	31398534	chr1_31397727_31398534	0.770428	+	5.00816	7.83489	0.00512472	0.0551605	chr1	31311151	31311152	NM_001020658	0.250354	-	ILMN_1783424	PUM1	10.4815	3.6592	0.00121132	0.00121132	-86575
chr1	31397727	31398534	chr1_31397727_31398534	0.770428	+	5.00816	7.83489	0.00512472	0.0551605	chr1	31311151	31311152	NM_001020658	0.295512	-	ILMN_2401155	PUM1	10.3304	4.21515	0.000295071	0.000295071	-86575
chr1	31397727	31398534	chr1_31397727_31398534	0.770428	+	5.00816	7.83489	0.00512472	0.0551605	chr1	31311151	31311152	NM_014676	0.295512	-	ILMN_2401155	PUM1	10.3304	4.21515	0.000295071	0.000295071	-86575
chr6	37099021	37099778	chr6_37099021_37099778	0.769824	+	5.38644	7.8304	0.00513747	0.0552109	chr6	37061927	37061928	NM_014341	0.487818	-	ILMN_1703006	MTCH1	13.1863	7.48347	8.86493e-08	8.86493e-08	-37093
chr2	173682291	173683144	chr2_173682291_173683144	0.769735	+	4.44913	6.83322	0.00894777	0.0778967	chr2	173648810	173648811	NM_016653	-0.303896	+	ILMN_1672390	ZAK	7.43342	-3.63508	0.00128697	0.00128697	33480
chr2	173682291	173683144	chr2_173682291_173683144	0.769735	+	4.44913	6.83322	0.00894777	0.0778967	chr2	173648810	173648811	NM_133646	-0.303896	+	ILMN_1672390	ZAK	7.43342	-3.63508	0.00128697	0.00128697	33480
chr2	173682291	173683144	chr2_173682291_173683144	0.769735	+	4.44913	6.83322	0.00894777	0.0778967	chr2	173648810	173648811	NM_016653	-0.610948	+	ILMN_1698803	ZAK	8.80716	-7.58576	7.00193e-08	7.00193e-08	33480
chr2	173682291	173683144	chr2_173682291_173683144	0.769735	+	4.44913	6.83322	0.00894777	0.0778967	chr2	173648810	173648811	NM_133646	-0.610948	+	ILMN_1698803	ZAK	8.80716	-7.58576	7.00193e-08	7.00193e-08	33480
chr2	173682291	173683144	chr2_173682291_173683144	0.769735	+	4.44913	6.83322	0.00894777	0.0778967	chr2	173648810	173648811	NM_133646	-0.8122	+	ILMN_1768110	ZAK	10.2072	-10.8398	7.86266e-11	7.86266e-11	33480
chr2	173682291	173683144	chr2_173682291_173683144	0.769735	+	4.44913	6.83322	0.00894777	0.0778967	chr2	173648810	173648811	NM_016653	-0.8122	+	ILMN_1768110	ZAK	10.2072	-10.8398	7.86266e-11	7.86266e-11	33480
chr16	1071905	1073451	chr16_1071905_1073451	0.768996	+	5.44634	8.58501	0.00338942	0.0421947	chr16	1143241	1143242	NM_021098	-0.407094	+	ILMN_1671263	CACNA1H	10.1941	-4.9311	4.70027e-05	4.70027e-05	-69790
chr16	1071905	1073451	chr16_1071905_1073451	0.768996	+	5.44634	8.58501	0.00338942	0.0421947	chr16	1143241	1143242	NM_001005407	-0.407094	+	ILMN_1671263	CACNA1H	10.1941	-4.9311	4.70027e-05	4.70027e-05	-69790
chr16	1071905	1073451	chr16_1071905_1073451	0.768996	+	5.44634	8.58501	0.00338942	0.0421947	chr16	1143241	1143242	NM_021098	-0.341808	+	ILMN_2397188	CACNA1H	8.8426	-4.02862	0.00047522	0.00047522	-69790
chr16	1071905	1073451	chr16_1071905_1073451	0.768996	+	5.44634	8.58501	0.00338942	0.0421947	chr16	1143241	1143242	NM_001005407	-0.341808	+	ILMN_2397188	CACNA1H	8.8426	-4.02862	0.00047522	0.00047522	-69790
chr21	36724014	36724729	chr21_36724014_36724729	0.768632	+	4.68786	6.70447	0.00961715	0.0813007	chr21	36760595	36760596	NM_012130	0.474227	-	ILMN_2328575	CLDN14	7.97206	6.20942	1.86894e-06	1.86894e-06	35866
chr21	36724014	36724729	chr21_36724014_36724729	0.768632	+	4.68786	6.70447	0.00961715	0.0813007	chr21	36774258	36774259	NM_001146079	0.474227	-	ILMN_2328575	CLDN14	7.97206	6.20942	1.86894e-06	1.86894e-06	49529
chr21	36724014	36724729	chr21_36724014_36724729	0.768632	+	4.68786	6.70447	0.00961715	0.0813007	chr21	36774258	36774259	NM_144492	0.474227	-	ILMN_2328575	CLDN14	7.97206	6.20942	1.86894e-06	1.86894e-06	49529
chr17	53722121	53722974	chr17_53722121_53722974	0.768606	+	4.8953	8.5445	0.00346569	0.042762	chr17	53651665	53651666	NM_017777	-0.396097	-	ILMN_1737953	MKS1	7.62836	-5.69401	6.75453e-06	6.75453e-06	-70455
chr17	53722121	53722974	chr17_53722121_53722974	0.768606	+	4.8953	8.5445	0.00346569	0.042762	chr17	53651965	53651966	NM_001165927	-0.396097	-	ILMN_1737953	MKS1	7.62836	-5.69401	6.75453e-06	6.75453e-06	-70155
chr17	7982546	7983876	chr17_7982546_7983876	0.768542	+	5.43904	9.79754	0.00174745	0.0263392	chr17	8020439	8020440	NM_183065	-0.25685	-	ILMN_2413330	TMEM107	6.88222	-3.07105	0.00516345	0.00516345	36563
chr17	7982546	7983876	chr17_7982546_7983876	0.768542	+	5.43904	9.79754	0.00174745	0.0263392	chr17	8020439	8020440	NM_032354	-0.25685	-	ILMN_2413330	TMEM107	6.88222	-3.07105	0.00516345	0.00516345	36563
chr17	7982546	7983876	chr17_7982546_7983876	0.768542	+	5.43904	9.79754	0.00174745	0.0263392	chr17	8020439	8020440	NM_183065	-0.308309	-	ILMN_2413331	TMEM107	7.71591	-3.99376	0.000519365	0.000519365	36563
chr17	7982546	7983876	chr17_7982546_7983876	0.768542	+	5.43904	9.79754	0.00174745	0.0263392	chr17	8020439	8020440	NM_032354	-0.308309	-	ILMN_2413331	TMEM107	7.71591	-3.99376	0.000519365	0.000519365	36563
chr17	7982546	7983876	chr17_7982546_7983876	0.768542	+	5.43904	9.79754	0.00174745	0.0263392	chr17	8054669	8054670	NM_004217	-0.925305	-	ILMN_1684217	AURKB	9.93348	-9.84253	5.46108e-10	5.46108e-10	70793
chr17	7982546	7983876	chr17_7982546_7983876	0.768542	+	5.43904	9.79754	0.00174745	0.0263392	chr17	8054669	8054670	NM_001256834	-0.925305	-	ILMN_1684217	AURKB	9.93348	-9.84253	5.46108e-10	5.46108e-10	70793
chr12	6301060	6301917	chr12_6301060_6301917	0.768504	+	5.67384	10.1644	0.00143181	0.0229853	chr12	6289862	6289863	NM_018173	-0.275364	+	ILMN_1744614	PLEKHG6	7.60526	-3.4786	0.00190275	0.00190275	11197
chr12	6301060	6301917	chr12_6301060_6301917	0.768504	+	5.67384	10.1644	0.00143181	0.0229853	chr12	6290359	6290360	NM_001144856	-0.275364	+	ILMN_1744614	PLEKHG6	7.60526	-3.4786	0.00190275	0.00190275	10700
chr12	6301060	6301917	chr12_6301060_6301917	0.768504	+	5.67384	10.1644	0.00143181	0.0229853	chr12	6292077	6292078	NM_001144857	-0.275364	+	ILMN_1744614	PLEKHG6	7.60526	-3.4786	0.00190275	0.00190275	8982
chr12	6301060	6301917	chr12_6301060_6301917	0.768504	+	5.67384	10.1644	0.00143181	0.0229853	chr12	6321544	6321545	NM_001065	0.357103	-	ILMN_1685005	TNFRSF1A	10.5866	4.72367	8.00244e-05	8.00244e-05	19627
chr7	156111834	156112644	chr7_156111834_156112644	0.768502	+	4.86109	7.29827	0.0069021	0.0661112	chr7	156126109	156126110	NR_026865	-0.658689	-	ILMN_1737663	C7orf13	8.49671	-7.26817	1.46307e-07	1.46307e-07	13465
chr7	156111834	156112644	chr7_156111834_156112644	0.768502	+	4.86109	7.29827	0.0069021	0.0661112	chr7	156128431	156128432	NM_001184997	-0.310163	+	ILMN_2215043	RNF32	7.47453	-3.70297	0.00108504	0.00108504	-15787
chr7	156111834	156112644	chr7_156111834_156112644	0.768502	+	4.86109	7.29827	0.0069021	0.0661112	chr7	156126113	156126114	NM_030936	-0.310163	+	ILMN_2215043	RNF32	7.47453	-3.70297	0.00108504	0.00108504	-13469
chr7	156111834	156112644	chr7_156111834_156112644	0.768502	+	4.86109	7.29827	0.0069021	0.0661112	chr7	156126201	156126202	NM_001184996	-0.310163	+	ILMN_2215043	RNF32	7.47453	-3.70297	0.00108504	0.00108504	-13557
chr7	7570204	7571083	chr7_7570204_7571083	0.768469	+	5.20394	8.89233	0.00286371	0.0375549	chr7	7573140	7573141	NM_019005	-0.253005	+	ILMN_1680644	MIOS	9.16598	-3.66291	0.0012001	0.0012001	-2057
chr15	73232405	73232978	chr15_73232405_73232978	0.76753	+	4.36806	6.91734	0.00853641	0.0758075	chr15	73281273	73281274	NM_015492	0.262204	+	ILMN_1793729	C15orf39	8.22808	3.14983	0.00426861	0.00426861	-48295
chr14	50183949	50184857	chr14_50183949_50184857	0.767098	+	4.75541	6.8917	0.00865969	0.0764125	chr14	50204773	50204774	NM_021818	-0.302077	-	ILMN_2050654	SAV1	7.7177	-3.82102	0.000805341	0.000805341	19916
chr6	15392907	15393503	chr6_15392907_15393503	0.766845	+	4.04793	5.80675	0.0159648	0.112581	chr6	15354184	15354185	NM_004973	-0.376946	+	ILMN_1764177	JARID2	10.107	-4.63797	9.97212e-05	9.97212e-05	38722
chr13	19317610	19318721	chr13_19317610_19318721	0.766831	+	5.16043	7.07247	0.00782772	0.0715954	chr13	19255159	19255160	NM_001042414	0.383451	-	ILMN_1724490	PSPC1	9.97421	4.73066	7.85999e-05	7.85999e-05	-62450
chr13	19317610	19318721	chr13_19317610_19318721	0.766831	+	5.16043	7.07247	0.00782772	0.0715954	chr13	19255159	19255160	NR_044998	0.383451	-	ILMN_1724490	PSPC1	9.97421	4.73066	7.85999e-05	7.85999e-05	-62450
chr13	19317610	19318721	chr13_19317610_19318721	0.766831	+	5.16043	7.07247	0.00782772	0.0715954	chr13	19255159	19255160	NR_003272	0.383451	-	ILMN_1724490	PSPC1	9.97421	4.73066	7.85999e-05	7.85999e-05	-62450
chr13	19317610	19318721	chr13_19317610_19318721	0.766831	+	5.16043	7.07247	0.00782772	0.0715954	chr13	19335776	19335777	NM_001039650	0.381524	-	ILMN_1781028	ZMYM5	8.79547	5.19203	2.41164e-05	2.41164e-05	17055
chr13	19317610	19318721	chr13_19317610_19318721	0.766831	+	5.16043	7.07247	0.00782772	0.0715954	chr13	19335776	19335777	NM_001039649	0.381524	-	ILMN_1781028	ZMYM5	8.79547	5.19203	2.41164e-05	2.41164e-05	17055
chr13	19317610	19318721	chr13_19317610_19318721	0.766831	+	5.16043	7.07247	0.00782772	0.0715954	chr13	19335776	19335777	NM_001142684	0.381524	-	ILMN_1781028	ZMYM5	8.79547	5.19203	2.41164e-05	2.41164e-05	17055
chr13	19317610	19318721	chr13_19317610_19318721	0.766831	+	5.16043	7.07247	0.00782772	0.0715954	chr13	19335776	19335777	NM_001039649	1.08776	-	ILMN_2343036	ZMYM5	9.55368	13.691	5.66136e-13	5.66136e-13	17055
chr13	19317610	19318721	chr13_19317610_19318721	0.766831	+	5.16043	7.07247	0.00782772	0.0715954	chr13	19335776	19335777	NM_001039650	1.08776	-	ILMN_2343036	ZMYM5	9.55368	13.691	5.66136e-13	5.66136e-13	17055
chr13	19317610	19318721	chr13_19317610_19318721	0.766831	+	5.16043	7.07247	0.00782772	0.0715954	chr13	19335776	19335777	NM_001142684	1.08776	-	ILMN_2343036	ZMYM5	9.55368	13.691	5.66136e-13	5.66136e-13	17055
chr2	177837450	177838415	chr2_177837450_177838415	0.766739	+	4.95108	6.80692	0.00908054	0.0786687	chr2	177836863	177836864	NM_001145412	0.413883	-	ILMN_1790909	NFE2L2	11.3099	5.22085	2.24072e-05	2.24072e-05	-586
chr2	177837450	177838415	chr2_177837450_177838415	0.766739	+	4.95108	6.80692	0.00908054	0.0786687	chr2	177838105	177838106	NM_006164	0.413883	-	ILMN_1790909	NFE2L2	11.3099	5.22085	2.24072e-05	2.24072e-05	0
chr2	177837450	177838415	chr2_177837450_177838415	0.766739	+	4.95108	6.80692	0.00908054	0.0786687	chr2	177836863	177836864	NM_001145413	0.413883	-	ILMN_1790909	NFE2L2	11.3099	5.22085	2.24072e-05	2.24072e-05	-586
chr11	43306016	43306640	chr11_43306016_43306640	0.766124	+	3.92027	5.40796	0.0200452	0.129657	chr11	43290080	43290081	NM_001243747	-0.343032	+	ILMN_1815051	API5	10.2377	-4.35366	0.000206905	0.000206905	15935
chr11	43306016	43306640	chr11_43306016_43306640	0.766124	+	3.92027	5.40796	0.0200452	0.129657	chr11	43290080	43290081	NM_001142931	-0.343032	+	ILMN_1815051	API5	10.2377	-4.35366	0.000206905	0.000206905	15935
chr11	43306016	43306640	chr11_43306016_43306640	0.766124	+	3.92027	5.40796	0.0200452	0.129657	chr11	43290080	43290081	NM_006595	-0.343032	+	ILMN_1815051	API5	10.2377	-4.35366	0.000206905	0.000206905	15935
chr11	43306016	43306640	chr11_43306016_43306640	0.766124	+	3.92027	5.40796	0.0200452	0.129657	chr11	43290080	43290081	NR_024625	-0.343032	+	ILMN_1815051	API5	10.2377	-4.35366	0.000206905	0.000206905	15935
chr11	43306016	43306640	chr11_43306016_43306640	0.766124	+	3.92027	5.40796	0.0200452	0.129657	chr11	43290080	43290081	NM_001142930	-0.343032	+	ILMN_1815051	API5	10.2377	-4.35366	0.000206905	0.000206905	15935
chr11	43306016	43306640	chr11_43306016_43306640	0.766124	+	3.92027	5.40796	0.0200452	0.129657	chr11	43337010	43337011	NM_018259	-0.286293	+	ILMN_1660810	TTC17	8.57924	-3.49415	0.00183055	0.00183055	-30370
chr14	64914614	64915333	chr14_64914614_64915333	0.765587	+	3.92597	5.48009	0.0192342	0.126197	chr14	64949200	64949201	NR_038170	-0.356152	+	ILMN_1741422	FUT8	9.37599	-4.92839	4.73306e-05	4.73306e-05	-33867
chr14	64914614	64915333	chr14_64914614_64915333	0.765587	+	3.92597	5.48009	0.0192342	0.126197	chr14	64947062	64947063	NR_038167	-0.356152	+	ILMN_1741422	FUT8	9.37599	-4.92839	4.73306e-05	4.73306e-05	-31729
chr14	64914614	64915333	chr14_64914614_64915333	0.765587	+	3.92597	5.48009	0.0192342	0.126197	chr14	64947062	64947063	NM_178155	-0.356152	+	ILMN_1741422	FUT8	9.37599	-4.92839	4.73306e-05	4.73306e-05	-31729
chr14	64914614	64915333	chr14_64914614_64915333	0.765587	+	3.92597	5.48009	0.0192342	0.126197	chr14	64947062	64947063	NM_004480	-0.356152	+	ILMN_1741422	FUT8	9.37599	-4.92839	4.73306e-05	4.73306e-05	-31729
chr14	64914614	64915333	chr14_64914614_64915333	0.765587	+	3.92597	5.48009	0.0192342	0.126197	chr14	64947062	64947063	NM_178156	-0.356152	+	ILMN_1741422	FUT8	9.37599	-4.92839	4.73306e-05	4.73306e-05	-31729
chr14	64914614	64915333	chr14_64914614_64915333	0.765587	+	3.92597	5.48009	0.0192342	0.126197	chr14	64949088	64949089	NR_024334	-0.216331	-	ILMN_3237703	LOC645431	7.3038	-2.88737	0.00799978	0.00799978	33755
chr16	2005106	2006098	chr16_2005106_2006098	0.764489	+	5.80922	11.1909	0.000821988	0.0154709	chr16	1944680	1944681	NM_005061	0.257692	-	ILMN_1775175	RPL3L	7.22717	3.35807	0.00256481	0.00256481	-60425
chr16	2005106	2006098	chr16_2005106_2006098	0.764489	+	5.80922	11.1909	0.000821988	0.0154709	chr16	1949517	1949518	NM_004548	-0.24656	+	ILMN_1811754	NDUFB10	12.5205	-3.72438	0.00102805	0.00102805	55588
chr16	2005106	2006098	chr16_2005106_2006098	0.764489	+	5.80922	11.1909	0.000821988	0.0154709	chr16	1953108	1953109	NR_002326	0.23208	-	ILMN_1709604	SNORA64	8.51481	2.89813	0.007799	0.007799	-51997
chr16	2005106	2006098	chr16_2005106_2006098	0.764489	+	5.80922	11.1909	0.000821988	0.0154709	chr16	2037868	2037869	NM_002528	-0.227486	-	ILMN_2227968	NTHL1	9.51001	-3.14407	0.00432871	0.00432871	31770
chr2	241681066	241682187	chr2_241681066_241682187	0.764139	+	5.99264	10.507	0.00118921	0.0202704	chr2	241737592	241737593	NM_001252122	-0.245061	-	ILMN_1667022	PASK	8.19112	-3.08013	0.0050518	0.0050518	55405
chr2	241681066	241682187	chr2_241681066_241682187	0.764139	+	5.99264	10.507	0.00118921	0.0202704	chr2	241738067	241738068	NM_001252120	-0.245061	-	ILMN_1667022	PASK	8.19112	-3.08013	0.0050518	0.0050518	55880
chr2	241681066	241682187	chr2_241681066_241682187	0.764139	+	5.99264	10.507	0.00118921	0.0202704	chr2	241737592	241737593	NM_001252119	-0.245061	-	ILMN_1667022	PASK	8.19112	-3.08013	0.0050518	0.0050518	55405
chr2	241681066	241682187	chr2_241681066_241682187	0.764139	+	5.99264	10.507	0.00118921	0.0202704	chr2	241737592	241737593	NM_015148	-0.245061	-	ILMN_1667022	PASK	8.19112	-3.08013	0.0050518	0.0050518	55405
chr2	241681066	241682187	chr2_241681066_241682187	0.764139	+	5.99264	10.507	0.00118921	0.0202704	chr2	241737592	241737593	NM_001252124	-0.245061	-	ILMN_1667022	PASK	8.19112	-3.08013	0.0050518	0.0050518	55405
chr2	241681066	241682187	chr2_241681066_241682187	0.764139	+	5.99264	10.507	0.00118921	0.0202704	chr2	241738067	241738068	NM_001252120	-0.545043	-	ILMN_1754858	PASK	8.03669	-6.99386	2.79398e-07	2.79398e-07	55880
chr2	241681066	241682187	chr2_241681066_241682187	0.764139	+	5.99264	10.507	0.00118921	0.0202704	chr2	241737592	241737593	NM_001252124	-0.545043	-	ILMN_1754858	PASK	8.03669	-6.99386	2.79398e-07	2.79398e-07	55405
chr2	241681066	241682187	chr2_241681066_241682187	0.764139	+	5.99264	10.507	0.00118921	0.0202704	chr2	241737592	241737593	NM_001252122	-0.545043	-	ILMN_1754858	PASK	8.03669	-6.99386	2.79398e-07	2.79398e-07	55405
chr2	241681066	241682187	chr2_241681066_241682187	0.764139	+	5.99264	10.507	0.00118921	0.0202704	chr2	241737592	241737593	NM_001252119	-0.545043	-	ILMN_1754858	PASK	8.03669	-6.99386	2.79398e-07	2.79398e-07	55405
chr2	241681066	241682187	chr2_241681066_241682187	0.764139	+	5.99264	10.507	0.00118921	0.0202704	chr2	241737592	241737593	NM_015148	-0.545043	-	ILMN_1754858	PASK	8.03669	-6.99386	2.79398e-07	2.79398e-07	55405
chr2	241681066	241682187	chr2_241681066_241682187	0.764139	+	5.99264	10.507	0.00118921	0.0202704	chr2	241738574	241738575	NM_002712	-0.470022	+	ILMN_1808333	PPP1R7	10.543	-6.8569	3.87297e-07	3.87297e-07	-56387
chr8	126425271	126426113	chr8_126425271_126426113	0.763225	+	5.39837	9.10633	0.00254726	0.0344128	chr8	126511744	126511745	NM_025195	0.665537	+	ILMN_1803811	TRIB1	10.282	7.3239	1.28437e-07	1.28437e-07	-85631
chr14	76309315	76310273	chr14_76309315_76310273	0.763142	+	5.39125	8.69405	0.00319251	0.0405244	chr14	76349036	76349037	NM_015305	-0.326711	-	ILMN_1665871	ANGEL1	8.9073	-4.79119	6.72904e-05	6.72904e-05	38763
chr1	149863660	149864468	chr1_149863660_149864468	0.76298	+	5.03294	7.34991	0.0067066	0.0649332	chr1	149779404	149779405	NM_020127	1.29314	+	ILMN_1781374	TUFT1	10.9561	14.5852	1.41558e-13	1.41558e-13	84255
chr1	149863660	149864468	chr1_149863660_149864468	0.76298	+	5.03294	7.34991	0.0067066	0.0649332	chr1	149779404	149779405	NM_001126337	1.29314	+	ILMN_1781374	TUFT1	10.9561	14.5852	1.41558e-13	1.41558e-13	84255
chr14	30572354	30573336	chr14_30572354_30573336	0.762084	+	5.27013	7.48998	0.00620433	0.0618247	chr14	30565358	30565359	NM_014574	0.355706	-	ILMN_1772946	STRN3	10.0119	4.10003	0.000396062	0.000396062	-6995
chr14	30572354	30573336	chr14_30572354_30573336	0.762084	+	5.27013	7.48998	0.00620433	0.0618247	chr14	30565358	30565359	NM_001083893	0.355706	-	ILMN_1772946	STRN3	10.0119	4.10003	0.000396062	0.000396062	-6995
chr3	191786176	191787629	chr3_191786176_191787629	0.76208	+	5.80007	8.30596	0.00395152	0.0464628	chr3	191714533	191714534	NM_001167928	0.37334	+	ILMN_2357062	IL1RAP	8.03733	5.10877	2.98294e-05	2.98294e-05	71642
chr3	191786176	191787629	chr3_191786176_191787629	0.76208	+	5.80007	8.30596	0.00395152	0.0464628	chr3	191714533	191714534	NM_001167931	0.37334	+	ILMN_2357062	IL1RAP	8.03733	5.10877	2.98294e-05	2.98294e-05	71642
chr3	191786176	191787629	chr3_191786176_191787629	0.76208	+	5.80007	8.30596	0.00395152	0.0464628	chr3	191714533	191714534	NM_002182	0.37334	+	ILMN_2357062	IL1RAP	8.03733	5.10877	2.98294e-05	2.98294e-05	71642
chr3	191786176	191787629	chr3_191786176_191787629	0.76208	+	5.80007	8.30596	0.00395152	0.0464628	chr3	191714533	191714534	NM_134470	0.37334	+	ILMN_2357062	IL1RAP	8.03733	5.10877	2.98294e-05	2.98294e-05	71642
chr3	191786176	191787629	chr3_191786176_191787629	0.76208	+	5.80007	8.30596	0.00395152	0.0464628	chr3	191714533	191714534	NM_001167930	0.37334	+	ILMN_2357062	IL1RAP	8.03733	5.10877	2.98294e-05	2.98294e-05	71642
chr3	191786176	191787629	chr3_191786176_191787629	0.76208	+	5.80007	8.30596	0.00395152	0.0464628	chr3	191714533	191714534	NM_001167929	0.37334	+	ILMN_2357062	IL1RAP	8.03733	5.10877	2.98294e-05	2.98294e-05	71642
chr9	139516176	139516987	chr9_139516176_139516987	0.760201	+	4.99002	6.24194	0.012476	0.0961489	chr9	139473607	139473608	NM_001178064	0.206382	-	ILMN_1665095	NELF	9.54228	2.89677	0.00782415	0.00782415	-42568
chr9	139516176	139516987	chr9_139516176_139516987	0.760201	+	4.99002	6.24194	0.012476	0.0961489	chr9	139473607	139473608	NM_001130969	0.206382	-	ILMN_1665095	NELF	9.54228	2.89677	0.00782415	0.00782415	-42568
chr9	139516176	139516987	chr9_139516176_139516987	0.760201	+	4.99002	6.24194	0.012476	0.0961489	chr9	139473607	139473608	NM_001130971	0.206382	-	ILMN_1665095	NELF	9.54228	2.89677	0.00782415	0.00782415	-42568
chr9	139516176	139516987	chr9_139516176_139516987	0.760201	+	4.99002	6.24194	0.012476	0.0961489	chr9	139473607	139473608	NM_015537	0.206382	-	ILMN_1665095	NELF	9.54228	2.89677	0.00782415	0.00782415	-42568
chr9	139516176	139516987	chr9_139516176_139516987	0.760201	+	4.99002	6.24194	0.012476	0.0961489	chr9	139473607	139473608	NM_001130970	0.206382	-	ILMN_1665095	NELF	9.54228	2.89677	0.00782415	0.00782415	-42568
chr9	139516176	139516987	chr9_139516176_139516987	0.760201	+	4.99002	6.24194	0.012476	0.0961489	chr9	139593208	139593209	NM_138778	-0.28514	-	ILMN_1689932	WDR85	7.58884	-3.84719	0.000753694	0.000753694	76221
chrX	148857087	148857789	chrX_148857087_148857789	0.759053	+	4.37572	5.31789	0.0211076	0.133163	chrX	148857374	148857375	NM_001013845	0.390042	-	ILMN_2143261	CXorf40B	9.68503	4.4735	0.000152129	0.000152129	0
chr10	116572416	116573260	chr10_116572416_116573260	0.757643	+	4.95086	7.33263	0.00677138	0.0653249	chr10	116571492	116571493	NM_020940	0.443754	+	ILMN_1752927	KIAA1600	9.30007	6.13269	2.25919e-06	2.25919e-06	923
chr10	116572416	116573260	chr10_116572416_116573260	0.757643	+	4.95086	7.33263	0.00677138	0.0653249	chr10	116571492	116571493	NM_001135051	0.443754	+	ILMN_1752927	KIAA1600	9.30007	6.13269	2.25919e-06	2.25919e-06	923
chr10	116572416	116573260	chr10_116572416_116573260	0.757643	+	4.95086	7.33263	0.00677138	0.0653249	chr10	116571492	116571493	NM_001135051	0.600432	+	ILMN_3182275	FAM160B1	8.25909	6.78852	4.56269e-07	4.56269e-07	923
chr10	116572416	116573260	chr10_116572416_116573260	0.757643	+	4.95086	7.33263	0.00677138	0.0653249	chr10	116571492	116571493	NM_020940	0.600432	+	ILMN_3182275	FAM160B1	8.25909	6.78852	4.56269e-07	4.56269e-07	923
chr10	116572416	116573260	chr10_116572416_116573260	0.757643	+	4.95086	7.33263	0.00677138	0.0653249	chr10	116571492	116571493	NM_020940	0.644637	+	ILMN_3231638	FAM160B1	9.65387	7.72417	5.09948e-08	5.09948e-08	923
chr10	116572416	116573260	chr10_116572416_116573260	0.757643	+	4.95086	7.33263	0.00677138	0.0653249	chr10	116571492	116571493	NM_001135051	0.644637	+	ILMN_3231638	FAM160B1	9.65387	7.72417	5.09948e-08	5.09948e-08	923
chr1	21221007	21221881	chr1_21221007_21221881	0.757211	+	4.38944	5.60902	0.0178683	0.120698	chr1	21310463	21310464	NM_003760	-0.267673	-	ILMN_1775692	EIF4G3	9.11353	-3.41808	0.00221119	0.00221119	88582
chr6	36459163	36459950	chr6_36459163_36459950	0.756483	+	5.13804	8.40647	0.00373888	0.0446712	chr6	36518521	36518522	NM_173562	-0.666931	+	ILMN_1803476	KCTD20	9.26368	-6.56004	7.92196e-07	7.92196e-07	-58571
chr16	18917432	18918126	chr16_18917432_18918126	0.75522	+	5.11088	7.52308	0.00609136	0.0610504	chr16	18845227	18845228	NM_015092	0.571761	-	ILMN_1801383	SMG1	9.33	6.13898	2.22427e-06	2.22427e-06	-72204
chr18	26845256	26845931	chr18_26845256_26845931	0.755005	+	3.6837	4.59591	0.0320484	0.171654	chr18	26936386	26936387	NM_024422	-0.207368	-	ILMN_1663119	DSC2	8.29086	-2.96155	0.00671033	0.00671033	90455
chr18	26845256	26845931	chr18_26845256_26845931	0.755005	+	3.6837	4.59591	0.0320484	0.171654	chr18	26936386	26936387	NM_004949	-0.207368	-	ILMN_1663119	DSC2	8.29086	-2.96155	0.00671033	0.00671033	90455
chr6	119259177	119259795	chr6_119259177_119259795	0.754755	+	3.86695	5.2384	0.0220936	0.136855	chr6	119263627	119263628	NM_014034	0.479068	+	ILMN_1714737	ASF1A	9.36162	6.95561	3.06007e-07	3.06007e-07	-3832
chr12	94020778	94021643	chr12_94020778_94021643	0.754367	+	4.64052	6.8098	0.00906588	0.0786051	chr12	93991535	93991536	NM_003297	0.452616	-	ILMN_1734867	NR2C1	7.9507	6.03534	2.87611e-06	2.87611e-06	-29242
chr12	94020778	94021643	chr12_94020778_94021643	0.754367	+	4.64052	6.8098	0.00906588	0.0786051	chr12	93991535	93991536	NM_001032287	0.452616	-	ILMN_1734867	NR2C1	7.9507	6.03534	2.87611e-06	2.87611e-06	-29242
chr12	94020778	94021643	chr12_94020778_94021643	0.754367	+	4.64052	6.8098	0.00906588	0.0786051	chr12	93991535	93991536	NM_001127362	0.452616	-	ILMN_1734867	NR2C1	7.9507	6.03534	2.87611e-06	2.87611e-06	-29242
chr2	88680342	88681376	chr2_88680342_88681376	0.754319	+	5.2607	8.60926	0.00334458	0.0419061	chr2	88708209	88708210	NM_004836	0.980162	-	ILMN_1724984	EIF2AK3	8.57506	11.5532	2.11131e-11	2.11131e-11	26833
chr6	167008942	167009711	chr6_167008942_167009711	0.753751	+	4.52774	6.04746	0.0139263	0.103292	chr6	166960716	166960717	NM_021135	-0.347259	-	ILMN_1702501	RPS6KA2	7.22906	-4.75679	7.35003e-05	7.35003e-05	-48225
chr8	121000849	121001852	chr8_121000849_121001852	0.75361	+	5.26267	7.97576	0.00474077	0.052336	chr8	120955080	120955081	NM_022783	-0.493305	+	ILMN_1756685	DEPDC6	8.51097	-7.61053	6.61445e-08	6.61445e-08	45768
chr8	121000849	121001852	chr8_121000849_121001852	0.75361	+	5.26267	7.97576	0.00474077	0.052336	chr8	120955080	120955081	NM_022783	-0.46027	+	ILMN_2172755	DEPDC6	7.79801	-6.24195	1.72492e-06	1.72492e-06	45768
chr8	11178964	11179651	chr8_11178964_11179651	0.753376	+	4.46069	6.49327	0.0108283	0.0878944	chr8	11179409	11179410	NM_015458	0.747415	+	ILMN_1652521	MTMR9	8.85986	10.2704	2.34303e-10	2.34303e-10	0
chr8	11178964	11179651	chr8_11178964_11179651	0.753376	+	4.46069	6.49327	0.0108283	0.0878944	chr8	11234555	11234556	NR_001578	0.692339	+	ILMN_2146817	TDH	7.46707	8.69946	5.86969e-09	5.86969e-09	-54904
chr9	101609180	101609936	chr9_101609180_101609936	0.753166	+	4.61373	6.42567	0.0112483	0.090112	chr9	101708735	101708736	NM_017919	0.34775	+	ILMN_1750896	STX17	8.5745	4.67059	9.17069e-05	9.17069e-05	-98799
chr1	100004456	100005088	chr1_100004456_100005088	0.752728	+	3.55508	4.66708	0.0307462	0.16748	chr1	100089118	100089119	NM_000646	-0.406765	+	ILMN_1664006	AGL	7.6578	-5.96159	3.45557e-06	3.45557e-06	-84030
chr1	100004456	100005088	chr1_100004456_100005088	0.752728	+	3.55508	4.66708	0.0307462	0.16748	chr1	100088227	100088228	NM_000642	-0.406765	+	ILMN_1664006	AGL	7.6578	-5.96159	3.45557e-06	3.45557e-06	-83139
chr1	100004456	100005088	chr1_100004456_100005088	0.752728	+	3.55508	4.66708	0.0307462	0.16748	chr1	100088632	100088633	NM_000644	-0.406765	+	ILMN_1664006	AGL	7.6578	-5.96159	3.45557e-06	3.45557e-06	-83544
chr1	100004456	100005088	chr1_100004456_100005088	0.752728	+	3.55508	4.66708	0.0307462	0.16748	chr1	100088632	100088633	NM_000643	-0.406765	+	ILMN_1664006	AGL	7.6578	-5.96159	3.45557e-06	3.45557e-06	-83544
chr1	100004456	100005088	chr1_100004456_100005088	0.752728	+	3.55508	4.66708	0.0307462	0.16748	chr1	100088632	100088633	NM_000028	-0.406765	+	ILMN_1664006	AGL	7.6578	-5.96159	3.45557e-06	3.45557e-06	-83544
chr1	100004456	100005088	chr1_100004456_100005088	0.752728	+	3.55508	4.66708	0.0307462	0.16748	chr1	100088632	100088633	NM_000644	-0.223844	+	ILMN_2274377	AGL	6.98628	-2.93298	0.00718145	0.00718145	-83544
chr1	100004456	100005088	chr1_100004456_100005088	0.752728	+	3.55508	4.66708	0.0307462	0.16748	chr1	100088227	100088228	NM_000642	-0.223844	+	ILMN_2274377	AGL	6.98628	-2.93298	0.00718145	0.00718145	-83139
chr1	100004456	100005088	chr1_100004456_100005088	0.752728	+	3.55508	4.66708	0.0307462	0.16748	chr1	100089118	100089119	NM_000646	-0.223844	+	ILMN_2274377	AGL	6.98628	-2.93298	0.00718145	0.00718145	-84030
chr1	100004456	100005088	chr1_100004456_100005088	0.752728	+	3.55508	4.66708	0.0307462	0.16748	chr1	100088632	100088633	NM_000028	-0.223844	+	ILMN_2274377	AGL	6.98628	-2.93298	0.00718145	0.00718145	-83544
chr1	100004456	100005088	chr1_100004456_100005088	0.752728	+	3.55508	4.66708	0.0307462	0.16748	chr1	100088632	100088633	NM_000643	-0.223844	+	ILMN_2274377	AGL	6.98628	-2.93298	0.00718145	0.00718145	-83544
chr1	100004456	100005088	chr1_100004456_100005088	0.752728	+	3.55508	4.66708	0.0307462	0.16748	chr1	100089118	100089119	NM_000646	-0.656133	+	ILMN_2371825	AGL	8.24782	-6.40022	1.16952e-06	1.16952e-06	-84030
chr1	100004456	100005088	chr1_100004456_100005088	0.752728	+	3.55508	4.66708	0.0307462	0.16748	chr1	100088632	100088633	NM_000643	-0.656133	+	ILMN_2371825	AGL	8.24782	-6.40022	1.16952e-06	1.16952e-06	-83544
chr1	100004456	100005088	chr1_100004456_100005088	0.752728	+	3.55508	4.66708	0.0307462	0.16748	chr1	100088632	100088633	NM_000028	-0.656133	+	ILMN_2371825	AGL	8.24782	-6.40022	1.16952e-06	1.16952e-06	-83544
chr1	100004456	100005088	chr1_100004456_100005088	0.752728	+	3.55508	4.66708	0.0307462	0.16748	chr1	100088227	100088228	NM_000642	-0.656133	+	ILMN_2371825	AGL	8.24782	-6.40022	1.16952e-06	1.16952e-06	-83139
chr1	100004456	100005088	chr1_100004456_100005088	0.752728	+	3.55508	4.66708	0.0307462	0.16748	chr1	100088632	100088633	NM_000644	-0.656133	+	ILMN_2371825	AGL	8.24782	-6.40022	1.16952e-06	1.16952e-06	-83544
chr1	100004456	100005088	chr1_100004456_100005088	0.752728	+	3.55508	4.66708	0.0307462	0.16748	chr1	100099353	100099354	NM_000645	-0.406765	+	ILMN_1664006	AGL	7.6578	-5.96159	3.45557e-06	3.45557e-06	-94265
chr1	100004456	100005088	chr1_100004456_100005088	0.752728	+	3.55508	4.66708	0.0307462	0.16748	chr1	100099353	100099354	NM_000645	-0.223844	+	ILMN_2274377	AGL	6.98628	-2.93298	0.00718145	0.00718145	-94265
chr1	100004456	100005088	chr1_100004456_100005088	0.752728	+	3.55508	4.66708	0.0307462	0.16748	chr1	100099353	100099354	NM_000645	-0.656133	+	ILMN_2371825	AGL	8.24782	-6.40022	1.16952e-06	1.16952e-06	-94265
chr4	39173413	39174296	chr4_39173413_39174296	0.752059	+	4.54584	4.60852	0.0318135	0.171121	chr4	39084867	39084868	NM_175737	-0.329225	+	ILMN_1731688	KLB	7.94473	-4.07432	0.000422938	0.000422938	88545
chr7	23252617	23253230	chr7_23252617_23253230	0.751508	+	4.21871	5.97499	0.0145102	0.105902	chr7	23187970	23187971	NM_007342	-0.3749	+	ILMN_1789616	NUPL2	8.9605	-4.27951	0.000250231	0.000250231	64646
chr7	23252617	23253230	chr7_23252617_23253230	0.751508	+	4.21871	5.97499	0.0145102	0.105902	chr7	23187970	23187971	NM_007342	-0.394916	+	ILMN_2115154	NUPL2	8.98217	-4.61474	0.00010585	0.00010585	64646
chr7	23252617	23253230	chr7_23252617_23253230	0.751508	+	4.21871	5.97499	0.0145102	0.105902	chr7	23305464	23305465	NM_138446	-0.309259	+	ILMN_1739798	C7orf30	11.6527	-4.04935	0.000450756	0.000450756	-52234
chr7	137424356	137425449	chr7_137424356_137425449	0.751226	+	5.3477	6.75435	0.00935197	0.0800025	chr7	137337387	137337388	NM_194071	0.838433	-	ILMN_1751097	CREB3L2	10.4386	11.0914	4.9133e-11	4.9133e-11	-86968
chr7	137424356	137425449	chr7_137424356_137425449	0.751226	+	5.3477	6.75435	0.00935197	0.0800025	chr7	137337387	137337388	NM_001253775	0.838433	-	ILMN_1751097	CREB3L2	10.4386	11.0914	4.9133e-11	4.9133e-11	-86968
chr14	104561997	104562648	chr14_104561997_104562648	0.750111	+	4.20943	5.77574	0.0162488	0.114098	chr14	104558470	104558471	NM_145701	-0.3285	-	ILMN_1684045	CDCA4	10.0395	-4.83749	5.97522e-05	5.97522e-05	-3526
chr14	104561997	104562648	chr14_104561997_104562648	0.750111	+	4.20943	5.77574	0.0162488	0.114098	chr14	104558470	104558471	NM_017955	-0.3285	-	ILMN_1684045	CDCA4	10.0395	-4.83749	5.97522e-05	5.97522e-05	-3526
chr14	104561997	104562648	chr14_104561997_104562648	0.750111	+	4.20943	5.77574	0.0162488	0.114098	chr14	104558470	104558471	NM_145701	-0.378407	-	ILMN_1753183	CDCA4	9.7178	-5.14386	2.72713e-05	2.72713e-05	-3526
chr14	104561997	104562648	chr14_104561997_104562648	0.750111	+	4.20943	5.77574	0.0162488	0.114098	chr14	104558470	104558471	NM_017955	-0.378407	-	ILMN_1753183	CDCA4	9.7178	-5.14386	2.72713e-05	2.72713e-05	-3526
chr19	52426314	52427213	chr19_52426314_52427213	0.750013	+	4.82839	5.86259	0.015466	0.110405	chr19	52427863	52427864	NM_001127242	0.520813	-	ILMN_1729645	BBC3	8.31569	6.87654	3.69525e-07	3.69525e-07	650
chr19	52426314	52427213	chr19_52426314_52427213	0.750013	+	4.82839	5.86259	0.015466	0.110405	chr19	52426291	52426292	NM_014417	0.520813	-	ILMN_1729645	BBC3	8.31569	6.87654	3.69525e-07	3.69525e-07	-22
chr19	52426314	52427213	chr19_52426314_52427213	0.750013	+	4.82839	5.86259	0.015466	0.110405	chr19	52427863	52427864	NM_001127240	0.520813	-	ILMN_1729645	BBC3	8.31569	6.87654	3.69525e-07	3.69525e-07	650
chr19	52426314	52427213	chr19_52426314_52427213	0.750013	+	4.82839	5.86259	0.015466	0.110405	chr19	52427863	52427864	NM_001127241	0.520813	-	ILMN_1729645	BBC3	8.31569	6.87654	3.69525e-07	3.69525e-07	650
chr19	52426314	52427213	chr19_52426314_52427213	0.750013	+	4.82839	5.86259	0.015466	0.110405	chr19	52451570	52451571	NM_015603	0.560956	+	ILMN_1719190	CCDC9	7.16083	7.47642	9.01066e-08	9.01066e-08	-24357
chr12	124099579	124100652	chr12_124099579_124100652	0.749544	+	5.56717	8.60763	0.00334757	0.0419061	chr12	124039620	124039621	NM_032656	-0.523664	-	ILMN_2192683	DHX37	9.54297	-8.09401	2.2132e-08	2.2132e-08	-59958
chr12	124099579	124100652	chr12_124099579_124100652	0.749544	+	5.56717	8.60763	0.00334757	0.0419061	chr12	124044146	124044147	NM_080626	0.273561	+	ILMN_1800619	BRI3BP	9.84186	3.40095	0.00230699	0.00230699	55432
chr15	49875409	49877141	chr15_49875409_49877141	0.74912	+	6.96906	13.8338	0.000199709	0.00556749	chr15	49831049	49831050	NM_001142885	-0.255156	+	ILMN_3250273	TMOD2	7.16168	-3.32846	0.0027589	0.0027589	44359
chr15	49875409	49877141	chr15_49875409_49877141	0.74912	+	6.96906	13.8338	0.000199709	0.00556749	chr15	49831049	49831050	NM_014548	-0.255156	+	ILMN_3250273	TMOD2	7.16168	-3.32846	0.0027589	0.0027589	44359
chr1	67706369	67707010	chr1_67706369_67707010	0.748504	+	4.31787	5.7078	0.0168897	0.116766	chr1	67668711	67668712	NM_001018067	-0.66921	-	ILMN_1773968	SERBP1	8.87558	-8.94305	3.48866e-09	3.48866e-09	-37657
chr1	67706369	67707010	chr1_67706369_67707010	0.748504	+	4.31787	5.7078	0.0168897	0.116766	chr1	67668711	67668712	NM_001018069	-0.66921	-	ILMN_1773968	SERBP1	8.87558	-8.94305	3.48866e-09	3.48866e-09	-37657
chr1	67706369	67707010	chr1_67706369_67707010	0.748504	+	4.31787	5.7078	0.0168897	0.116766	chr1	67668711	67668712	NM_015640	-0.66921	-	ILMN_1773968	SERBP1	8.87558	-8.94305	3.48866e-09	3.48866e-09	-37657
chr1	67706369	67707010	chr1_67706369_67707010	0.748504	+	4.31787	5.7078	0.0168897	0.116766	chr1	67668711	67668712	NM_001018068	-0.66921	-	ILMN_1773968	SERBP1	8.87558	-8.94305	3.48866e-09	3.48866e-09	-37657
chr6	11522561	11523459	chr6_11522561_11523459	0.747691	+	5.34116	8.70742	0.00316917	0.0403956	chr6	11490567	11490568	NM_001142393	0.350971	-	ILMN_1726164	NEDD9	7.1138	4.66386	9.33076e-05	9.33076e-05	-31993
chr6	11522561	11523459	chr6_11522561_11523459	0.747691	+	5.34116	8.70742	0.00316917	0.0403956	chr6	11490567	11490568	NM_001142393	0.40402	-	ILMN_1743619	NEDD9	7.41875	5.10077	3.04457e-05	3.04457e-05	-31993
chr6	11522561	11523459	chr6_11522561_11523459	0.747691	+	5.34116	8.70742	0.00316917	0.0403956	chr6	11490567	11490568	NM_001142393	-0.343153	-	ILMN_1758719	NEDD9	7.67345	-4.66341	9.34159e-05	9.34159e-05	-31993
chr6	11522561	11523459	chr6_11522561_11523459	0.747691	+	5.34116	8.70742	0.00316917	0.0403956	chr6	11490567	11490568	NM_001142393	-0.870829	-	ILMN_2261076	NEDD9	7.48515	-9.86563	5.21416e-10	5.21416e-10	-31993
chr22	40451371	40452075	chr22_40451371_40452075	0.746583	+	4.11499	5.809	0.0159444	0.112542	chr22	40416492	40416493	NM_001142964	-0.322636	+	ILMN_1684155	FLJ23584	8.02702	-4.67826	8.992e-05	8.992e-05	34878
chr22	40451371	40452075	chr22_40451371_40452075	0.746583	+	4.11499	5.809	0.0159444	0.112542	chr22	40416492	40416493	NM_001142964	-0.212472	+	ILMN_1706699	FLJ23584	6.41444	-2.9034	0.00770246	0.00770246	34878
chr22	40451371	40452075	chr22_40451371_40452075	0.746583	+	4.11499	5.809	0.0159444	0.112542	chr22	40414859	40414860	NM_005008	0.240368	-	ILMN_1709809	NHP2L1	10.4641	3.38562	0.00239611	0.00239611	-36511
chr22	40451371	40452075	chr22_40451371_40452075	0.746583	+	4.11499	5.809	0.0159444	0.112542	chr22	40414859	40414860	NM_001003796	0.240368	-	ILMN_1709809	NHP2L1	10.4641	3.38562	0.00239611	0.00239611	-36511
chr22	40451371	40452075	chr22_40451371_40452075	0.746583	+	4.11499	5.809	0.0159444	0.112542	chr22	40526623	40526624	NM_024821	0.608801	+	ILMN_1809883	CCDC134	7.8522	7.93037	3.19478e-08	3.19478e-08	-74548
chr17	54218501	54220122	chr17_54218501_54220122	0.743009	+	7.44063	11.944	0.000548234	0.0116671	chr17	54124961	54124962	NM_058216	-0.462733	+	ILMN_1760635	RAD51C	12.0894	-5.89923	4.03746e-06	4.03746e-06	93539
chr17	54218501	54220122	chr17_54218501_54220122	0.743009	+	7.44063	11.944	0.000548234	0.0116671	chr17	54124961	54124962	NM_002876	-0.462733	+	ILMN_1760635	RAD51C	12.0894	-5.89923	4.03746e-06	4.03746e-06	93539
chr17	54218501	54220122	chr17_54218501_54220122	0.743009	+	7.44063	11.944	0.000548234	0.0116671	chr17	54124961	54124962	NM_058216	-0.474856	+	ILMN_2238928	RAD51C	11.9853	-6.89544	3.5321e-07	3.5321e-07	93539
chr17	54218501	54220122	chr17_54218501_54220122	0.743009	+	7.44063	11.944	0.000548234	0.0116671	chr17	54124961	54124962	NM_002876	-0.474856	+	ILMN_2238928	RAD51C	11.9853	-6.89544	3.5321e-07	3.5321e-07	93539
chr17	54218501	54220122	chr17_54218501_54220122	0.743009	+	7.44063	11.944	0.000548234	0.0116671	chr17	54188228	54188229	NM_014906	0.541767	+	ILMN_1708508	PPM1E	8.45355	7.91031	3.34266e-08	3.34266e-08	30272
chr1	3493478	3494180	chr1_3493478_3494180	0.742564	+	4.34738	5.65047	0.0174507	0.118889	chr1	3556531	3556532	NM_017818	-0.341058	-	ILMN_1711166	WDR8	9.30398	-4.24983	0.00027	0.00027	62351
chr3	19883166	19883763	chr3_19883166_19883763	0.742207	+	3.98679	5.30254	0.0212943	0.133987	chr3	19963575	19963576	NM_004162	0.410281	+	ILMN_1805800	RAB5A	10.8755	5.34941	1.6152e-05	1.6152e-05	-79812
chr2	157020151	157021051	chr2_157020151_157021051	0.740021	+	4.96898	7.02049	0.00805821	0.0731361	chr2	157000210	157000211	NM_001083112	-0.301368	+	ILMN_1723139	GPD2	8.30891	-4.43839	0.000166478	0.000166478	19940
chr2	157020151	157021051	chr2_157020151_157021051	0.740021	+	4.96898	7.02049	0.00805821	0.0731361	chr2	157001145	157001146	NM_000408	-0.301368	+	ILMN_1723139	GPD2	8.30891	-4.43839	0.000166478	0.000166478	19005
chr14	20884378	20885360	chr14_20884378_20885360	0.73943	+	4.75769	5.16031	0.0231088	0.140708	chr14	20922265	20922266	NM_007192	-0.589422	-	ILMN_1781516	SUPT16H	11.529	-8.81358	4.59552e-09	4.59552e-09	36905
chr14	20884378	20885360	chr14_20884378_20885360	0.73943	+	4.75769	5.16031	0.0231088	0.140708	chr14	20969707	20969708	NM_001170629	0.271545	-	ILMN_1806122	CHD8	10.0103	3.1556	0.00420937	0.00420937	84347
chr14	20884378	20885360	chr14_20884378_20885360	0.73943	+	4.75769	5.16031	0.0231088	0.140708	chr14	20975297	20975298	NM_020920	0.271545	-	ILMN_1806122	CHD8	10.0103	3.1556	0.00420937	0.00420937	89937
chr6	136699615	136700318	chr6_136699615_136700318	0.739428	+	4.2887	5.92126	0.0149593	0.107789	chr6	136613142	136613143	NM_138419	0.341757	-	ILMN_1697998	FAM54A	8.91806	5.01739	3.76832e-05	3.76832e-05	-86472
chr6	136699615	136700318	chr6_136699615_136700318	0.739428	+	4.2887	5.92126	0.0149593	0.107789	chr6	136613142	136613143	NM_001099286	0.341757	-	ILMN_1697998	FAM54A	8.91806	5.01739	3.76832e-05	3.76832e-05	-86472
chr6	10867413	10867976	chr6_10867413_10867976	0.738888	+	4.48429	6.25717	0.0123692	0.095841	chr6	10831133	10831134	NM_001165258	-0.209621	+	ILMN_2175131	TMEM14C	12.3044	-3.39927	0.00231662	0.00231662	36279
chr6	10867413	10867976	chr6_10867413_10867976	0.738888	+	4.48429	6.25717	0.0123692	0.095841	chr6	10831133	10831134	NM_016462	-0.209621	+	ILMN_2175131	TMEM14C	12.3044	-3.39927	0.00231662	0.00231662	36279
chr4	3423335	3424001	chr4_3423335_3424001	0.738874	+	3.82044	4.79879	0.0284798	0.159996	chr4	3434830	3434831	NM_001164673	-0.323351	+	ILMN_1654212	DOK7	8.33619	-3.96652	0.000556654	0.000556654	-10829
chr4	3423335	3424001	chr4_3423335_3424001	0.738874	+	3.82044	4.79879	0.0284798	0.159996	chr4	3434830	3434831	NM_173660	-0.323351	+	ILMN_1654212	DOK7	8.33619	-3.96652	0.000556654	0.000556654	-10829
chr17	7795622	7796487	chr17_7795622_7796487	0.738696	+	4.52969	6.75455	0.00935091	0.0800025	chr17	7775992	7775993	NM_021210	-0.22707	-	ILMN_1716913	TRAPPC1	10.1739	-3.42446	0.00217654	0.00217654	-19629
chr17	7795622	7796487	chr17_7795622_7796487	0.738696	+	4.52969	6.75455	0.00935091	0.0800025	chr17	7776042	7776043	NR_030697	-0.22707	-	ILMN_1716913	TRAPPC1	10.1739	-3.42446	0.00217654	0.00217654	-19579
chr17	7795622	7796487	chr17_7795622_7796487	0.738696	+	4.52969	6.75455	0.00935091	0.0800025	chr17	7776042	7776043	NM_001166621	-0.22707	-	ILMN_1716913	TRAPPC1	10.1739	-3.42446	0.00217654	0.00217654	-19579
chr17	7795622	7796487	chr17_7795622_7796487	0.738696	+	4.52969	6.75455	0.00935091	0.0800025	chr17	7775992	7775993	NR_030684	-0.22707	-	ILMN_1716913	TRAPPC1	10.1739	-3.42446	0.00217654	0.00217654	-19629
chr18	13557560	13558254	chr18_13557560_13558254	0.738	+	3.94211	4.47872	0.0343195	0.179067	chr18	13610866	13610867	NM_181483	-0.595059	+	ILMN_2351795	C18orf1	7.08037	-7.79836	4.30699e-08	4.30699e-08	-52612
chr18	13557560	13558254	chr18_13557560_13558254	0.738	+	3.94211	4.47872	0.0343195	0.179067	chr18	13601664	13601665	NM_001003675	-0.595059	+	ILMN_2351795	C18orf1	7.08037	-7.79836	4.30699e-08	4.30699e-08	-43410
chr18	13557560	13558254	chr18_13557560_13558254	0.738	+	3.94211	4.47872	0.0343195	0.179067	chr18	13601664	13601665	NM_001003674	-0.595059	+	ILMN_2351795	C18orf1	7.08037	-7.79836	4.30699e-08	4.30699e-08	-43410
chr18	13557560	13558254	chr18_13557560_13558254	0.738	+	3.94211	4.47872	0.0343195	0.179067	chr18	13610866	13610867	NM_004338	-0.595059	+	ILMN_2351795	C18orf1	7.08037	-7.79836	4.30699e-08	4.30699e-08	-52612
chr10	99398473	99399398	chr10_99398473_99399398	0.737432	+	4.95086	7.15013	0.00749586	0.0695665	chr10	99390432	99390433	NM_018425	0.529787	+	ILMN_1750549	PI4K2A	7.72496	7.41568	1.03729e-07	1.03729e-07	8040
chr10	99398473	99399398	chr10_99398473_99399398	0.737432	+	4.95086	7.15013	0.00749586	0.0695665	chr10	99437005	99437006	NM_021732	1.05931	-	ILMN_1671731	AVPI1	11.2209	14.3515	2.01999e-13	2.01999e-13	37607
chr10	99398473	99399398	chr10_99398473_99399398	0.737432	+	4.95086	7.15013	0.00749586	0.0695665	chr10	99486867	99486868	NM_144588	0.519647	+	ILMN_2322972	ZFYVE27	7.62928	5.77193	5.55323e-06	5.55323e-06	-87469
chr10	99398473	99399398	chr10_99398473_99399398	0.737432	+	4.95086	7.15013	0.00749586	0.0695665	chr10	99486867	99486868	NM_001174119	0.519647	+	ILMN_2322972	ZFYVE27	7.62928	5.77193	5.55323e-06	5.55323e-06	-87469
chr10	99398473	99399398	chr10_99398473_99399398	0.737432	+	4.95086	7.15013	0.00749586	0.0695665	chr10	99486867	99486868	NM_001174122	0.519647	+	ILMN_2322972	ZFYVE27	7.62928	5.77193	5.55323e-06	5.55323e-06	-87469
chr10	99398473	99399398	chr10_99398473_99399398	0.737432	+	4.95086	7.15013	0.00749586	0.0695665	chr10	99486867	99486868	NM_001174121	0.519647	+	ILMN_2322972	ZFYVE27	7.62928	5.77193	5.55323e-06	5.55323e-06	-87469
chr10	99398473	99399398	chr10_99398473_99399398	0.737432	+	4.95086	7.15013	0.00749586	0.0695665	chr10	99486867	99486868	NM_001174120	0.519647	+	ILMN_2322972	ZFYVE27	7.62928	5.77193	5.55323e-06	5.55323e-06	-87469
chr10	99398473	99399398	chr10_99398473_99399398	0.737432	+	4.95086	7.15013	0.00749586	0.0695665	chr10	99488223	99488224	NM_001002261	0.519647	+	ILMN_2322972	ZFYVE27	7.62928	5.77193	5.55323e-06	5.55323e-06	-88825
chr10	99398473	99399398	chr10_99398473_99399398	0.737432	+	4.95086	7.15013	0.00749586	0.0695665	chr10	99486867	99486868	NM_001002262	0.519647	+	ILMN_2322972	ZFYVE27	7.62928	5.77193	5.55323e-06	5.55323e-06	-87469
chr3	71664268	71665572	chr3_71664268_71665572	0.737019	+	5.17561	7.32828	0.00678779	0.065366	chr3	71675398	71675399	NM_001244816	0.331281	-	ILMN_1738179	FOXP1	7.57669	3.86845	0.000714161	0.000714161	9826
chr3	71664268	71665572	chr3_71664268_71665572	0.737019	+	5.17561	7.32828	0.00678779	0.065366	chr3	71675398	71675399	NM_001244816	-0.306161	-	ILMN_2250923	FOXP1	7.4432	-4.20906	0.000299708	0.000299708	9826
chr3	71664268	71665572	chr3_71664268_71665572	0.737019	+	5.17561	7.32828	0.00678779	0.065366	chr3	71715594	71715595	NM_001244808	0.331281	-	ILMN_1738179	FOXP1	7.57669	3.86845	0.000714161	0.000714161	50022
chr3	71664268	71665572	chr3_71664268_71665572	0.737019	+	5.17561	7.32828	0.00678779	0.065366	chr3	71715830	71715831	NM_001012505	0.331281	-	ILMN_1738179	FOXP1	7.57669	3.86845	0.000714161	0.000714161	50258
chr3	71664268	71665572	chr3_71664268_71665572	0.737019	+	5.17561	7.32828	0.00678779	0.065366	chr3	71715830	71715831	NM_001244810	0.331281	-	ILMN_1738179	FOXP1	7.57669	3.86845	0.000714161	0.000714161	50258
chr3	71664268	71665572	chr3_71664268_71665572	0.737019	+	5.17561	7.32828	0.00678779	0.065366	chr3	71715830	71715831	NM_032682	0.331281	-	ILMN_1738179	FOXP1	7.57669	3.86845	0.000714161	0.000714161	50258
chr3	71664268	71665572	chr3_71664268_71665572	0.737019	+	5.17561	7.32828	0.00678779	0.065366	chr3	71715830	71715831	NM_001244810	-0.306161	-	ILMN_2250923	FOXP1	7.4432	-4.20906	0.000299708	0.000299708	50258
chr3	71664268	71665572	chr3_71664268_71665572	0.737019	+	5.17561	7.32828	0.00678779	0.065366	chr3	71715594	71715595	NM_001244808	-0.306161	-	ILMN_2250923	FOXP1	7.4432	-4.20906	0.000299708	0.000299708	50022
chr3	71664268	71665572	chr3_71664268_71665572	0.737019	+	5.17561	7.32828	0.00678779	0.065366	chr3	71715830	71715831	NM_032682	-0.306161	-	ILMN_2250923	FOXP1	7.4432	-4.20906	0.000299708	0.000299708	50258
chr3	71664268	71665572	chr3_71664268_71665572	0.737019	+	5.17561	7.32828	0.00678779	0.065366	chr3	71715830	71715831	NM_001012505	-0.306161	-	ILMN_2250923	FOXP1	7.4432	-4.20906	0.000299708	0.000299708	50258
chr10	127557749	127558510	chr10_127557749_127558510	0.73691	+	4.63333	5.88903	0.0152355	0.109157	chr10	127502093	127502094	NM_016567	-0.235568	+	ILMN_1758090	BCCIP	7.911	-2.92655	0.00729181	0.00729181	55655
chr10	127557749	127558510	chr10_127557749_127558510	0.73691	+	4.63333	5.88903	0.0152355	0.109157	chr10	127502093	127502094	NM_078468	-0.235568	+	ILMN_1758090	BCCIP	7.911	-2.92655	0.00729181	0.00729181	55655
chr10	127557749	127558510	chr10_127557749_127558510	0.73691	+	4.63333	5.88903	0.0152355	0.109157	chr10	127502093	127502094	NM_078469	-0.235568	+	ILMN_1758090	BCCIP	7.911	-2.92655	0.00729181	0.00729181	55655
chr10	127557749	127558510	chr10_127557749_127558510	0.73691	+	4.63333	5.88903	0.0152355	0.109157	chr10	127502093	127502094	NM_078468	-0.408237	+	ILMN_1786433	BCCIP	9.01173	-5.8607	4.44572e-06	4.44572e-06	55655
chr10	127557749	127558510	chr10_127557749_127558510	0.73691	+	4.63333	5.88903	0.0152355	0.109157	chr10	127502093	127502094	NM_016567	-0.408237	+	ILMN_1786433	BCCIP	9.01173	-5.8607	4.44572e-06	4.44572e-06	55655
chr10	127557749	127558510	chr10_127557749_127558510	0.73691	+	4.63333	5.88903	0.0152355	0.109157	chr10	127502093	127502094	NM_078469	-0.408237	+	ILMN_1786433	BCCIP	9.01173	-5.8607	4.44572e-06	4.44572e-06	55655
chr10	127557749	127558510	chr10_127557749_127558510	0.73691	+	4.63333	5.88903	0.0152355	0.109157	chr10	127559874	127559875	NM_018180	-0.961881	-	ILMN_1713688	DHX32	9.16172	-11.9829	9.82786e-12	9.82786e-12	1364
chr1	177252457	177253859	chr1_177252457_177253859	0.736865	+	6.07671	11.5277	0.000685666	0.0136968	chr1	177317734	177317735	NM_022371	0.274886	+	ILMN_1768181	TOR3A	10.594	3.36448	0.00252457	0.00252457	-63875
chr7	54722616	54723404	chr7_54722616_54723404	0.736123	+	4.38193	5.71956	0.0167769	0.116286	chr7	54794433	54794434	NM_001012456	0.29828	-	ILMN_2367020	SEC61G	13.5124	3.42726	0.00216148	0.00216148	71029
chr7	54722616	54723404	chr7_54722616_54723404	0.736123	+	4.38193	5.71956	0.0167769	0.116286	chr7	54794433	54794434	NM_014302	0.29828	-	ILMN_2367020	SEC61G	13.5124	3.42726	0.00216148	0.00216148	71029
chr12	49252171	49252931	chr12_49252171_49252931	0.734324	+	4.9301	7.36866	0.00663702	0.0645211	chr12	49185034	49185035	NM_173602	0.295578	+	ILMN_1755589	DIP2B	8.87623	4.05061	0.000449309	0.000449309	67136
chr12	49252171	49252931	chr12_49252171_49252931	0.734324	+	4.9301	7.36866	0.00663702	0.0645211	chr12	49185034	49185035	NM_173602	0.288303	+	ILMN_2180352	DIP2B	10.3589	3.93297	0.000606236	0.000606236	67136
chr15	47019768	47020386	chr15_47019768_47020386	0.732732	+	3.86086	4.94841	0.0261146	0.151335	chr15	46957581	46957582	NM_014335	-0.237666	+	ILMN_1775269	EID1	7.79826	-3.14209	0.00434944	0.00434944	62186
chr9	74201057	74201921	chr9_74201057_74201921	0.732196	+	4.76599	5.14242	0.0233481	0.141604	chr9	74169983	74169984	NM_001102421	1.02357	-	ILMN_1795228	ZFAND5	12.2501	13.8886	4.14239e-13	4.14239e-13	-31073
chr9	74201057	74201921	chr9_74201057_74201921	0.732196	+	4.76599	5.14242	0.0233481	0.141604	chr9	74169983	74169984	NM_001102420	1.02357	-	ILMN_1795228	ZFAND5	12.2501	13.8886	4.14239e-13	4.14239e-13	-31073
chr9	74201057	74201921	chr9_74201057_74201921	0.732196	+	4.76599	5.14242	0.0233481	0.141604	chr9	74169983	74169984	NM_006007	1.02357	-	ILMN_1795228	ZFAND5	12.2501	13.8886	4.14239e-13	4.14239e-13	-31073
chr2	86775577	86776342	chr2_86775577_86776342	0.731898	+	4.74789	6.44654	0.0111168	0.0894862	chr2	86704511	86704512	NM_001198951	0.302583	-	ILMN_1692199	RNF103	10.6372	3.91018	0.00064239	0.00064239	-71065
chr2	86775577	86776342	chr2_86775577_86776342	0.731898	+	4.74789	6.44654	0.0111168	0.0894862	chr2	86704511	86704512	NM_001198952	0.302583	-	ILMN_1692199	RNF103	10.6372	3.91018	0.00064239	0.00064239	-71065
chr2	86775577	86776342	chr2_86775577_86776342	0.731898	+	4.74789	6.44654	0.0111168	0.0894862	chr2	86704511	86704512	NM_005667	0.302583	-	ILMN_1692199	RNF103	10.6372	3.91018	0.00064239	0.00064239	-71065
chr2	86775577	86776342	chr2_86775577_86776342	0.731898	+	4.74789	6.44654	0.0111168	0.0894862	chr2	86800924	86800925	NM_022780	0.537009	+	ILMN_1714093	RMND5A	7.84682	7.62511	6.39672e-08	6.39672e-08	-24582
chr9	89508375	89509809	chr9_89508375_89509809	0.731374	+	5.98994	10.4859	0.00120289	0.0203902	chr9	89530793	89530794	NM_001912	0.389572	+	ILMN_1694757	CTSL1	9.00075	5.22389	2.22343e-05	2.22343e-05	-20984
chr9	89508375	89509809	chr9_89508375_89509809	0.731374	+	5.98994	10.4859	0.00120289	0.0203902	chr9	89530793	89530794	NM_145918	0.389572	+	ILMN_1694757	CTSL1	9.00075	5.22389	2.22343e-05	2.22343e-05	-20984
chr9	89508375	89509809	chr9_89508375_89509809	0.731374	+	5.98994	10.4859	0.00120289	0.0203902	chr9	89530793	89530794	NM_001912	0.482158	+	ILMN_1812995	CTSL1	11.8766	6.89108	3.56908e-07	3.56908e-07	-20984
chr9	89508375	89509809	chr9_89508375_89509809	0.731374	+	5.98994	10.4859	0.00120289	0.0203902	chr9	89530793	89530794	NM_145918	0.482158	+	ILMN_1812995	CTSL1	11.8766	6.89108	3.56908e-07	3.56908e-07	-20984
chr9	89508375	89509809	chr9_89508375_89509809	0.731374	+	5.98994	10.4859	0.00120289	0.0203902	chr9	89530793	89530794	NM_145918	0.407627	+	ILMN_2374036	CTSL1	12.2252	5.7084	6.51431e-06	6.51431e-06	-20984
chr9	89508375	89509809	chr9_89508375_89509809	0.731374	+	5.98994	10.4859	0.00120289	0.0203902	chr9	89530793	89530794	NM_001912	0.407627	+	ILMN_2374036	CTSL1	12.2252	5.7084	6.51431e-06	6.51431e-06	-20984
chr2	208256681	208257670	chr2_208256681_208257670	0.730271	+	5.18679	7.2091	0.0072535	0.0680816	chr2	208198218	208198219	NM_001127395	-0.511873	-	ILMN_2049364	FAM119A	11.7173	-5.94039	3.64317e-06	3.64317e-06	-58462
chr2	208256681	208257670	chr2_208256681_208257670	0.730271	+	5.18679	7.2091	0.0072535	0.0680816	chr2	208197941	208197942	NM_145280	-0.511873	-	ILMN_2049364	FAM119A	11.7173	-5.94039	3.64317e-06	3.64317e-06	-58739
chr2	208256681	208257670	chr2_208256681_208257670	0.730271	+	5.18679	7.2091	0.0072535	0.0680816	chr2	208284508	208284509	NM_152523	0.886283	+	ILMN_2166524	CCNYL1	8.92084	11.1444	4.45361e-11	4.45361e-11	-26838
chr2	208256681	208257670	chr2_208256681_208257670	0.730271	+	5.18679	7.2091	0.0072535	0.0680816	chr2	208284508	208284509	NM_001142300	0.886283	+	ILMN_2166524	CCNYL1	8.92084	11.1444	4.45361e-11	4.45361e-11	-26838
chr2	208256681	208257670	chr2_208256681_208257670	0.730271	+	5.18679	7.2091	0.0072535	0.0680816	chr2	208342388	208342389	NM_003468	0.22725	-	ILMN_1798971	FZD5	7.70561	3.22111	0.00358917	0.00358917	84718
chr1	28751662	28752305	chr1_28751662_28752305	0.730088	+	4.01086	5.0632	0.024439	0.14499	chr1	28717331	28717332	NM_001269	-0.227929	+	ILMN_2311497	SNHG3-RCC1	7.5088	-2.96366	0.00667667	0.00667667	34330
chr1	28751662	28752305	chr1_28751662_28752305	0.730088	+	4.01086	5.0632	0.024439	0.14499	chr1	28717331	28717332	NM_001048194	-0.227929	+	ILMN_2311497	SNHG3-RCC1	7.5088	-2.96366	0.00667667	0.00667667	34330
chr1	28751662	28752305	chr1_28751662_28752305	0.730088	+	4.01086	5.0632	0.024439	0.14499	chr1	28705041	28705042	NM_001048199	-0.227929	+	ILMN_2311497	SNHG3-RCC1	7.5088	-2.96366	0.00667667	0.00667667	46620
chr1	28751662	28752305	chr1_28751662_28752305	0.730088	+	4.01086	5.0632	0.024439	0.14499	chr1	28705041	28705042	NR_030725	-0.227929	+	ILMN_2311497	SNHG3-RCC1	7.5088	-2.96366	0.00667667	0.00667667	46620
chr1	28751662	28752305	chr1_28751662_28752305	0.730088	+	4.01086	5.0632	0.024439	0.14499	chr1	28705041	28705042	NR_030726	-0.227929	+	ILMN_2311497	SNHG3-RCC1	7.5088	-2.96366	0.00667667	0.00667667	46620
chr1	28751662	28752305	chr1_28751662_28752305	0.730088	+	4.01086	5.0632	0.024439	0.14499	chr1	28717331	28717332	NM_001048195	-0.227929	+	ILMN_2311497	SNHG3-RCC1	7.5088	-2.96366	0.00667667	0.00667667	34330
chr1	28751662	28752305	chr1_28751662_28752305	0.730088	+	4.01086	5.0632	0.024439	0.14499	chr1	28705041	28705042	NR_030726	-0.252388	+	ILMN_2354211	RCC1	8.43991	-2.90213	0.00772566	0.00772566	46620
chr1	28751662	28752305	chr1_28751662_28752305	0.730088	+	4.01086	5.0632	0.024439	0.14499	chr1	28717331	28717332	NM_001048194	-0.252388	+	ILMN_2354211	RCC1	8.43991	-2.90213	0.00772566	0.00772566	34330
chr1	28751662	28752305	chr1_28751662_28752305	0.730088	+	4.01086	5.0632	0.024439	0.14499	chr1	28717331	28717332	NM_001269	-0.252388	+	ILMN_2354211	RCC1	8.43991	-2.90213	0.00772566	0.00772566	34330
chr1	28751662	28752305	chr1_28751662_28752305	0.730088	+	4.01086	5.0632	0.024439	0.14499	chr1	28705041	28705042	NM_001048199	-0.252388	+	ILMN_2354211	RCC1	8.43991	-2.90213	0.00772566	0.00772566	46620
chr1	28751662	28752305	chr1_28751662_28752305	0.730088	+	4.01086	5.0632	0.024439	0.14499	chr1	28705041	28705042	NR_030725	-0.252388	+	ILMN_2354211	RCC1	8.43991	-2.90213	0.00772566	0.00772566	46620
chr1	28751662	28752305	chr1_28751662_28752305	0.730088	+	4.01086	5.0632	0.024439	0.14499	chr1	28717331	28717332	NM_001048195	-0.252388	+	ILMN_2354211	RCC1	8.43991	-2.90213	0.00772566	0.00772566	34330
chr1	28751662	28752305	chr1_28751662_28752305	0.730088	+	4.01086	5.0632	0.024439	0.14499	chr1	28778992	28778993	NR_002987	-0.803774	-	ILMN_3245458	SNORA61	9.17971	-6.17585	2.03046e-06	2.03046e-06	26687
chr1	28751662	28752305	chr1_28751662_28752305	0.730088	+	4.01086	5.0632	0.024439	0.14499	chr1	28777921	28777922	NR_003077	-0.409996	-	ILMN_3248703	SNORD99	7.44647	-4.18022	0.00032266	0.00032266	25616
chr1	28751662	28752305	chr1_28751662_28752305	0.730088	+	4.01086	5.0632	0.024439	0.14499	chr1	28842191	28842192	NM_005644	-0.654123	-	ILMN_1653367	TAF12	9.17169	-9.31823	1.58941e-09	1.58941e-09	89886
chr1	28751662	28752305	chr1_28751662_28752305	0.730088	+	4.01086	5.0632	0.024439	0.14499	chr1	28842191	28842192	NM_001135218	-0.654123	-	ILMN_1653367	TAF12	9.17169	-9.31823	1.58941e-09	1.58941e-09	89886
chr12	121445614	121446417	chr12_121445614_121446417	0.729649	+	4.97736	5.62694	0.0176865	0.119847	chr12	121473069	121473070	NM_002956	-0.520628	-	ILMN_2404085	CLIP1	9.83344	-7.16971	1.84345e-07	1.84345e-07	26652
chr12	121445614	121446417	chr12_121445614_121446417	0.729649	+	4.97736	5.62694	0.0176865	0.119847	chr12	121473069	121473070	NM_198240	-0.520628	-	ILMN_2404085	CLIP1	9.83344	-7.16971	1.84345e-07	1.84345e-07	26652
chr12	121445614	121446417	chr12_121445614_121446417	0.729649	+	4.97736	5.62694	0.0176865	0.119847	chr12	121473069	121473070	NM_001247997	-0.520628	-	ILMN_2404085	CLIP1	9.83344	-7.16971	1.84345e-07	1.84345e-07	26652
chr3	130479720	130480742	chr3_130479720_130480742	0.729105	+	5.25656	7.67178	0.00560911	0.0580763	chr3	130451142	130451143	NM_016128	0.286333	+	ILMN_1708204	COPG	9.69519	3.92878	0.000612725	0.000612725	28577
chr3	130479720	130480742	chr3_130479720_130480742	0.729105	+	5.25656	7.67178	0.00560911	0.0580763	chr3	130480506	130480507	NM_001006109	-0.327411	+	ILMN_1815682	C3orf37	10.8671	-4.51833	0.000135589	0.000135589	0
chr3	130479720	130480742	chr3_130479720_130480742	0.729105	+	5.25656	7.67178	0.00560911	0.0580763	chr3	130480373	130480374	NM_020187	-0.327411	+	ILMN_1815682	C3orf37	10.8671	-4.51833	0.000135589	0.000135589	0
chr3	130479720	130480742	chr3_130479720_130480742	0.729105	+	5.25656	7.67178	0.00560911	0.0580763	chr3	130517810	130517811	NM_006026	-0.305251	-	ILMN_1773964	H1FX	10.0441	-4.45999	0.000157498	0.000157498	37068
chr6	142705715	142706390	chr6_142705715_142706390	0.729039	+	3.31634	3.65987	0.0557379	0.240385	chr6	142664748	142664749	NM_001032395	-0.749761	+	ILMN_2367010	GPR126	8.9482	-9.11561	2.42456e-09	2.42456e-09	40966
chr6	142705715	142706390	chr6_142705715_142706390	0.729039	+	3.31634	3.65987	0.0557379	0.240385	chr6	142664748	142664749	NM_020455	-0.749761	+	ILMN_2367010	GPR126	8.9482	-9.11561	2.42456e-09	2.42456e-09	40966
chr6	142705715	142706390	chr6_142705715_142706390	0.729039	+	3.31634	3.65987	0.0557379	0.240385	chr6	142664748	142664749	NM_198569	-0.749761	+	ILMN_2367010	GPR126	8.9482	-9.11561	2.42456e-09	2.42456e-09	40966
chr6	142705715	142706390	chr6_142705715_142706390	0.729039	+	3.31634	3.65987	0.0557379	0.240385	chr6	142664748	142664749	NM_001032394	-0.749761	+	ILMN_2367010	GPR126	8.9482	-9.11561	2.42456e-09	2.42456e-09	40966
chr1	24150465	24151211	chr1_24150465_24151211	0.729029	+	4.18441	5.66004	0.0173557	0.118577	chr1	24067446	24067447	NM_000147	0.236802	-	ILMN_1752728	FUCA1	9.75843	2.94655	0.00695386	0.00695386	-83018
chr4	84688292	84689171	chr4_84688292_84689171	0.728788	+	5.3276	6.72438	0.0095104	0.0808569	chr4	84596049	84596050	NM_133636	-0.252286	-	ILMN_1720440	HELQ	7.57268	-3.62784	0.00131057	0.00131057	-92242
chr4	84688292	84689171	chr4_84688292_84689171	0.728788	+	5.3276	6.72438	0.0095104	0.0808569	chr4	84625314	84625315	NM_139076	-0.321093	-	ILMN_3237177	FAM175A	9.71889	-3.46528	0.00196682	0.00196682	-62977
chr4	84688292	84689171	chr4_84688292_84689171	0.728788	+	5.3276	6.72438	0.0095104	0.0808569	chr4	84676283	84676284	NM_001256421	0.953825	+	ILMN_1794875	AGPAT9	8.59274	12.2052	6.66798e-12	6.66798e-12	12008
chr4	84688292	84689171	chr4_84688292_84689171	0.728788	+	5.3276	6.72438	0.0095104	0.0808569	chr4	84676493	84676494	NM_032717	0.953825	+	ILMN_1794875	AGPAT9	8.59274	12.2052	6.66798e-12	6.66798e-12	11798
chr4	84688292	84689171	chr4_84688292_84689171	0.728788	+	5.3276	6.72438	0.0095104	0.0808569	chr4	84676090	84676091	NM_001256422	0.953825	+	ILMN_1794875	AGPAT9	8.59274	12.2052	6.66798e-12	6.66798e-12	12201
chr12	68207600	68208565	chr12_68207600_68208565	0.727694	+	5.15487	7.26185	0.00704349	0.0669688	chr12	68150395	68150396	NM_001042555	0.417381	+	ILMN_1703222	FRS2	7.43079	5.35268	1.60185e-05	1.60185e-05	57204
chr12	68207600	68208565	chr12_68207600_68208565	0.727694	+	5.15487	7.26185	0.00704349	0.0669688	chr12	68150395	68150396	NM_006654	0.417381	+	ILMN_1703222	FRS2	7.43079	5.35268	1.60185e-05	1.60185e-05	57204
chr12	68207600	68208565	chr12_68207600_68208565	0.727694	+	5.15487	7.26185	0.00704349	0.0669688	chr12	68150395	68150396	NM_001042555	0.342843	+	ILMN_2335893	FRS2	7.54368	4.38541	0.000190722	0.000190722	57204
chr12	68207600	68208565	chr12_68207600_68208565	0.727694	+	5.15487	7.26185	0.00704349	0.0669688	chr12	68150395	68150396	NM_006654	0.342843	+	ILMN_2335893	FRS2	7.54368	4.38541	0.000190722	0.000190722	57204
chr16	66791560	66792490	chr16_66791560_66792490	0.727519	+	4.52744	5.79865	0.0160385	0.113027	chr16	66836747	66836748	NM_012320	0.272728	+	ILMN_1756910	PLA2G15	8.59712	3.94258	0.000591611	0.000591611	-44257
chr11	927770	928416	chr11_927770_928416	0.726903	+	3.80765	3.94023	0.0471443	0.217731	chr11	832529	832530	NM_021128	-0.430159	-	ILMN_1670037	POLR2L	9.57361	-6.01451	3.02899e-06	3.02899e-06	-95240
chr16	29075611	29076341	chr16_29075611_29076341	0.7251	+	4.46806	5.60321	0.0179276	0.120946	chr16	28993663	28993664	NR_003369	0.503854	+	ILMN_3246274	RRN3P2	7.39677	7.18038	1.79773e-07	1.79773e-07	81947
chr7	76926093	76927126	chr7_76926093_76927126	0.724726	+	4.81192	6.07442	0.0137154	0.102265	chr7	76883653	76883654	NM_017439	-0.277959	-	ILMN_3245773	PION	6.9432	-3.45382	0.00202365	0.00202365	-42439
chr14	58001701	58002578	chr14_58001701_58002578	0.722478	+	4.54175	4.82637	0.0280275	0.158533	chr14	57964462	57964463	NM_014749	-0.38333	+	ILMN_1651684	KIAA0586	8.01652	-4.60822	0.000107638	0.000107638	37238
chr14	58001701	58002578	chr14_58001701_58002578	0.722478	+	4.54175	4.82637	0.0280275	0.158533	chr14	57963855	57963856	NM_001244190	-0.38333	+	ILMN_1651684	KIAA0586	8.01652	-4.60822	0.000107638	0.000107638	37845
chr14	58001701	58002578	chr14_58001701_58002578	0.722478	+	4.54175	4.82637	0.0280275	0.158533	chr14	57963855	57963856	NM_001244189	-0.38333	+	ILMN_1651684	KIAA0586	8.01652	-4.60822	0.000107638	0.000107638	37845
chr14	58001701	58002578	chr14_58001701_58002578	0.722478	+	4.54175	4.82637	0.0280275	0.158533	chr14	57963855	57963856	NM_001244192	-0.38333	+	ILMN_1651684	KIAA0586	8.01652	-4.60822	0.000107638	0.000107638	37845
chr14	58001701	58002578	chr14_58001701_58002578	0.722478	+	4.54175	4.82637	0.0280275	0.158533	chr14	57963855	57963856	NM_001244191	-0.38333	+	ILMN_1651684	KIAA0586	8.01652	-4.60822	0.000107638	0.000107638	37845
chr14	58001701	58002578	chr14_58001701_58002578	0.722478	+	4.54175	4.82637	0.0280275	0.158533	chr14	57963985	57963986	NM_012460	-0.415179	-	ILMN_1653709	TIMM9	10.9915	-5.51932	1.04967e-05	1.04967e-05	-37715
chr14	58001701	58002578	chr14_58001701_58002578	0.722478	+	4.54175	4.82637	0.0280275	0.158533	chr14	57976151	57976152	NM_001244193	-0.38333	+	ILMN_1651684	KIAA0586	8.01652	-4.60822	0.000107638	0.000107638	25549
chr6	7489123	7489818	chr6_7489123_7489818	0.722311	+	4.15351	5.63448	0.0176105	0.119558	chr6	7535430	7535431	NM_152551	0.631261	+	ILMN_1754304	SNRNP48	7.93213	8.58775	7.47087e-09	7.47087e-09	-45612
chr12	116974325	116975279	chr12_116974325_116975279	0.722019	+	5.77854	9.38517	0.00218747	0.0310142	chr12	116938888	116938889	NM_001130112	-0.245938	+	ILMN_1659364	RFC5	10.9352	-3.55773	0.00156209	0.00156209	35436
chr12	116974325	116975279	chr12_116974325_116975279	0.722019	+	5.77854	9.38517	0.00218747	0.0310142	chr12	116938888	116938889	NM_181578	-0.245938	+	ILMN_1659364	RFC5	10.9352	-3.55773	0.00156209	0.00156209	35436
chr12	116974325	116975279	chr12_116974325_116975279	0.722019	+	5.77854	9.38517	0.00218747	0.0310142	chr12	116938888	116938889	NM_007370	-0.245938	+	ILMN_1659364	RFC5	10.9352	-3.55773	0.00156209	0.00156209	35436
chr12	116974325	116975279	chr12_116974325_116975279	0.722019	+	5.77854	9.38517	0.00218747	0.0310142	chr12	116938888	116938889	NM_001206801	-0.245938	+	ILMN_1659364	RFC5	10.9352	-3.55773	0.00156209	0.00156209	35436
chr12	116974325	116975279	chr12_116974325_116975279	0.722019	+	5.77854	9.38517	0.00218747	0.0310142	chr12	116983334	116983335	NM_018639	-0.227854	-	ILMN_1746664	WSB2	8.7127	-3.15763	0.00418862	0.00418862	8055
chr12	116974325	116975279	chr12_116974325_116975279	0.722019	+	5.77854	9.38517	0.00218747	0.0310142	chr12	117026193	117026194	NM_019086	-0.276381	-	ILMN_1790197	FLJ20674	8.68268	-3.57473	0.00149706	0.00149706	50914
chr12	116974325	116975279	chr12_116974325_116975279	0.722019	+	5.77854	9.38517	0.00218747	0.0310142	chr12	117058252	117058253	NM_002567	-0.216122	+	ILMN_1688089	PEBP1	12.9284	-3.02849	0.00571905	0.00571905	-82973
chr17	77153812	77154536	chr17_77153812_77154536	0.720993	+	4.51147	5.10783	0.023818	0.142945	chr17	77129871	77129872	NR_033338	-0.227058	-	ILMN_1711823	C17orf70	9.60271	-3.19068	0.00386538	0.00386538	-23940
chr17	77153812	77154536	chr17_77153812_77154536	0.720993	+	4.51147	5.10783	0.023818	0.142945	chr17	77129871	77129872	NM_025161	-0.227058	-	ILMN_1711823	C17orf70	9.60271	-3.19068	0.00386538	0.00386538	-23940
chr17	77153812	77154536	chr17_77153812_77154536	0.720993	+	4.51147	5.10783	0.023818	0.142945	chr17	77214543	77214544	NM_017921	0.284813	-	ILMN_1807600	NPLOC4	8.96841	3.16714	0.00409307	0.00409307	60007
chr17	77153812	77154536	chr17_77153812_77154536	0.720993	+	4.51147	5.10783	0.023818	0.142945	chr17	77244023	77244024	NM_001039842	-0.266864	-	ILMN_1805131	C17orf90	8.07643	-3.96146	0.000563876	0.000563876	89487
chr17	77153812	77154536	chr17_77153812_77154536	0.720993	+	4.51147	5.10783	0.023818	0.142945	chr17	77244023	77244024	NM_001039842	-1.01823	-	ILMN_2043615	C17orf90	10.0535	-15.2237	5.48089e-14	5.48089e-14	89487
chr16	15646300	15647113	chr16_15646300_15647113	0.720545	+	4.21692	5.24151	0.0220542	0.136845	chr16	15644624	15644625	NM_001143979	-0.695397	+	ILMN_1739805	NDE1	9.09288	-7.18704	1.76981e-07	1.76981e-07	1675
chr16	15646300	15647113	chr16_15646300_15647113	0.720545	+	4.21692	5.24151	0.0220542	0.136845	chr16	15651583	15651584	NM_017668	-0.695397	+	ILMN_1739805	NDE1	9.09288	-7.18704	1.76981e-07	1.76981e-07	-4470
chr16	24905250	24906219	chr16_24905250_24906219	0.720502	+	5.01963	6.7402	0.00942641	0.0804013	chr16	24934176	24934177	NM_001006634	0.235248	-	ILMN_1718610	ARHGAP17	9.66173	3.71664	0.00104832	0.00104832	27957
chr16	24905250	24906219	chr16_24905250_24906219	0.720502	+	5.01963	6.7402	0.00942641	0.0804013	chr16	24934176	24934177	NM_018054	0.235248	-	ILMN_1718610	ARHGAP17	9.66173	3.71664	0.00104832	0.00104832	27957
chr2	47289324	47290039	chr2_47289324_47290039	0.720442	+	4.30449	5.93035	0.0148823	0.107507	chr2	47257244	47257245	NM_001743	-0.295022	-	ILMN_1687858	CALM2	13.901	-4.01803	0.000488233	0.000488233	-32079
chr17	44268292	44269111	chr17_44268292_44269111	0.719834	+	4.4095	6.22445	0.0125998	0.0967899	chr17	44263348	44263349	NM_005831	0.264456	+	ILMN_1755504	CALCOCO2	7.72488	3.49589	0.00182264	0.00182264	4943
chr17	44268292	44269111	chr17_44268292_44269111	0.719834	+	4.4095	6.22445	0.0125998	0.0967899	chr17	44325146	44325147	NM_001002027	-0.538547	+	ILMN_1676393	ATP5G1	11.6036	-7.45121	9.55226e-08	9.55226e-08	-56035
chr17	44268292	44269111	chr17_44268292_44269111	0.719834	+	4.4095	6.22445	0.0125998	0.0967899	chr17	44325146	44325147	NM_005175	-0.538547	+	ILMN_1676393	ATP5G1	11.6036	-7.45121	9.55226e-08	9.55226e-08	-56035
chr1	199588415	199589925	chr1_199588415_199589925	0.719604	+	6.57376	10.3783	0.00127503	0.0212445	chr1	199519202	199519203	NM_000299	-0.260486	+	ILMN_1663454	PKP1	7.77019	-3.22438	0.00356062	0.00356062	69212
chr1	199588415	199589925	chr1_199588415_199589925	0.719604	+	6.57376	10.3783	0.00127503	0.0212445	chr1	199519202	199519203	NM_001005337	-0.260486	+	ILMN_1663454	PKP1	7.77019	-3.22438	0.00356062	0.00356062	69212
chr1	199588415	199589925	chr1_199588415_199589925	0.719604	+	6.57376	10.3783	0.00127503	0.0212445	chr1	199635292	199635293	NM_005558	-0.330826	-	ILMN_1782389	LAD1	11.9702	-3.98341	0.000533238	0.000533238	45367
chr10	64665790	64666749	chr10_64665790_64666749	0.71959	+	4.82546	5.55326	0.0184463	0.122955	chr10	64698988	64698989	NM_004241	0.425028	-	ILMN_1764970	JMJD1C	8.83924	6.05461	2.74168e-06	2.74168e-06	32239
chr10	64665790	64666749	chr10_64665790_64666749	0.71959	+	4.82546	5.55326	0.0184463	0.122955	chr10	64698988	64698989	NM_004241	0.502361	-	ILMN_2410742	JMJD1C	8.15541	6.03683	2.86548e-06	2.86548e-06	32239
chr18	3613585	3614800	chr18_3613585_3614800	0.71838	+	5.93652	6.65233	0.00990264	0.0826912	chr18	3584111	3584112	NR_024101	-0.241984	+	ILMN_3307940	FLJ35776	7.201	-3.13419	0.00443353	0.00443353	29473
chr10	73701914	73704209	chr10_73701914_73704209	0.717952	+	6.59736	10.2847	0.0013414	0.0219976	chr10	73703682	73703683	NM_019058	3.17004	+	ILMN_1661599	DDIT4	12.4324	45.0555	4.50324e-25	4.50324e-25	0
chr10	33566512	33567461	chr10_33566512_33567461	0.717933	+	5.32363	6.61569	0.0101084	0.0840831	chr10	33663839	33663840	NM_001024629	-1.66996	-	ILMN_1699574	NRP1	8.15293	-19.9512	1.17921e-16	1.17921e-16	96378
chr10	33566512	33567461	chr10_33566512_33567461	0.717933	+	5.32363	6.61569	0.0101084	0.0840831	chr10	33663839	33663840	NM_001244972	-1.66996	-	ILMN_1699574	NRP1	8.15293	-19.9512	1.17921e-16	1.17921e-16	96378
chr10	33566512	33567461	chr10_33566512_33567461	0.717933	+	5.32363	6.61569	0.0101084	0.0840831	chr10	33663839	33663840	NM_003873	-1.66996	-	ILMN_1699574	NRP1	8.15293	-19.9512	1.17921e-16	1.17921e-16	96378
chr10	33566512	33567461	chr10_33566512_33567461	0.717933	+	5.32363	6.61569	0.0101084	0.0840831	chr10	33663839	33663840	NM_001024628	-1.66996	-	ILMN_1699574	NRP1	8.15293	-19.9512	1.17921e-16	1.17921e-16	96378
chr10	33566512	33567461	chr10_33566512_33567461	0.717933	+	5.32363	6.61569	0.0101084	0.0840831	chr10	33663839	33663840	NR_045259	-1.66996	-	ILMN_1699574	NRP1	8.15293	-19.9512	1.17921e-16	1.17921e-16	96378
chr10	33566512	33567461	chr10_33566512_33567461	0.717933	+	5.32363	6.61569	0.0101084	0.0840831	chr10	33663839	33663840	NM_001244973	-1.66996	-	ILMN_1699574	NRP1	8.15293	-19.9512	1.17921e-16	1.17921e-16	96378
chr6	3418090	3418886	chr6_3418090_3418886	0.716658	+	4.0252	4.76629	0.0290222	0.161817	chr6	3390217	3390218	NM_021945	-0.33075	-	ILMN_1705116	C6orf85	7.80998	-4.80787	6.44699e-05	6.44699e-05	-27872
chr6	3418090	3418886	chr6_3418090_3418886	0.716658	+	4.0252	4.76629	0.0290222	0.161817	chr6	3401792	3401793	NM_015482	-0.33075	-	ILMN_1705116	C6orf85	7.80998	-4.80787	6.44699e-05	6.44699e-05	-16297
chr21	43721983	43722886	chr21_43721983_43722886	0.716443	+	5.34431	5.046	0.0246828	0.145992	chr21	43671430	43671431	NM_173354	1.19036	-	ILMN_1717639	SIK1	8.41055	14.2297	2.43596e-13	2.43596e-13	-50552
chr21	43721983	43722886	chr21_43721983_43722886	0.716443	+	5.34431	5.046	0.0246828	0.145992	chr21	43671430	43671431	NM_173354	1.07197	-	ILMN_3235647	SIK1	7.81924	12.8222	2.33297e-12	2.33297e-12	-50552
chr6	29026489	29027265	chr6_29026489_29027265	0.716271	+	4.56295	6.02271	0.014123	0.104173	chr6	29081016	29081017	NM_001010877	-0.271714	-	ILMN_1687827	ZNF311	6.95301	-3.22932	0.0035179	0.0035179	53751
chr15	62423861	62424566	chr15_62423861_62424566	0.716223	+	3.85684	4.14301	0.0418066	0.202397	chr15	62435495	62435496	NM_022048	0.744502	-	ILMN_1723398	CSNK1G1	7.52547	10.3311	2.08149e-10	2.08149e-10	10929
chr15	62423861	62424566	chr15_62423861_62424566	0.716223	+	3.85684	4.14301	0.0418066	0.202397	chr15	62460755	62460756	NM_001029989	-0.407045	-	ILMN_1732150	KIAA0101	8.33133	-3.74736	0.000970158	0.000970158	36189
chr15	62423861	62424566	chr15_62423861_62424566	0.716223	+	3.85684	4.14301	0.0418066	0.202397	chr15	62460755	62460756	NM_014736	-0.407045	-	ILMN_1732150	KIAA0101	8.33133	-3.74736	0.000970158	0.000970158	36189
chr15	62423861	62424566	chr15_62423861_62424566	0.716223	+	3.85684	4.14301	0.0418066	0.202397	chr15	62460755	62460756	NM_014736	-0.309696	-	ILMN_2285996	KIAA0101	12.7171	-4.65627	9.51426e-05	9.51426e-05	36189
chr15	62423861	62424566	chr15_62423861_62424566	0.716223	+	3.85684	4.14301	0.0418066	0.202397	chr15	62460755	62460756	NM_001029989	-0.309696	-	ILMN_2285996	KIAA0101	12.7171	-4.65627	9.51426e-05	9.51426e-05	36189
chr15	62423861	62424566	chr15_62423861_62424566	0.716223	+	3.85684	4.14301	0.0418066	0.202397	chr15	62460755	62460756	NM_001029989	-0.235023	-	ILMN_2412521	KIAA0101	13.8678	-3.07903	0.00506526	0.00506526	36189
chr15	62423861	62424566	chr15_62423861_62424566	0.716223	+	3.85684	4.14301	0.0418066	0.202397	chr15	62460755	62460756	NM_014736	-0.235023	-	ILMN_2412521	KIAA0101	13.8678	-3.07903	0.00506526	0.00506526	36189
chr15	76370764	76371900	chr15_76370764_76371900	0.715953	+	6.19383	10.6505	0.0011004	0.0191514	chr15	76345614	76345615	NM_001130183	3.03439	+	ILMN_1776998	DNAJA4	11.7919	35.3636	1.55329e-22	1.55329e-22	25149
chr15	76370764	76371900	chr15_76370764_76371900	0.715953	+	6.19383	10.6505	0.0011004	0.0191514	chr15	76344043	76344044	NM_001130182	3.03439	+	ILMN_1776998	DNAJA4	11.7919	35.3636	1.55329e-22	1.55329e-22	26720
chr15	76370764	76371900	chr15_76370764_76371900	0.715953	+	6.19383	10.6505	0.0011004	0.0191514	chr15	76343541	76343542	NM_018602	3.03439	+	ILMN_1776998	DNAJA4	11.7919	35.3636	1.55329e-22	1.55329e-22	27222
chr15	76370764	76371900	chr15_76370764_76371900	0.715953	+	6.19383	10.6505	0.0011004	0.0191514	chr15	76378995	76378996	NM_025234	-0.259594	-	ILMN_1665887	WDR61	11.7155	-3.84161	0.000764426	0.000764426	7095
chr9	33496389	33497365	chr9_33496389_33497365	0.715067	+	5.25187	7.92159	0.00488484	0.0532969	chr9	33463941	33463942	NM_022917	-0.540391	-	ILMN_2320250	NOL6	10.1667	-6.84156	4.0178e-07	4.0178e-07	-32447
chr9	33496389	33497365	chr9_33496389_33497365	0.715067	+	5.25187	7.92159	0.00488484	0.0532969	chr9	33463941	33463942	NM_139235	-0.540391	-	ILMN_2320250	NOL6	10.1667	-6.84156	4.0178e-07	4.0178e-07	-32447
chr22	16495805	16496743	chr22_16495805_16496743	0.714693	+	4.77378	6.34802	0.0117512	0.0928266	chr22	16501484	16501485	NM_015367	-0.480173	+	ILMN_2181445	BCL2L13	10.3692	-6.66062	6.209e-07	6.209e-07	-4741
chr15	38414352	38415056	chr15_38414352_38415056	0.714235	+	4.33149	6.0206	0.0141398	0.10419	chr15	38462213	38462214	NM_001142761	-0.817878	+	ILMN_1652008	C15orf23	9.21176	-11.549	2.12736e-11	2.12736e-11	-47157
chr15	38414352	38415056	chr15_38414352_38415056	0.714235	+	4.33149	6.0206	0.0141398	0.10419	chr15	38462213	38462214	NM_033286	-0.817878	+	ILMN_1652008	C15orf23	9.21176	-11.549	2.12736e-11	2.12736e-11	-47157
chr15	38414352	38415056	chr15_38414352_38415056	0.714235	+	4.33149	6.0206	0.0141398	0.10419	chr15	38462213	38462214	NM_001142762	-0.817878	+	ILMN_1652008	C15orf23	9.21176	-11.549	2.12736e-11	2.12736e-11	-47157
chr15	38414352	38415056	chr15_38414352_38415056	0.714235	+	4.33149	6.0206	0.0141398	0.10419	chr15	38462213	38462214	NM_001142761	-0.755142	+	ILMN_2141807	C15orf23	9.4038	-9.05511	2.75323e-09	2.75323e-09	-47157
chr15	38414352	38415056	chr15_38414352_38415056	0.714235	+	4.33149	6.0206	0.0141398	0.10419	chr15	38462213	38462214	NM_001142762	-0.755142	+	ILMN_2141807	C15orf23	9.4038	-9.05511	2.75323e-09	2.75323e-09	-47157
chr15	38414352	38415056	chr15_38414352_38415056	0.714235	+	4.33149	6.0206	0.0141398	0.10419	chr15	38462213	38462214	NM_033286	-0.755142	+	ILMN_2141807	C15orf23	9.4038	-9.05511	2.75323e-09	2.75323e-09	-47157
chr15	38414352	38415056	chr15_38414352_38415056	0.714235	+	4.33149	6.0206	0.0141398	0.10419	chr15	38484977	38484978	NM_002225	-0.301025	+	ILMN_1724207	IVD	8.01786	-3.56659	0.00152788	0.00152788	-69921
chr15	38414352	38415056	chr15_38414352_38415056	0.714235	+	4.33149	6.0206	0.0141398	0.10419	chr15	38484977	38484978	NM_001159508	-0.301025	+	ILMN_1724207	IVD	8.01786	-3.56659	0.00152788	0.00152788	-69921
chr14	101721155	101722349	chr14_101721155_101722349	0.714081	+	6.01704	9.23947	0.00236854	0.0326971	chr14	101623265	101623266	NM_005348	-0.267032	-	ILMN_1687546	HSP90AA1	7.56189	-3.32938	0.00275264	0.00275264	-97889
chr14	101721155	101722349	chr14_101721155_101722349	0.714081	+	6.01704	9.23947	0.00236854	0.0326971	chr14	101623265	101623266	NM_005348	0.955686	-	ILMN_1691097	HSP90AA1	14.4549	12.8011	2.41671e-12	2.41671e-12	-97889
chr14	101721155	101722349	chr14_101721155_101722349	0.714081	+	6.01704	9.23947	0.00236854	0.0326971	chr14	101623265	101623266	NM_005348	0.298891	-	ILMN_2373515	HSP90AA1	14.8128	4.2351	0.000280374	0.000280374	-97889
chr14	101721155	101722349	chr14_101721155_101722349	0.714081	+	6.01704	9.23947	0.00236854	0.0326971	chr14	101675839	101675840	NM_001017963	-0.267032	-	ILMN_1687546	HSP90AA1	7.56189	-3.32938	0.00275264	0.00275264	-45315
chr14	101721155	101722349	chr14_101721155_101722349	0.714081	+	6.01704	9.23947	0.00236854	0.0326971	chr14	101675839	101675840	NM_001017963	0.955686	-	ILMN_1691097	HSP90AA1	14.4549	12.8011	2.41671e-12	2.41671e-12	-45315
chr14	101721155	101722349	chr14_101721155_101722349	0.714081	+	6.01704	9.23947	0.00236854	0.0326971	chr14	101675941	101675942	NM_001242418	0.32287	+	ILMN_1707199	WDR20	9.58544	4.44966	0.000161729	0.000161729	45213
chr14	101721155	101722349	chr14_101721155_101722349	0.714081	+	6.01704	9.23947	0.00236854	0.0326971	chr14	101675941	101675942	NR_038354	0.32287	+	ILMN_1707199	WDR20	9.58544	4.44966	0.000161729	0.000161729	45213
chr14	101721155	101722349	chr14_101721155_101722349	0.714081	+	6.01704	9.23947	0.00236854	0.0326971	chr14	101675941	101675942	NM_181291	0.32287	+	ILMN_1707199	WDR20	9.58544	4.44966	0.000161729	0.000161729	45213
chr14	101721155	101722349	chr14_101721155_101722349	0.714081	+	6.01704	9.23947	0.00236854	0.0326971	chr14	101675941	101675942	NM_001242416	0.32287	+	ILMN_1707199	WDR20	9.58544	4.44966	0.000161729	0.000161729	45213
chr14	101721155	101722349	chr14_101721155_101722349	0.714081	+	6.01704	9.23947	0.00236854	0.0326971	chr14	101675941	101675942	NM_001242417	0.32287	+	ILMN_1707199	WDR20	9.58544	4.44966	0.000161729	0.000161729	45213
chr14	101721155	101722349	chr14_101721155_101722349	0.714081	+	6.01704	9.23947	0.00236854	0.0326971	chr14	101675941	101675942	NM_144574	0.32287	+	ILMN_1707199	WDR20	9.58544	4.44966	0.000161729	0.000161729	45213
chr14	101721155	101722349	chr14_101721155_101722349	0.714081	+	6.01704	9.23947	0.00236854	0.0326971	chr14	101675941	101675942	NM_001242415	0.32287	+	ILMN_1707199	WDR20	9.58544	4.44966	0.000161729	0.000161729	45213
chr14	101721155	101722349	chr14_101721155_101722349	0.714081	+	6.01704	9.23947	0.00236854	0.0326971	chr14	101675941	101675942	NM_001242414	0.32287	+	ILMN_1707199	WDR20	9.58544	4.44966	0.000161729	0.000161729	45213
chr14	101721155	101722349	chr14_101721155_101722349	0.714081	+	6.01704	9.23947	0.00236854	0.0326971	chr14	101675941	101675942	NM_181308	0.32287	+	ILMN_1707199	WDR20	9.58544	4.44966	0.000161729	0.000161729	45213
chr14	101721155	101722349	chr14_101721155_101722349	0.714081	+	6.01704	9.23947	0.00236854	0.0326971	chr14	101675839	101675840	NM_001017963	0.298891	-	ILMN_2373515	HSP90AA1	14.8128	4.2351	0.000280374	0.000280374	-45315
chr14	101721155	101722349	chr14_101721155_101722349	0.714081	+	6.01704	9.23947	0.00236854	0.0326971	chr14	101675941	101675942	NM_001242416	0.280987	+	ILMN_2409706	WDR20	9.06247	3.70927	0.00106796	0.00106796	45213
chr14	101721155	101722349	chr14_101721155_101722349	0.714081	+	6.01704	9.23947	0.00236854	0.0326971	chr14	101675941	101675942	NM_001242414	0.280987	+	ILMN_2409706	WDR20	9.06247	3.70927	0.00106796	0.00106796	45213
chr14	101721155	101722349	chr14_101721155_101722349	0.714081	+	6.01704	9.23947	0.00236854	0.0326971	chr14	101675941	101675942	NM_181308	0.280987	+	ILMN_2409706	WDR20	9.06247	3.70927	0.00106796	0.00106796	45213
chr14	101721155	101722349	chr14_101721155_101722349	0.714081	+	6.01704	9.23947	0.00236854	0.0326971	chr14	101675941	101675942	NM_001242415	0.280987	+	ILMN_2409706	WDR20	9.06247	3.70927	0.00106796	0.00106796	45213
chr14	101721155	101722349	chr14_101721155_101722349	0.714081	+	6.01704	9.23947	0.00236854	0.0326971	chr14	101675941	101675942	NM_001242418	0.280987	+	ILMN_2409706	WDR20	9.06247	3.70927	0.00106796	0.00106796	45213
chr14	101721155	101722349	chr14_101721155_101722349	0.714081	+	6.01704	9.23947	0.00236854	0.0326971	chr14	101675941	101675942	NR_038354	0.280987	+	ILMN_2409706	WDR20	9.06247	3.70927	0.00106796	0.00106796	45213
chr14	101721155	101722349	chr14_101721155_101722349	0.714081	+	6.01704	9.23947	0.00236854	0.0326971	chr14	101675941	101675942	NM_001242417	0.280987	+	ILMN_2409706	WDR20	9.06247	3.70927	0.00106796	0.00106796	45213
chr14	101721155	101722349	chr14_101721155_101722349	0.714081	+	6.01704	9.23947	0.00236854	0.0326971	chr14	101675941	101675942	NM_181291	0.280987	+	ILMN_2409706	WDR20	9.06247	3.70927	0.00106796	0.00106796	45213
chr14	101721155	101722349	chr14_101721155_101722349	0.714081	+	6.01704	9.23947	0.00236854	0.0326971	chr14	101675941	101675942	NM_144574	0.280987	+	ILMN_2409706	WDR20	9.06247	3.70927	0.00106796	0.00106796	45213
chr9	36286379	36287381	chr9_36286379_36287381	0.71407	+	5.0295	7.04917	0.0079302	0.072348	chr9	36248496	36248497	NM_001190384	0.395225	-	ILMN_1729417	GNE	8.49225	4.84122	5.91831e-05	5.91831e-05	-37882
chr9	36286379	36287381	chr9_36286379_36287381	0.71407	+	5.0295	7.04917	0.0079302	0.072348	chr9	36248496	36248497	NM_001190383	0.395225	-	ILMN_1729417	GNE	8.49225	4.84122	5.91831e-05	5.91831e-05	-37882
chr9	36286379	36287381	chr9_36286379_36287381	0.71407	+	5.0295	7.04917	0.0079302	0.072348	chr9	36248496	36248497	NM_005476	0.395225	-	ILMN_1729417	GNE	8.49225	4.84122	5.91831e-05	5.91831e-05	-37882
chr9	36286379	36287381	chr9_36286379_36287381	0.71407	+	5.0295	7.04917	0.0079302	0.072348	chr9	36267053	36267054	NM_001190388	0.395225	-	ILMN_1729417	GNE	8.49225	4.84122	5.91831e-05	5.91831e-05	-19325
chr9	36286379	36287381	chr9_36286379_36287381	0.71407	+	5.0295	7.04917	0.0079302	0.072348	chr9	36267053	36267054	NM_001128227	0.395225	-	ILMN_1729417	GNE	8.49225	4.84122	5.91831e-05	5.91831e-05	-19325
chr14	36785248	36786070	chr14_36785248_36786070	0.713993	+	4.28008	4.77853	0.0288168	0.161047	chr14	36711616	36711617	NM_001171170	-0.223903	-	ILMN_1780417	SLC25A21	7.21097	-3.37329	0.00247026	0.00247026	-73631
chr14	36785248	36786070	chr14_36785248_36786070	0.713993	+	4.28008	4.77853	0.0288168	0.161047	chr14	36711616	36711617	NM_030631	-0.223903	-	ILMN_1780417	SLC25A21	7.21097	-3.37329	0.00247026	0.00247026	-73631
chr14	36785248	36786070	chr14_36785248_36786070	0.713993	+	4.28008	4.77853	0.0288168	0.161047	chr14	36736868	36736869	NM_001195296	-0.299279	+	ILMN_3307654	MIPOL1	7.57569	-3.79053	0.00086994	0.00086994	48379
chr14	36785248	36786070	chr14_36785248_36786070	0.713993	+	4.28008	4.77853	0.0288168	0.161047	chr14	36736868	36736869	NM_138731	-0.299279	+	ILMN_3307654	MIPOL1	7.57569	-3.79053	0.00086994	0.00086994	48379
chr14	36785248	36786070	chr14_36785248_36786070	0.713993	+	4.28008	4.77853	0.0288168	0.161047	chr14	36736868	36736869	NM_001195297	-0.299279	+	ILMN_3307654	MIPOL1	7.57569	-3.79053	0.00086994	0.00086994	48379
chr9	135361221	135362160	chr9_135361221_135362160	0.713893	+	5.25406	7.68954	0.00555419	0.0578401	chr9	135314907	135314908	NM_017586	0.511833	+	ILMN_1814856	C9orf7	8.33946	6.35704	1.29997e-06	1.29997e-06	46313
chr9	135361221	135362160	chr9_135361221_135362160	0.713893	+	5.25406	7.68954	0.00555419	0.0578401	chr9	135314907	135314908	NM_001242369	0.511833	+	ILMN_1814856	C9orf7	8.33946	6.35704	1.29997e-06	1.29997e-06	46313
chr9	135361221	135362160	chr9_135361221_135362160	0.713893	+	5.25406	7.68954	0.00555419	0.0578401	chr9	135314907	135314908	NM_001242370	0.511833	+	ILMN_1814856	C9orf7	8.33946	6.35704	1.29997e-06	1.29997e-06	46313
chr9	135361221	135362160	chr9_135361221_135362160	0.713893	+	5.25406	7.68954	0.00555419	0.0578401	chr9	135314907	135314908	NM_001135775	0.511833	+	ILMN_1814856	C9orf7	8.33946	6.35704	1.29997e-06	1.29997e-06	46313
chr1	65655982	65656534	chr1_65655982_65656534	0.712888	+	3.84496	3.93826	0.0471996	0.217846	chr1	65658986	65658987	NM_001198681	-0.404023	+	ILMN_1661537	LEPROT	9.51967	-4.50622	0.000139869	0.000139869	-2452
chr1	65655982	65656534	chr1_65655982_65656534	0.712888	+	3.84496	3.93826	0.0471996	0.217846	chr1	65658718	65658719	NM_017526	-0.404023	+	ILMN_1661537	LEPROT	9.51967	-4.50622	0.000139869	0.000139869	-2184
chr1	65655982	65656534	chr1_65655982_65656534	0.712888	+	3.84496	3.93826	0.0471996	0.217846	chr1	65658718	65658719	NM_001198683	-0.404023	+	ILMN_1661537	LEPROT	9.51967	-4.50622	0.000139869	0.000139869	-2184
chr5	148799398	148800281	chr5_148799398_148800281	0.711853	+	4.89818	6.98622	0.00821397	0.0740209	chr5	148705169	148705170	NM_152407	0.930738	+	ILMN_1721138	GRPEL2	10.4113	12.8885	2.08861e-12	2.08861e-12	94228
chr5	148799398	148800281	chr5_148799398_148800281	0.711853	+	4.89818	6.98622	0.00821397	0.0740209	chr5	148717762	148717763	NM_024028	-0.536128	+	ILMN_1815951	PCYOX1L	7.81747	-6.86581	3.79132e-07	3.79132e-07	81635
chr7	6391240	6392457	chr7_6391240_6392457	0.710048	+	5.84798	9.87422	0.00167611	0.025613	chr7	6355115	6355116	NM_001037163	0.262776	-	ILMN_1717219	C7orf70	10.6548	3.72765	0.00101961	0.00101961	-36124
chr7	6391240	6392457	chr7_6391240_6392457	0.710048	+	5.84798	9.87422	0.00167611	0.025613	chr7	6380650	6380651	NM_006908	-0.277043	+	ILMN_1652445	RAC1	10.722	-3.2021	0.00375944	0.00375944	10589
chr7	6391240	6392457	chr7_6391240_6392457	0.710048	+	5.84798	9.87422	0.00167611	0.025613	chr7	6380650	6380651	NM_018890	-0.277043	+	ILMN_1652445	RAC1	10.722	-3.2021	0.00375944	0.00375944	10589
chr7	6391240	6392457	chr7_6391240_6392457	0.710048	+	5.84798	9.87422	0.00167611	0.025613	chr7	6454168	6454169	NM_139179	0.308266	-	ILMN_1658885	DAGLB	9.73692	4.36408	0.000201448	0.000201448	61711
chr7	6391240	6392457	chr7_6391240_6392457	0.710048	+	5.84798	9.87422	0.00167611	0.025613	chr7	6454168	6454169	NM_001142936	0.308266	-	ILMN_1658885	DAGLB	9.73692	4.36408	0.000201448	0.000201448	61711
chr2	70027021	70027915	chr2_70027021_70027915	0.709345	+	5.59262	7.94364	0.00482566	0.0528658	chr2	69974578	69974579	NM_006857	0.193413	+	ILMN_2069945	SNRNP27	10.528	3.00436	0.00605904	0.00605904	52442
chr2	70027021	70027915	chr2_70027021_70027915	0.709345	+	5.59262	7.94364	0.00482566	0.0528658	chr2	69974578	69974579	NR_037862	0.193413	+	ILMN_2069945	SNRNP27	10.528	3.00436	0.00605904	0.00605904	52442
chr2	70027021	70027915	chr2_70027021_70027915	0.709345	+	5.59262	7.94364	0.00482566	0.0528658	chr2	69974578	69974579	NR_037862	0.187598	+	ILMN_3239621	SNRNP27	10.8433	2.89305	0.00789324	0.00789324	52442
chr2	70027021	70027915	chr2_70027021_70027915	0.709345	+	5.59262	7.94364	0.00482566	0.0528658	chr2	69974578	69974579	NM_006857	0.187598	+	ILMN_3239621	SNRNP27	10.8433	2.89305	0.00789324	0.00789324	52442
chr2	70027021	70027915	chr2_70027021_70027915	0.709345	+	5.59262	7.94364	0.00482566	0.0528658	chr2	69995676	69995677	NM_001202514	1.86604	+	ILMN_2214678	MXD1	9.50337	24.9152	6.55285e-19	6.55285e-19	31344
chr2	70027021	70027915	chr2_70027021_70027915	0.709345	+	5.59262	7.94364	0.00482566	0.0528658	chr2	69995676	69995677	NM_002357	1.86604	+	ILMN_2214678	MXD1	9.50337	24.9152	6.55285e-19	6.55285e-19	31344
chr2	70027021	70027915	chr2_70027021_70027915	0.709345	+	5.59262	7.94364	0.00482566	0.0528658	chr2	69995676	69995677	NM_001202513	1.86604	+	ILMN_2214678	MXD1	9.50337	24.9152	6.55285e-19	6.55285e-19	31344
chr1	87018981	87019555	chr1_87018981_87019555	0.708503	+	3.96929	4.37665	0.0364345	0.186059	chr1	86942840	86942841	NM_001206652	0.280931	+	ILMN_1766045	SH3GLB1	10.4965	4.24484	0.00027347	0.00027347	76140
chr1	87018981	87019555	chr1_87018981_87019555	0.708503	+	3.96929	4.37665	0.0364345	0.186059	chr1	86942840	86942841	NM_001206651	0.280931	+	ILMN_1766045	SH3GLB1	10.4965	4.24484	0.00027347	0.00027347	76140
chr1	87018981	87019555	chr1_87018981_87019555	0.708503	+	3.96929	4.37665	0.0364345	0.186059	chr1	86942840	86942841	NM_016009	0.280931	+	ILMN_1766045	SH3GLB1	10.4965	4.24484	0.00027347	0.00027347	76140
chr1	87018981	87019555	chr1_87018981_87019555	0.708503	+	3.96929	4.37665	0.0364345	0.186059	chr1	86942840	86942841	NM_001206653	0.280931	+	ILMN_1766045	SH3GLB1	10.4965	4.24484	0.00027347	0.00027347	76140
chr4	140154872	140155763	chr4_140154872_140155763	0.708322	+	4.76999	6.2337	0.0125342	0.0964589	chr4	140156392	140156393	NM_012118	1.409	+	ILMN_1689378	CCRN4L	9.74145	19.8551	1.31849e-16	1.31849e-16	-629
chr2	119765845	119766771	chr2_119765845_119766771	0.707941	+	5.12379	6.825	0.00898908	0.0781599	chr2	119697853	119697854	NM_182915	-0.595764	+	ILMN_2383349	STEAP3	8.01174	-7.09105	2.21922e-07	2.21922e-07	67991
chr2	119765845	119766771	chr2_119765845_119766771	0.707941	+	5.12379	6.825	0.00898908	0.0781599	chr2	119697853	119697854	NM_001008410	-0.595764	+	ILMN_2383349	STEAP3	8.01174	-7.09105	2.21922e-07	2.21922e-07	67991
chr2	119765845	119766771	chr2_119765845_119766771	0.707941	+	5.12379	6.825	0.00898908	0.0781599	chr2	119697853	119697854	NM_018234	-0.595764	+	ILMN_2383349	STEAP3	8.01174	-7.09105	2.21922e-07	2.21922e-07	67991
chr1	218286213	218287048	chr1_218286213_218287048	0.707414	+	5.03233	7.19349	0.00731686	0.0685864	chr1	218334077	218334078	NM_018060	-0.391515	+	ILMN_1671207	IARS2	11.5061	-6.10892	2.39617e-06	2.39617e-06	-47029
chr16	11798558	11799696	chr16_11798558_11799696	0.706689	+	5.37181	8.18542	0.00422284	0.0483933	chr16	11744149	11744150	NM_015914	0.43579	-	ILMN_1771862	TXNDC11	8.81146	6.59658	7.24993e-07	7.24993e-07	-54408
chr6	26291544	26292347	chr6_26291544_26292347	0.705896	+	4.47393	5.58093	0.0181571	0.121736	chr6	26232351	26232352	NM_003512	0.894759	+	ILMN_1792689	HIST1H2AC	10.1477	10.1523	2.95261e-10	2.95261e-10	59192
chr6	26291544	26292347	chr6_26291544_26292347	0.705896	+	4.47393	5.58093	0.0181571	0.121736	chr6	26266327	26266328	NM_021063	-0.861288	+	ILMN_1651496	HIST1H2BD	11.3054	-9.7276	6.88152e-10	6.88152e-10	25216
chr6	26291544	26292347	chr6_26291544_26292347	0.705896	+	4.47393	5.58093	0.0181571	0.121736	chr6	26266327	26266328	NM_138720	-0.861288	+	ILMN_1651496	HIST1H2BD	11.3054	-9.7276	6.88152e-10	6.88152e-10	25216
chr6	26291544	26292347	chr6_26291544_26292347	0.705896	+	4.47393	5.58093	0.0181571	0.121736	chr6	26266327	26266328	NM_138720	-0.512032	+	ILMN_1758623	HIST1H2BD	10.6593	-6.22844	1.7833e-06	1.7833e-06	25216
chr6	26291544	26292347	chr6_26291544_26292347	0.705896	+	4.47393	5.58093	0.0181571	0.121736	chr6	26266327	26266328	NM_021063	-0.512032	+	ILMN_1758623	HIST1H2BD	10.6593	-6.22844	1.7833e-06	1.7833e-06	25216
chr6	26291544	26292347	chr6_26291544_26292347	0.705896	+	4.47393	5.58093	0.0181571	0.121736	chr6	26307443	26307444	NM_003530	0.541776	-	ILMN_1721127	HIST1H3D	7.70444	7.37035	1.15258e-07	1.15258e-07	15096
chr4	160315666	160316654	chr4_160315666_160316654	0.705505	+	4.89497	6.78312	0.00920237	0.0793857	chr4	160408447	160408448	NM_014247	0.881685	+	ILMN_3247261	RAPGEF2	9.09934	12.2331	6.3536e-12	6.3536e-12	-91793
chr17	71247035	71249371	chr17_71247035_71249371	0.705287	+	6.01858	7.98302	0.0047218	0.0522338	chr17	71174864	71174865	NM_004259	-0.552317	-	ILMN_1697682	RECQL5	7.2475	-7.06818	2.34259e-07	2.34259e-07	-72170
chr17	71247035	71249371	chr17_71247035_71249371	0.705287	+	6.01858	7.98302	0.0047218	0.0522338	chr17	71174864	71174865	NM_001003716	-0.552317	-	ILMN_1697682	RECQL5	7.2475	-7.06818	2.34259e-07	2.34259e-07	-72170
chr17	71247035	71249371	chr17_71247035_71249371	0.705287	+	6.01858	7.98302	0.0047218	0.0522338	chr17	71174864	71174865	NM_001003715	-0.552317	-	ILMN_1697682	RECQL5	7.2475	-7.06818	2.34259e-07	2.34259e-07	-72170
chr17	71247035	71249371	chr17_71247035_71249371	0.705287	+	6.01858	7.98302	0.0047218	0.0522338	chr17	71174993	71174994	NM_013260	0.208386	+	ILMN_2199022	SAP30BP	8.61897	3.01217	0.00594698	0.00594698	72041
chr17	71247035	71249371	chr17_71247035_71249371	0.705287	+	6.01858	7.98302	0.0047218	0.0522338	chr17	71287455	71287456	NM_005324	0.748953	-	ILMN_1695706	H3F3B	11.1944	10.6193	1.19462e-10	1.19462e-10	38084
chr17	71247035	71249371	chr17_71247035_71249371	0.705287	+	6.01858	7.98302	0.0047218	0.0522338	chr17	71292514	71292515	NM_001080419	0.278337	+	ILMN_2192469	UNK	7.32138	3.03466	0.00563512	0.00563512	-43143
chr17	71247035	71249371	chr17_71247035_71249371	0.705287	+	6.01858	7.98302	0.0047218	0.0522338	chr17	71292514	71292515	NR_038131	0.278337	+	ILMN_2192469	UNK	7.32138	3.03466	0.00563512	0.00563512	-43143
chr9	36409642	36410361	chr9_36409642_36410361	0.704734	+	4.76692	6.14789	0.0131569	0.0995053	chr9	36390296	36390297	NM_194329	0.388675	-	ILMN_1793616	RNF38	8.9871	4.90745	4.99405e-05	4.99405e-05	-19345
chr9	36409642	36410361	chr9_36409642_36410361	0.704734	+	4.76692	6.14789	0.0131569	0.0995053	chr9	36391195	36391196	NM_194330	0.388675	-	ILMN_1793616	RNF38	8.9871	4.90745	4.99405e-05	4.99405e-05	-18446
chr9	36409642	36410361	chr9_36409642_36410361	0.704734	+	4.76692	6.14789	0.0131569	0.0995053	chr9	36390920	36390921	NM_194328	0.388675	-	ILMN_1793616	RNF38	8.9871	4.90745	4.99405e-05	4.99405e-05	-18721
chr9	36409642	36410361	chr9_36409642_36410361	0.704734	+	4.76692	6.14789	0.0131569	0.0995053	chr9	36390920	36390921	NM_194332	0.388675	-	ILMN_1793616	RNF38	8.9871	4.90745	4.99405e-05	4.99405e-05	-18721
chr9	36409642	36410361	chr9_36409642_36410361	0.704734	+	4.76692	6.14789	0.0131569	0.0995053	chr9	36390296	36390297	NM_022781	0.388675	-	ILMN_1793616	RNF38	8.9871	4.90745	4.99405e-05	4.99405e-05	-19345
chr17	63981751	63982618	chr17_63981751_63982618	0.704328	+	5.08218	6.00483	0.0142668	0.104838	chr17	63965248	63965249	NM_017983	-0.293846	-	ILMN_1781386	WIPI1	8.42351	-3.69399	0.00110986	0.00110986	-16502
chr17	63981751	63982618	chr17_63981751_63982618	0.704328	+	5.08218	6.00483	0.0142668	0.104838	chr17	64019704	64019705	NM_212471	-0.314159	+	ILMN_2389590	PRKAR1A	10.3538	-3.22956	0.00351586	0.00351586	-37086
chr17	63981751	63982618	chr17_63981751_63982618	0.704328	+	5.08218	6.00483	0.0142668	0.104838	chr17	64020137	64020138	NM_002734	-0.314159	+	ILMN_2389590	PRKAR1A	10.3538	-3.22956	0.00351586	0.00351586	-37519
chr17	63981751	63982618	chr17_63981751_63982618	0.704328	+	5.08218	6.00483	0.0142668	0.104838	chr17	64020137	64020138	NM_212472	-0.314159	+	ILMN_2389590	PRKAR1A	10.3538	-3.22956	0.00351586	0.00351586	-37519
chr2	192331648	192332449	chr2_192331648_192332449	0.704013	+	4.32988	5.29822	0.0213472	0.134202	chr2	192251106	192251107	NR_045623	-0.926404	+	ILMN_1785852	OBFC2A	8.95424	-11.9292	1.08023e-11	1.08023e-11	80541
chr2	192331648	192332449	chr2_192331648_192332449	0.704013	+	4.32988	5.29822	0.0213472	0.134202	chr2	192251042	192251043	NM_001254736	-0.926404	+	ILMN_1785852	OBFC2A	8.95424	-11.9292	1.08023e-11	1.08023e-11	80605
chr2	192331648	192332449	chr2_192331648_192332449	0.704013	+	4.32988	5.29822	0.0213472	0.134202	chr2	192251042	192251043	NR_045622	-0.926404	+	ILMN_1785852	OBFC2A	8.95424	-11.9292	1.08023e-11	1.08023e-11	80605
chr2	192331648	192332449	chr2_192331648_192332449	0.704013	+	4.32988	5.29822	0.0213472	0.134202	chr2	192251105	192251106	NM_001031716	-0.926404	+	ILMN_1785852	OBFC2A	8.95424	-11.9292	1.08023e-11	1.08023e-11	80542
chr20	31867072	31867738	chr20_31867072_31867738	0.703383	+	4.6458	4.88814	0.0270418	0.154645	chr20	31783468	31783469	NM_032819	-0.30295	+	ILMN_2043728	ZNF341	7.63795	-4.36149	0.000202792	0.000202792	83603
chr2	111642411	111643065	chr2_111642411_111643065	0.703236	+	4.25793	5.73392	0.0166403	0.115825	chr2	111594961	111594962	NM_001204109	0.686689	+	ILMN_1766541	BCL2L11	7.82216	9.32586	1.56447e-09	1.56447e-09	47449
chr2	111642411	111643065	chr2_111642411_111643065	0.703236	+	4.25793	5.73392	0.0166403	0.115825	chr2	111594961	111594962	NM_138623	0.686689	+	ILMN_1766541	BCL2L11	7.82216	9.32586	1.56447e-09	1.56447e-09	47449
chr2	111642411	111643065	chr2_111642411_111643065	0.703236	+	4.25793	5.73392	0.0166403	0.115825	chr2	111594961	111594962	NM_138624	0.686689	+	ILMN_1766541	BCL2L11	7.82216	9.32586	1.56447e-09	1.56447e-09	47449
chr2	111642411	111643065	chr2_111642411_111643065	0.703236	+	4.25793	5.73392	0.0166403	0.115825	chr2	111594961	111594962	NM_001204111	0.686689	+	ILMN_1766541	BCL2L11	7.82216	9.32586	1.56447e-09	1.56447e-09	47449
chr2	111642411	111643065	chr2_111642411_111643065	0.703236	+	4.25793	5.73392	0.0166403	0.115825	chr2	111594961	111594962	NM_138625	0.686689	+	ILMN_1766541	BCL2L11	7.82216	9.32586	1.56447e-09	1.56447e-09	47449
chr2	111642411	111643065	chr2_111642411_111643065	0.703236	+	4.25793	5.73392	0.0166403	0.115825	chr2	111594961	111594962	NM_001204112	0.686689	+	ILMN_1766541	BCL2L11	7.82216	9.32586	1.56447e-09	1.56447e-09	47449
chr2	111642411	111643065	chr2_111642411_111643065	0.703236	+	4.25793	5.73392	0.0166403	0.115825	chr2	111594961	111594962	NM_001204113	0.686689	+	ILMN_1766541	BCL2L11	7.82216	9.32586	1.56447e-09	1.56447e-09	47449
chr2	111642411	111643065	chr2_111642411_111643065	0.703236	+	4.25793	5.73392	0.0166403	0.115825	chr2	111594961	111594962	NM_001204108	0.686689	+	ILMN_1766541	BCL2L11	7.82216	9.32586	1.56447e-09	1.56447e-09	47449
chr2	111642411	111643065	chr2_111642411_111643065	0.703236	+	4.25793	5.73392	0.0166403	0.115825	chr2	111594961	111594962	NM_207002	0.686689	+	ILMN_1766541	BCL2L11	7.82216	9.32586	1.56447e-09	1.56447e-09	47449
chr2	111642411	111643065	chr2_111642411_111643065	0.703236	+	4.25793	5.73392	0.0166403	0.115825	chr2	111594961	111594962	NM_001204110	0.686689	+	ILMN_1766541	BCL2L11	7.82216	9.32586	1.56447e-09	1.56447e-09	47449
chr2	111642411	111643065	chr2_111642411_111643065	0.703236	+	4.25793	5.73392	0.0166403	0.115825	chr2	111594961	111594962	NM_001204107	0.686689	+	ILMN_1766541	BCL2L11	7.82216	9.32586	1.56447e-09	1.56447e-09	47449
chr2	111642411	111643065	chr2_111642411_111643065	0.703236	+	4.25793	5.73392	0.0166403	0.115825	chr2	111594961	111594962	NM_138622	0.686689	+	ILMN_1766541	BCL2L11	7.82216	9.32586	1.56447e-09	1.56447e-09	47449
chr2	111642411	111643065	chr2_111642411_111643065	0.703236	+	4.25793	5.73392	0.0166403	0.115825	chr2	111594961	111594962	NM_006538	0.686689	+	ILMN_1766541	BCL2L11	7.82216	9.32586	1.56447e-09	1.56447e-09	47449
chr2	111642411	111643065	chr2_111642411_111643065	0.703236	+	4.25793	5.73392	0.0166403	0.115825	chr2	111594961	111594962	NM_001204106	0.686689	+	ILMN_1766541	BCL2L11	7.82216	9.32586	1.56447e-09	1.56447e-09	47449
chr2	111642411	111643065	chr2_111642411_111643065	0.703236	+	4.25793	5.73392	0.0166403	0.115825	chr2	111594961	111594962	NM_138626	0.686689	+	ILMN_1766541	BCL2L11	7.82216	9.32586	1.56447e-09	1.56447e-09	47449
chr2	111642411	111643065	chr2_111642411_111643065	0.703236	+	4.25793	5.73392	0.0166403	0.115825	chr2	111594961	111594962	NM_138627	0.686689	+	ILMN_1766541	BCL2L11	7.82216	9.32586	1.56447e-09	1.56447e-09	47449
chr2	111642411	111643065	chr2_111642411_111643065	0.703236	+	4.25793	5.73392	0.0166403	0.115825	chr2	111594961	111594962	NM_207003	0.686689	+	ILMN_1766541	BCL2L11	7.82216	9.32586	1.56447e-09	1.56447e-09	47449
chr2	111642411	111643065	chr2_111642411_111643065	0.703236	+	4.25793	5.73392	0.0166403	0.115825	chr2	111594961	111594962	NM_138621	0.686689	+	ILMN_1766541	BCL2L11	7.82216	9.32586	1.56447e-09	1.56447e-09	47449
chr2	111642411	111643065	chr2_111642411_111643065	0.703236	+	4.25793	5.73392	0.0166403	0.115825	chr2	111594961	111594962	NM_001204110	0.49186	+	ILMN_1774997	BCL2L11	6.98499	6.7764	4.69755e-07	4.69755e-07	47449
chr2	111642411	111643065	chr2_111642411_111643065	0.703236	+	4.25793	5.73392	0.0166403	0.115825	chr2	111594961	111594962	NM_001204111	0.49186	+	ILMN_1774997	BCL2L11	6.98499	6.7764	4.69755e-07	4.69755e-07	47449
chr2	111642411	111643065	chr2_111642411_111643065	0.703236	+	4.25793	5.73392	0.0166403	0.115825	chr2	111594961	111594962	NM_001204109	0.49186	+	ILMN_1774997	BCL2L11	6.98499	6.7764	4.69755e-07	4.69755e-07	47449
chr2	111642411	111643065	chr2_111642411_111643065	0.703236	+	4.25793	5.73392	0.0166403	0.115825	chr2	111594961	111594962	NM_138625	0.49186	+	ILMN_1774997	BCL2L11	6.98499	6.7764	4.69755e-07	4.69755e-07	47449
chr2	111642411	111643065	chr2_111642411_111643065	0.703236	+	4.25793	5.73392	0.0166403	0.115825	chr2	111594961	111594962	NM_001204112	0.49186	+	ILMN_1774997	BCL2L11	6.98499	6.7764	4.69755e-07	4.69755e-07	47449
chr2	111642411	111643065	chr2_111642411_111643065	0.703236	+	4.25793	5.73392	0.0166403	0.115825	chr2	111594961	111594962	NM_001204113	0.49186	+	ILMN_1774997	BCL2L11	6.98499	6.7764	4.69755e-07	4.69755e-07	47449
chr2	111642411	111643065	chr2_111642411_111643065	0.703236	+	4.25793	5.73392	0.0166403	0.115825	chr2	111594961	111594962	NM_207003	0.49186	+	ILMN_1774997	BCL2L11	6.98499	6.7764	4.69755e-07	4.69755e-07	47449
chr2	111642411	111643065	chr2_111642411_111643065	0.703236	+	4.25793	5.73392	0.0166403	0.115825	chr2	111594961	111594962	NM_001204107	0.49186	+	ILMN_1774997	BCL2L11	6.98499	6.7764	4.69755e-07	4.69755e-07	47449
chr2	111642411	111643065	chr2_111642411_111643065	0.703236	+	4.25793	5.73392	0.0166403	0.115825	chr2	111594961	111594962	NM_001204108	0.49186	+	ILMN_1774997	BCL2L11	6.98499	6.7764	4.69755e-07	4.69755e-07	47449
chr2	111642411	111643065	chr2_111642411_111643065	0.703236	+	4.25793	5.73392	0.0166403	0.115825	chr2	111594961	111594962	NM_138621	0.49186	+	ILMN_1774997	BCL2L11	6.98499	6.7764	4.69755e-07	4.69755e-07	47449
chr2	111642411	111643065	chr2_111642411_111643065	0.703236	+	4.25793	5.73392	0.0166403	0.115825	chr2	111594961	111594962	NM_006538	0.49186	+	ILMN_1774997	BCL2L11	6.98499	6.7764	4.69755e-07	4.69755e-07	47449
chr2	111642411	111643065	chr2_111642411_111643065	0.703236	+	4.25793	5.73392	0.0166403	0.115825	chr2	111594961	111594962	NM_138623	0.49186	+	ILMN_1774997	BCL2L11	6.98499	6.7764	4.69755e-07	4.69755e-07	47449
chr2	111642411	111643065	chr2_111642411_111643065	0.703236	+	4.25793	5.73392	0.0166403	0.115825	chr2	111594961	111594962	NM_001204106	0.49186	+	ILMN_1774997	BCL2L11	6.98499	6.7764	4.69755e-07	4.69755e-07	47449
chr2	111642411	111643065	chr2_111642411_111643065	0.703236	+	4.25793	5.73392	0.0166403	0.115825	chr2	111594961	111594962	NM_138626	0.49186	+	ILMN_1774997	BCL2L11	6.98499	6.7764	4.69755e-07	4.69755e-07	47449
chr2	111642411	111643065	chr2_111642411_111643065	0.703236	+	4.25793	5.73392	0.0166403	0.115825	chr2	111594961	111594962	NM_138622	0.49186	+	ILMN_1774997	BCL2L11	6.98499	6.7764	4.69755e-07	4.69755e-07	47449
chr2	111642411	111643065	chr2_111642411_111643065	0.703236	+	4.25793	5.73392	0.0166403	0.115825	chr2	111594961	111594962	NM_138627	0.49186	+	ILMN_1774997	BCL2L11	6.98499	6.7764	4.69755e-07	4.69755e-07	47449
chr2	111642411	111643065	chr2_111642411_111643065	0.703236	+	4.25793	5.73392	0.0166403	0.115825	chr2	111594961	111594962	NM_207002	0.49186	+	ILMN_1774997	BCL2L11	6.98499	6.7764	4.69755e-07	4.69755e-07	47449
chr2	111642411	111643065	chr2_111642411_111643065	0.703236	+	4.25793	5.73392	0.0166403	0.115825	chr2	111594961	111594962	NM_138624	0.49186	+	ILMN_1774997	BCL2L11	6.98499	6.7764	4.69755e-07	4.69755e-07	47449
chr2	111642411	111643065	chr2_111642411_111643065	0.703236	+	4.25793	5.73392	0.0166403	0.115825	chr2	111594961	111594962	NM_138624	1.0849	+	ILMN_2359627	BCL2L11	8.33848	14.4741	1.67515e-13	1.67515e-13	47449
chr2	111642411	111643065	chr2_111642411_111643065	0.703236	+	4.25793	5.73392	0.0166403	0.115825	chr2	111594961	111594962	NM_001204107	1.0849	+	ILMN_2359627	BCL2L11	8.33848	14.4741	1.67515e-13	1.67515e-13	47449
chr2	111642411	111643065	chr2_111642411_111643065	0.703236	+	4.25793	5.73392	0.0166403	0.115825	chr2	111594961	111594962	NM_207003	1.0849	+	ILMN_2359627	BCL2L11	8.33848	14.4741	1.67515e-13	1.67515e-13	47449
chr2	111642411	111643065	chr2_111642411_111643065	0.703236	+	4.25793	5.73392	0.0166403	0.115825	chr2	111594961	111594962	NM_001204108	1.0849	+	ILMN_2359627	BCL2L11	8.33848	14.4741	1.67515e-13	1.67515e-13	47449
chr2	111642411	111643065	chr2_111642411_111643065	0.703236	+	4.25793	5.73392	0.0166403	0.115825	chr2	111594961	111594962	NM_207002	1.0849	+	ILMN_2359627	BCL2L11	8.33848	14.4741	1.67515e-13	1.67515e-13	47449
chr2	111642411	111643065	chr2_111642411_111643065	0.703236	+	4.25793	5.73392	0.0166403	0.115825	chr2	111594961	111594962	NM_001204112	1.0849	+	ILMN_2359627	BCL2L11	8.33848	14.4741	1.67515e-13	1.67515e-13	47449
chr2	111642411	111643065	chr2_111642411_111643065	0.703236	+	4.25793	5.73392	0.0166403	0.115825	chr2	111594961	111594962	NM_138625	1.0849	+	ILMN_2359627	BCL2L11	8.33848	14.4741	1.67515e-13	1.67515e-13	47449
chr2	111642411	111643065	chr2_111642411_111643065	0.703236	+	4.25793	5.73392	0.0166403	0.115825	chr2	111594961	111594962	NM_001204111	1.0849	+	ILMN_2359627	BCL2L11	8.33848	14.4741	1.67515e-13	1.67515e-13	47449
chr2	111642411	111643065	chr2_111642411_111643065	0.703236	+	4.25793	5.73392	0.0166403	0.115825	chr2	111594961	111594962	NM_138622	1.0849	+	ILMN_2359627	BCL2L11	8.33848	14.4741	1.67515e-13	1.67515e-13	47449
chr2	111642411	111643065	chr2_111642411_111643065	0.703236	+	4.25793	5.73392	0.0166403	0.115825	chr2	111594961	111594962	NM_138621	1.0849	+	ILMN_2359627	BCL2L11	8.33848	14.4741	1.67515e-13	1.67515e-13	47449
chr2	111642411	111643065	chr2_111642411_111643065	0.703236	+	4.25793	5.73392	0.0166403	0.115825	chr2	111594961	111594962	NM_001204109	1.0849	+	ILMN_2359627	BCL2L11	8.33848	14.4741	1.67515e-13	1.67515e-13	47449
chr2	111642411	111643065	chr2_111642411_111643065	0.703236	+	4.25793	5.73392	0.0166403	0.115825	chr2	111594961	111594962	NM_138627	1.0849	+	ILMN_2359627	BCL2L11	8.33848	14.4741	1.67515e-13	1.67515e-13	47449
chr2	111642411	111643065	chr2_111642411_111643065	0.703236	+	4.25793	5.73392	0.0166403	0.115825	chr2	111594961	111594962	NM_001204106	1.0849	+	ILMN_2359627	BCL2L11	8.33848	14.4741	1.67515e-13	1.67515e-13	47449
chr2	111642411	111643065	chr2_111642411_111643065	0.703236	+	4.25793	5.73392	0.0166403	0.115825	chr2	111594961	111594962	NM_006538	1.0849	+	ILMN_2359627	BCL2L11	8.33848	14.4741	1.67515e-13	1.67515e-13	47449
chr2	111642411	111643065	chr2_111642411_111643065	0.703236	+	4.25793	5.73392	0.0166403	0.115825	chr2	111594961	111594962	NM_138626	1.0849	+	ILMN_2359627	BCL2L11	8.33848	14.4741	1.67515e-13	1.67515e-13	47449
chr2	111642411	111643065	chr2_111642411_111643065	0.703236	+	4.25793	5.73392	0.0166403	0.115825	chr2	111594961	111594962	NM_138623	1.0849	+	ILMN_2359627	BCL2L11	8.33848	14.4741	1.67515e-13	1.67515e-13	47449
chr2	111642411	111643065	chr2_111642411_111643065	0.703236	+	4.25793	5.73392	0.0166403	0.115825	chr2	111594961	111594962	NM_001204110	1.0849	+	ILMN_2359627	BCL2L11	8.33848	14.4741	1.67515e-13	1.67515e-13	47449
chr2	111642411	111643065	chr2_111642411_111643065	0.703236	+	4.25793	5.73392	0.0166403	0.115825	chr2	111594961	111594962	NM_001204113	1.0849	+	ILMN_2359627	BCL2L11	8.33848	14.4741	1.67515e-13	1.67515e-13	47449
chr18	9063534	9064271	chr18_9063534_9064271	0.70317	+	4.49477	5.84632	0.0156097	0.111125	chr18	9092627	9092628	NM_021074	-0.265614	+	ILMN_2086417	NDUFV2	12.3507	-3.70269	0.0010858	0.0010858	-28356
chr18	9063534	9064271	chr18_9063534_9064271	0.70317	+	4.49477	5.84632	0.0156097	0.111125	chr18	9126750	9126751	NM_015208	0.281645	+	ILMN_1661833	ANKRD12	8.39038	3.81936	0.00080874	0.00080874	-62479
chr18	9063534	9064271	chr18_9063534_9064271	0.70317	+	4.49477	5.84632	0.0156097	0.111125	chr18	9127560	9127561	NM_001204056	0.281645	+	ILMN_1661833	ANKRD12	8.39038	3.81936	0.00080874	0.00080874	-63289
chr18	9063534	9064271	chr18_9063534_9064271	0.70317	+	4.49477	5.84632	0.0156097	0.111125	chr18	9126750	9126751	NM_001083625	0.281645	+	ILMN_1661833	ANKRD12	8.39038	3.81936	0.00080874	0.00080874	-62479
chr15	72610125	72611531	chr15_72610125_72611531	0.702642	+	5.54893	7.98613	0.0047137	0.0521778	chr15	72513054	72513055	NM_001146030	0.294073	-	ILMN_1756312	SEMA7A	7.49864	3.23356	0.00348169	0.00348169	-97070
chr15	72610125	72611531	chr15_72610125_72611531	0.702642	+	5.54893	7.98613	0.0047137	0.0521778	chr15	72513352	72513353	NM_001146029	0.294073	-	ILMN_1756312	SEMA7A	7.49864	3.23356	0.00348169	0.00348169	-96772
chr15	72610125	72611531	chr15_72610125_72611531	0.702642	+	5.54893	7.98613	0.0047137	0.0521778	chr15	72513352	72513353	NM_003612	0.294073	-	ILMN_1756312	SEMA7A	7.49864	3.23356	0.00348169	0.00348169	-96772
chr15	72610125	72611531	chr15_72610125_72611531	0.702642	+	5.54893	7.98613	0.0047137	0.0521778	chr15	72694387	72694388	NM_001130028	0.561247	+	ILMN_2320336	CLK3	9.76142	7.29001	1.39019e-07	1.39019e-07	-82856
chr15	72610125	72611531	chr15_72610125_72611531	0.702642	+	5.54893	7.98613	0.0047137	0.0521778	chr15	72687765	72687766	NM_003992	0.561247	+	ILMN_2320336	CLK3	9.76142	7.29001	1.39019e-07	1.39019e-07	-76234
chr15	72610125	72611531	chr15_72610125_72611531	0.702642	+	5.54893	7.98613	0.0047137	0.0521778	chr15	72694387	72694388	NM_001130028	0.39793	+	ILMN_2394027	CLK3	8.12791	5.02558	3.6901e-05	3.6901e-05	-82856
chr15	72610125	72611531	chr15_72610125_72611531	0.702642	+	5.54893	7.98613	0.0047137	0.0521778	chr15	72687765	72687766	NM_003992	0.39793	+	ILMN_2394027	CLK3	8.12791	5.02558	3.6901e-05	3.6901e-05	-76234
chr10	3032185	3032995	chr10_3032185_3032995	0.702451	+	4.67406	6.24563	0.01245	0.0961272	chr10	3100818	3100819	NM_001242339	-0.546981	+	ILMN_1805737	PFKP	11.3379	-7.68071	5.63179e-08	5.63179e-08	-67823
chr10	3032185	3032995	chr10_3032185_3032995	0.702451	+	4.67406	6.24563	0.01245	0.0961272	chr10	3099711	3099712	NM_002627	-0.546981	+	ILMN_1805737	PFKP	11.3379	-7.68071	5.63179e-08	5.63179e-08	-66716
chr19	13702821	13703738	chr19_13702821_13703738	0.701561	+	4.56577	5.65186	0.0174368	0.118879	chr19	13736336	13736337	NM_001031727	-0.649753	+	ILMN_1732089	MRI1	10.2863	-8.47618	9.5218e-09	9.5218e-09	-32598
chr19	13702821	13703738	chr19_13702821_13703738	0.701561	+	4.56577	5.65186	0.0174368	0.118879	chr19	13736336	13736337	NM_032285	-0.649753	+	ILMN_1732089	MRI1	10.2863	-8.47618	9.5218e-09	9.5218e-09	-32598
chr19	13702821	13703738	chr19_13702821_13703738	0.701561	+	4.56577	5.65186	0.0174368	0.118879	chr19	13736336	13736337	NM_032285	-0.455874	+	ILMN_1806828	MRI1	7.82268	-5.72353	6.27113e-06	6.27113e-06	-32598
chr19	13702821	13703738	chr19_13702821_13703738	0.701561	+	4.56577	5.65186	0.0174368	0.118879	chr19	13736336	13736337	NM_001031727	-0.455874	+	ILMN_1806828	MRI1	7.82268	-5.72353	6.27113e-06	6.27113e-06	-32598
chr19	13702821	13703738	chr19_13702821_13703738	0.701561	+	4.56577	5.65186	0.0174368	0.118879	chr19	13736336	13736337	NM_032285	-0.712234	+	ILMN_2410965	MRI1	9.78966	-8.67469	6.19134e-09	6.19134e-09	-32598
chr19	13702821	13703738	chr19_13702821_13703738	0.701561	+	4.56577	5.65186	0.0174368	0.118879	chr19	13736336	13736337	NM_001031727	-0.712234	+	ILMN_2410965	MRI1	9.78966	-8.67469	6.19134e-09	6.19134e-09	-32598
chr19	13702821	13703738	chr19_13702821_13703738	0.701561	+	4.56577	5.65186	0.0174368	0.118879	chr19	13746256	13746257	NM_014047	-0.265564	+	ILMN_1671374	C19orf53	11.3051	-3.87593	0.000700725	0.000700725	-42518
chr19	13702821	13703738	chr19_13702821_13703738	0.701561	+	4.56577	5.65186	0.0174368	0.118879	chr19	13767273	13767274	NM_023072	-0.312703	+	ILMN_2150654	ZSWIM4	8.13197	-3.82916	0.000788917	0.000788917	-63535
chr22	37710654	37711389	chr22_37710654_37711389	0.701377	+	4.43116	3.97968	0.0460523	0.214971	chr22	37766618	37766619	NM_145298	-0.288959	+	ILMN_2412172	APOBEC3F	7.74494	-3.93336	0.000605649	0.000605649	-55229
chr22	37710654	37711389	chr22_37710654_37711389	0.701377	+	4.43116	3.97968	0.0460523	0.214971	chr22	37766618	37766619	NM_001006666	-0.288959	+	ILMN_2412172	APOBEC3F	7.74494	-3.93336	0.000605649	0.000605649	-55229
chr13	110320285	110321094	chr13_110320285_110321094	0.700712	+	5.11623	6.88614	0.00868667	0.0764424	chr13	110365417	110365418	NM_017664	-0.358366	-	ILMN_2115218	ANKRD10	7.391	-4.37991	0.000193434	0.000193434	44323
chr9	131853662	131854480	chr9_131853662_131854480	0.700706	+	4.90385	6.40178	0.0114006	0.0907989	chr9	131845294	131845295	NM_015033	-0.449939	-	ILMN_1797342	FNBP1	9.44748	-6.44719	1.04268e-06	1.04268e-06	-8367
chr4	3407958	3408996	chr4_3407958_3408996	0.700691	+	4.71213	5.69513	0.017012	0.117261	chr4	3434830	3434831	NM_001164673	-0.323351	+	ILMN_1654212	DOK7	8.33619	-3.96652	0.000556654	0.000556654	-25834
chr4	3407958	3408996	chr4_3407958_3408996	0.700691	+	4.71213	5.69513	0.017012	0.117261	chr4	3434830	3434831	NM_173660	-0.323351	+	ILMN_1654212	DOK7	8.33619	-3.96652	0.000556654	0.000556654	-25834
chr4	74788970	74789639	chr4_74788970_74789639	0.699946	+	4.15833	5.44279	0.0196493	0.128021	chr4	74704998	74704999	NM_177532	-0.254006	-	ILMN_2352245	RASSF6	7.62028	-3.25759	0.003283	0.003283	-83971
chr4	74788970	74789639	chr4_74788970_74789639	0.699946	+	4.15833	5.44279	0.0196493	0.128021	chr4	74705204	74705205	NM_201431	-0.254006	-	ILMN_2352245	RASSF6	7.62028	-3.25759	0.003283	0.003283	-83765
chr2	20271182	20271994	chr2_20271182_20271994	0.699727	+	5.07378	6.96214	0.00832523	0.0744973	chr2	20288408	20288409	NM_002997	-0.326038	-	ILMN_1815308	SDC1	11.0297	-4.15633	0.000342992	0.000342992	16414
chr2	20271182	20271994	chr2_20271182_20271994	0.699727	+	5.07378	6.96214	0.00832523	0.0744973	chr2	20288675	20288676	NM_001006946	-0.326038	-	ILMN_1815308	SDC1	11.0297	-4.15633	0.000342992	0.000342992	16681
chr9	124978177	124979058	chr9_124978177_124979058	0.699509	+	4.74792	5.35904	0.0206152	0.131719	chr9	125070664	125070665	NM_018387	0.337102	-	ILMN_1808783	STRBP	9.58894	4.25114	0.000269095	0.000269095	91606
chr9	124978177	124979058	chr9_124978177_124979058	0.699509	+	4.74792	5.35904	0.0206152	0.131719	chr9	125070676	125070677	NM_001171137	0.337102	-	ILMN_1808783	STRBP	9.58894	4.25114	0.000269095	0.000269095	91618
chr9	124978177	124979058	chr9_124978177_124979058	0.699509	+	4.74792	5.35904	0.0206152	0.131719	chr9	125070664	125070665	NR_033234	0.337102	-	ILMN_1808783	STRBP	9.58894	4.25114	0.000269095	0.000269095	91606
chr3	53247168	53247836	chr3_53247168_53247836	0.69913	+	4.43025	5.78941	0.016123	0.113547	chr3	53170262	53170263	NM_006254	-0.766573	+	ILMN_1801105	PRKCD	10.6651	-9.77746	6.22348e-10	6.22348e-10	76905
chr3	53247168	53247836	chr3_53247168_53247836	0.69913	+	4.43025	5.78941	0.016123	0.113547	chr3	53170262	53170263	NM_212539	-0.766573	+	ILMN_1801105	PRKCD	10.6651	-9.77746	6.22348e-10	6.22348e-10	76905
chr22	28568526	28569190	chr22_28568526_28569190	0.698875	+	4.25585	5.08001	0.0242033	0.144307	chr22	28493357	28493358	NM_013387	-0.265681	+	ILMN_1781986	UCRC	10.5879	-3.32712	0.002768	0.002768	75168
chr22	28568526	28569190	chr22_28568526_28569190	0.698875	+	4.25585	5.08001	0.0242033	0.144307	chr22	28493357	28493358	NM_001003684	-0.265681	+	ILMN_1781986	UCRC	10.5879	-3.32712	0.002768	0.002768	75168
chr22	28568526	28569190	chr22_28568526_28569190	0.698875	+	4.25585	5.08001	0.0242033	0.144307	chr22	28493357	28493358	NM_013387	0.224734	+	ILMN_2366710	UCRC	9.086	3.12494	0.00453386	0.00453386	75168
chr22	28568526	28569190	chr22_28568526_28569190	0.698875	+	4.25585	5.08001	0.0242033	0.144307	chr22	28493357	28493358	NM_001003684	0.224734	+	ILMN_2366710	UCRC	9.086	3.12494	0.00453386	0.00453386	75168
chr22	28568526	28569190	chr22_28568526_28569190	0.698875	+	4.25585	5.08001	0.0242033	0.144307	chr22	28564293	28564294	NM_001242906	-0.300194	-	ILMN_1679919	ASCC2	10.4899	-4.36813	0.000199367	0.000199367	-4232
chr22	28568526	28569190	chr22_28568526_28569190	0.698875	+	4.25585	5.08001	0.0242033	0.144307	chr22	28564293	28564294	NM_032204	-0.300194	-	ILMN_1679919	ASCC2	10.4899	-4.36813	0.000199367	0.000199367	-4232
chr22	28568526	28569190	chr22_28568526_28569190	0.698875	+	4.25585	5.08001	0.0242033	0.144307	chr22	28609157	28609158	NM_153051	0.517852	+	ILMN_1739641	MTMR3	9.45032	7.44612	9.66573e-08	9.66573e-08	-39967
chr22	28568526	28569190	chr22_28568526_28569190	0.698875	+	4.25585	5.08001	0.0242033	0.144307	chr22	28609157	28609158	NM_021090	0.517852	+	ILMN_1739641	MTMR3	9.45032	7.44612	9.66573e-08	9.66573e-08	-39967
chr22	28568526	28569190	chr22_28568526_28569190	0.698875	+	4.25585	5.08001	0.0242033	0.144307	chr22	28609157	28609158	NM_153050	0.517852	+	ILMN_1739641	MTMR3	9.45032	7.44612	9.66573e-08	9.66573e-08	-39967
chr22	28568526	28569190	chr22_28568526_28569190	0.698875	+	4.25585	5.08001	0.0242033	0.144307	chr22	28609157	28609158	NM_153050	0.248591	+	ILMN_2380605	MTMR3	7.71974	2.92102	0.00738811	0.00738811	-39967
chr22	28568526	28569190	chr22_28568526_28569190	0.698875	+	4.25585	5.08001	0.0242033	0.144307	chr22	28609157	28609158	NM_153051	0.248591	+	ILMN_2380605	MTMR3	7.71974	2.92102	0.00738811	0.00738811	-39967
chr22	28568526	28569190	chr22_28568526_28569190	0.698875	+	4.25585	5.08001	0.0242033	0.144307	chr22	28609157	28609158	NM_021090	0.248591	+	ILMN_2380605	MTMR3	7.71974	2.92102	0.00738811	0.00738811	-39967
chr10	30775733	30776734	chr10_30775733_30776734	0.698774	+	5.13795	6.72888	0.00948642	0.0807667	chr10	30678273	30678274	NM_018109	0.277202	-	ILMN_1742569	PAPD1	9.74093	3.71868	0.00104291	0.00104291	-97459
chr10	30775733	30776734	chr10_30775733_30776734	0.698774	+	5.13795	6.72888	0.00948642	0.0807667	chr10	30762955	30762956	NM_001244134	0.284098	+	ILMN_1741159	MAP3K8	7.00066	3.95476	0.00057357	0.00057357	12777
chr10	30775733	30776734	chr10_30775733_30776734	0.698774	+	5.13795	6.72888	0.00948642	0.0807667	chr10	30762955	30762956	NM_005204	0.284098	+	ILMN_1741159	MAP3K8	7.00066	3.95476	0.00057357	0.00057357	12777
chr15	30738894	30739580	chr15_30738894_30739580	0.698489	+	4.10061	4.45845	0.0347289	0.180282	chr15	30694982	30694983	NM_199357	-0.287363	+	ILMN_1744830	ARHGAP11A	7.5593	-4.10512	0.000390948	0.000390948	43911
chr15	30738894	30739580	chr15_30738894_30739580	0.698489	+	4.10061	4.45845	0.0347289	0.180282	chr15	30694982	30694983	NM_014783	-0.287363	+	ILMN_1744830	ARHGAP11A	7.5593	-4.10512	0.000390948	0.000390948	43911
chr3	43752917	43753697	chr3_43752917_43753697	0.698234	+	4.29895	5.21754	0.0223602	0.137988	chr3	43707378	43707379	NM_016006	0.360147	+	ILMN_1655702	ABHD5	9.59428	5.06882	3.30371e-05	3.30371e-05	45538
chr9	93302239	93303261	chr9_93302239_93303261	0.69785	+	4.90069	6.54831	0.0104984	0.0862584	chr9	93225965	93225966	NM_005384	1.14836	-	ILMN_1707312	NFIL3	9.41551	14.8394	9.66421e-14	9.66421e-14	-76273
chr3	101852543	101853374	chr3_101852543_101853374	0.69652	+	4.70626	5.3429	0.0208068	0.132287	chr3	101910864	101910865	NM_001195479	0.586319	+	ILMN_1779213	TFG	8.8904	8.34914	1.25761e-08	1.25761e-08	-57490
chr3	101852543	101853374	chr3_101852543_101853374	0.69652	+	4.70626	5.3429	0.0208068	0.132287	chr3	101910823	101910824	NM_001007565	0.586319	+	ILMN_1779213	TFG	8.8904	8.34914	1.25761e-08	1.25761e-08	-57449
chr3	101852543	101853374	chr3_101852543_101853374	0.69652	+	4.70626	5.3429	0.0208068	0.132287	chr3	101911075	101911076	NM_001195478	0.586319	+	ILMN_1779213	TFG	8.8904	8.34914	1.25761e-08	1.25761e-08	-57701
chr3	101852543	101853374	chr3_101852543_101853374	0.69652	+	4.70626	5.3429	0.0208068	0.132287	chr3	101910864	101910865	NM_006070	0.586319	+	ILMN_1779213	TFG	8.8904	8.34914	1.25761e-08	1.25761e-08	-57490
chr3	101852543	101853374	chr3_101852543_101853374	0.69652	+	4.70626	5.3429	0.0208068	0.132287	chr3	101911075	101911076	NM_001195478	0.762786	+	ILMN_1812474	TFG	11.9266	10.5777	1.29355e-10	1.29355e-10	-57701
chr3	101852543	101853374	chr3_101852543_101853374	0.69652	+	4.70626	5.3429	0.0208068	0.132287	chr3	101910823	101910824	NM_001007565	0.762786	+	ILMN_1812474	TFG	11.9266	10.5777	1.29355e-10	1.29355e-10	-57449
chr3	101852543	101853374	chr3_101852543_101853374	0.69652	+	4.70626	5.3429	0.0208068	0.132287	chr3	101910864	101910865	NM_006070	0.762786	+	ILMN_1812474	TFG	11.9266	10.5777	1.29355e-10	1.29355e-10	-57490
chr3	101852543	101853374	chr3_101852543_101853374	0.69652	+	4.70626	5.3429	0.0208068	0.132287	chr3	101910864	101910865	NM_001195479	0.762786	+	ILMN_1812474	TFG	11.9266	10.5777	1.29355e-10	1.29355e-10	-57490
chr3	101852543	101853374	chr3_101852543_101853374	0.69652	+	4.70626	5.3429	0.0208068	0.132287	chr3	101910864	101910865	NM_006070	0.660895	+	ILMN_2341815	TFG	11.7518	9.55391	9.79047e-10	9.79047e-10	-57490
chr3	101852543	101853374	chr3_101852543_101853374	0.69652	+	4.70626	5.3429	0.0208068	0.132287	chr3	101910823	101910824	NM_001007565	0.660895	+	ILMN_2341815	TFG	11.7518	9.55391	9.79047e-10	9.79047e-10	-57449
chr3	101852543	101853374	chr3_101852543_101853374	0.69652	+	4.70626	5.3429	0.0208068	0.132287	chr3	101910864	101910865	NM_001195479	0.660895	+	ILMN_2341815	TFG	11.7518	9.55391	9.79047e-10	9.79047e-10	-57490
chr3	101852543	101853374	chr3_101852543_101853374	0.69652	+	4.70626	5.3429	0.0208068	0.132287	chr3	101911075	101911076	NM_001195478	0.660895	+	ILMN_2341815	TFG	11.7518	9.55391	9.79047e-10	9.79047e-10	-57701
chrX	19531006	19531890	chrX_19531006_19531890	0.696502	+	5.2857	6.06569	0.0137833	0.102618	chrX	19599040	19599041	NM_001184960	0.442273	-	ILMN_1808501	SH3KBP1	9.08754	6.26829	1.61658e-06	1.61658e-06	67150
chrX	19531006	19531890	chrX_19531006_19531890	0.696502	+	5.2857	6.06569	0.0137833	0.102618	chrX	19599040	19599041	NM_001184960	0.41696	-	ILMN_1810782	SH3KBP1	9.92067	5.99165	3.2063e-06	3.2063e-06	67150
chr17	38395391	38395929	chr17_38395391_38395929	0.695853	+	3.61169	3.65979	0.0557408	0.240385	chr17	38386107	38386108	NM_173079	-0.267319	+	ILMN_1733875	RUNDC1	9.1915	-3.39588	0.00233613	0.00233613	9283
chr17	38395391	38395929	chr17_38395391_38395929	0.695853	+	3.61169	3.65979	0.0557408	0.240385	chr17	38427985	38427986	NM_006373	0.340566	-	ILMN_1700690	VAT1	9.47867	4.89655	5.13554e-05	5.13554e-05	32056
chr14	101622169	101624749	chr14_101622169_101624749	0.695485	+	6.57265	9.19617	0.00242522	0.0331601	chr14	101623265	101623266	NM_005348	-0.267032	-	ILMN_1687546	HSP90AA1	7.56189	-3.32938	0.00275264	0.00275264	0
chr14	101622169	101624749	chr14_101622169_101624749	0.695485	+	6.57265	9.19617	0.00242522	0.0331601	chr14	101623265	101623266	NM_005348	0.955686	-	ILMN_1691097	HSP90AA1	14.4549	12.8011	2.41671e-12	2.41671e-12	0
chr14	101622169	101624749	chr14_101622169_101624749	0.695485	+	6.57265	9.19617	0.00242522	0.0331601	chr14	101623265	101623266	NM_005348	0.298891	-	ILMN_2373515	HSP90AA1	14.8128	4.2351	0.000280374	0.000280374	0
chr14	101622169	101624749	chr14_101622169_101624749	0.695485	+	6.57265	9.19617	0.00242522	0.0331601	chr14	101675839	101675840	NM_001017963	-0.267032	-	ILMN_1687546	HSP90AA1	7.56189	-3.32938	0.00275264	0.00275264	51090
chr14	101622169	101624749	chr14_101622169_101624749	0.695485	+	6.57265	9.19617	0.00242522	0.0331601	chr14	101675839	101675840	NM_001017963	0.955686	-	ILMN_1691097	HSP90AA1	14.4549	12.8011	2.41671e-12	2.41671e-12	51090
chr14	101622169	101624749	chr14_101622169_101624749	0.695485	+	6.57265	9.19617	0.00242522	0.0331601	chr14	101675941	101675942	NM_001242418	0.32287	+	ILMN_1707199	WDR20	9.58544	4.44966	0.000161729	0.000161729	-51192
chr14	101622169	101624749	chr14_101622169_101624749	0.695485	+	6.57265	9.19617	0.00242522	0.0331601	chr14	101675941	101675942	NR_038354	0.32287	+	ILMN_1707199	WDR20	9.58544	4.44966	0.000161729	0.000161729	-51192
chr14	101622169	101624749	chr14_101622169_101624749	0.695485	+	6.57265	9.19617	0.00242522	0.0331601	chr14	101675941	101675942	NM_181291	0.32287	+	ILMN_1707199	WDR20	9.58544	4.44966	0.000161729	0.000161729	-51192
chr14	101622169	101624749	chr14_101622169_101624749	0.695485	+	6.57265	9.19617	0.00242522	0.0331601	chr14	101675941	101675942	NM_001242416	0.32287	+	ILMN_1707199	WDR20	9.58544	4.44966	0.000161729	0.000161729	-51192
chr14	101622169	101624749	chr14_101622169_101624749	0.695485	+	6.57265	9.19617	0.00242522	0.0331601	chr14	101675941	101675942	NM_001242417	0.32287	+	ILMN_1707199	WDR20	9.58544	4.44966	0.000161729	0.000161729	-51192
chr14	101622169	101624749	chr14_101622169_101624749	0.695485	+	6.57265	9.19617	0.00242522	0.0331601	chr14	101675941	101675942	NM_144574	0.32287	+	ILMN_1707199	WDR20	9.58544	4.44966	0.000161729	0.000161729	-51192
chr14	101622169	101624749	chr14_101622169_101624749	0.695485	+	6.57265	9.19617	0.00242522	0.0331601	chr14	101675941	101675942	NM_001242415	0.32287	+	ILMN_1707199	WDR20	9.58544	4.44966	0.000161729	0.000161729	-51192
chr14	101622169	101624749	chr14_101622169_101624749	0.695485	+	6.57265	9.19617	0.00242522	0.0331601	chr14	101675941	101675942	NM_001242414	0.32287	+	ILMN_1707199	WDR20	9.58544	4.44966	0.000161729	0.000161729	-51192
chr14	101622169	101624749	chr14_101622169_101624749	0.695485	+	6.57265	9.19617	0.00242522	0.0331601	chr14	101675941	101675942	NM_181308	0.32287	+	ILMN_1707199	WDR20	9.58544	4.44966	0.000161729	0.000161729	-51192
chr14	101622169	101624749	chr14_101622169_101624749	0.695485	+	6.57265	9.19617	0.00242522	0.0331601	chr14	101675839	101675840	NM_001017963	0.298891	-	ILMN_2373515	HSP90AA1	14.8128	4.2351	0.000280374	0.000280374	51090
chr14	101622169	101624749	chr14_101622169_101624749	0.695485	+	6.57265	9.19617	0.00242522	0.0331601	chr14	101675941	101675942	NM_001242416	0.280987	+	ILMN_2409706	WDR20	9.06247	3.70927	0.00106796	0.00106796	-51192
chr14	101622169	101624749	chr14_101622169_101624749	0.695485	+	6.57265	9.19617	0.00242522	0.0331601	chr14	101675941	101675942	NM_001242414	0.280987	+	ILMN_2409706	WDR20	9.06247	3.70927	0.00106796	0.00106796	-51192
chr14	101622169	101624749	chr14_101622169_101624749	0.695485	+	6.57265	9.19617	0.00242522	0.0331601	chr14	101675941	101675942	NM_181308	0.280987	+	ILMN_2409706	WDR20	9.06247	3.70927	0.00106796	0.00106796	-51192
chr14	101622169	101624749	chr14_101622169_101624749	0.695485	+	6.57265	9.19617	0.00242522	0.0331601	chr14	101675941	101675942	NM_001242415	0.280987	+	ILMN_2409706	WDR20	9.06247	3.70927	0.00106796	0.00106796	-51192
chr14	101622169	101624749	chr14_101622169_101624749	0.695485	+	6.57265	9.19617	0.00242522	0.0331601	chr14	101675941	101675942	NM_001242418	0.280987	+	ILMN_2409706	WDR20	9.06247	3.70927	0.00106796	0.00106796	-51192
chr14	101622169	101624749	chr14_101622169_101624749	0.695485	+	6.57265	9.19617	0.00242522	0.0331601	chr14	101675941	101675942	NR_038354	0.280987	+	ILMN_2409706	WDR20	9.06247	3.70927	0.00106796	0.00106796	-51192
chr14	101622169	101624749	chr14_101622169_101624749	0.695485	+	6.57265	9.19617	0.00242522	0.0331601	chr14	101675941	101675942	NM_001242417	0.280987	+	ILMN_2409706	WDR20	9.06247	3.70927	0.00106796	0.00106796	-51192
chr14	101622169	101624749	chr14_101622169_101624749	0.695485	+	6.57265	9.19617	0.00242522	0.0331601	chr14	101675941	101675942	NM_181291	0.280987	+	ILMN_2409706	WDR20	9.06247	3.70927	0.00106796	0.00106796	-51192
chr14	101622169	101624749	chr14_101622169_101624749	0.695485	+	6.57265	9.19617	0.00242522	0.0331601	chr14	101675941	101675942	NM_144574	0.280987	+	ILMN_2409706	WDR20	9.06247	3.70927	0.00106796	0.00106796	-51192
chr8	11757072	11758026	chr8_11757072_11758026	0.695054	+	4.55446	5.75479	0.0164437	0.11495	chr8	11664580	11664581	NM_145043	0.483151	+	ILMN_1715680	NEIL2	8.57341	5.57383	9.14539e-06	9.14539e-06	92491
chr8	11757072	11758026	chr8_11757072_11758026	0.695054	+	4.55446	5.75479	0.0164437	0.11495	chr8	11664580	11664581	NM_001135748	0.483151	+	ILMN_1715680	NEIL2	8.57341	5.57383	9.14539e-06	9.14539e-06	92491
chr8	11757072	11758026	chr8_11757072_11758026	0.695054	+	4.55446	5.75479	0.0164437	0.11495	chr8	11664580	11664581	NM_001135746	0.483151	+	ILMN_1715680	NEIL2	8.57341	5.57383	9.14539e-06	9.14539e-06	92491
chr8	11757072	11758026	chr8_11757072_11758026	0.695054	+	4.55446	5.75479	0.0164437	0.11495	chr8	11664580	11664581	NM_001135747	0.483151	+	ILMN_1715680	NEIL2	8.57341	5.57383	9.14539e-06	9.14539e-06	92491
chr8	11757072	11758026	chr8_11757072_11758026	0.695054	+	4.55446	5.75479	0.0164437	0.11495	chr8	11697598	11697599	NM_004462	0.851698	+	ILMN_1741096	FDFT1	11.1111	12.6953	2.88604e-12	2.88604e-12	59473
chr8	11757072	11758026	chr8_11757072_11758026	0.695054	+	4.55446	5.75479	0.0164437	0.11495	chr8	11697598	11697599	NM_004462	0.851683	+	ILMN_2144088	FDFT1	12.3702	12.2589	6.07639e-12	6.07639e-12	59473
chr8	11757072	11758026	chr8_11757072_11758026	0.695054	+	4.55446	5.75479	0.0164437	0.11495	chr8	11763055	11763056	NM_147783	-0.239946	-	ILMN_1696360	CTSB	8.25352	-3.21482	0.0036447	0.0036447	5029
chr8	11757072	11758026	chr8_11757072_11758026	0.695054	+	4.55446	5.75479	0.0164437	0.11495	chr8	11763055	11763056	NM_147781	-0.239946	-	ILMN_1696360	CTSB	8.25352	-3.21482	0.0036447	0.0036447	5029
chr8	11757072	11758026	chr8_11757072_11758026	0.695054	+	4.55446	5.75479	0.0164437	0.11495	chr8	11763055	11763056	NM_001908	-0.239946	-	ILMN_1696360	CTSB	8.25352	-3.21482	0.0036447	0.0036447	5029
chr8	11757072	11758026	chr8_11757072_11758026	0.695054	+	4.55446	5.75479	0.0164437	0.11495	chr8	11763055	11763056	NM_147782	-0.239946	-	ILMN_1696360	CTSB	8.25352	-3.21482	0.0036447	0.0036447	5029
chr8	11757072	11758026	chr8_11757072_11758026	0.695054	+	4.55446	5.75479	0.0164437	0.11495	chr8	11763055	11763056	NM_147780	-0.239946	-	ILMN_1696360	CTSB	8.25352	-3.21482	0.0036447	0.0036447	5029
chr12	67467208	67468062	chr12_67467208_67468062	0.694851	+	4.43531	4.57573	0.0324279	0.172954	chr12	67488237	67488238	NM_002392	1.90594	+	ILMN_1736829	MDM2	8.70718	21.8212	1.4716e-17	1.4716e-17	-20175
chr5	174043134	174043833	chr5_174043134_174043833	0.694172	+	4.37122	5.30828	0.0212243	0.133728	chr5	174084180	174084181	NM_002449	0.505995	+	ILMN_1766951	MSX2	8.61373	3.9686	0.00055372	0.00055372	-40347
chr9	85690083	85690878	chr9_85690083_85690878	0.693763	+	4.71154	4.38083	0.0363452	0.18578	chr9	85785456	85785457	NM_024945	-0.369285	+	ILMN_2151488	RMI1	9.90434	-4.749	7.49863e-05	7.49863e-05	-94578
chr9	85690083	85690878	chr9_85690083_85690878	0.693763	+	4.71154	4.38083	0.0363452	0.18578	chr9	85785004	85785005	NM_031263	-0.378175	-	ILMN_2378048	HNRPK	11.6333	-4.55138	0.000124557	0.000124557	94126
chr9	85690083	85690878	chr9_85690083_85690878	0.693763	+	4.71154	4.38083	0.0363452	0.18578	chr9	85785389	85785390	NM_002140	-0.378175	-	ILMN_2378048	HNRPK	11.6333	-4.55138	0.000124557	0.000124557	94511
chr9	85690083	85690878	chr9_85690083_85690878	0.693763	+	4.71154	4.38083	0.0363452	0.18578	chr9	85785389	85785390	NM_031262	-0.378175	-	ILMN_2378048	HNRPK	11.6333	-4.55138	0.000124557	0.000124557	94511
chr20	5001512	5002451	chr20_5001512_5002451	0.69357	+	4.90362	5.82319	0.0158162	0.1119	chr20	5041733	5041734	NM_001009923	-0.224415	-	ILMN_1806312	C20orf30	10.8184	-3.49379	0.00183222	0.00183222	39282
chr20	5001512	5002451	chr20_5001512_5002451	0.69357	+	4.90362	5.82319	0.0158162	0.1119	chr20	5041733	5041734	NM_001009924	-0.224415	-	ILMN_1806312	C20orf30	10.8184	-3.49379	0.00183222	0.00183222	39282
chr20	5001512	5002451	chr20_5001512_5002451	0.69357	+	4.90362	5.82319	0.0158162	0.1119	chr20	5041733	5041734	NM_014145	-0.224415	-	ILMN_1806312	C20orf30	10.8184	-3.49379	0.00183222	0.00183222	39282
chr20	5001512	5002451	chr20_5001512_5002451	0.69357	+	4.90362	5.82319	0.0158162	0.1119	chr20	5041733	5041734	NM_001009925	-0.224415	-	ILMN_1806312	C20orf30	10.8184	-3.49379	0.00183222	0.00183222	39282
chr20	5001512	5002451	chr20_5001512_5002451	0.69357	+	4.90362	5.82319	0.0158162	0.1119	chr20	5041733	5041734	NM_001009924	-0.271433	-	ILMN_2404539	C20orf30	10.4444	-3.85222	0.000744157	0.000744157	39282
chr20	5001512	5002451	chr20_5001512_5002451	0.69357	+	4.90362	5.82319	0.0158162	0.1119	chr20	5041733	5041734	NM_001009923	-0.271433	-	ILMN_2404539	C20orf30	10.4444	-3.85222	0.000744157	0.000744157	39282
chr20	5001512	5002451	chr20_5001512_5002451	0.69357	+	4.90362	5.82319	0.0158162	0.1119	chr20	5041733	5041734	NM_001009925	-0.271433	-	ILMN_2404539	C20orf30	10.4444	-3.85222	0.000744157	0.000744157	39282
chr20	5001512	5002451	chr20_5001512_5002451	0.69357	+	4.90362	5.82319	0.0158162	0.1119	chr20	5041733	5041734	NM_014145	-0.271433	-	ILMN_2404539	C20orf30	10.4444	-3.85222	0.000744157	0.000744157	39282
chr20	5001512	5002451	chr20_5001512_5002451	0.69357	+	4.90362	5.82319	0.0158162	0.1119	chr20	5055268	5055269	NM_002592	-0.358809	-	ILMN_1694177	PCNA	11.4377	-4.56152	0.000121353	0.000121353	52817
chr20	5001512	5002451	chr20_5001512_5002451	0.69357	+	4.90362	5.82319	0.0158162	0.1119	chr20	5048647	5048648	NM_182649	-0.358809	-	ILMN_1694177	PCNA	11.4377	-4.56152	0.000121353	0.000121353	46196
chr18	9319296	9320061	chr18_9319296_9320061	0.693462	+	4.23336	5.12398	0.0235974	0.142113	chr18	9324764	9324765	NM_020648	-0.344389	+	ILMN_1726967	TWSG1	9.11358	-4.66527	9.29685e-05	9.29685e-05	-4703
chr18	9319296	9320061	chr18_9319296_9320061	0.693462	+	4.23336	5.12398	0.0235974	0.142113	chr18	9324764	9324765	NM_020648	-0.407214	+	ILMN_2214144	TWSG1	10.7081	-5.6944	6.74785e-06	6.74785e-06	-4703
chr20	1344426	1345126	chr20_1344426_1345126	0.693342	+	4.33856	4.78783	0.0286615	0.16076	chr20	1396337	1396338	NR_038164	0.402207	-	ILMN_1657624	NSFL1C	8.75947	5.35109	1.60831e-05	1.60831e-05	51211
chr20	1344426	1345126	chr20_1344426_1345126	0.693342	+	4.33856	4.78783	0.0286615	0.16076	chr20	1396337	1396338	NM_016143	0.402207	-	ILMN_1657624	NSFL1C	8.75947	5.35109	1.60831e-05	1.60831e-05	51211
chr20	1344426	1345126	chr20_1344426_1345126	0.693342	+	4.33856	4.78783	0.0286615	0.16076	chr20	1396337	1396338	NM_001206736	0.402207	-	ILMN_1657624	NSFL1C	8.75947	5.35109	1.60831e-05	1.60831e-05	51211
chr20	1344426	1345126	chr20_1344426_1345126	0.693342	+	4.33856	4.78783	0.0286615	0.16076	chr20	1396337	1396338	NM_018839	0.402207	-	ILMN_1657624	NSFL1C	8.75947	5.35109	1.60831e-05	1.60831e-05	51211
chr20	1344426	1345126	chr20_1344426_1345126	0.693342	+	4.33856	4.78783	0.0286615	0.16076	chr20	1396337	1396338	NM_018839	0.516741	-	ILMN_2366719	NSFL1C	8.35191	6.7851	4.60037e-07	4.60037e-07	51211
chr20	1344426	1345126	chr20_1344426_1345126	0.693342	+	4.33856	4.78783	0.0286615	0.16076	chr20	1396337	1396338	NM_016143	0.516741	-	ILMN_2366719	NSFL1C	8.35191	6.7851	4.60037e-07	4.60037e-07	51211
chr20	1344426	1345126	chr20_1344426_1345126	0.693342	+	4.33856	4.78783	0.0286615	0.16076	chr20	1396337	1396338	NM_001206736	0.516741	-	ILMN_2366719	NSFL1C	8.35191	6.7851	4.60037e-07	4.60037e-07	51211
chr20	1344426	1345126	chr20_1344426_1345126	0.693342	+	4.33856	4.78783	0.0286615	0.16076	chr20	1396337	1396338	NR_038164	0.516741	-	ILMN_2366719	NSFL1C	8.35191	6.7851	4.60037e-07	4.60037e-07	51211
chr1	220840004	220840858	chr1_220840004_220840858	0.693175	+	4.53242	5.16192	0.0230873	0.140657	chr1	220829898	220829899	NM_001201536	0.29785	-	ILMN_1655844	TAF1A	7.64522	3.92153	0.000624118	0.000624118	-10105
chr1	220840004	220840858	chr1_220840004_220840858	0.693175	+	4.53242	5.16192	0.0230873	0.140657	chr1	220829898	220829899	NM_139352	0.29785	-	ILMN_1655844	TAF1A	7.64522	3.92153	0.000624118	0.000624118	-10105
chr1	220840004	220840858	chr1_220840004_220840858	0.693175	+	4.53242	5.16192	0.0230873	0.140657	chr1	220829898	220829899	NM_005681	0.29785	-	ILMN_1655844	TAF1A	7.64522	3.92153	0.000624118	0.000624118	-10105
chr1	220840004	220840858	chr1_220840004_220840858	0.693175	+	4.53242	5.16192	0.0230873	0.140657	chr1	220829898	220829899	NM_005681	0.441754	-	ILMN_1805158	TAF1A	8.17781	5.26472	2.00365e-05	2.00365e-05	-10105
chr1	220840004	220840858	chr1_220840004_220840858	0.693175	+	4.53242	5.16192	0.0230873	0.140657	chr1	220829898	220829899	NM_001201536	0.441754	-	ILMN_1805158	TAF1A	8.17781	5.26472	2.00365e-05	2.00365e-05	-10105
chr1	220840004	220840858	chr1_220840004_220840858	0.693175	+	4.53242	5.16192	0.0230873	0.140657	chr1	220829898	220829899	NM_139352	0.441754	-	ILMN_1805158	TAF1A	8.17781	5.26472	2.00365e-05	2.00365e-05	-10105
chr1	220840004	220840858	chr1_220840004_220840858	0.693175	+	4.53242	5.16192	0.0230873	0.140657	chr1	220858066	220858067	NM_198551	0.457266	+	ILMN_2312906	MIA3	7.41116	6.7154	5.44012e-07	5.44012e-07	-17208
chr14	101508153	101509070	chr14_101508153_101509070	0.693076	+	5.33844	7.10864	0.00767132	0.0706761	chr14	101500617	101500618	NM_001376	0.754031	+	ILMN_1780302	DYNC1H1	9.87569	10.2154	2.60878e-10	2.60878e-10	7535
chr1	159319331	159320471	chr1_159319331_159320471	0.692694	+	6.20213	8.37237	0.00380968	0.0452652	chr1	159257757	159257758	NM_016946	0.293957	-	ILMN_2342033	F11R	9.68415	3.0059	0.00603679	0.00603679	-61573
chr1	159319331	159320471	chr1_159319331_159320471	0.692694	+	6.20213	8.37237	0.00380968	0.0452652	chr1	159257757	159257758	NM_016946	0.588481	-	ILMN_2406532	F11R	8.2161	7.55471	7.52065e-08	7.52065e-08	-61573
chr1	159319331	159320471	chr1_159319331_159320471	0.692694	+	6.20213	8.37237	0.00380968	0.0452652	chr1	159334804	159334805	NM_152366	-0.223803	+	ILMN_2405470	KLHDC9	7.78088	-3.065	0.00523919	0.00523919	-14333
chr1	159319331	159320471	chr1_159319331_159320471	0.692694	+	6.20213	8.37237	0.00380968	0.0452652	chr1	159334804	159334805	NM_001007255	-0.223803	+	ILMN_2405470	KLHDC9	7.78088	-3.065	0.00523919	0.00523919	-14333
chr1	159319331	159320471	chr1_159319331_159320471	0.692694	+	6.20213	8.37237	0.00380968	0.0452652	chr1	159334774	159334775	NR_033385	-0.223803	+	ILMN_2405470	KLHDC9	7.78088	-3.065	0.00523919	0.00523919	-14303
chr1	159319331	159320471	chr1_159319331_159320471	0.692694	+	6.20213	8.37237	0.00380968	0.0452652	chr1	159334774	159334775	NR_033386	-0.223803	+	ILMN_2405470	KLHDC9	7.78088	-3.065	0.00523919	0.00523919	-14303
chr1	159319331	159320471	chr1_159319331_159320471	0.692694	+	6.20213	8.37237	0.00380968	0.0452652	chr1	159368880	159368881	NM_001039712	0.328087	-	ILMN_1699711	DEDD	8.42963	4.80662	6.46772e-05	6.46772e-05	48409
chr1	159319331	159320471	chr1_159319331_159320471	0.692694	+	6.20213	8.37237	0.00380968	0.0452652	chr1	159369102	159369103	NM_001039711	0.328087	-	ILMN_1699711	DEDD	8.42963	4.80662	6.46772e-05	6.46772e-05	48631
chr1	159319331	159320471	chr1_159319331_159320471	0.692694	+	6.20213	8.37237	0.00380968	0.0452652	chr1	159369102	159369103	NM_032998	0.328087	-	ILMN_1699711	DEDD	8.42963	4.80662	6.46772e-05	6.46772e-05	48631
chr1	159319331	159320471	chr1_159319331_159320471	0.692694	+	6.20213	8.37237	0.00380968	0.0452652	chr1	159368880	159368881	NM_001039712	0.202668	-	ILMN_2313074	DEDD	9.8422	2.96068	0.00672421	0.00672421	48409
chr1	159319331	159320471	chr1_159319331_159320471	0.692694	+	6.20213	8.37237	0.00380968	0.0452652	chr1	159369102	159369103	NM_001039711	0.202668	-	ILMN_2313074	DEDD	9.8422	2.96068	0.00672421	0.00672421	48631
chr1	159319331	159320471	chr1_159319331_159320471	0.692694	+	6.20213	8.37237	0.00380968	0.0452652	chr1	159369102	159369103	NM_032998	0.202668	-	ILMN_2313074	DEDD	9.8422	2.96068	0.00672421	0.00672421	48631
chr20	11779401	11779934	chr20_11779401_11779934	0.692641	+	3.72722	3.75572	0.052627	0.232798	chr20	11819476	11819477	NM_181443	0.229243	+	ILMN_1713964	BTBD3	8.52065	3.36116	0.00254533	0.00254533	-39542
chr20	11779401	11779934	chr20_11779401_11779934	0.692641	+	3.72722	3.75572	0.052627	0.232798	chr20	11846564	11846565	NM_014962	0.229243	+	ILMN_1713964	BTBD3	8.52065	3.36116	0.00254533	0.00254533	-66630
chr17	7801592	7802256	chr17_7801592_7802256	0.692345	+	4.17368	4.42656	0.0353838	0.182557	chr17	7775992	7775993	NM_021210	-0.22707	-	ILMN_1716913	TRAPPC1	10.1739	-3.42446	0.00217654	0.00217654	-25599
chr17	7801592	7802256	chr17_7801592_7802256	0.692345	+	4.17368	4.42656	0.0353838	0.182557	chr17	7776042	7776043	NR_030697	-0.22707	-	ILMN_1716913	TRAPPC1	10.1739	-3.42446	0.00217654	0.00217654	-25549
chr17	7801592	7802256	chr17_7801592_7802256	0.692345	+	4.17368	4.42656	0.0353838	0.182557	chr17	7776042	7776043	NM_001166621	-0.22707	-	ILMN_1716913	TRAPPC1	10.1739	-3.42446	0.00217654	0.00217654	-25549
chr17	7801592	7802256	chr17_7801592_7802256	0.692345	+	4.17368	4.42656	0.0353838	0.182557	chr17	7775992	7775993	NR_030684	-0.22707	-	ILMN_1716913	TRAPPC1	10.1739	-3.42446	0.00217654	0.00217654	-25599
chr11	100467494	100468257	chr11_100467494_100468257	0.691653	+	4.2809	5.24391	0.0220237	0.136735	chr11	100505004	100505005	NM_001202474	-0.773072	-	ILMN_1811014	PGR	8.19371	-7.65111	6.02658e-08	6.02658e-08	36747
chr11	100467494	100468257	chr11_100467494_100468257	0.691653	+	4.2809	5.24391	0.0220237	0.136735	chr11	100505754	100505755	NM_000926	-0.773072	-	ILMN_1811014	PGR	8.19371	-7.65111	6.02658e-08	6.02658e-08	37497
chr7	116459788	116460467	chr7_116459788_116460467	0.691373	+	3.88239	4.1535	0.0415486	0.201681	chr7	116380616	116380617	NM_018412	0.605401	+	ILMN_1746137	ST7	8.92644	8.70573	5.79097e-09	5.79097e-09	79171
chr7	116459788	116460467	chr7_116459788_116460467	0.691373	+	3.88239	4.1535	0.0415486	0.201681	chr7	116380616	116380617	NM_021908	0.605401	+	ILMN_1746137	ST7	8.92644	8.70573	5.79097e-09	5.79097e-09	79171
chr6	57134582	57135455	chr6_57134582_57135455	0.690985	+	4.48601	4.80321	0.0284068	0.159744	chr6	57062786	57062787	NM_001031623	0.282222	+	ILMN_1753567	ZNF451	7.24279	3.0748	0.00511705	0.00511705	71795
chr6	57134582	57135455	chr6_57134582_57135455	0.690985	+	4.48601	4.80321	0.0284068	0.159744	chr6	57062786	57062787	NM_015555	0.282222	+	ILMN_1753567	ZNF451	7.24279	3.0748	0.00511705	0.00511705	71795
chr6	57134582	57135455	chr6_57134582_57135455	0.690985	+	4.48601	4.80321	0.0284068	0.159744	chr6	57145062	57145063	NM_004282	0.238157	+	ILMN_3244893	BAG2	7.81717	3.04593	0.00548478	0.00548478	-9607
chr2	27782135	27783333	chr2_27782135_27783333	0.690916	+	5.38627	6.88079	0.00871268	0.0765619	chr2	27705018	27705019	NM_001145048	0.748012	+	ILMN_1772719	GPN1	11.3364	10.9413	6.49897e-11	6.49897e-11	77116
chr2	27782135	27783333	chr2_27782135_27783333	0.690916	+	5.38627	6.88079	0.00871268	0.0765619	chr2	27705018	27705019	NM_001145047	0.748012	+	ILMN_1772719	GPN1	11.3364	10.9413	6.49897e-11	6.49897e-11	77116
chr2	27782135	27783333	chr2_27782135_27783333	0.690916	+	5.38627	6.88079	0.00871268	0.0765619	chr2	27705018	27705019	NM_001145049	0.748012	+	ILMN_1772719	GPN1	11.3364	10.9413	6.49897e-11	6.49897e-11	77116
chr2	27782135	27783333	chr2_27782135_27783333	0.690916	+	5.38627	6.88079	0.00871268	0.0765619	chr2	27705366	27705367	NR_026735	0.748012	+	ILMN_1772719	GPN1	11.3364	10.9413	6.49897e-11	6.49897e-11	76768
chr2	27782135	27783333	chr2_27782135_27783333	0.690916	+	5.38627	6.88079	0.00871268	0.0765619	chr2	27705366	27705367	NM_007266	0.748012	+	ILMN_1772719	GPN1	11.3364	10.9413	6.49897e-11	6.49897e-11	76768
chr2	27782135	27783333	chr2_27782135_27783333	0.690916	+	5.38627	6.88079	0.00871268	0.0765619	chr2	27739841	27739842	NM_018158	0.390656	+	ILMN_1750876	SLC4A1AP	8.91775	5.74849	5.88986e-06	5.88986e-06	42293
chr2	68416664	68417433	chr2_68416664_68417433	0.690895	+	4.25474	2.8755	0.0899371	0.315147	chr2	68333155	68333156	NM_000945	0.228953	-	ILMN_1796962	PPP3R1	10.324	3.36486	0.00252217	0.00252217	-83508
chr5	34959551	34960435	chr5_34959551_34960435	0.690714	+	4.79178	5.72584	0.016717	0.116099	chr5	34965454	34965455	NM_194283	0.23064	+	ILMN_1714563	DNAJC21	7.32783	3.35772	0.00256697	0.00256697	-5019
chr5	34959551	34960435	chr5_34959551_34960435	0.690714	+	4.79178	5.72584	0.016717	0.116099	chr5	34965454	34965455	NM_001012339	0.23064	+	ILMN_1714563	DNAJC21	7.32783	3.35772	0.00256697	0.00256697	-5019
chr16	76310422	76311976	chr16_76310422_76311976	0.690259	+	5.89177	8.11412	0.00439218	0.0498171	chr16	76313889	76313890	NM_001243660	-1.09544	+	ILMN_3226181	NUDT7	9.03625	-12.6397	3.16971e-12	3.16971e-12	-1913
chr16	76310422	76311976	chr16_76310422_76311976	0.690259	+	5.89177	8.11412	0.00439218	0.0498171	chr16	76313889	76313890	NM_001105663	-1.09544	+	ILMN_3226181	NUDT7	9.03625	-12.6397	3.16971e-12	3.16971e-12	-1913
chr16	76310422	76311976	chr16_76310422_76311976	0.690259	+	5.89177	8.11412	0.00439218	0.0498171	chr16	76313889	76313890	NM_001243661	-1.09544	+	ILMN_3226181	NUDT7	9.03625	-12.6397	3.16971e-12	3.16971e-12	-1913
chr16	76310422	76311976	chr16_76310422_76311976	0.690259	+	5.89177	8.11412	0.00439218	0.0498171	chr16	76313889	76313890	NM_001243657	-1.09544	+	ILMN_3226181	NUDT7	9.03625	-12.6397	3.16971e-12	3.16971e-12	-1913
chr10	99436769	99437632	chr10_99436769_99437632	0.690052	+	5.15656	6.8908	0.00866405	0.0764125	chr10	99390432	99390433	NM_018425	0.529787	+	ILMN_1750549	PI4K2A	7.72496	7.41568	1.03729e-07	1.03729e-07	46336
chr10	99436769	99437632	chr10_99436769_99437632	0.690052	+	5.15656	6.8908	0.00866405	0.0764125	chr10	99437005	99437006	NM_021732	1.05931	-	ILMN_1671731	AVPI1	11.2209	14.3515	2.01999e-13	2.01999e-13	0
chr10	99436769	99437632	chr10_99436769_99437632	0.690052	+	5.15656	6.8908	0.00866405	0.0764125	chr10	99486867	99486868	NM_144588	0.519647	+	ILMN_2322972	ZFYVE27	7.62928	5.77193	5.55323e-06	5.55323e-06	-49235
chr10	99436769	99437632	chr10_99436769_99437632	0.690052	+	5.15656	6.8908	0.00866405	0.0764125	chr10	99486867	99486868	NM_001174119	0.519647	+	ILMN_2322972	ZFYVE27	7.62928	5.77193	5.55323e-06	5.55323e-06	-49235
chr10	99436769	99437632	chr10_99436769_99437632	0.690052	+	5.15656	6.8908	0.00866405	0.0764125	chr10	99486867	99486868	NM_001174122	0.519647	+	ILMN_2322972	ZFYVE27	7.62928	5.77193	5.55323e-06	5.55323e-06	-49235
chr10	99436769	99437632	chr10_99436769_99437632	0.690052	+	5.15656	6.8908	0.00866405	0.0764125	chr10	99486867	99486868	NM_001174121	0.519647	+	ILMN_2322972	ZFYVE27	7.62928	5.77193	5.55323e-06	5.55323e-06	-49235
chr10	99436769	99437632	chr10_99436769_99437632	0.690052	+	5.15656	6.8908	0.00866405	0.0764125	chr10	99486867	99486868	NM_001174120	0.519647	+	ILMN_2322972	ZFYVE27	7.62928	5.77193	5.55323e-06	5.55323e-06	-49235
chr10	99436769	99437632	chr10_99436769_99437632	0.690052	+	5.15656	6.8908	0.00866405	0.0764125	chr10	99488223	99488224	NM_001002261	0.519647	+	ILMN_2322972	ZFYVE27	7.62928	5.77193	5.55323e-06	5.55323e-06	-50591
chr10	99436769	99437632	chr10_99436769_99437632	0.690052	+	5.15656	6.8908	0.00866405	0.0764125	chr10	99486867	99486868	NM_001002262	0.519647	+	ILMN_2322972	ZFYVE27	7.62928	5.77193	5.55323e-06	5.55323e-06	-49235
chr6	42150827	42151684	chr6_42150827_42151684	0.689738	+	5.14151	6.263	0.0123285	0.0957591	chr6	42124588	42124589	NM_001136017	0.394263	-	ILMN_1668721	CCND3	11.5572	5.80704	5.08505e-06	5.08505e-06	-26238
chr6	42150827	42151684	chr6_42150827_42151684	0.689738	+	5.14151	6.263	0.0123285	0.0957591	chr6	42124588	42124589	NM_001136126	0.394263	-	ILMN_1668721	CCND3	11.5572	5.80704	5.08505e-06	5.08505e-06	-26238
chr3	184865289	184865999	chr3_184865289_184865999	0.689504	+	4.25083	5.33396	0.0209139	0.132485	chr3	184836104	184836105	NM_017644	0.481444	+	ILMN_1678671	KLHL24	7.97799	5.64266	7.68726e-06	7.68726e-06	29184
chr7	23363348	23364077	chr7_23363348_23364077	0.689454	+	3.91223	4.6735	0.0306315	0.167147	chr7	23305464	23305465	NM_138446	-0.309259	+	ILMN_1739798	C7orf30	11.6527	-4.04935	0.000450756	0.000450756	57883
chr21	36503743	36504866	chr21_36503743_36504866	0.688155	+	5.18005	7.15891	0.00745926	0.0693466	chr21	36429132	36429133	NM_001236	0.385988	+	ILMN_1652237	CBR3	9.00036	4.46672	0.000154798	0.000154798	74610
chr21	36503743	36504866	chr21_36503743_36504866	0.688155	+	5.18005	7.15891	0.00745926	0.0693466	chr21	36458708	36458709	NM_005128	-0.542997	+	ILMN_1741711	DOPEY2	7.89441	-7.12595	2.04368e-07	2.04368e-07	45034
chr21	36503743	36504866	chr21_36503743_36504866	0.688155	+	5.18005	7.15891	0.00745926	0.0693466	chr21	36458708	36458709	NM_005128	-0.888831	+	ILMN_2180239	DOPEY2	9.132	-9.96933	4.23971e-10	4.23971e-10	45034
chr6	36633423	36634202	chr6_36633423_36634202	0.687992	+	4.84387	5.9277	0.0149047	0.107562	chr6	36623225	36623226	NM_007271	-0.573166	-	ILMN_2152581	STK38	9.42349	-8.34461	1.2702e-08	1.2702e-08	-10197
chr2	127972373	127973199	chr2_127972373_127973199	0.687544	+	4.55879	5.41876	0.0199215	0.129207	chr2	128000557	128000558	NM_017969	0.292283	-	ILMN_1747241	IWS1	9.78897	4.06029	0.000438357	0.000438357	27358
chr16	992620	993262	chr16_992620_993262	0.6871	+	4.73216	5.22627	0.0222483	0.137652	chr16	960985	960986	NM_022773	-0.358409	-	ILMN_1668249	LMF1	7.28633	-5.43853	1.28809e-05	1.28809e-05	-31634
chr16	992620	993262	chr16_992620_993262	0.6871	+	4.73216	5.22627	0.0222483	0.137652	chr16	960985	960986	NR_033646	-0.358409	-	ILMN_1668249	LMF1	7.28633	-5.43853	1.28809e-05	1.28809e-05	-31634
chr16	992620	993262	chr16_992620_993262	0.6871	+	4.73216	5.22627	0.0222483	0.137652	chr16	971319	971320	NR_036442	-0.358409	-	ILMN_1668249	LMF1	7.28633	-5.43853	1.28809e-05	1.28809e-05	-21300
chr16	992620	993262	chr16_992620_993262	0.6871	+	4.73216	5.22627	0.0222483	0.137652	chr16	971319	971320	NR_033645	-0.358409	-	ILMN_1668249	LMF1	7.28633	-5.43853	1.28809e-05	1.28809e-05	-21300
chr16	992620	993262	chr16_992620_993262	0.6871	+	4.73216	5.22627	0.0222483	0.137652	chr16	971808	971809	NM_014587	0.675663	+	ILMN_1789244	SOX8	8.22505	4.54041	0.000128115	0.000128115	20811
chr12	68955286	68955897	chr12_68955286_68955897	0.687009	+	3.79106	3.56818	0.0588967	0.248118	chr12	69046328	69046329	NM_014505	-0.248852	+	ILMN_1727466	KCNMB4	8.44197	-3.34994	0.0026167	0.0026167	-90431
chr1	148177354	148178517	chr1_148177354_148178517	0.686936	+	6.18288	10.0302	0.00153992	0.0242306	chr1	148124856	148124857	NM_003528	0.543265	-	ILMN_1732071	HIST2H2BE	11.2218	6.89258	3.55635e-07	3.55635e-07	-52497
chr1	148177354	148178517	chr1_148177354_148178517	0.686936	+	6.18288	10.0302	0.00153992	0.0242306	chr1	148174890	148174891	NM_181873	0.672016	-	ILMN_1769299	MTMR11	9.30066	8.46223	9.81613e-09	9.81613e-09	-2463
chr1	148177354	148178517	chr1_148177354_148178517	0.686936	+	6.18288	10.0302	0.00153992	0.0242306	chr1	148175415	148175416	NM_001145862	0.672016	-	ILMN_1769299	MTMR11	9.30066	8.46223	9.81613e-09	9.81613e-09	-1938
chr4	153405518	153406279	chr4_153405518_153406279	0.68674	+	4.48037	5.54494	0.0185342	0.123298	chr4	153493560	153493561	NM_018315	0.290144	-	ILMN_1655906	FBXW7	7.58552	3.34482	0.00264993	0.00264993	87281
chr4	153405518	153406279	chr4_153405518_153406279	0.68674	+	4.48037	5.54494	0.0185342	0.123298	chr4	153493560	153493561	NM_018315	0.346898	-	ILMN_1668634	FBXW7	8.37023	3.78823	0.000875001	0.000875001	87281
chr4	153405518	153406279	chr4_153405518_153406279	0.68674	+	4.48037	5.54494	0.0185342	0.123298	chr4	153493560	153493561	NM_018315	0.480996	-	ILMN_1754279	FBXW7	8.9724	6.25764	1.65952e-06	1.65952e-06	87281
chr1	159257146	159259168	chr1_159257146_159259168	0.685643	+	6.04786	9.24066	0.002367	0.0326971	chr1	159257757	159257758	NM_016946	0.293957	-	ILMN_2342033	F11R	9.68415	3.0059	0.00603679	0.00603679	0
chr1	159257146	159259168	chr1_159257146_159259168	0.685643	+	6.04786	9.24066	0.002367	0.0326971	chr1	159257757	159257758	NM_016946	0.588481	-	ILMN_2406532	F11R	8.2161	7.55471	7.52065e-08	7.52065e-08	0
chr1	159257146	159259168	chr1_159257146_159259168	0.685643	+	6.04786	9.24066	0.002367	0.0326971	chr1	159334804	159334805	NM_152366	-0.223803	+	ILMN_2405470	KLHDC9	7.78088	-3.065	0.00523919	0.00523919	-75636
chr1	159257146	159259168	chr1_159257146_159259168	0.685643	+	6.04786	9.24066	0.002367	0.0326971	chr1	159334804	159334805	NM_001007255	-0.223803	+	ILMN_2405470	KLHDC9	7.78088	-3.065	0.00523919	0.00523919	-75636
chr1	159257146	159259168	chr1_159257146_159259168	0.685643	+	6.04786	9.24066	0.002367	0.0326971	chr1	159334774	159334775	NR_033385	-0.223803	+	ILMN_2405470	KLHDC9	7.78088	-3.065	0.00523919	0.00523919	-75606
chr1	159257146	159259168	chr1_159257146_159259168	0.685643	+	6.04786	9.24066	0.002367	0.0326971	chr1	159334774	159334775	NR_033386	-0.223803	+	ILMN_2405470	KLHDC9	7.78088	-3.065	0.00523919	0.00523919	-75606
chr6	30894076	30895018	chr6_30894076_30895018	0.685518	+	5.16605	6.2738	0.0122536	0.0953579	chr6	30796135	30796136	NM_178014	-0.571783	+	ILMN_2101885	TUBB	12.5662	-6.98872	2.82835e-07	2.82835e-07	97940
chr6	30894076	30895018	chr6_30894076_30895018	0.685518	+	5.16605	6.2738	0.0122536	0.0953579	chr6	30818432	30818433	NM_005803	-0.212314	-	ILMN_1661439	FLOT1	10.0504	-3.03027	0.00569473	0.00569473	-75643
chr6	30894076	30895018	chr6_30894076_30895018	0.685518	+	5.16605	6.2738	0.0122536	0.0953579	chr6	30964443	30964444	NM_001202521	-0.370662	+	ILMN_2360054	DDR1	7.37393	-4.33676	0.000216075	0.000216075	-69425
chr6	30894076	30895018	chr6_30894076_30895018	0.685518	+	5.16605	6.2738	0.0122536	0.0953579	chr6	30964443	30964444	NM_013994	-0.370662	+	ILMN_2360054	DDR1	7.37393	-4.33676	0.000216075	0.000216075	-69425
chr6	30894076	30895018	chr6_30894076_30895018	0.685518	+	5.16605	6.2738	0.0122536	0.0953579	chr6	30960305	30960306	NM_013993	-0.370662	+	ILMN_2360054	DDR1	7.37393	-4.33676	0.000216075	0.000216075	-65287
chr6	30894076	30895018	chr6_30894076_30895018	0.685518	+	5.16605	6.2738	0.0122536	0.0953579	chr6	30964443	30964444	NM_001202522	-0.370662	+	ILMN_2360054	DDR1	7.37393	-4.33676	0.000216075	0.000216075	-69425
chr6	30894076	30895018	chr6_30894076_30895018	0.685518	+	5.16605	6.2738	0.0122536	0.0953579	chr6	30959839	30959840	NM_001954	-0.370662	+	ILMN_2360054	DDR1	7.37393	-4.33676	0.000216075	0.000216075	-64821
chr6	30894076	30895018	chr6_30894076_30895018	0.685518	+	5.16605	6.2738	0.0122536	0.0953579	chr6	30960735	30960736	NM_001202523	-0.370662	+	ILMN_2360054	DDR1	7.37393	-4.33676	0.000216075	0.000216075	-65717
chr19	19349389	19350196	chr19_19349389_19350196	0.685359	+	4.80178	6.00928	0.0142309	0.10462	chr19	19292629	19292630	NM_015329	-0.576282	+	ILMN_1685631	KIAA0892	8.34492	-8.0544	2.41806e-08	2.41806e-08	56759
chr19	19349389	19350196	chr19_19349389_19350196	0.685359	+	4.80178	6.00928	0.0142309	0.10462	chr19	19292321	19292322	NM_172231	-0.260872	-	ILMN_1811560	SF4	9.70483	-3.89902	0.000660851	0.000660851	-57067
chr19	19349389	19350196	chr19_19349389_19350196	0.685359	+	4.80178	6.00928	0.0142309	0.10462	chr19	19357641	19357642	NM_017660	0.290407	+	ILMN_1673682	GATAD2A	11.3604	4.24826	0.000271088	0.000271088	-7445
chr11	19397713	19398759	chr11_19397713_19398759	0.684954	+	5.73984	7.70543	0.00550548	0.05764	chr11	19328846	19328847	NM_001111018	-0.801036	+	ILMN_2399300	NAV2	7.98328	-11.8407	1.26302e-11	1.26302e-11	68866
chr11	19397713	19398759	chr11_19397713_19398759	0.684954	+	5.73984	7.70543	0.00550548	0.05764	chr11	19328846	19328847	NM_001111018	-0.222912	+	ILMN_3307221	NAV2	7.41312	-3.05916	0.00531331	0.00531331	68866
chr4	84739293	84740014	chr4_84739293_84740014	0.684551	+	4.06404	3.08551	0.0789923	0.293523	chr4	84676283	84676284	NM_001256421	0.953825	+	ILMN_1794875	AGPAT9	8.59274	12.2052	6.66798e-12	6.66798e-12	63009
chr4	84739293	84740014	chr4_84739293_84740014	0.684551	+	4.06404	3.08551	0.0789923	0.293523	chr4	84676493	84676494	NM_032717	0.953825	+	ILMN_1794875	AGPAT9	8.59274	12.2052	6.66798e-12	6.66798e-12	62799
chr4	84739293	84740014	chr4_84739293_84740014	0.684551	+	4.06404	3.08551	0.0789923	0.293523	chr4	84676090	84676091	NM_001256422	0.953825	+	ILMN_1794875	AGPAT9	8.59274	12.2052	6.66798e-12	6.66798e-12	63202
chr19	13824971	13825714	chr19_13824971_13825714	0.684513	+	3.96868	4.62105	0.0315818	0.170344	chr19	13736336	13736337	NM_001031727	-0.649753	+	ILMN_1732089	MRI1	10.2863	-8.47618	9.5218e-09	9.5218e-09	88634
chr19	13824971	13825714	chr19_13824971_13825714	0.684513	+	3.96868	4.62105	0.0315818	0.170344	chr19	13736336	13736337	NM_032285	-0.649753	+	ILMN_1732089	MRI1	10.2863	-8.47618	9.5218e-09	9.5218e-09	88634
chr19	13824971	13825714	chr19_13824971_13825714	0.684513	+	3.96868	4.62105	0.0315818	0.170344	chr19	13736336	13736337	NM_032285	-0.455874	+	ILMN_1806828	MRI1	7.82268	-5.72353	6.27113e-06	6.27113e-06	88634
chr19	13824971	13825714	chr19_13824971_13825714	0.684513	+	3.96868	4.62105	0.0315818	0.170344	chr19	13736336	13736337	NM_001031727	-0.455874	+	ILMN_1806828	MRI1	7.82268	-5.72353	6.27113e-06	6.27113e-06	88634
chr19	13824971	13825714	chr19_13824971_13825714	0.684513	+	3.96868	4.62105	0.0315818	0.170344	chr19	13736336	13736337	NM_032285	-0.712234	+	ILMN_2410965	MRI1	9.78966	-8.67469	6.19134e-09	6.19134e-09	88634
chr19	13824971	13825714	chr19_13824971_13825714	0.684513	+	3.96868	4.62105	0.0315818	0.170344	chr19	13736336	13736337	NM_001031727	-0.712234	+	ILMN_2410965	MRI1	9.78966	-8.67469	6.19134e-09	6.19134e-09	88634
chr19	13824971	13825714	chr19_13824971_13825714	0.684513	+	3.96868	4.62105	0.0315818	0.170344	chr19	13746256	13746257	NM_014047	-0.265564	+	ILMN_1671374	C19orf53	11.3051	-3.87593	0.000700725	0.000700725	78714
chr19	13824971	13825714	chr19_13824971_13825714	0.684513	+	3.96868	4.62105	0.0315818	0.170344	chr19	13767273	13767274	NM_023072	-0.312703	+	ILMN_2150654	ZSWIM4	8.13197	-3.82916	0.000788917	0.000788917	57697
chr10	73760609	73762359	chr10_73760609_73762359	0.68445	+	6.62404	11.3135	0.000769475	0.0148733	chr10	73703682	73703683	NM_019058	3.17004	+	ILMN_1661599	DDIT4	12.4324	45.0555	4.50324e-25	4.50324e-25	56926
chr10	25220752	25221320	chr10_25220752_25221320	0.684327	+	4.06462	4.4513	0.0348747	0.180662	chr10	25281539	25281540	NM_020200	-0.473734	-	ILMN_1708516	PRTFDC1	8.26878	-3.94543	0.000587346	0.000587346	60219
chr1	108376803	108379276	chr1_108376803_108379276	0.684178	+	7.10453	11.2664	0.000789244	0.0150929	chr1	108309068	108309069	NM_006113	-0.884603	-	ILMN_1657679	VAV3	8.31569	-10.834	7.94944e-11	7.94944e-11	-67734
chr19	7386314	7387094	chr19_7386314_7387094	0.683736	+	4.72901	3.91048	0.0479859	0.220047	chr19	7365998	7365999	NM_015318	0.359502	+	ILMN_1664016	ARHGEF18	9.57362	4.80534	6.48896e-05	6.48896e-05	20315
chr19	7386314	7387094	chr19_7386314_7387094	0.683736	+	4.72901	3.91048	0.0479859	0.220047	chr19	7410573	7410574	NM_001130955	0.359502	+	ILMN_1664016	ARHGEF18	9.57362	4.80534	6.48896e-05	6.48896e-05	-23479
chr7	36296090	36296892	chr7_36296090_36296892	0.683143	+	4.30972	4.64787	0.0310921	0.168821	chr7	36373307	36373308	NM_001199707	0.571681	-	ILMN_1690484	KIAA0895	7.89266	7.22499	1.61887e-07	1.61887e-07	76415
chr7	36296090	36296892	chr7_36296090_36296892	0.683143	+	4.30972	4.64787	0.0310921	0.168821	chr7	36373375	36373376	NM_015314	0.571681	-	ILMN_1690484	KIAA0895	7.89266	7.22499	1.61887e-07	1.61887e-07	76483
chr7	36296090	36296892	chr7_36296090_36296892	0.683143	+	4.30972	4.64787	0.0310921	0.168821	chr7	36373367	36373368	NM_001199706	0.571681	-	ILMN_1690484	KIAA0895	7.89266	7.22499	1.61887e-07	1.61887e-07	76475
chr7	36296090	36296892	chr7_36296090_36296892	0.683143	+	4.30972	4.64787	0.0310921	0.168821	chr7	36373403	36373404	NM_001199708	0.571681	-	ILMN_1690484	KIAA0895	7.89266	7.22499	1.61887e-07	1.61887e-07	76511
chr7	36296090	36296892	chr7_36296090_36296892	0.683143	+	4.30972	4.64787	0.0310921	0.168821	chr7	36396259	36396260	NM_001100425	0.571681	-	ILMN_1690484	KIAA0895	7.89266	7.22499	1.61887e-07	1.61887e-07	99367
chr13	40480308	40481022	chr13_40480308_40481022	0.683082	+	4.07788	4.4518	0.0348644	0.18066	chr13	40533696	40533697	NM_007187	-0.482611	+	ILMN_1697906	WBP4	8.55859	-6.56245	7.87579e-07	7.87579e-07	-52674
chr14	60297775	60298598	chr14_60297775_60298598	0.68245	+	4.70826	5.63467	0.0176087	0.119558	chr14	60260605	60260606	NM_017420	-0.350949	-	ILMN_1743402	SIX4	9.27979	-5.05995	3.37947e-05	3.37947e-05	-37169
chr14	60297775	60298598	chr14_60297775_60298598	0.68245	+	4.70826	5.63467	0.0176087	0.119558	chr14	60271211	60271212	NM_002431	0.293954	+	ILMN_2083243	MNAT1	9.35448	3.60925	0.00137313	0.00137313	26563
chr14	60297775	60298598	chr14_60297775_60298598	0.68245	+	4.70826	5.63467	0.0176087	0.119558	chr14	60271211	60271212	NM_001177963	0.293954	+	ILMN_2083243	MNAT1	9.35448	3.60925	0.00137313	0.00137313	26563
chr4	40244852	40245721	chr4_40244852_40245721	0.682254	+	5.68462	7.37003	0.00663198	0.0645211	chr4	40212747	40212748	NM_019027	-0.622576	-	ILMN_1689046	FLJ20273	7.9842	-6.88447	3.62588e-07	3.62588e-07	-32104
chr4	40244852	40245721	chr4_40244852_40245721	0.682254	+	5.68462	7.37003	0.00663198	0.0645211	chr4	40212747	40212748	NM_019027	-0.825475	-	ILMN_3224926	RBM47	10.2364	-9.38134	1.39503e-09	1.39503e-09	-32104
chr4	40244852	40245721	chr4_40244852_40245721	0.682254	+	5.68462	7.37003	0.00663198	0.0645211	chr4	40212747	40212748	NM_019027	-0.767991	-	ILMN_3306730	RBM47	9.98569	-8.33929	1.28516e-08	1.28516e-08	-32104
chr4	40244852	40245721	chr4_40244852_40245721	0.682254	+	5.68462	7.37003	0.00663198	0.0645211	chr4	40326640	40326641	NM_001098634	-0.622576	-	ILMN_1689046	FLJ20273	7.9842	-6.88447	3.62588e-07	3.62588e-07	80919
chr4	40244852	40245721	chr4_40244852_40245721	0.682254	+	5.68462	7.37003	0.00663198	0.0645211	chr4	40326640	40326641	NM_001098634	-0.825475	-	ILMN_3224926	RBM47	10.2364	-9.38134	1.39503e-09	1.39503e-09	80919
chr4	40244852	40245721	chr4_40244852_40245721	0.682254	+	5.68462	7.37003	0.00663198	0.0645211	chr4	40326640	40326641	NM_001098634	-0.767991	-	ILMN_3306730	RBM47	9.98569	-8.33929	1.28516e-08	1.28516e-08	80919
chr3	24015377	24016007	chr3_24015377_24016007	0.681798	+	4.09937	4.57107	0.0325163	0.173082	chr3	23933541	23933542	NM_020345	0.788709	-	ILMN_1664216	NKIRAS1	9.55643	11.6067	1.91769e-11	1.91769e-11	-81835
chr1	113332242	113333118	chr1_113332242_113333118	0.681499	+	4.59666	5.4606	0.0194499	0.127226	chr1	113417353	113417354	NM_014813	0.526659	+	ILMN_1654099	LRIG2	7.98612	7.60039	6.77038e-08	6.77038e-08	-84235
chr1	33246646	33247399	chr1_33246646_33247399	0.680821	+	4.34944	5.24071	0.0220643	0.136845	chr1	33202873	33202874	NM_153341	0.776196	-	ILMN_1682081	RNF19B	8.5433	10.3656	1.94655e-10	1.94655e-10	-43772
chr1	33246646	33247399	chr1_33246646_33247399	0.680821	+	4.34944	5.24071	0.0220643	0.136845	chr1	33202873	33202874	NM_001127361	0.776196	-	ILMN_1682081	RNF19B	8.5433	10.3656	1.94655e-10	1.94655e-10	-43772
chr1	33246646	33247399	chr1_33246646_33247399	0.680821	+	4.34944	5.24071	0.0220643	0.136845	chr1	33275099	33275100	NM_013411	-0.21488	-	ILMN_1655645	AK2	7.07891	-2.99601	0.00618123	0.00618123	27700
chr1	33246646	33247399	chr1_33246646_33247399	0.680821	+	4.34944	5.24071	0.0220643	0.136845	chr1	33275099	33275100	NM_001199199	-0.21488	-	ILMN_1655645	AK2	7.07891	-2.99601	0.00618123	0.00618123	27700
chr1	33246646	33247399	chr1_33246646_33247399	0.680821	+	4.34944	5.24071	0.0220643	0.136845	chr1	33275099	33275100	NR_037591	-0.21488	-	ILMN_1655645	AK2	7.07891	-2.99601	0.00618123	0.00618123	27700
chr1	33246646	33247399	chr1_33246646_33247399	0.680821	+	4.34944	5.24071	0.0220643	0.136845	chr1	33275099	33275100	NR_037592	-0.21488	-	ILMN_1655645	AK2	7.07891	-2.99601	0.00618123	0.00618123	27700
chr1	33246646	33247399	chr1_33246646_33247399	0.680821	+	4.34944	5.24071	0.0220643	0.136845	chr1	33275099	33275100	NM_001625	-0.21488	-	ILMN_1655645	AK2	7.07891	-2.99601	0.00618123	0.00618123	27700
chr11	35557533	35558337	chr11_35557533_35558337	0.680477	+	4.32058	5.21021	0.0224546	0.138451	chr11	35596310	35596311	NM_014344	-1.38873	+	ILMN_1746465	FJX1	8.87761	-18.5404	6.38018e-16	6.38018e-16	-37973
chr8	22265955	22266749	chr8_22265955_22266749	0.680339	+	4.50303	5.32647	0.0210039	0.13286	chr8	22280706	22280707	NM_001128431	0.467541	+	ILMN_1764629	SLC39A14	8.55537	5.51276	1.06725e-05	1.06725e-05	-13957
chr8	22265955	22266749	chr8_22265955_22266749	0.680339	+	4.50303	5.32647	0.0210039	0.13286	chr8	22280706	22280707	NM_001135154	0.467541	+	ILMN_1764629	SLC39A14	8.55537	5.51276	1.06725e-05	1.06725e-05	-13957
chr8	22265955	22266749	chr8_22265955_22266749	0.680339	+	4.50303	5.32647	0.0210039	0.13286	chr8	22280706	22280707	NM_015359	0.467541	+	ILMN_1764629	SLC39A14	8.55537	5.51276	1.06725e-05	1.06725e-05	-13957
chr8	22265955	22266749	chr8_22265955_22266749	0.680339	+	4.50303	5.32647	0.0210039	0.13286	chr8	22280994	22280995	NM_001135153	0.467541	+	ILMN_1764629	SLC39A14	8.55537	5.51276	1.06725e-05	1.06725e-05	-14245
chr8	22265955	22266749	chr8_22265955_22266749	0.680339	+	4.50303	5.32647	0.0210039	0.13286	chr8	22354427	22354428	NM_005605	0.450787	+	ILMN_1690546	PPP3CC	8.29579	5.45897	1.22302e-05	1.22302e-05	-87678
chr8	22265955	22266749	chr8_22265955_22266749	0.680339	+	4.50303	5.32647	0.0210039	0.13286	chr8	22354427	22354428	NM_001243975	0.450787	+	ILMN_1690546	PPP3CC	8.29579	5.45897	1.22302e-05	1.22302e-05	-87678
chr8	22265955	22266749	chr8_22265955_22266749	0.680339	+	4.50303	5.32647	0.0210039	0.13286	chr8	22354427	22354428	NM_001243974	0.450787	+	ILMN_1690546	PPP3CC	8.29579	5.45897	1.22302e-05	1.22302e-05	-87678
chr10	116016046	116016833	chr10_116016046_116016833	0.680281	+	4.42502	5.11101	0.0237744	0.142819	chr10	115924354	115924355	NM_018017	0.578287	-	ILMN_1734010	C10orf118	7.90656	6.71849	5.39977e-07	5.39977e-07	-91691
chr21	45608092	45608810	chr21_45608092_45608810	0.67961	+	4.96502	5.7425	0.0165592	0.115522	chr21	45532239	45532240	NM_015227	0.642393	-	ILMN_1775823	POFUT2	9.70462	9.40923	1.31709e-09	1.31709e-09	-75852
chr21	45608092	45608810	chr21_45608092_45608810	0.67961	+	4.96502	5.7425	0.0165592	0.115522	chr21	45532239	45532240	NM_133635	0.642393	-	ILMN_1775823	POFUT2	9.70462	9.40923	1.31709e-09	1.31709e-09	-75852
chr21	45608092	45608810	chr21_45608092_45608810	0.67961	+	4.96502	5.7425	0.0165592	0.115522	chr21	45532239	45532240	NR_004858	0.642393	-	ILMN_1775823	POFUT2	9.70462	9.40923	1.31709e-09	1.31709e-09	-75852
chr21	45608092	45608810	chr21_45608092_45608810	0.67961	+	4.96502	5.7425	0.0165592	0.115522	chr21	45532239	45532240	NM_015227	0.732913	-	ILMN_2376667	POFUT2	9.36177	10.5253	1.43016e-10	1.43016e-10	-75852
chr21	45608092	45608810	chr21_45608092_45608810	0.67961	+	4.96502	5.7425	0.0165592	0.115522	chr21	45532239	45532240	NR_004858	0.732913	-	ILMN_2376667	POFUT2	9.36177	10.5253	1.43016e-10	1.43016e-10	-75852
chr21	45608092	45608810	chr21_45608092_45608810	0.67961	+	4.96502	5.7425	0.0165592	0.115522	chr21	45532239	45532240	NM_133635	0.732913	-	ILMN_2376667	POFUT2	9.36177	10.5253	1.43016e-10	1.43016e-10	-75852
chr21	45608092	45608810	chr21_45608092_45608810	0.67961	+	4.96502	5.7425	0.0165592	0.115522	chr21	45649524	45649525	NM_130445	0.276848	+	ILMN_1701937	COL18A1	7.4242	3.00759	0.00601246	0.00601246	-40714
chr21	45608092	45608810	chr21_45608092_45608810	0.67961	+	4.96502	5.7425	0.0165592	0.115522	chr21	45699851	45699852	NM_030582	0.276848	+	ILMN_1701937	COL18A1	7.4242	3.00759	0.00601246	0.00601246	-91041
chr5	78525058	78525902	chr5_78525058_78525902	0.67956	+	5.35642	6.56737	0.0103865	0.0856997	chr5	78567680	78567681	NM_152405	0.743515	+	ILMN_1762080	JMY	7.96735	9.09094	2.55342e-09	2.55342e-09	-41778
chr5	78525058	78525902	chr5_78525058_78525902	0.67956	+	5.35642	6.56737	0.0103865	0.0856997	chr5	78567680	78567681	NM_152405	0.407562	+	ILMN_3251620	JMY	7.69855	5.50978	1.07532e-05	1.07532e-05	-41778
chr2	98891803	98893009	chr2_98891803_98893009	0.679455	+	5.68757	7.43694	0.00638984	0.0630813	chr2	98919116	98919117	NM_207362	-1.15009	-	ILMN_1776121	MGC42367	8.01976	-14.3592	1.9962e-13	1.9962e-13	26107
chr2	98891803	98893009	chr2_98891803_98893009	0.679455	+	5.68757	7.43694	0.00638984	0.0630813	chr2	98919116	98919117	NM_207362	-0.834221	-	ILMN_3243366	C2orf55	7.51198	-10.819	8.17778e-11	8.17778e-11	26107
chr17	16173120	16174073	chr17_16173120_16174073	0.678111	+	4.76647	5.05561	0.0245463	0.145344	chr17	16225091	16225092	NM_018955	0.718926	+	ILMN_1762436	UBB	14.603	9.7327	6.81104e-10	6.81104e-10	-51018
chr17	16173120	16174073	chr17_16173120_16174073	0.678111	+	4.76647	5.05561	0.0245463	0.145344	chr17	16225091	16225092	NM_018955	0.569854	+	ILMN_2191428	UBB	14.7859	7.93855	3.13647e-08	3.13647e-08	-51018
chr14	68767681	68768406	chr14_68767681_68768406	0.677843	+	4.21421	5.01368	0.0251478	0.147887	chr14	68689667	68689668	NM_003861	-0.273859	-	ILMN_1735402	WDR22	8.34692	-3.73099	0.00101105	0.00101105	-78013
chr14	68767681	68768406	chr14_68767681_68768406	0.677843	+	4.21421	5.01368	0.0251478	0.147887	chr14	68727946	68727947	NM_001193361	-0.24013	+	ILMN_1771689	EXD2	9.32531	-3.32397	0.00278955	0.00278955	39734
chr14	68767681	68768406	chr14_68767681_68768406	0.677843	+	4.21421	5.01368	0.0251478	0.147887	chr14	68727946	68727947	NM_018199	-0.24013	+	ILMN_1771689	EXD2	9.32531	-3.32397	0.00278955	0.00278955	39734
chr14	68767681	68768406	chr14_68767681_68768406	0.677843	+	4.21421	5.01368	0.0251478	0.147887	chr14	68727946	68727947	NM_001193360	-0.24013	+	ILMN_1771689	EXD2	9.32531	-3.32397	0.00278955	0.00278955	39734
chr14	68767681	68768406	chr14_68767681_68768406	0.677843	+	4.21421	5.01368	0.0251478	0.147887	chr14	68727946	68727947	NR_034164	-0.24013	+	ILMN_1771689	EXD2	9.32531	-3.32397	0.00278955	0.00278955	39734
chr14	68767681	68768406	chr14_68767681_68768406	0.677843	+	4.21421	5.01368	0.0251478	0.147887	chr14	68728235	68728236	NM_001193363	-0.24013	+	ILMN_1771689	EXD2	9.32531	-3.32397	0.00278955	0.00278955	39445
chr14	68767681	68768406	chr14_68767681_68768406	0.677843	+	4.21421	5.01368	0.0251478	0.147887	chr14	68728235	68728236	NM_001193362	-0.24013	+	ILMN_1771689	EXD2	9.32531	-3.32397	0.00278955	0.00278955	39445
chr14	68767681	68768406	chr14_68767681_68768406	0.677843	+	4.21421	5.01368	0.0251478	0.147887	chr14	68728235	68728236	NR_034165	-0.24013	+	ILMN_1771689	EXD2	9.32531	-3.32397	0.00278955	0.00278955	39445
chr12	27747617	27748460	chr12_27747617_27748460	0.676884	+	5.74384	7.383	0.00658432	0.0642412	chr12	27824453	27824454	NM_020782	-1.20014	+	ILMN_1727134	KLHDC5	9.65939	-16.4918	9.13844e-15	9.13844e-15	-75993
chr20	57887196	57888174	chr20_57887196_57888174	0.6767	+	5.07247	6.31676	0.0119602	0.0937426	chr20	57948838	57948839	NM_001190827	-0.432921	+	ILMN_1718712	C20orf177	10.4157	-4.31905	0.000226109	0.000226109	-60664
chr20	57887196	57888174	chr20_57887196_57888174	0.6767	+	5.07247	6.31676	0.0119602	0.0937426	chr20	57948838	57948839	NM_022106	-0.432921	+	ILMN_1718712	C20orf177	10.4157	-4.31905	0.000226109	0.000226109	-60664
chr20	57887196	57888174	chr20_57887196_57888174	0.6767	+	5.07247	6.31676	0.0119602	0.0937426	chr20	57942213	57942214	NM_001190826	-0.432921	+	ILMN_1718712	C20orf177	10.4157	-4.31905	0.000226109	0.000226109	-54039
chr20	57887196	57888174	chr20_57887196_57888174	0.6767	+	5.07247	6.31676	0.0119602	0.0937426	chr20	57948747	57948748	NM_006242	-1.23368	-	ILMN_1781198	PPP1R3D	9.22032	-13.5923	6.62569e-13	6.62569e-13	60573
chr20	57887196	57888174	chr20_57887196_57888174	0.6767	+	5.07247	6.31676	0.0119602	0.0937426	chr20	57966865	57966866	NM_177980	-0.688764	+	ILMN_1685958	CDH26	8.12293	-8.12563	2.06249e-08	2.06249e-08	-78691
chr20	57887196	57888174	chr20_57887196_57888174	0.6767	+	5.07247	6.31676	0.0119602	0.0937426	chr20	57966865	57966866	NM_177980	-0.613132	+	ILMN_1765255	CDH26	8.66506	-7.00281	2.73523e-07	2.73523e-07	-78691
chr20	57887196	57888174	chr20_57887196_57888174	0.6767	+	5.07247	6.31676	0.0119602	0.0937426	chr20	57966865	57966866	NM_177980	-0.956128	+	ILMN_2323007	CDH26	9.60382	-10.7898	8.64098e-11	8.64098e-11	-78691
chr1	112919258	112920175	chr1_112919258_112920175	0.676242	+	4.87197	5.03371	0.0248587	0.146507	chr1	112963563	112963564	NM_138729	-0.320623	-	ILMN_1659926	ST7L	6.75029	-4.3615	0.000202788	0.000202788	43388
chr1	112919258	112920175	chr1_112919258_112920175	0.676242	+	4.87197	5.03371	0.0248587	0.146507	chr1	112963563	112963564	NM_138728	-0.320623	-	ILMN_1659926	ST7L	6.75029	-4.3615	0.000202788	0.000202788	43388
chr1	112919258	112920175	chr1_112919258_112920175	0.676242	+	4.87197	5.03371	0.0248587	0.146507	chr1	112963563	112963564	NM_017744	-0.320623	-	ILMN_1659926	ST7L	6.75029	-4.3615	0.000202788	0.000202788	43388
chr1	112919258	112920175	chr1_112919258_112920175	0.676242	+	4.87197	5.03371	0.0248587	0.146507	chr1	112963563	112963564	NM_138727	-0.320623	-	ILMN_1659926	ST7L	6.75029	-4.3615	0.000202788	0.000202788	43388
chr1	112919258	112920175	chr1_112919258_112920175	0.676242	+	4.87197	5.03371	0.0248587	0.146507	chr1	112963563	112963564	NM_138727	-0.235678	-	ILMN_2410113	ST7L	7.29918	-3.05409	0.00537833	0.00537833	43388
chr1	112919258	112920175	chr1_112919258_112920175	0.676242	+	4.87197	5.03371	0.0248587	0.146507	chr1	112963563	112963564	NM_138728	-0.235678	-	ILMN_2410113	ST7L	7.29918	-3.05409	0.00537833	0.00537833	43388
chr1	112919258	112920175	chr1_112919258_112920175	0.676242	+	4.87197	5.03371	0.0248587	0.146507	chr1	112963563	112963564	NM_138729	-0.235678	-	ILMN_2410113	ST7L	7.29918	-3.05409	0.00537833	0.00537833	43388
chr1	112919258	112920175	chr1_112919258_112920175	0.676242	+	4.87197	5.03371	0.0248587	0.146507	chr1	112963563	112963564	NM_017744	-0.235678	-	ILMN_2410113	ST7L	7.29918	-3.05409	0.00537833	0.00537833	43388
chr12	115735248	115736117	chr12_115735248_115736117	0.675183	+	4.8905	6.29067	0.0121375	0.0947632	chr12	115660478	115660479	NM_032814	-0.952285	+	ILMN_1738093	TMEM118	9.48582	-11.7653	1.44402e-11	1.44402e-11	74769
chr12	115735248	115736117	chr12_115735248_115736117	0.675183	+	4.8905	6.29067	0.0121375	0.0947632	chr12	115660478	115660479	NM_001109903	-0.952285	+	ILMN_1738093	TMEM118	9.48582	-11.7653	1.44402e-11	1.44402e-11	74769
chr12	115735248	115736117	chr12_115735248_115736117	0.675183	+	4.8905	6.29067	0.0121375	0.0947632	chr12	115660226	115660227	NM_024738	0.545392	-	ILMN_2161556	C12orf49	9.20334	7.2386	1.56799e-07	1.56799e-07	-75021
chr12	115735248	115736117	chr12_115735248_115736117	0.675183	+	4.8905	6.29067	0.0121375	0.0947632	chr12	115660478	115660479	NM_001109903	-0.319041	+	ILMN_3299905	RNFT2	7.92929	-3.29811	0.00297258	0.00297258	74769
chr12	115735248	115736117	chr12_115735248_115736117	0.675183	+	4.8905	6.29067	0.0121375	0.0947632	chr12	115660478	115660479	NM_032814	-0.319041	+	ILMN_3299905	RNFT2	7.92929	-3.29811	0.00297258	0.00297258	74769
chr12	115735248	115736117	chr12_115735248_115736117	0.675183	+	4.8905	6.29067	0.0121375	0.0947632	chr12	115803615	115803616	NM_003806	1.0891	-	ILMN_2193706	HRK	7.9202	12.1814	6.94892e-12	6.94892e-12	67498
chr12	115735248	115736117	chr12_115735248_115736117	0.675183	+	4.8905	6.29067	0.0121375	0.0947632	chr12	115833143	115833144	NM_153348	-0.340221	+	ILMN_2342793	FBXW8	7.61725	-4.3703	0.000198259	0.000198259	-97026
chr12	115735248	115736117	chr12_115735248_115736117	0.675183	+	4.8905	6.29067	0.0121375	0.0947632	chr12	115833143	115833144	NM_012174	-0.340221	+	ILMN_2342793	FBXW8	7.61725	-4.3703	0.000198259	0.000198259	-97026
chr13	48860109	48860870	chr13_48860109_48860870	0.674098	+	3.93564	4.14531	0.0417501	0.202215	chr13	48916429	48916430	NM_031915	-0.504569	+	ILMN_1731644	SETDB2	8.10866	-6.41591	1.12548e-06	1.12548e-06	-55559
chr13	48860109	48860870	chr13_48860109_48860870	0.674098	+	3.93564	4.14531	0.0417501	0.202215	chr13	48923688	48923689	NM_001160308	-0.504569	+	ILMN_1731644	SETDB2	8.10866	-6.41591	1.12548e-06	1.12548e-06	-62818
chr15	42798818	42799763	chr15_42798818_42799763	0.673604	+	5.27987	6.73486	0.00945467	0.0805464	chr15	42743168	42743169	NM_025137	-0.859364	-	ILMN_1665049	SPG11	8.10448	-11.133	4.54832e-11	4.54832e-11	-55649
chr15	42798818	42799763	chr15_42798818_42799763	0.673604	+	5.27987	6.73486	0.00945467	0.0805464	chr15	42743168	42743169	NM_001160227	-0.859364	-	ILMN_1665049	SPG11	8.10448	-11.133	4.54832e-11	4.54832e-11	-55649
chr2	225693076	225693486	chr2_225693076_225693486	0.672905	+	3.46826	2.90014	0.0885721	0.312657	chr2	225615574	225615575	NM_014689	-0.271433	-	ILMN_1702301	DOCK10	7.58118	-3.92331	0.000621312	0.000621312	-77501
chr12	120719160	120720062	chr12_120719160_120720062	0.672893	+	5.43197	6.89009	0.00866749	0.0764125	chr12	120635040	120635041	NM_001080825	0.197826	+	ILMN_1720498	TMEM120B	7.8583	2.98035	0.00641656	0.00641656	84119
chr9	102307522	102308219	chr9_102307522_102308219	0.672843	+	4.42544	4.68838	0.0303672	0.166339	chr9	102229315	102229316	NM_080655	0.359488	+	ILMN_1714278	C9orf30	10.9634	5.11014	2.97254e-05	2.97254e-05	78206
chr9	102307522	102308219	chr9_102307522_102308219	0.672843	+	4.42544	4.68838	0.0303672	0.166339	chr9	102231616	102231617	NM_001198806	0.359488	+	ILMN_1714278	C9orf30	10.9634	5.11014	2.97254e-05	2.97254e-05	75905
[truncated: 30,032 more rows]
